# Supplementary material for: Joint Genome-Wide Profiling of miRNA and mRNA Expression in Alzheimer's Disease Cortex Reveals Altered miRNA Regulation
Source: PLoS One. 2010 Feb 1;5(2):e8898. doi: 10.1371/journal.pone.0008898 (PMC2813862; doi:10.1371/journal.pone.0008898)
Supplement: Table S1 — MicroRNAs differentially expressed at the 0.05 FDR level. (0.00 MB TXT) [file pone.0008898.s006.txt]

miRNA ID	Log Fold Change	Average Expression	p-value	FDR	FDR
hsa-mir-30184	2.670701848	7.953011012	3.52E-05	0.009150792	0.00915
hsa-miR-617	2.627149591	7.484254485	0.000348131	0.031525567	0.0315
hsa-miR-188	3.656712722	5.528137536	0.000482149	0.031525567	0.0315
hsa-miR-101	-1.899243573	9.979454579	0.000485009	0.031525567	0.0315
hsa-mir-06383	4.008097536	7.928392684	0.001048064	0.039544241	0.0395
hsa-mir-10912	2.521681445	8.443157266	0.001229509	0.039544241	0.0395
hsa-mir-20546	-2.495558083	10.87517339	0.001367524	0.039544241	0.0395
hsa-miR-601	5.2875146	7.60708094	0.001388073	0.039544241	0.0395
hsa-miR-29b	-1.638333643	12.18657237	0.00141816	0.039544241	0.0395
hsa-miR-181c	-3.295311185	5.067481121	0.001520932	0.039544241	0.0395
hsa-mir-23974	4.532709327	7.725781975	0.001858597	0.039939336	0.0399
hsa-mir-08570	-1.803368362	7.468342522	0.001967948	0.039939336	0.0399
hsa-mir-10939	2.431777048	8.424788364	0.001996967	0.039939336	0.0399
hsa-mir-42448	-2.073668598	10.01675329	0.002298041	0.04250956	0.0425
hsa-mir-19790	1.800611481	6.798943476	0.002606688	0.04250956	0.0425
hsa-mir-44608	-3.441536154	5.668627823	0.002630693	0.04250956	0.0425
hsa-mir-02532	-2.143307582	9.856500503	0.003166805	0.04250956	0.0425
hsa-mir-35456	1.976209211	10.3696497	0.00323546	0.04250956	0.0425
hsa-5S-b2	-1.999887515	11.46419238	0.003247097	0.04250956	0.0425
hsa-mir-12497	-5.243936704	6.414532181	0.003394028	0.04250956	0.0425
hsa-miR-134	2.169678945	9.813909337	0.003465934	0.04250956	0.0425
hsa-miR-582	-5.87201786	2.998828593	0.003596963	0.04250956	0.0425
hsa-miR-15a	-1.52400798	10.9043761	0.004007718	0.045304643	0.0453
hsa-miR-374	-6.225506226	4.096045721	0.004506725	0.045391172	0.0454
hsa-miR-671	2.99695166	10.48918069	0.00455933	0.045391172	0.0454
hsa-miR-320	2.145354462	12.65699147	0.004745916	0.045391172	0.0454
hsa-miR-95	-2.628047308	9.12555059	0.005191129	0.045391172	0.0454
hsa-miR-575	4.166887071	8.382682225	0.005617426	0.045391172	0.0454
hsa-mir-05109	-5.645366352	6.893242005	0.005730597	0.045391172	0.0454
hsa-miR-30e-5p	-4.13124317	5.686940773	0.005825526	0.045391172	0.0454
hsa-miR-572	1.893714035	8.399056138	0.00606171	0.045391172	0.0454
hsa-miR-148b	-2.242849806	7.994535214	0.006156618	0.045391172	0.0454
hsa-mir-45605	2.301760281	6.158196708	0.006314012	0.045391172	0.0454
hsa-miR-130a	-1.473329402	7.779258693	0.00664776	0.045391172	0.0454
hsa-miR-765	4.16667585	8.647851129	0.006664398	0.045391172	0.0454
hsa-miR-598	-1.222167931	9.13806783	0.006665392	0.045391172	0.0454
hsa-miR-376a	-3.471330014	5.047088354	0.00684048	0.045391172	0.0454
hsa-miR-29c	-1.472369568	12.90620858	0.006983257	0.045391172	0.0454
hsa-mir-12504	-5.32445622	6.236135959	0.007683494	0.046773103	0.0468
hsa-mir-18895	1.938979138	6.909649517	0.007765748	0.046773103	0.0468
hsa-miR-494	-1.05083565	8.147482323	0.007985059	0.046773103	0.0468
hsa-miR-432	1.571608702	11.68256095	0.008108099	0.046773103	0.0468
hsa-miR-382	1.323728169	11.18016344	0.008332057	0.046773103	0.0468
hsa-miR-20b	-1.84249884	8.088997479	0.008455138	0.046773103	0.0468
hsa-miR-185	1.182858424	12.6483136	0.008785152	0.047586239	0.0476
hsa-miR-486	1.774306486	9.049772786	0.00919935	0.048812875	0.0488
hsa-mir-28648	1.835398538	8.087682528	0.009558211	0.049300462	0.0493
hsa-miR-368	-3.03584791	6.820944305	0.009670475	0.049300462	0.0493
