# Supplementary material for: Joint Genome-Wide Profiling of miRNA and mRNA Expression in Alzheimer's Disease Cortex Reveals Altered miRNA Regulation
Source: PLoS One. 2010 Feb 1;5(2):e8898. doi: 10.1371/journal.pone.0008898 (PMC2813862; doi:10.1371/journal.pone.0008898)
Supplement: Table S2 — Messenger RNAs differentially expressed at the 0.05 FDR threshold. (Tab-delimited table.) (0.00 MB TXT) [file pone.0008898.s007.txt]

probeset.ids	gene.ids	gene.symbols	logFC	AveExpr	t	P.Value	adj.P.Val	B
204087_s_at	8884	SLC5A6	1.09527147152255	6.89815481532885	8.4454824985481	1.59672849555556e-07	0.00204780429555	4.15748816864951
226497_s_at	2321	FLT1	1.51921287930372	7.48934568609843	7.2692765251085	1.22966360677769e-06	0.00788521787846192	3.76783662171476
226498_at	2321	FLT1	1.47873014129820	8.13574567020179	6.9890223503895	2.05489804001884e-06	0.00878468912108056	3.65797283464171
201988_s_at	1389	CREBL2	-1.01475935642747	7.2299800330519	-6.60385352819077	4.23492831660694e-06	0.013578238915121	3.494643611205
217811_at	51714	SELT	-1.27608634734855	8.45195374368893	-6.45446185251301	5.63661039161455e-06	0.0144579056544913	3.42721412160564
219399_at	55327	LIN7C	-1.29105075474483	6.24177265496763	-6.03909152703146	1.2680956762593e-05	0.0271055450800425	3.22694397891210
222981_s_at	10890	RAB10	-0.966459990192858	8.14303253142312	-5.85577374140954	1.82698058339173e-05	0.0302983009000049	3.13229062365864
203226_s_at	6302	TSPAN31	-0.734019207707765	7.20730881094173	-5.83887219330524	1.88995249278783e-05	0.0302983009000049	3.12336367710327
1555881_s_at	84445	LZTS2	0.564770403768175	6.88435325270872	5.71720701081638	2.41469486157957e-05	0.0344094017775089	3.05808995046630
204427_s_at	10959	TMED2	-1.40995848082433	6.46161305597283	-5.47176727391048	3.98108694590832e-05	0.0466677749968087	2.92089713487068
1553694_a_at	5286	PIK3C2A	-1.39607566532049	5.95785541860889	-5.42724605383301	4.36249148909435e-05	0.0466677749968087	2.89520747616134
213872_at	81688	C6orf62	-1.78863778478635	6.42795338406219	-5.42679130607702	4.36657543829789e-05	0.0466677749968087	2.89494379000723
