# Supplementary material for: Joint Genome-Wide Profiling of miRNA and mRNA Expression in Alzheimer's Disease Cortex Reveals Altered miRNA Regulation
Source: PLoS One. 2010 Feb 1;5(2):e8898. doi: 10.1371/journal.pone.0008898 (PMC2813862; doi:10.1371/journal.pone.0008898)
Supplement: Table S3 — Predicted miRNA GO Biological Processes. (Tab-delimited table. Col1: miRNA, Col2: GO Term ID, Col3: GO Term name. The ddG cutoff for PITA miRNA target prediction was −15kcal/mol, and the p-value cutoff for functional enrichment with the hypergeometric test was 0.01.) (0.03 MB TXT) [file pone.0008898.s008.txt]

probeset.ids	gene.ids	gene.symbols	logFC	AveExpr	t	P.Value	adj.P.Val	B
204087_s_at	8884	SLC5A6	1.09527147152255	6.89815481532885	8.4454824985481	1.59672849555556e-07	0.00204780429555	4.15748816864951
226497_s_at	2321	FLT1	1.51921287930372	7.48934568609843	7.2692765251085	1.22966360677769e-06	0.00788521787846192	3.76783662171476
226498_at	2321	FLT1	1.47873014129820	8.13574567020179	6.9890223503895	2.05489804001884e-06	0.00878468912108056	3.65797283464171
201988_s_at	1389	CREBL2	-1.01475935642747	7.2299800330519	-6.60385352819077	4.23492831660694e-06	0.013578238915121	3.494643611205
217811_at	51714	SELT	-1.27608634734855	8.45195374368893	-6.45446185251301	5.63661039161455e-06	0.0144579056544913	3.42721412160564
219399_at	55327	LIN7C	-1.29105075474483	6.24177265496763	-6.03909152703146	1.2680956762593e-05	0.0271055450800425	3.22694397891210
222981_s_at	10890	RAB10	-0.966459990192858	8.14303253142312	-5.85577374140954	1.82698058339173e-05	0.0302983009000049	3.13229062365864
203226_s_at	6302	TSPAN31	-0.734019207707765	7.20730881094173	-5.83887219330524	1.88995249278783e-05	0.0302983009000049	3.12336367710327
1555881_s_at	84445	LZTS2	0.564770403768175	6.88435325270872	5.71720701081638	2.41469486157957e-05	0.0344094017775089	3.05808995046630
204427_s_at	10959	TMED2	-1.40995848082433	6.46161305597283	-5.47176727391048	3.98108694590832e-05	0.0466677749968087	2.92089713487068
1553694_a_at	5286	PIK3C2A	-1.39607566532049	5.95785541860889	-5.42724605383301	4.36249148909435e-05	0.0466677749968087	2.89520747616134
213872_at	81688	C6orf62	-1.78863778478635	6.42795338406219	-5.42679130607702	4.36657543829789e-05	0.0466677749968087	2.89494379000723
216591_s_at	6391	SDHC	-1.14500882499962	6.7417745839429	-5.28934338242276	5.80038706835757e-05	0.0568321668352448	2.81404424111181
218066_at	10723	SLC12A7	0.62081203194619	8.0910496729397	5.25694405101467	6.2039012529702e-05	0.0568321668352448	2.79462432246829
227131_at	4215	MAP3K3	0.530415285793538	6.71378486525293	5.16920086010612	7.44776701843629e-05	0.0580546725624618	2.74135625040469
200682_s_at	7332	UBE2L3	-0.656965526848974	8.60604235279697	-5.15689629074769	7.64161678926314e-05	0.0580546725624618	2.73380714681842
236561_at	7046	TGFBR1	0.911122078830409	5.79697072980988	5.11393437146742	8.35997472505614e-05	0.0580546725624618	2.70729611057330
220477_s_at	29058	C20orf30	-1.17312177406855	7.10258323965917	-5.10487604790839	8.5200729541947e-05	0.0580546725624618	2.70167597654571
221031_s_at	81575	APOLD1	1.41827276859942	9.05920383236647	5.09815249096087	8.64093526367673e-05	0.0580546725624618	2.69749756894765
222162_s_at	9510	ADAMTS1	1.46071651987143	7.50289579325884	5.04607829415281	9.6385629355477e-05	0.0580546725624618	2.66493770672698
201633_s_at	80777	CYB5B	-1.03289273824164	6.54788728957378	-5.04115525230861	9.73878611233196e-05	0.0580546725624618	2.66184137478626
223010_s_at	54940	OCIAD1	-1.00467890480658	9.54236124850823	-5.03053247279407	9.95869626802464e-05	0.0580546725624618	2.65514951677535
217301_x_at	5928	RBBP4	-1.02682936674939	7.49854263209312	-4.99935793051871	0.000106338833142100	0.0592954580455403	2.63542658435345
224377_s_at	22931	RAB18	-0.845199671717061	8.6749856919748	-4.96018312642876	0.000115492760891108	0.0596209021318106	2.61046352004707
1554577_a_at	5716	PSMD10	-0.893498409930592	7.61630844823399	-4.9548948616835	0.000116788801022145	0.0596209021318106	2.60707846642555
200698_at	11014	KDELR2	-0.688086222278201	7.28402468533315	-4.92744806210309	0.000123758405278647	0.0596209021318106	2.58945128183975
202033_s_at	9821	RB1CC1	-0.780103784320093	9.48803497253258	-4.92076969814888	0.000125517688698549	0.0596209021318106	2.58514743834278
232347_x_at	84869	CBR4	0.798242733126351	7.43431399760696	4.88712187456106	0.000134778472913856	0.060786483497344	2.56337516017471
226400_at	998	CDC42	-0.683226895746033	7.98167414293735	-4.86926405908912	0.000139974219270168	0.060786483497344	2.55176031156540
208785_s_at	643246	KRTHB5	-1.00382148332446	8.23311897261048	-4.83323880115274	0.000151087668207969	0.060786483497344	2.52820323287362
229128_s_at	81611	ANP32E	-1.56905099730725	6.92571040351898	-4.83290721898198	0.000151194040815745	0.060786483497344	2.52798562743186
200751_s_at	3183	HNRNPC	-0.949468967191224	8.2785031528585	-4.83034141748748	0.000152019748102307	0.060786483497344	2.52630130190005
229344_x_at	57494	FAM80B	0.669402497861932	7.15996127751992	4.80696702767535	0.000159757296489739	0.060786483497344	2.51091779915136
219423_x_at	8718	TNFRSF25	1.01611788447845	6.6630425060087	4.79847799888914	0.000162665930993894	0.060786483497344	2.50531332775456
1554510_s_at	27069	GHITM	-1.36414848663047	7.84745543969248	-4.74417625747484	0.000182595226080294	0.060786483497344	2.46924222166048
234000_s_at	51495	PTPLAD1	-1.29920056789350	10.023673284184	-4.71628375592575	0.000193783512897590	0.060786483497344	2.45056557199412
205048_s_at	5723	PSPH	2.98855804006689	4.97071675484421	4.70601718582027	0.000198075563274240	0.060786483497344	2.44366580246775
202414_at	2073	ERCC5	0.689006744421595	7.84660099004073	4.70211057774718	0.000199734109110030	0.060786483497344	2.44103674189742
201523_x_at	7334	UBE2N	-1.16187957317496	7.81608880332776	-4.69847136458772	0.000201291868730430	0.060786483497344	2.43858585788760
203526_s_at	324	APC	-0.747447266339805	6.74943169970621	-4.67570454321849	0.000211322289149792	0.060786483497344	2.42321436996960
217807_s_at	29997	GLTSCR2	0.560641832769424	11.2071813223788	4.66351702120806	0.000216899623805903	0.060786483497344	2.41495822354833
208737_at	9550	ATP6V1G1	-0.757640486044987	9.5909647478624	-4.66229606863640	0.000217466566138736	0.060786483497344	2.41413006264935
225147_at	9265	PSCD3	0.583785799741167	7.84306958575721	4.65788963893032	0.000219525253024031	0.060786483497344	2.41113962352605
212008_at	23190	UBXD2	-1.17533984238968	6.71238973584862	-4.64721278504766	0.000224596215732651	0.060786483497344	2.40388336177441
202092_s_at	23568	ARL2BP	-0.629301767841317	7.84724488720733	-4.6414284285378	0.000227393161177362	0.060786483497344	2.39994603312111
211203_s_at	1272	CNTN1	-1.27830403819129	6.53017965063605	-4.6353536404637	0.000230368748106423	0.060786483497344	2.39580637424598
201578_at	5420	PODXL	1.00646416347807	8.35605697857248	4.63435465733735	0.000230861858940505	0.060786483497344	2.39512516332599
206113_s_at	5868	RAB5A	-1.59383636187493	6.52376919211264	-4.59264247249017	0.000252440378291357	0.060786483497344	2.3665669309344
225786_at	284702	LOC284702	0.759721056516899	7.54323666095768	4.59127914882561	0.000253179320043270	0.060786483497344	2.36562976158042
235067_at	4289	MKLN1	-0.932720270131199	7.47539003276558	-4.58585602593919	0.000256140593601878	0.060786483497344	2.36189946501015
224673_at	114823	LENG8	0.823820802364981	6.62670616443962	4.58114545075912	0.000258741377332525	0.060786483497344	2.35865623501656
222399_s_at	56889	TM9SF3	-0.728449053705214	8.31403359711258	-4.57963714052413	0.000259579806392772	0.060786483497344	2.35761716275073
222404_x_at	51495	PTPLAD1	-1.25884262808115	9.45552748320719	-4.57011273292850	0.000264938391319753	0.060786483497344	2.35104908563634
201239_s_at	653566	LOC653566	-0.727006980592338	9.28384401333664	-4.5650019404968	0.000267860066072226	0.060786483497344	2.34751987092110
203652_at	4296	MAP3K11	0.606872814797687	6.85895998159179	4.55477511154558	0.000273805213852631	0.060786483497344	2.34044778782821
217741_s_at	7763	ZFAND5	-0.905900155257059	8.59451837712512	-4.55324582923665	0.000274705694750221	0.060786483497344	2.33938910532067
213905_x_at	633	BGN	1.01946597279948	6.73967386276691	4.55072723671922	0.000276195277131471	0.060786483497344	2.33764489759114
217777_s_at	51495	PTPLAD1	-1.69835481289739	6.65838164421348	-4.54093030378897	0.000282068072257225	0.060786483497344	2.33085249535094
1554747_a_at	4735	SEPT2	-0.95950549762199	7.31517498465184	-4.53107011460504	0.000288107049737689	0.060786483497344	2.3240038671786
230291_s_at	4781	NFIB	-1.23410508894216	6.4826978304115	-4.5295208494746	0.000289067794365268	0.060786483497344	2.32292666114399
1555814_a_at	387	RHOA	-0.82347261546944	8.58924849974773	-4.51478629865257	0.000298369518397643	0.060786483497344	2.31266642292064
202039_at	9220	TIAF1	0.546789982039061	8.53761970715674	4.49305532540827	0.000312646383443952	0.060786483497344	2.29748389134602
232591_s_at	55754	TMEM30A	-1.51945981316017	5.75037953550324	-4.49114549859119	0.000313933828717001	0.060786483497344	2.29614670628048
201933_at	5119	CHMP1A	0.349035535576196	7.54143589605528	4.48804799413823	0.000316033370226663	0.060786483497344	2.29397697216835
204369_at	5290	PIK3CA	-1.00077494461444	6.75438677297585	-4.48698959684781	0.000316754035491723	0.060786483497344	2.29323530896847
1557089_at	3800	KIF5C	0.607603657848697	6.97004992851807	4.48553886798687	0.000317744553766134	0.060786483497344	2.29221849177102
213594_x_at	10772	FUSIP1	-0.770241794789688	7.38125198664245	-4.47892845890592	0.000322297952211411	0.060786483497344	2.28758187140996
201261_x_at	633	BGN	0.831071237469703	6.57263077204921	4.46888696098160	0.000329341930710766	0.060786483497344	2.28052805070695
210051_at	10411	RAPGEF3	0.854472091150458	6.56998736637041	4.46623555413561	0.000331227818007863	0.060786483497344	2.27866339459855
224787_s_at	22931	RAB18	-0.98296150681766	8.87765609586411	-4.46546482199778	0.000331778077568349	0.060786483497344	2.27812119459101
211996_s_at	23117	LOC23117	1.04237907166058	9.5959818915334	4.45073591916567	0.000342473931164085	0.0618623685518224	2.26774517232258
222507_s_at	56674	TMEM9B	-1.10496353360047	6.94695364403737	-4.42539233150289	0.000361704327743615	0.0644285833793314	2.24982737885243
203869_at	64854	USP46	-0.725838601622564	7.3406611065739	-4.40756870337927	0.000375881928000806	0.0660367907754841	2.23717774868851
219064_at	80760	ITIH5	0.998608172232653	6.61387700310318	4.38559044110647	0.000394143387405257	0.0669164444774821	2.22152466613555
202783_at	23530	NNT	-0.777122894137888	7.23068598505181	-4.38479378555507	0.000394821965248081	0.0669164444774821	2.22095614665003
208867_s_at	1452	CSNK1A1	-0.823539555823749	6.82789892315635	-4.37451742702956	0.00040368215637773	0.0669164444774821	2.21361549248497
91617_at	54487	DGCR8	0.492821412123626	6.3049471249508	4.36107731257735	0.000415575187745224	0.0669164444774821	2.20399500571587
211426_x_at	2776	GNAQ	-0.50626604890248	6.94323758978794	-4.35845744598533	0.000417934537950744	0.0669164444774821	2.20211707413995
35666_at	6405	SEMA3F	0.559419854130453	7.44218929042217	4.35638027222603	0.000419814807369958	0.0669164444774821	2.200627540032
201524_x_at	7334	UBE2N	-0.551959895746618	9.10295093600953	-4.34833959341564	0.000427174475089789	0.0669164444774821	2.19485653887768
223341_s_at	60592	SCOC	-1.23805608385895	7.72973647450625	-4.34714222020949	0.000428281568346903	0.0669164444774821	2.19399646617534
219600_s_at	757	TMEM50B	-0.798580454694103	7.40176475809469	-4.33408298742002	0.000440546627148941	0.0669164444774821	2.18460447206780
224600_at	8545	CGGBP1	-0.914065862186597	7.4306949866924	-4.3257617578072	0.000448546872103702	0.0669164444774821	2.17860895119096
212285_s_at	375790	AGRN	0.667586536462296	6.61774189093466	4.3178119079804	0.000456327534268229	0.0669164444774821	2.17287301257371
200803_s_at	7009	TEGT	-1.09273033884045	8.5356390953048	-4.31737213663117	0.000456761915845693	0.0669164444774821	2.17255548285322
214449_s_at	23433	RHOQ	-0.701210742008704	6.17713540973958	-4.31289976618450	0.000461203332906716	0.0669164444774821	2.16932492466806
208781_x_at	8724	SNX3	-0.734268294645143	9.50357316054236	-4.31285763868694	0.000461245376140495	0.0669164444774821	2.16929448268593
223276_at	85027	MST150	0.634367210057413	7.32555374367403	4.30668393569194	0.000467448888324175	0.0669164444774821	2.16483090285516
202736_s_at	25804	LSM4	-0.942290762130571	7.33919026963452	-4.2997412757818	0.000474526081671459	0.0669164444774821	2.15980575750510
217543_s_at	8720	MBTPS1	-0.377430846023275	6.96944727586759	-4.29841555063022	0.000475889785034785	0.0669164444774821	2.15884551373647
201946_s_at	10576	CCT2	-1.02301337120511	7.4122155602287	-4.29454132426547	0.000479897783333506	0.0669164444774821	2.15603811108342
201311_s_at	6451	SH3BGRL	-0.724823540490081	8.05112797293002	-4.29071323464656	0.00048389162355891	0.0669164444774821	2.15326232848840
201156_s_at	5878	RAB5C	-0.769079951972392	7.18787368929316	-4.28131209677138	0.000493843213014894	0.0669164444774821	2.14643784272542
202142_at	10920	COPS8	-0.704719060076558	8.6890464047389	-4.27303023369718	0.000502781531330345	0.0669164444774821	2.14041688531558
203463_s_at	22905	EPN2	-0.408532765465289	7.07624191047096	-4.26741635544975	0.000508933336398763	0.0669164444774821	2.13633079286246
229893_at	257019	FRMD3	0.662103454750394	6.3642789364761	4.26358147188244	0.000513179419990917	0.0669164444774821	2.13353733698319
216048_s_at	22836	RHOBTB3	-1.49104562498596	6.37788207789664	-4.2635288314373	0.000513237953612112	0.0669164444774821	2.13349897944552
224693_at	116151	C20orf108	-0.6549853096173	6.7785919185434	-4.26291695827765	0.000513918822731983	0.0669164444774821	2.13305310072081
239576_at	57509	MTUS1	0.918600889554047	6.99525729974941	4.26056189043656	0.000516547992457756	0.0669164444774821	2.13133651027859
235705_at	7204	TRIO	0.759492060099021	7.25444442296728	4.24022823354827	0.000539821854836852	0.0692321528828263	2.11648735591552
209249_s_at	27069	GHITM	-1.19485939071015	9.26010069024395	-4.22925029956455	0.000552825250241008	0.0701978597459498	2.10844955753142
208853_s_at	821	CANX	-0.806486675024748	8.06532706719665	-4.2245016628893	0.000558547740686113	0.0702291644539156	2.10496818563911
228142_at	29796	UCRC	-0.716050506049641	7.41366595303127	-4.20938195874749	0.000577170262309763	0.0707170118691078	2.09386530345229
202499_s_at	6515	SLC2A3	1.31230630976655	8.22699508514263	4.20565432585911	0.000581857153455473	0.0707170118691078	2.09112374427342
224794_s_at	51148	CEECAM1	0.915073921736077	7.98603500158866	4.20433128617615	0.000583529894713107	0.0707170118691078	2.09015028681343
222033_s_at	2321	FLT1	0.893340281845035	7.73105805760041	4.19956191653722	0.000589600333130018	0.0707170118691078	2.08663936242845
202143_s_at	10920	COPS8	-1.48852473332425	7.40615344282776	-4.19842451766534	0.000591057411682256	0.0707170118691078	2.08580167336015
201259_s_at	6856	SYPL1	-0.981332535765384	7.01447190433751	-4.19496499670834	0.00059551167889775	0.0707170118691078	2.08325279616940
229381_at	149563	C1orf64	0.561462131434856	6.6117103804737	4.19015760616127	0.000601757760863072	0.0708031493859532	2.07970846009248
212595_s_at	9802	DAZAP2	-0.82229853244939	8.56784029610272	-4.18496004091629	0.000608585286552283	0.070955511818482	2.07587334135653
216733_s_at	2628	GATM	-0.79605433911529	10.1436335195837	-4.16720005719608	0.000632510985504928	0.0730806611630694	2.06274441458478
222441_x_at	51012	SLMO2	-0.510044441821733	7.03903818881287	-4.16049251463249	0.000641792415063557	0.0734909618141975	2.05777612277404
201383_s_at	4077	NBR1	-0.852939994443718	6.73868183064085	-4.15632371579744	0.000647630091229972	0.0735031497347291	2.05468558529461
203631_s_at	51704	GPRC5B	-1.02321254835350	6.71760601640528	-4.15069858240756	0.000655592191857827	0.0737541215840056	2.05051212052112
1570210_x_at	9701	SAPS2	0.880726642141002	6.89611521438956	4.14060984500427	0.000670120725707017	0.074447899865633	2.04301756223553
218731_s_at	64856	VWA1	0.547675735252845	6.55958936309707	4.1350859754037	0.000678212765069014	0.074447899865633	2.03890897370072
229590_at	6137	RPL13	0.411376735300883	6.77976792271833	4.12942113269402	0.000686613772809893	0.074447899865633	2.03469178655727
226052_at	NA	NA	0.452311385281952	8.63044255826832	4.12864753323253	0.000687769148859371	0.074447899865633	2.03411558721437
201059_at	2017	CTTN	0.477669712399524	8.65112192379518	4.12663529868136	0.000690783632281508	0.074447899865633	2.03261648597778
209558_s_at	9026	HIP1R	0.648619167274282	8.65664549016384	4.11092395018766	0.000714783561188847	0.0756118479490499	2.02089524923752
242673_at	9690	UBE3C	0.789426961524558	6.09412224478552	4.10956292375087	0.000716901788503895	0.0756118479490499	2.01987850926253
208992_s_at	6774	STAT3	-0.617654908958771	7.94449385790231	-4.10804568561231	0.000719270600373029	0.0756118479490499	2.01874481701874
202069_s_at	3419	IDH3A	-1.11501384289872	6.86962509384131	-4.10204168302569	0.000728722140987788	0.0757031462975322	2.01425593421376
214394_x_at	1936	EEF1D	0.532938306857913	10.8569544321243	4.09994950860986	0.000732045005433307	0.0757031462975322	2.01269073226945
209397_at	4200	ME2	-0.585726679141647	7.82012348747565	-4.09631899047379	0.000737847429800509	0.0757031462975322	2.00997344717262
1568780_at	497257	LOC497257	0.820547709729378	6.3498464926951	4.08693686065368	0.000753058013458676	0.0765502567719414	2.00294420710557
226094_at	5286	PIK3C2A	-1.09646787615885	7.84104083159838	-4.07767372955461	0.000768385866451439	0.0765502567719414	1.99599406928172
216242_x_at	548644	POLR2J3	-0.689534618041083	6.70276415317424	-4.07647632165493	0.000770390060198598	0.0765502567719414	1.99509492523794
217748_at	51094	ADIPOR1	-0.423710367841573	7.86470691985668	-4.07277917234421	0.000776611579183381	0.0765502567719414	1.99231765409986
211493_x_at	1837	DTNA	-0.866509038516878	6.53778167931654	-4.07215814372679	0.000777661595872126	0.0765502567719414	1.99185098658134
201594_s_at	9989	PPP4R1	0.375731453347512	8.4147161275585	4.06756701266921	0.000785468665677693	0.0765502567719414	1.98839962838789
225161_at	85476	GFM1	-1.08912967479699	6.61064028974271	-4.06387358292981	0.00079180652428372	0.0765502567719414	1.98562134243570
208702_x_at	334	APLP2	-0.786029334842463	8.32930751941473	-4.06268646935879	0.000793854514671985	0.0765502567719414	1.98472803251609
224856_at	2289	FKBP5	-1.20246157586980	7.13062937449962	-4.04963000546968	0.00081673462898015	0.078168818034854	1.97489224305229
212359_s_at	23053	KIAA0913	0.501126998294401	7.57980368115302	4.04331392192169	0.000828040219917414	0.0783540979377287	1.97012712642290
225850_at	113402	SFT2D1	-0.955554792417399	8.2040519745229	-4.04173584479865	0.000830889459612562	0.0783540979377287	1.96893584436359
204635_at	9252	RPS6KA5	0.480536003372354	7.69375790760955	4.03460891237311	0.000843880746003327	0.0789983253101654	1.96355220678181
217202_s_at	2752	GLUL	-1.59359489834104	9.3641076338195	-4.02152215962117	0.000868270947299785	0.0806925717327517	1.95365144572320
237626_at	9821	RB1CC1	0.92106718383951	6.74417500935477	4.0131449959995	0.000884255103333623	0.0815868467644152	1.94730347839368
200084_at	10944	C11orf58	-0.430005952634403	9.90408139144276	-4.00725141351758	0.000895677630197239	0.0816102458135674	1.94283272275323
237194_at	10098	TSPAN5	0.767796342674833	6.73084690269477	4.00645350612655	0.000897235451049747	0.0816102458135674	1.94222714350084
203836_s_at	4217	MAP3K5	-0.747128372560148	7.85634062824095	-3.99773943809724	0.000914427199423977	0.082588231215581	1.93560883466958
224902_at	55066	PDPR	-0.562238868305348	7.10866324291417	-3.99236807390961	0.000925188969816171	0.0827138787772316	1.93152503067392
200723_s_at	4076	CAPRIN1	-0.63128949342857	8.54039910934926	-3.99062073830118	0.000928717235393478	0.0827138787772316	1.93019584539292
47608_at	93643	TJAP1	0.462814612627478	7.80826049744626	3.98570860442512	0.000938708635291584	0.0830271603283763	1.92645738240672
237839_at	288	ANK3	0.965994254976608	6.51504670950426	3.96370387330497	0.00098481079166295	0.0855588761537663	1.90967713524539
229803_s_at	NA	NA	-0.930548608116381	8.69068011300719	-3.9609164577865	0.000990810943010497	0.0855588761537663	1.90754766826371
201534_s_at	5412	UBL3	-0.559372222746144	8.56719248726788	-3.95675796423379	0.000999830849460084	0.0855588761537663	1.90436915104166
207791_s_at	5861	RAB1A	-1.16038504419673	7.2986066008606	-3.95637795467458	0.00100065920784510	0.0855588761537663	1.90407859750206
240317_at	56131	PCDHB4	-0.821630106973714	7.10253103419435	-3.95621212869373	0.00100102089742575	0.0855588761537663	1.90395180270843
223001_at	58505	DC2	-0.631184397584742	7.29942244051612	-3.9503451554724	0.00101390251962932	0.0855588761537663	1.89946380311123
210153_s_at	4200	ME2	-0.587449831803257	7.01687028795488	-3.94845301590286	0.00101809236640680	0.0855588761537663	1.89801557936799
225976_at	91408	BTF3L4	-0.619529799947575	8.05729204013897	-3.94564215961806	0.00102434871910263	0.0855588761537663	1.89586344878882
201619_at	10935	PRDX3	-0.927562703439586	9.06169629135539	-3.94428930458161	0.00102737363958519	0.0855588761537663	1.89482732497341
222386_s_at	22818	COPZ1	-0.862477937155897	7.64884757866176	-3.93747238460513	0.00104275309260688	0.085624347002322	1.88960331533724
224704_at	27327	TNRC6A	0.43056348788711	8.3523963809979	3.93285837270012	0.00105329371541797	0.085624347002322	1.88606455706668
200742_s_at	1200	TPP1	-0.938274978047655	7.82100025382592	-3.93244978806434	0.00105423226366831	0.085624347002322	1.8857510766173
228040_at	389741	MGC21881	0.573226062747564	6.72598995116059	3.93148356556966	0.00105645509060531	0.085624347002322	1.88500968393794
201848_s_at	664	BNIP3	-1.14467121385391	7.91256719698766	-3.92928021005931	0.00106154161195861	0.085624347002322	1.88331864289625
208839_s_at	55832	CAND1	-0.842819105442793	7.84319704013046	-3.92597978528229	0.00106920682404156	0.0857036094895814	1.88078462253091
232511_at	84220	RGPD5	0.589678587292964	6.99552861536789	3.91768226788297	0.00108872427052269	0.0861223210981512	1.87440863921939
212311_at	23231	KIAA0746	-0.771381924283908	6.30313116985061	-3.91749494929372	0.00108916898832509	0.0861223210981512	1.87426461296152
205200_at	7123	CLEC3B	1.40017786808986	7.2013261272887	3.9094973346469	0.00110832748906906	0.0861223210981512	1.86811180947366
236699_at	10150	MBNL2	0.551736277203664	6.72287518140738	3.9059767612476	0.00111686805117258	0.0861223210981512	1.86540112229277
218013_x_at	51164	DCTN4	-1.15660905705602	6.81286890913933	-3.90547044830582	0.00111810173977040	0.0861223210981512	1.86501117285769
209361_s_at	57060	PCBP4	0.529383565776392	8.34163109113954	3.90429653114676	0.00112096738807951	0.0861223210981512	1.86410694454680
212229_s_at	23014	FBXO21	-1.00529543918947	8.59990205418202	-3.90410450195694	0.00112143685172641	0.0861223210981512	1.86395901679584
221311_x_at	57226	LYRM2	-0.622957239490838	6.92769415392262	-3.90103044589323	0.00112897908637270	0.0861854570400586	1.86159040469475
201364_s_at	4947	OAZ2	-0.781883793306064	7.961194236084	-3.89335618188696	0.00114803100942999	0.0871212881416548	1.85567279305012
211098_x_at	54499	TMCO1	-0.418004142507953	7.06173836916768	-3.87436033097977	0.00119658930460749	0.090272104891712	1.84099785014857
206544_x_at	6595	SMARCA2	-0.800244387292854	7.73080677689717	-3.87080935869768	0.00120589259506503	0.0904419446298772	1.83825031330519
202245_at	4047	LSS	0.543104215711017	8.34629260871293	3.86355814086909	0.001225116264691	0.091349512178268	1.83263556423716
201742_x_at	6426	SFRS1	-1.13034748176589	7.20636527520927	-3.85280451807724	0.00125419257931905	0.092503128121806	1.82429855322164
228198_s_at	729234	LOC729234	0.749380199837694	7.45663135334302	3.85250465891273	0.00125501320024906	0.092503128121806	1.82406590446520
1556762_a_at	4482	MSRA	0.670606584320648	7.26118555004192	3.84680159386519	0.00127072361497760	0.0930887484622433	1.81963931583733
212782_x_at	5439	POLR2J	-0.55792989356991	9.4158714246181	-3.83960140865202	0.00129084013697876	0.0930887484622433	1.81404580112999
232382_s_at	115294	PCMTD1	-0.850093952674914	6.64447039685526	-3.83740057080623	0.00129705251193618	0.0930887484622433	1.81233497729616
207431_s_at	8560	DEGS1	-0.813817979358452	7.32236255002889	-3.83674770761727	0.00129890112713365	0.0930887484622433	1.81182737559751
211559_s_at	901	CCNG2	-1.18686214460040	6.40590100661167	-3.83659691925206	0.00129932846733284	0.0930887484622433	1.81171013115760
201967_at	10180	RBM6	0.486265470212536	7.82021764837983	3.83338273516959	0.00130847118616755	0.0930887484622433	1.80921039803222
222442_s_at	55207	ARL8B	-1.11416412075574	6.99961329952129	-3.83153119034369	0.00131376713229365	0.0930887484622433	1.80776992477341
215707_s_at	5621	PRNP	-1.4094899291589	8.68955232453577	-3.82038637159004	0.00134610139963609	0.0948557717051255	1.79909186693684
242476_at	NA	NA	1.04352309454133	8.37340025665834	3.81688559183382	0.00135642182416240	0.0948688716026842	1.79636327075614
202635_s_at	5440	POLR2K	-0.82769628175505	7.77986864168933	-3.81531366794518	0.00136108166665839	0.0948688716026842	1.79513765975376
229483_at	7328	UBE2H	0.808809173258643	6.49584883702896	3.81014165150116	0.00137652718700595	0.0950333324970079	1.79110329119865
60528_at	8681	PLA2G4B	0.528596631872139	7.21056816403775	3.80876237967315	0.00138067576794884	0.0950333324970079	1.79002693961789
223679_at	1499	CTNNB1	0.751009879290659	6.83333169267989	3.80396942114528	0.00139518967220701	0.0950333324970079	1.78628509962266
212568_s_at	1737	DLAT	-1.05442147133165	7.14170760534978	-3.80385602428638	0.00139553490166570	0.0950333324970079	1.78619654255018
217725_x_at	26135	SERBP1	-0.630692627290634	8.11954557796989	-3.80016373272395	0.00140682271431649	0.0950333324970079	1.78331233086210
1557813_at	23635	SSBP2	0.670893880715657	7.59216496360857	3.79981250233866	0.00140790122217789	0.0950333324970079	1.78303789628457
217732_s_at	9445	ITM2B	-0.589790600742792	11.7274807938277	-3.78889891794902	0.00144182883596422	0.0968138995876497	1.77450423984688
203113_s_at	1936	EEF1D	0.527112742898616	10.0603251079395	3.77457239631825	0.00148761206457174	0.0988194573496755	1.76328345173088
200615_s_at	163	AP2B1	-0.736984037149299	7.20739438866768	-3.77424717284009	0.00148866809950328	0.0988194573496755	1.76302848889785
228519_x_at	1153	CIRBP	0.545236436597249	6.90804749322499	3.77085631636738	0.00149972335638550	0.0988194573496755	1.76036954880210
200648_s_at	2752	GLUL	-1.42817859718894	9.87538873947671	-3.76791088548161	0.00150939304158098	0.0988194573496755	1.75805894601674
218929_at	55602	CDKN2AIP	-0.66031066472016	6.86041532712969	-3.76172028039936	0.00152992027851963	0.0988194573496755	1.75319974967944
1555780_a_at	6009	RHEB	-0.93447576128053	8.14961854406081	-3.75762962163055	0.00154363738541082	0.0988194573496755	1.74998675132781
209861_s_at	10988	METAP2	-0.316567409699859	8.65753118389435	-3.75664338721793	0.0015469628665057	0.0988194573496755	1.74921186465963
208739_x_at	6613	SUMO2	-0.693018318785555	10.1471947222877	-3.75583342766053	0.00154969932572901	0.0988194573496755	1.74857540466515
231319_x_at	64147	KIF9	-0.575978641390194	6.5109212810546	-3.75516624289454	0.00155195705496896	0.0988194573496755	1.74805108665308
227096_at	126119	JOSD2	0.443943281984611	7.14182193631543	3.7536852526223	0.00155698043709752	0.0988194573496755	1.74688706711637
201444_s_at	10159	ATP6AP2	-1.30304700998249	7.9854044852819	-3.75347457479147	0.00155769635695632	0.0988194573496755	1.74672146203581
200898_s_at	10724	MGEA5	-0.86131304694409	7.69708953953248	-3.75113274941361	0.00156567649187959	0.0988194573496755	1.74488035174871
206397_x_at	2657	GDF1	0.890812851459436	9.58735089097083	3.74932487788518	0.00157186505257963	0.0988194573496755	1.74345865387524
219375_at	10390	CEPT1	-0.56709969550585	7.65717978065887	-3.74551789480494	0.00158497692494682	0.0991577027436243	1.74046380263721
1560339_s_at	4676	NAP1L4	-0.458711845589036	8.20329500559569	-3.73903595689848	0.00160755391709521	0.0996857465241844	1.73536131993031
202951_at	11329	STK38	0.54961568934514	6.90221783522959	3.73609048052841	0.00161791917782145	0.0996857465241844	1.73304130882483
226043_at	26086	GPSM1	0.408090405674322	8.82373960341275	3.73550409116213	0.00161999066936256	0.0996857465241844	1.73257933543325
217294_s_at	2023	ENO1	-1.93187865573308	8.53716852898242	-3.73422780884849	0.0016245084618756	0.0996857465241844	1.73157372821231
50221_at	7942	TFEB	0.604652224752961	7.41710293309985	3.73098037653377	0.00163606062129844	0.0999165593721547	1.72901428882594
