# Supplementary material for: Joint Genome-Wide Profiling of miRNA and mRNA Expression in Alzheimer's Disease Cortex Reveals Altered miRNA Regulation
Source: PLoS One. 2010 Feb 1;5(2):e8898. doi: 10.1371/journal.pone.0008898 (PMC2813862; doi:10.1371/journal.pone.0008898)
Supplement: Table S4 — Predicted miRNA GO Molecular Functions. (Tab-delimited table. Col1: miRNA, Col2: GO Term ID, Col3: GO Term name. The ddG cutoff for PITA miRNA target prediction was −15kcal/mol, and the p-value cutoff for functional enrichment with the hypergeometric test was 0.01.) (0.13 MB TXT) [file pone.0008898.s009.txt]

hsa-let-7a	GO:0016071	mRNA metabolic process
hsa-let-7a	GO:0006668	sphinganine-1-phosphate metabolic process
hsa-let-7a	GO:0006667	sphinganine metabolic process
hsa-let-7b	GO:0007274	neuromuscular synaptic transmission
hsa-let-7b	GO:0031400	negative regulation of protein modification process
hsa-let-7b	GO:0006221	pyrimidine nucleotide biosynthetic process
hsa-let-7c	GO:0007274	neuromuscular synaptic transmission
hsa-let-7c	GO:0007517	muscle development
hsa-let-7c	GO:0045862	positive regulation of proteolysis
hsa-let-7c	GO:0003012	muscle system process
hsa-let-7c	GO:0006936	muscle contraction
hsa-let-7e	GO:0007156	homophilic cell adhesion
hsa-let-7e	GO:0016337	cell-cell adhesion
hsa-let-7e	GO:0022610	biological adhesion
hsa-let-7e	GO:0007155	cell adhesion
hsa-let-7e	GO:0006445	regulation of translation
hsa-let-7e	GO:0031326	regulation of cellular biosynthetic process
hsa-let-7e	GO:0007044	cell-substrate junction assembly
hsa-let-7e	GO:0051246	regulation of protein metabolic process
hsa-let-7e	GO:0046426	negative regulation of JAK-STAT cascade
hsa-let-7e	GO:0010608	posttranscriptional regulation of gene expression
hsa-let-7e	GO:0050791	regulation of biological process
hsa-let-7e	GO:0002460	adaptive immune response based on somatic recombination of immune receptors built from immunoglobulin superfamily domains
hsa-let-7e	GO:0002250	adaptive immune response
hsa-let-7e	GO:0060255	regulation of macromolecule metabolic process
hsa-let-7g	GO:0007517	muscle development
hsa-let-7i	GO:0051248	negative regulation of protein metabolic process
hsa-mir-00052	GO:0007517	muscle development
hsa-mir-00052	GO:0045862	positive regulation of proteolysis
hsa-mir-00170	GO:0006836	neurotransmitter transport
hsa-mir-00717	GO:0031400	negative regulation of protein modification process
hsa-mir-00717	GO:0007274	neuromuscular synaptic transmission
hsa-mir-00717	GO:0006221	pyrimidine nucleotide biosynthetic process
hsa-mir-00726	GO:0006811	ion transport
hsa-mir-00868	GO:0032989	cellular structure morphogenesis
hsa-mir-00868	GO:0048858	cell projection morphogenesis
hsa-mir-00868	GO:0048812	neurite morphogenesis
hsa-mir-00868	GO:0032990	cell part morphogenesis
hsa-mir-00868	GO:0007626	locomotory behavior
hsa-mir-00868	GO:0051049	regulation of transport
hsa-mir-00868	GO:0032879	regulation of localization
hsa-mir-00868	GO:0007584	response to nutrient
hsa-mir-01520	GO:0032318	regulation of Ras GTPase activity
hsa-mir-01520	GO:0045321	leukocyte activation
hsa-mir-01520	GO:0050790	regulation of catalytic activity
hsa-mir-01520	GO:0043087	regulation of GTPase activity
hsa-mir-01520	GO:0007167	enzyme linked receptor protein signaling pathway
hsa-mir-01520	GO:0065009	regulation of molecular function
hsa-mir-01520	GO:0001775	cell activation
hsa-mir-01689	GO:0006139	nucleobase, nucleoside, nucleotide and nucleic acid metabolic process
hsa-mir-01689	GO:0006350	transcription
hsa-mir-01689	GO:0043284	biopolymer biosynthetic process
hsa-mir-01689	GO:0031323	regulation of cellular metabolic process
hsa-mir-01689	GO:0009059	macromolecule biosynthetic process
hsa-mir-01689	GO:0010556	regulation of macromolecule biosynthetic process
hsa-mir-01689	GO:0010468	regulation of gene expression
hsa-mir-01689	GO:0009889	regulation of biosynthetic process
hsa-mir-01689	GO:0019219	regulation of nucleobase, nucleoside, nucleotide and nucleic acid metabolic process
hsa-mir-01689	GO:0043170	macromolecule metabolic process
hsa-mir-01689	GO:0019222	regulation of metabolic process
hsa-mir-01689	GO:0060255	regulation of macromolecule metabolic process
hsa-mir-02243	GO:0051056	regulation of small GTPase mediated signal transduction
hsa-mir-02243	GO:0046578	regulation of Ras protein signal transduction
hsa-mir-02243	GO:0035023	regulation of Rho protein signal transduction
hsa-mir-02243	GO:0009966	regulation of signal transduction
hsa-mir-02243	GO:0065007	biological regulation
hsa-mir-02243	GO:0050791	regulation of biological process
hsa-mir-02243	GO:0051244	regulation of cellular process
hsa-mir-02243	GO:0032502	developmental process
hsa-mir-02243	GO:0006836	neurotransmitter transport
hsa-mir-02243	GO:0007275	multicellular organismal development
hsa-mir-02243	GO:0045944	positive regulation of transcription from RNA polymerase II promoter
hsa-mir-02243	GO:0048856	anatomical structure development
hsa-mir-02243	GO:0007154	cell communication
hsa-mir-02243	GO:0048534	hemopoietic or lymphoid organ development
hsa-mir-02243	GO:0045893	positive regulation of transcription, DNA-dependent
hsa-mir-02243	GO:0043547	positive regulation of GTPase activity
hsa-mir-02243	GO:0014070	response to organic cyclic substance
hsa-mir-02243	GO:0007242	intracellular signaling cascade
hsa-mir-02243	GO:0043087	regulation of GTPase activity
hsa-mir-02243	GO:0051254	positive regulation of RNA metabolic process
hsa-mir-02243	GO:0019751	polyol metabolic process
hsa-mir-02243	GO:0032012	regulation of ARF protein signal transduction
hsa-mir-02243	GO:0009612	response to mechanical stimulus
hsa-mir-02243	GO:0045071	negative regulation of viral genome replication
hsa-mir-02243	GO:0000185	activation of MAPKKK activity
hsa-mir-02243	GO:0032945	negative regulation of mononuclear cell proliferation
hsa-mir-02243	GO:0050672	negative regulation of lymphocyte proliferation
hsa-mir-02243	GO:0006493	protein amino acid O-linked glycosylation
hsa-mir-02243	GO:0050793	regulation of developmental process
hsa-mir-02243	GO:0006020	inositol metabolic process
hsa-mir-02243	GO:0009895	negative regulation of catabolic process
hsa-mir-02243	GO:0006899	vesicle-mediated transport
hsa-mir-02243	GO:0051250	negative regulation of lymphocyte activation
hsa-mir-02243	GO:0007584	response to nutrient
hsa-mir-02243	GO:0045069	regulation of viral genome replication
hsa-mir-02243	GO:0015837	amine transport
hsa-mir-02243	GO:0007165	signal transduction
hsa-mir-02243	GO:0006834	sodium ion transport
hsa-mir-02243	GO:0031330	negative regulation of cellular catabolic process
hsa-mir-02243	GO:0048525	negative regulation of viral reproduction
hsa-mir-02243	GO:0007169	transmembrane receptor protein tyrosine kinase signaling pathway
hsa-mir-02243	GO:0032318	regulation of Ras GTPase activity
hsa-mir-02869	GO:0009968	negative regulation of signal transduction
hsa-mir-02869	GO:0030155	regulation of cell adhesion
hsa-mir-02869	GO:0008629	induction of apoptosis by intracellular signals
hsa-mir-02869	GO:0001953	negative regulation of cell-matrix adhesion
hsa-mir-02869	GO:0007162	negative regulation of cell adhesion
hsa-mir-02869	GO:0009605	response to external stimulus
hsa-mir-02869	GO:0009966	regulation of signal transduction
hsa-mir-02869	GO:0030166	proteoglycan biosynthetic process
hsa-mir-02869	GO:0007165	signal transduction
hsa-mir-02869	GO:0007154	cell communication
hsa-mir-02869	GO:0051181	cofactor transport
hsa-mir-04768	GO:0044249	cellular biosynthetic process
hsa-mir-05452	GO:0018193	peptidyl-amino acid modification
hsa-mir-05452	GO:0002009	morphogenesis of an epithelium
hsa-mir-06383	GO:0008277	regulation of G-protein coupled receptor protein signaling pathway
hsa-mir-06383	GO:0009966	regulation of signal transduction
hsa-mir-06383	GO:0007155	cell adhesion
hsa-mir-06383	GO:0022610	biological adhesion
hsa-mir-06383	GO:0030333	antigen processing and presentation
hsa-mir-06383	GO:0043526	neuroprotection
hsa-mir-06383	GO:0045944	positive regulation of transcription from RNA polymerase II promoter
hsa-mir-06383	GO:0008544	epidermis development
hsa-mir-06383	GO:0050874	multicellular organismal process
hsa-mir-06383	GO:0006816	calcium ion transport
hsa-mir-06383	GO:0048260	positive regulation of receptor-mediated endocytosis
hsa-mir-06383	GO:0015674	di-, tri-valent inorganic cation transport
hsa-mir-06383	GO:0046058	cAMP metabolic process
hsa-mir-06383	GO:0031327	negative regulation of cellular biosynthetic process
hsa-mir-06383	GO:0048856	anatomical structure development
hsa-mir-06383	GO:0051056	regulation of small GTPase mediated signal transduction
hsa-mir-06383	GO:0007270	nerve-nerve synaptic transmission
hsa-mir-06383	GO:0045893	positive regulation of transcription, DNA-dependent
hsa-mir-06383	GO:0051092	positive regulation of NF-kappaB transcription factor activity
hsa-mir-06383	GO:0051254	positive regulation of RNA metabolic process
hsa-mir-06383	GO:0009888	tissue development
hsa-mir-06383	GO:0043523	regulation of neuron apoptosis
hsa-mir-06761	GO:0006811	ion transport
hsa-mir-06761	GO:0065008	regulation of biological quality
hsa-mir-06830	GO:0009566	fertilization
hsa-mir-08570	GO:0030154	cell differentiation
hsa-mir-08709	GO:0030258	lipid modification
hsa-mir-09125	GO:0006810	transport
hsa-mir-09125	GO:0051234	establishment of localization
hsa-mir-09125	GO:0006811	ion transport
hsa-mir-09125	GO:0006834	sodium ion transport
hsa-mir-09125	GO:0006899	vesicle-mediated transport
hsa-mir-09125	GO:0006819	cation transport
hsa-mir-09125	GO:0030001	metal ion transport
hsa-mir-09125	GO:0015672	monovalent inorganic cation transport
hsa-mir-09125	GO:0048731	system development
hsa-mir-09125	GO:0006836	neurotransmitter transport
hsa-mir-09125	GO:0007264	small GTPase mediated signal transduction
hsa-mir-09125	GO:0015674	di-, tri-valent inorganic cation transport
hsa-mir-09125	GO:0007422	peripheral nervous system development
hsa-mir-09125	GO:0015698	inorganic anion transport
hsa-mir-09125	GO:0042534	regulation of tumor necrosis factor biosynthetic process
hsa-mir-09125	GO:0032502	developmental process
hsa-mir-09125	GO:0048856	anatomical structure development
hsa-mir-09125	GO:0006816	calcium ion transport
hsa-mir-09125	GO:0043526	neuroprotection
hsa-mir-09125	GO:0003001	generation of a signal involved in cell-cell signaling
hsa-mir-09125	GO:0032940	secretion by cell
hsa-mir-09125	GO:0006817	phosphate transport
hsa-mir-09125	GO:0045184	establishment of protein localization
hsa-mir-09125	GO:0015831	protein transport
hsa-mir-09369	GO:0009887	organ morphogenesis
hsa-mir-09369	GO:0007155	cell adhesion
hsa-mir-09369	GO:0022610	biological adhesion
hsa-mir-09369	GO:0009653	anatomical structure morphogenesis
hsa-mir-09369	GO:0042477	odontogenesis
hsa-mir-09384	GO:0006834	sodium ion transport
hsa-mir-09395	GO:0045791	cell morphogenesis
hsa-mir-09451	GO:0009653	anatomical structure morphogenesis
hsa-mir-09451	GO:0001701	in utero embryonic development
hsa-mir-09451	GO:0009792	embryonic development ending in birth or egg hatching
hsa-mir-09451	GO:0043009	chordate embryonic development
hsa-mir-09451	GO:0009795	embryonic development
hsa-mir-09451	GO:0032502	developmental process
hsa-mir-09451	GO:0007389	pattern specification process
hsa-mir-09451	GO:0009612	response to mechanical stimulus
hsa-mir-09451	GO:0032989	cellular structure morphogenesis
hsa-mir-09451	GO:0009799	determination of symmetry
hsa-mir-09451	GO:0007368	determination of left/right symmetry
hsa-mir-09451	GO:0009855	determination of bilateral symmetry
hsa-mir-09451	GO:0010627	regulation of protein kinase cascade
hsa-mir-09451	GO:0042472	inner ear morphogenesis
hsa-mir-09451	GO:0009967	positive regulation of signal transduction
hsa-mir-09870	GO:0006811	ion transport
hsa-miR-103	GO:0030029	actin filament-based process
hsa-miR-103	GO:0045765	regulation of angiogenesis
hsa-miR-103	GO:0051056	regulation of small GTPase mediated signal transduction
hsa-miR-103	GO:0046578	regulation of Ras protein signal transduction
hsa-miR-103	GO:0003002	regionalization
hsa-miR-103	GO:0031328	positive regulation of cellular biosynthetic process
hsa-miR-103	GO:0050776	regulation of immune response
hsa-mir-10610	GO:0060255	regulation of macromolecule metabolic process
hsa-mir-10610	GO:0045449	regulation of transcription
hsa-mir-10610	GO:0051252	regulation of RNA metabolic process
hsa-mir-10610	GO:0010556	regulation of macromolecule biosynthetic process
hsa-mir-10610	GO:0019222	regulation of metabolic process
hsa-mir-10610	GO:0031323	regulation of cellular metabolic process
hsa-mir-10610	GO:0009889	regulation of biosynthetic process
hsa-mir-10610	GO:0006355	regulation of transcription, DNA-dependent
hsa-mir-10610	GO:0019219	regulation of nucleobase, nucleoside, nucleotide and nucleic acid metabolic process
hsa-mir-10610	GO:0010468	regulation of gene expression
hsa-mir-10619	GO:0060255	regulation of macromolecule metabolic process
hsa-mir-10619	GO:0045449	regulation of transcription
hsa-mir-10619	GO:0051252	regulation of RNA metabolic process
hsa-mir-10619	GO:0010556	regulation of macromolecule biosynthetic process
hsa-mir-10619	GO:0019222	regulation of metabolic process
hsa-mir-10619	GO:0031323	regulation of cellular metabolic process
hsa-mir-10619	GO:0009889	regulation of biosynthetic process
hsa-mir-10619	GO:0006355	regulation of transcription, DNA-dependent
hsa-mir-10619	GO:0019219	regulation of nucleobase, nucleoside, nucleotide and nucleic acid metabolic process
hsa-mir-10619	GO:0010468	regulation of gene expression
hsa-miR-106a	GO:0065007	biological regulation
hsa-miR-106a	GO:0051244	regulation of cellular process
hsa-miR-106a	GO:0007165	signal transduction
hsa-miR-106a	GO:0050791	regulation of biological process
hsa-miR-106a	GO:0009605	response to external stimulus
hsa-miR-106a	GO:0007154	cell communication
hsa-miR-106a	GO:0002245	response to wounding
hsa-miR-106b	GO:0050791	regulation of biological process
hsa-miR-106b	GO:0065007	biological regulation
hsa-miR-107	GO:0030029	actin filament-based process
hsa-miR-107	GO:0003002	regionalization
hsa-miR-107	GO:0048731	system development
hsa-miR-107	GO:0006461	protein complex assembly
hsa-miR-107	GO:0045765	regulation of angiogenesis
hsa-miR-107	GO:0009581	detection of external stimulus
hsa-mir-11399	GO:0006259	DNA metabolic process
hsa-mir-11509	GO:0034622	cellular macromolecular complex assembly
hsa-mir-11509	GO:0034621	cellular macromolecular complex subunit organization
hsa-miR-122a	GO:0007156	homophilic cell adhesion
hsa-miR-122a	GO:0016337	cell-cell adhesion
hsa-miR-122a	GO:0022610	biological adhesion
hsa-miR-122a	GO:0007155	cell adhesion
hsa-miR-122a	GO:0007420	brain development
hsa-miR-122a	GO:0007410	axonogenesis
hsa-miR-125a	GO:0009966	regulation of signal transduction
hsa-miR-125a	GO:0050870	positive regulation of T cell activation
hsa-miR-125a	GO:0046777	protein amino acid autophosphorylation
hsa-miR-129	GO:0048870	cell motility
hsa-miR-130a	GO:0030154	cell differentiation
hsa-miR-130a	GO:0048869	cellular developmental process
hsa-miR-130a	GO:0007275	multicellular organismal development
hsa-mir-13246	GO:0006395	RNA splicing
hsa-mir-13246	GO:0006397	mRNA processing
hsa-mir-13246	GO:0016071	mRNA metabolic process
hsa-mir-13246	GO:0006139	nucleobase, nucleoside, nucleotide and nucleic acid metabolic process
hsa-mir-13246	GO:0006394	RNA processing
hsa-mir-13264	GO:0006395	RNA splicing
hsa-mir-13264	GO:0006397	mRNA processing
hsa-mir-13264	GO:0016071	mRNA metabolic process
hsa-mir-13264	GO:0006139	nucleobase, nucleoside, nucleotide and nucleic acid metabolic process
hsa-mir-13264	GO:0006394	RNA processing
hsa-mir-13282	GO:0016070	RNA metabolic process
hsa-miR-133a	GO:0008285	negative regulation of cell proliferation
hsa-miR-133a	GO:0006461	protein complex assembly
hsa-miR-133a	GO:0007154	cell communication
hsa-miR-133a	GO:0051259	protein oligomerization
hsa-miR-133a	GO:0007166	cell surface receptor linked signal transduction
hsa-miR-133a	GO:0007186	G-protein coupled receptor protein signaling pathway
hsa-miR-133b	GO:0007267	cell-cell signaling
hsa-miR-133b	GO:0008285	negative regulation of cell proliferation
hsa-miR-134	GO:0051056	regulation of small GTPase mediated signal transduction
hsa-miR-134	GO:0046578	regulation of Ras protein signal transduction
hsa-miR-134	GO:0034623	cellular macromolecular complex disassembly
hsa-miR-134	GO:0032984	macromolecular complex disassembly
hsa-miR-134	GO:0006350	transcription
hsa-miR-134	GO:0045449	regulation of transcription
hsa-miR-134	GO:0035023	regulation of Rho protein signal transduction
hsa-miR-134	GO:0006355	regulation of transcription, DNA-dependent
hsa-miR-134	GO:0019219	regulation of nucleobase, nucleoside, nucleotide and nucleic acid metabolic process
hsa-miR-135b	GO:0043284	biopolymer biosynthetic process
hsa-miR-135b	GO:0008152	metabolic process
hsa-miR-136	GO:0006355	regulation of transcription, DNA-dependent
hsa-miR-136	GO:0051252	regulation of RNA metabolic process
hsa-miR-136	GO:0045449	regulation of transcription
hsa-miR-136	GO:0019219	regulation of nucleobase, nucleoside, nucleotide and nucleic acid metabolic process
hsa-miR-136	GO:0010556	regulation of macromolecule biosynthetic process
hsa-miR-136	GO:0010468	regulation of gene expression
hsa-miR-136	GO:0009889	regulation of biosynthetic process
hsa-miR-136	GO:0006350	transcription
hsa-miR-136	GO:0009058	biosynthetic process
hsa-miR-141	GO:0009968	negative regulation of signal transduction
hsa-miR-141	GO:0007399	nervous system development
hsa-miR-143	GO:0007165	signal transduction
hsa-miR-143	GO:0007154	cell communication
hsa-miR-143	GO:0007242	intracellular signaling cascade
hsa-miR-143	GO:0007222	Wnt receptor signaling pathway
hsa-miR-145	GO:0006869	lipid transport
hsa-miR-145	GO:0051253	negative regulation of RNA metabolic process
hsa-miR-145	GO:0007222	Wnt receptor signaling pathway
hsa-miR-145	GO:0045892	negative regulation of transcription, DNA-dependent
hsa-miR-145	GO:0042157	lipoprotein metabolic process
hsa-miR-146a	GO:0003002	regionalization
hsa-miR-146a	GO:0065003	macromolecular complex assembly
hsa-miR-146b	GO:0065004	protein-DNA complex assembly
hsa-miR-148a	GO:0032268	regulation of cellular protein metabolic process
hsa-miR-148a	GO:0051246	regulation of protein metabolic process
hsa-miR-149	GO:0032945	negative regulation of mononuclear cell proliferation
hsa-miR-149	GO:0050672	negative regulation of lymphocyte proliferation
hsa-miR-149	GO:0007242	intracellular signaling cascade
hsa-miR-149	GO:0002683	negative regulation of immune system process
hsa-miR-149	GO:0007264	small GTPase mediated signal transduction
hsa-miR-149	GO:0032944	regulation of mononuclear cell proliferation
hsa-miR-149	GO:0050670	regulation of lymphocyte proliferation
hsa-miR-149	GO:0051250	negative regulation of lymphocyte activation
hsa-miR-149	GO:0002695	negative regulation of leukocyte activation
hsa-miR-149	GO:0050866	negative regulation of cell activation
hsa-miR-149	GO:0042130	negative regulation of T cell proliferation
hsa-miR-149	GO:0032989	cellular structure morphogenesis
hsa-miR-149	GO:0051244	regulation of cellular process
hsa-miR-149	GO:0051249	regulation of lymphocyte activation
hsa-miR-149	GO:0002694	regulation of leukocyte activation
hsa-miR-149	GO:0050865	regulation of cell activation
hsa-miR-149	GO:0006544	glycine metabolic process
hsa-miR-149	GO:0050868	negative regulation of T cell activation
hsa-miR-150	GO:0009628	response to abiotic stimulus
hsa-miR-150	GO:0009653	anatomical structure morphogenesis
hsa-mir-15232	GO:0000074	regulation of cell cycle
hsa-mir-15321	GO:0042111	T cell proliferation
hsa-miR-154	GO:0019827	stem cell maintenance
hsa-miR-154	GO:0051243	negative regulation of cellular process
hsa-miR-154	GO:0010605	negative regulation of macromolecule metabolic process
hsa-miR-154	GO:0043118	negative regulation of biological process
hsa-miR-154	GO:0000122	negative regulation of transcription from RNA polymerase II promoter
hsa-miR-154	GO:0031324	negative regulation of cellular metabolic process
hsa-miR-154	GO:0009892	negative regulation of metabolic process
hsa-miR-154	GO:0006394	RNA processing
hsa-mir-15557	GO:0043406	positive regulation of MAP kinase activity
hsa-mir-15624	GO:0006899	vesicle-mediated transport
hsa-mir-15624	GO:0016196	endocytosis
hsa-mir-15624	GO:0010324	membrane invagination
hsa-mir-15624	GO:0007399	nervous system development
hsa-mir-15624	GO:0032502	developmental process
hsa-mir-15624	GO:0007154	cell communication
hsa-mir-15624	GO:0030029	actin filament-based process
hsa-mir-15624	GO:0048731	system development
hsa-mir-15903	GO:0042157	lipoprotein metabolic process
hsa-mir-16791	GO:0006486	protein amino acid glycosylation
hsa-mir-16791	GO:0043413	biopolymer glycosylation
hsa-mir-16791	GO:0006493	protein amino acid O-linked glycosylation
hsa-mir-16791	GO:0006836	neurotransmitter transport
hsa-mir-16791	GO:0001666	response to hypoxia
hsa-mir-16791	GO:0007155	cell adhesion
hsa-mir-16791	GO:0022610	biological adhesion
hsa-mir-16791	GO:0017038	protein import
hsa-mir-17103	GO:0002562	somatic diversification of immune receptors via germline recombination within a single locus
hsa-mir-17103	GO:0016444	somatic cell DNA recombination
hsa-mir-17374	GO:0051244	regulation of cellular process
hsa-mir-17374	GO:0050791	regulation of biological process
hsa-mir-17374	GO:0065007	biological regulation
hsa-miR-17-5p	GO:0065007	biological regulation
hsa-miR-17-5p	GO:0051244	regulation of cellular process
hsa-miR-17-5p	GO:0050791	regulation of biological process
hsa-miR-17-5p	GO:0007165	signal transduction
hsa-miR-17-5p	GO:0010556	regulation of macromolecule biosynthetic process
hsa-miR-17-5p	GO:0007154	cell communication
hsa-miR-17-5p	GO:0009889	regulation of biosynthetic process
hsa-miR-17-5p	GO:0060255	regulation of macromolecule metabolic process
hsa-miR-17-5p	GO:0006355	regulation of transcription, DNA-dependent
hsa-miR-17-5p	GO:0051252	regulation of RNA metabolic process
hsa-miR-17-5p	GO:0065009	regulation of molecular function
hsa-miR-17-5p	GO:0031323	regulation of cellular metabolic process
hsa-miR-17-5p	GO:0045893	positive regulation of transcription, DNA-dependent
hsa-mir-18072	GO:0006950	response to stress
hsa-mir-18081	GO:0006950	response to stress
hsa-miR-181d	GO:0040007	growth
hsa-miR-183	GO:0045786	negative regulation of cell cycle
hsa-miR-183	GO:0000074	regulation of cell cycle
hsa-miR-183	GO:0016481	negative regulation of transcription
hsa-miR-183	GO:0010629	negative regulation of gene expression
hsa-miR-183	GO:0051243	negative regulation of cellular process
hsa-miR-183	GO:0045934	negative regulation of nucleobase, nucleoside, nucleotide and nucleic acid metabolic process
hsa-miR-183	GO:0010558	negative regulation of macromolecule biosynthetic process
hsa-miR-183	GO:0043118	negative regulation of biological process
hsa-miR-183	GO:0009890	negative regulation of biosynthetic process
hsa-miR-183	GO:0010605	negative regulation of macromolecule metabolic process
hsa-miR-184	GO:0007275	multicellular organismal development
hsa-miR-184	GO:0032502	developmental process
hsa-miR-184	GO:0060255	regulation of macromolecule metabolic process
hsa-miR-184	GO:0048856	anatomical structure development
hsa-miR-184	GO:0031323	regulation of cellular metabolic process
hsa-miR-184	GO:0046649	lymphocyte activation
hsa-miR-184	GO:0045449	regulation of transcription
hsa-miR-184	GO:0019222	regulation of metabolic process
hsa-miR-184	GO:0006355	regulation of transcription, DNA-dependent
hsa-miR-184	GO:0042110	T cell activation
hsa-miR-184	GO:0010556	regulation of macromolecule biosynthetic process
hsa-miR-184	GO:0051252	regulation of RNA metabolic process
hsa-miR-184	GO:0045321	leukocyte activation
hsa-miR-184	GO:0019219	regulation of nucleobase, nucleoside, nucleotide and nucleic acid metabolic process
hsa-miR-184	GO:0010468	regulation of gene expression
hsa-miR-184	GO:0009889	regulation of biosynthetic process
hsa-miR-184	GO:0007423	sensory organ development
hsa-miR-184	GO:0008544	epidermis development
hsa-miR-185	GO:0016337	cell-cell adhesion
hsa-miR-185	GO:0007399	nervous system development
hsa-miR-185	GO:0007156	homophilic cell adhesion
hsa-miR-185	GO:0048731	system development
hsa-miR-185	GO:0007155	cell adhesion
hsa-miR-185	GO:0022610	biological adhesion
hsa-miR-185	GO:0043549	regulation of kinase activity
hsa-miR-185	GO:0065009	regulation of molecular function
hsa-miR-185	GO:0045860	positive regulation of protein kinase activity
hsa-miR-185	GO:0051338	regulation of transferase activity
hsa-miR-185	GO:0033674	positive regulation of kinase activity
hsa-miR-185	GO:0051347	positive regulation of transferase activity
hsa-miR-185	GO:0050790	regulation of catalytic activity
hsa-miR-185	GO:0045859	regulation of protein kinase activity
hsa-miR-185	GO:0043085	positive regulation of catalytic activity
hsa-miR-185	GO:0032502	developmental process
hsa-miR-185	GO:0032147	activation of protein kinase activity
hsa-miR-185	GO:0048856	anatomical structure development
hsa-miR-185	GO:0007275	multicellular organismal development
hsa-miR-185	GO:0009966	regulation of signal transduction
hsa-miR-185	GO:0031401	positive regulation of protein modification process
hsa-miR-187	GO:0010038	response to metal ion
hsa-miR-187	GO:0010035	response to inorganic substance
hsa-mir-18956	GO:0043623	cellular protein complex assembly
hsa-mir-18956	GO:0051646	mitochondrion localization
hsa-miR-191C	GO:0007165	signal transduction
hsa-miR-191C	GO:0007154	cell communication
hsa-miR-197	GO:0006813	potassium ion transport
hsa-miR-197	GO:0048731	system development
hsa-miR-197	GO:0048869	cellular developmental process
hsa-miR-198	GO:0007155	cell adhesion
hsa-miR-198	GO:0022610	biological adhesion
hsa-miR-198	GO:0008284	positive regulation of cell proliferation
hsa-miR-198	GO:0007169	transmembrane receptor protein tyrosine kinase signaling pathway
hsa-miR-198	GO:0050729	positive regulation of inflammatory response
hsa-miR-200aC	GO:0007156	homophilic cell adhesion
hsa-miR-200aC	GO:0016337	cell-cell adhesion
hsa-miR-200aC	GO:0007155	cell adhesion
hsa-miR-200aC	GO:0022610	biological adhesion
hsa-miR-200aC	GO:0050875	cellular process
hsa-miR-200c	GO:0048856	anatomical structure development
hsa-miR-202	GO:0007156	homophilic cell adhesion
hsa-miR-202	GO:0016337	cell-cell adhesion
hsa-miR-202	GO:0007155	cell adhesion
hsa-miR-202	GO:0022610	biological adhesion
hsa-miR-202	GO:0006376	mRNA splice site selection
hsa-miR-202	GO:0008283	cell proliferation
hsa-miR-202	GO:0000383	nuclear mRNA 3'-splice site recognition
hsa-miR-202	GO:0042981	regulation of apoptosis
hsa-miR-202	GO:0045923	positive regulation of fatty acid metabolic process
hsa-miR-204	GO:0002376	immune system process
hsa-miR-204	GO:0007154	cell communication
hsa-miR-204	GO:0030001	metal ion transport
hsa-miR-204	GO:0015674	di-, tri-valent inorganic cation transport
hsa-miR-205	GO:0007264	small GTPase mediated signal transduction
hsa-miR-206	GO:0048856	anatomical structure development
hsa-miR-206	GO:0051243	negative regulation of cellular process
hsa-miR-206	GO:0048513	organ development
hsa-miR-206	GO:0043118	negative regulation of biological process
hsa-miR-206	GO:0051244	regulation of cellular process
hsa-miR-206	GO:0060255	regulation of macromolecule metabolic process
hsa-miR-206	GO:0032502	developmental process
hsa-miR-206	GO:0050791	regulation of biological process
hsa-miR-206	GO:0031323	regulation of cellular metabolic process
hsa-miR-206	GO:0019222	regulation of metabolic process
hsa-miR-206	GO:0019219	regulation of nucleobase, nucleoside, nucleotide and nucleic acid metabolic process
hsa-miR-206	GO:0008285	negative regulation of cell proliferation
hsa-miR-206	GO:0051252	regulation of RNA metabolic process
hsa-miR-206	GO:0006012	galactose metabolic process
hsa-miR-206	GO:0045596	negative regulation of cell differentiation
hsa-miR-206	GO:0007399	nervous system development
hsa-miR-206	GO:0045449	regulation of transcription
hsa-miR-206	GO:0006355	regulation of transcription, DNA-dependent
hsa-miR-206	GO:0065007	biological regulation
hsa-miR-206	GO:0035239	tube morphogenesis
hsa-miR-206	GO:0051247	positive regulation of protein metabolic process
hsa-miR-206	GO:0030097	hemopoiesis
hsa-miR-206	GO:0010604	positive regulation of macromolecule metabolic process
hsa-miR-206	GO:0010468	regulation of gene expression
hsa-miR-206	GO:0030879	mammary gland development
hsa-miR-206	GO:0007569	cell aging
hsa-miR-206	GO:0030179	Notch signaling pathway
hsa-miR-206	GO:0010556	regulation of macromolecule biosynthetic process
hsa-miR-206	GO:0042127	regulation of cell proliferation
hsa-miR-206	GO:0006766	vitamin metabolic process
hsa-miR-206	GO:0030540	female genitalia development
hsa-mir-20881	GO:0007156	homophilic cell adhesion
hsa-mir-20881	GO:0016337	cell-cell adhesion
hsa-mir-20881	GO:0007399	nervous system development
hsa-mir-20881	GO:0048731	system development
hsa-mir-20881	GO:0022610	biological adhesion
hsa-mir-20881	GO:0007155	cell adhesion
hsa-mir-20881	GO:0048856	anatomical structure development
hsa-miR-20a	GO:0015681	iron ion transport
hsa-miR-20a	GO:0065007	biological regulation
hsa-miR-20a	GO:0051244	regulation of cellular process
hsa-miR-20a	GO:0000041	transition metal ion transport
hsa-miR-20b	GO:0015681	iron ion transport
hsa-miR-20b	GO:0006899	vesicle-mediated transport
hsa-miR-210	GO:0048731	system development
hsa-miR-210	GO:0007399	nervous system development
hsa-miR-210	GO:0008040	axon guidance
hsa-miR-210	GO:0016573	histone acetylation
hsa-miR-210	GO:0048856	anatomical structure development
hsa-miR-210	GO:0006473	protein amino acid acetylation
hsa-miR-210	GO:0016570	histone modification
hsa-miR-210	GO:0016569	covalent chromatin modification
hsa-miR-210	GO:0043543	protein amino acid acylation
hsa-miR-211	GO:0065007	biological regulation
hsa-miR-211	GO:0009605	response to external stimulus
hsa-miR-211	GO:0050791	regulation of biological process
hsa-miR-211	GO:0051244	regulation of cellular process
hsa-miR-211	GO:0007154	cell communication
hsa-miR-211	GO:0051250	negative regulation of lymphocyte activation
hsa-miR-211	GO:0002695	negative regulation of leukocyte activation
hsa-miR-211	GO:0050866	negative regulation of cell activation
hsa-miR-211	GO:0007165	signal transduction
hsa-miR-211	GO:0032502	developmental process
hsa-miR-211	GO:0007275	multicellular organismal development
hsa-miR-211	GO:0007166	cell surface receptor linked signal transduction
hsa-miR-211	GO:0045860	positive regulation of protein kinase activity
hsa-miR-211	GO:0033674	positive regulation of kinase activity
hsa-miR-211	GO:0040007	growth
hsa-miR-211	GO:0051247	positive regulation of protein metabolic process
hsa-miR-211	GO:0051347	positive regulation of transferase activity
hsa-miR-211	GO:0031667	response to nutrient levels
hsa-miR-211	GO:0001701	in utero embryonic development
hsa-miR-211	GO:0006954	inflammatory response
hsa-miR-214	GO:0055078	sodium ion homeostasis
hsa-miR-214	GO:0006883	cellular sodium ion homeostasis
hsa-miR-214	GO:0043687	post-translational protein modification
hsa-miR-214	GO:0045619	regulation of lymphocyte differentiation
hsa-miR-214	GO:0051649	establishment of localization in cell
hsa-miR-214	GO:0018065	protein-cofactor linkage
hsa-miR-214	GO:0006464	protein modification process
hsa-miR-214	GO:0006606	protein import into nucleus
hsa-miR-214	GO:0006730	one-carbon compound metabolic process
hsa-miR-214	GO:0006899	vesicle-mediated transport
hsa-miR-214	GO:0051170	nuclear import
hsa-miR-214	GO:0045580	regulation of T cell differentiation
hsa-miR-214	GO:0051701	interaction with host
hsa-miR-214	GO:0043412	biopolymer modification
hsa-miR-214	GO:0006468	protein amino acid phosphorylation
hsa-miR-214	GO:0006796	phosphate metabolic process
hsa-miR-214	GO:0006793	phosphorus metabolic process
hsa-miR-214	GO:0007034	vacuolar transport
hsa-mir-21526	GO:0030900	forebrain development
hsa-mir-21997	GO:0006819	cation transport
hsa-mir-21997	GO:0030001	metal ion transport
hsa-mir-21997	GO:0006811	ion transport
hsa-mir-21997	GO:0008105	asymmetric protein localization
hsa-mir-21997	GO:0000041	transition metal ion transport
hsa-mir-21997	GO:0006834	sodium ion transport
hsa-mir-21997	GO:0015672	monovalent inorganic cation transport
hsa-mir-21997	GO:0015674	di-, tri-valent inorganic cation transport
hsa-mir-21997	GO:0050790	regulation of catalytic activity
hsa-miR-21	GO:0010556	regulation of macromolecule biosynthetic process
hsa-miR-21	GO:0010468	regulation of gene expression
hsa-miR-21	GO:0009889	regulation of biosynthetic process
hsa-miR-21	GO:0060255	regulation of macromolecule metabolic process
hsa-miR-21	GO:0031323	regulation of cellular metabolic process
hsa-miR-21	GO:0019222	regulation of metabolic process
hsa-miR-21	GO:0009795	embryonic development
hsa-miR-221	GO:0051252	regulation of RNA metabolic process
hsa-miR-221	GO:0043284	biopolymer biosynthetic process
hsa-miR-221	GO:0010468	regulation of gene expression
hsa-miR-221	GO:0009889	regulation of biosynthetic process
hsa-miR-221	GO:0006139	nucleobase, nucleoside, nucleotide and nucleic acid metabolic process
hsa-miR-221	GO:0031323	regulation of cellular metabolic process
hsa-miR-221	GO:0006355	regulation of transcription, DNA-dependent
hsa-miR-221	GO:0010556	regulation of macromolecule biosynthetic process
hsa-miR-221	GO:0019219	regulation of nucleobase, nucleoside, nucleotide and nucleic acid metabolic process
hsa-miR-221	GO:0006350	transcription
hsa-miR-221	GO:0019222	regulation of metabolic process
hsa-miR-221	GO:0045449	regulation of transcription
hsa-miR-221	GO:0043283	biopolymer metabolic process
hsa-miR-221	GO:0060255	regulation of macromolecule metabolic process
hsa-miR-221	GO:0009059	macromolecule biosynthetic process
hsa-miR-221	GO:0030001	metal ion transport
hsa-miR-222	GO:0007034	vacuolar transport
hsa-miR-222	GO:0048856	anatomical structure development
hsa-miR-22	GO:0000101	sulfur amino acid transport
hsa-miR-22	GO:0009888	tissue development
hsa-mir-23321	GO:0051188	cofactor biosynthetic process
hsa-mir-23321	GO:0051186	cofactor metabolic process
hsa-mir-23321	GO:0009108	coenzyme biosynthetic process
hsa-mir-23974	GO:0007156	homophilic cell adhesion
hsa-mir-23974	GO:0016337	cell-cell adhesion
hsa-mir-23974	GO:0007155	cell adhesion
hsa-mir-23974	GO:0022610	biological adhesion
hsa-mir-23974	GO:0007399	nervous system development
hsa-mir-23974	GO:0048731	system development
hsa-mir-23974	GO:0007169	transmembrane receptor protein tyrosine kinase signaling pathway
hsa-mir-23974	GO:0007167	enzyme linked receptor protein signaling pathway
hsa-mir-23974	GO:0048856	anatomical structure development
hsa-mir-24347	GO:0010627	regulation of protein kinase cascade
hsa-mir-24347	GO:0009966	regulation of signal transduction
hsa-mir-24347	GO:0030029	actin filament-based process
hsa-mir-24347	GO:0007165	signal transduction
hsa-mir-24347	GO:0051056	regulation of small GTPase mediated signal transduction
hsa-mir-24347	GO:0007154	cell communication
hsa-mir-24347	GO:0050900	leukocyte migration
hsa-mir-24347	GO:0065007	biological regulation
hsa-mir-24347	GO:0009967	positive regulation of signal transduction
hsa-mir-24347	GO:0051244	regulation of cellular process
hsa-mir-24347	GO:0007264	small GTPase mediated signal transduction
hsa-mir-24347	GO:0006899	vesicle-mediated transport
hsa-mir-24347	GO:0006810	transport
hsa-mir-24347	GO:0051234	establishment of localization
hsa-mir-24347	GO:0050791	regulation of biological process
hsa-mir-24347	GO:0046578	regulation of Ras protein signal transduction
hsa-mir-24347	GO:0007167	enzyme linked receptor protein signaling pathway
hsa-mir-24347	GO:0043087	regulation of GTPase activity
hsa-mir-24347	GO:0043122	regulation of I-kappaB kinase/NF-kappaB cascade
hsa-mir-24347	GO:0007169	transmembrane receptor protein tyrosine kinase signaling pathway
hsa-mir-24347	GO:0035023	regulation of Rho protein signal transduction
hsa-mir-24347	GO:0032313	regulation of Rab GTPase activity
hsa-mir-24482	GO:0043087	regulation of GTPase activity
hsa-mir-24482	GO:0032318	regulation of Ras GTPase activity
hsa-mir-24482	GO:0006869	lipid transport
hsa-mir-24945	GO:0007626	locomotory behavior
hsa-mir-24945	GO:0007242	intracellular signaling cascade
hsa-mir-24945	GO:0007264	small GTPase mediated signal transduction
hsa-mir-24945	GO:0007154	cell communication
hsa-mir-24951	GO:0032313	regulation of Rab GTPase activity
hsa-mir-24951	GO:0032318	regulation of Ras GTPase activity
hsa-mir-24951	GO:0043087	regulation of GTPase activity
hsa-mir-24951	GO:0051336	regulation of hydrolase activity
hsa-miR-24	GO:0006819	cation transport
hsa-miR-24	GO:0050790	regulation of catalytic activity
hsa-miR-24	GO:0030001	metal ion transport
hsa-miR-24	GO:0008105	asymmetric protein localization
hsa-miR-24	GO:0015674	di-, tri-valent inorganic cation transport
hsa-miR-24	GO:0065009	regulation of molecular function
hsa-miR-24	GO:0000041	transition metal ion transport
hsa-miR-24	GO:0048732	gland development
hsa-miR-24	GO:0006811	ion transport
hsa-mir-25270	GO:0007156	homophilic cell adhesion
hsa-mir-25270	GO:0016337	cell-cell adhesion
hsa-mir-25270	GO:0007155	cell adhesion
hsa-mir-25270	GO:0022610	biological adhesion
hsa-mir-25270	GO:0042460	eye development
hsa-mir-25270	GO:0007423	sensory organ development
hsa-mir-25270	GO:0031075	camera-type eye development
hsa-mir-25270	GO:0050678	regulation of epithelial cell proliferation
hsa-mir-25270	GO:0009966	regulation of signal transduction
hsa-mir-25270	GO:0030522	intracellular receptor-mediated signaling pathway
hsa-mir-25270	GO:0007165	signal transduction
hsa-mir-25270	GO:0007154	cell communication
hsa-mir-25270	GO:0008277	regulation of G-protein coupled receptor protein signaling pathway
hsa-mir-25270	GO:0048856	anatomical structure development
hsa-mir-25270	GO:0007399	nervous system development
hsa-mir-25270	GO:0006816	calcium ion transport
hsa-mir-25270	GO:0050680	negative regulation of epithelial cell proliferation
hsa-mir-25676	GO:0006869	lipid transport
hsa-mir-25676	GO:0042157	lipoprotein metabolic process
hsa-mir-25676	GO:0007018	microtubule-based movement
hsa-miR-25	GO:0045944	positive regulation of transcription from RNA polymerase II promoter
hsa-miR-25	GO:0006355	regulation of transcription, DNA-dependent
hsa-miR-25	GO:0051252	regulation of RNA metabolic process
hsa-miR-25	GO:0006930	substrate-bound cell migration, cell extension
hsa-miR-25	GO:0045893	positive regulation of transcription, DNA-dependent
hsa-miR-25	GO:0051254	positive regulation of RNA metabolic process
hsa-miR-25	GO:0045449	regulation of transcription
hsa-miR-25	GO:0019219	regulation of nucleobase, nucleoside, nucleotide and nucleic acid metabolic process
hsa-miR-25	GO:0009653	anatomical structure morphogenesis
hsa-miR-25	GO:0045941	positive regulation of transcription
hsa-miR-25	GO:0010628	positive regulation of gene expression
hsa-miR-25	GO:0010556	regulation of macromolecule biosynthetic process
hsa-miR-25	GO:0045935	positive regulation of nucleobase, nucleoside, nucleotide and nucleic acid metabolic process
hsa-miR-25	GO:0010468	regulation of gene expression
hsa-miR-25	GO:0009889	regulation of biosynthetic process
hsa-miR-25	GO:0010557	positive regulation of macromolecule biosynthetic process
hsa-mir-26469	GO:0042553	axon ensheathment
hsa-mir-26469	GO:0007272	ensheathment of neurons
hsa-mir-26469	GO:0007267	cell-cell signaling
hsa-mir-26469	GO:0048856	anatomical structure development
hsa-mir-26469	GO:0003002	regionalization
hsa-mir-26469	GO:0045789	regulation of cell shape
hsa-mir-26469	GO:0022604	regulation of cell morphogenesis
hsa-mir-26469	GO:0030203	glycosaminoglycan metabolic process
hsa-mir-26469	GO:0007389	pattern specification process
hsa-mir-26469	GO:0006022	aminoglycan metabolic process
hsa-miR-26a	GO:0006259	DNA metabolic process
hsa-mir-27001	GO:0002376	immune system process
hsa-mir-27001	GO:0009966	regulation of signal transduction
hsa-mir-27001	GO:0007154	cell communication
hsa-mir-27110	GO:0006508	proteolysis
hsa-mir-27120	GO:0006508	proteolysis
hsa-miR-27a	GO:0051606	detection of stimulus
hsa-miR-27b	GO:0007165	signal transduction
hsa-miR-27b	GO:0051606	detection of stimulus
hsa-miR-27b	GO:0007154	cell communication
hsa-miR-27b	GO:0009314	response to radiation
hsa-miR-27b	GO:0065007	biological regulation
hsa-mir-28644	GO:0045595	regulation of cell differentiation
hsa-mir-28644	GO:0001932	regulation of protein amino acid phosphorylation
hsa-mir-28644	GO:0045596	negative regulation of cell differentiation
hsa-mir-28644	GO:0031399	regulation of protein modification process
hsa-mir-28644	GO:0042325	regulation of phosphorylation
hsa-mir-28644	GO:0019220	regulation of phosphate metabolic process
hsa-mir-28644	GO:0051174	regulation of phosphorus metabolic process
hsa-mir-28644	GO:0051242	positive regulation of cellular process
hsa-mir-28644	GO:0050793	regulation of developmental process
hsa-mir-28644	GO:0043119	positive regulation of biological process
hsa-mir-28644	GO:0051244	regulation of cellular process
hsa-mir-28644	GO:0051093	negative regulation of developmental process
hsa-miR-28	GO:0007242	intracellular signaling cascade
hsa-miR-28	GO:0042221	response to chemical stimulus
hsa-miR-28	GO:0030154	cell differentiation
hsa-miR-28	GO:0007264	small GTPase mediated signal transduction
hsa-miR-296	GO:0048731	system development
hsa-miR-296	GO:0007242	intracellular signaling cascade
hsa-miR-296	GO:0007399	nervous system development
hsa-miR-296	GO:0048856	anatomical structure development
hsa-miR-296	GO:0032502	developmental process
hsa-miR-296	GO:0045893	positive regulation of transcription, DNA-dependent
hsa-miR-296	GO:0010628	positive regulation of gene expression
hsa-miR-296	GO:0051254	positive regulation of RNA metabolic process
hsa-miR-296	GO:0051244	regulation of cellular process
hsa-miR-296	GO:0050791	regulation of biological process
hsa-miR-296	GO:0045941	positive regulation of transcription
hsa-mir-29803	GO:0032269	negative regulation of cellular protein metabolic process
hsa-mir-29803	GO:0051248	negative regulation of protein metabolic process
hsa-mir-29803	GO:0010605	negative regulation of macromolecule metabolic process
hsa-mir-29803	GO:0031324	negative regulation of cellular metabolic process
hsa-mir-29803	GO:0009892	negative regulation of metabolic process
hsa-mir-29803	GO:0051243	negative regulation of cellular process
hsa-mir-29803	GO:0043118	negative regulation of biological process
hsa-mir-29803	GO:0032268	regulation of cellular protein metabolic process
hsa-miR-299-3p	GO:0048731	system development
hsa-miR-299-3p	GO:0044271	nitrogen compound biosynthetic process
hsa-mir-30184	GO:0016196	endocytosis
hsa-mir-30184	GO:0010324	membrane invagination
hsa-mir-30184	GO:0006899	vesicle-mediated transport
hsa-mir-30184	GO:0006810	transport
hsa-mir-30184	GO:0006520	amino acid metabolic process
hsa-mir-30184	GO:0051234	establishment of localization
hsa-mir-30184	GO:0006807	nitrogen compound metabolic process
hsa-mir-30184	GO:0032268	regulation of cellular protein metabolic process
hsa-miR-302a	GO:0050791	regulation of biological process
hsa-miR-302a	GO:0006139	nucleobase, nucleoside, nucleotide and nucleic acid metabolic process
hsa-miR-302a	GO:0065007	biological regulation
hsa-miR-302a	GO:0060255	regulation of macromolecule metabolic process
hsa-miR-302a	GO:0051243	negative regulation of cellular process
hsa-miR-302a	GO:0019222	regulation of metabolic process
hsa-miR-302a	GO:0043118	negative regulation of biological process
hsa-miR-302a	GO:0006955	immune response
hsa-miR-302a	GO:0045449	regulation of transcription
hsa-miR-302a	GO:0006395	RNA splicing
hsa-miR-302b	GO:0045449	regulation of transcription
hsa-miR-302b	GO:0019219	regulation of nucleobase, nucleoside, nucleotide and nucleic acid metabolic process
hsa-mir-30316	GO:0043687	post-translational protein modification
hsa-mir-30316	GO:0006464	protein modification process
hsa-miR-30a-3p	GO:0007268	synaptic transmission
hsa-miR-30a-3p	GO:0003012	muscle system process
hsa-miR-30a-3p	GO:0006936	muscle contraction
hsa-miR-30a-3p	GO:0006813	potassium ion transport
hsa-miR-30c	GO:0006284	base-excision repair
hsa-miR-30d	GO:0044238	primary metabolic process
hsa-miR-30d	GO:0043283	biopolymer metabolic process
hsa-miR-30d	GO:0044237	cellular metabolic process
hsa-miR-30d	GO:0006139	nucleobase, nucleoside, nucleotide and nucleic acid metabolic process
hsa-miR-30d	GO:0008152	metabolic process
hsa-miR-31	GO:0034622	cellular macromolecular complex assembly
hsa-miR-320	GO:0007156	homophilic cell adhesion
hsa-miR-320	GO:0016337	cell-cell adhesion
hsa-miR-320	GO:0007155	cell adhesion
hsa-miR-320	GO:0022610	biological adhesion
hsa-miR-320	GO:0000956	nuclear-transcribed mRNA catabolic process
hsa-miR-320	GO:0008284	positive regulation of cell proliferation
hsa-miR-320	GO:0065007	biological regulation
hsa-miR-320	GO:0000184	nuclear-transcribed mRNA catabolic process, nonsense-mediated decay
hsa-miR-320	GO:0006402	mRNA catabolic process
hsa-miR-320	GO:0051244	regulation of cellular process
hsa-miR-320	GO:0050791	regulation of biological process
hsa-miR-320	GO:0006493	protein amino acid O-linked glycosylation
hsa-miR-320	GO:0033692	cellular polysaccharide biosynthetic process
hsa-miR-320	GO:0000271	polysaccharide biosynthetic process
hsa-miR-320	GO:0000041	transition metal ion transport
hsa-mir-32195	GO:0006613	cotranslational protein targeting to membrane
hsa-mir-32246	GO:0016485	protein processing
hsa-mir-32246	GO:0044267	cellular protein metabolic process
hsa-mir-32246	GO:0006411	protein metabolic process
hsa-mir-32246	GO:0044260	cellular macromolecule metabolic process
hsa-mir-32246	GO:0006508	proteolysis
hsa-mir-32246	GO:0043687	post-translational protein modification
hsa-mir-32314	GO:0034622	cellular macromolecular complex assembly
hsa-mir-32314	GO:0034621	cellular macromolecular complex subunit organization
hsa-mir-32314	GO:0043623	cellular protein complex assembly
hsa-mir-32314	GO:0065003	macromolecular complex assembly
hsa-mir-32314	GO:0034600	macromolecular complex subunit organization
hsa-mir-32370	GO:0042330	taxis
hsa-mir-32370	GO:0006935	chemotaxis
hsa-mir-32370	GO:0045786	negative regulation of cell cycle
hsa-mir-32370	GO:0009605	response to external stimulus
hsa-mir-32370	GO:0007626	locomotory behavior
hsa-miR-323	GO:0006461	protein complex assembly
hsa-miR-324-3p	GO:0051056	regulation of small GTPase mediated signal transduction
hsa-miR-324-3p	GO:0032502	developmental process
hsa-miR-324-3p	GO:0043523	regulation of neuron apoptosis
hsa-miR-324-3p	GO:0043087	regulation of GTPase activity
hsa-miR-324-5p	GO:0045913	positive regulation of carbohydrate metabolic process
hsa-miR-324-5p	GO:0009628	response to abiotic stimulus
hsa-miR-324-5p	GO:0007050	cell cycle arrest
hsa-miR-324-5p	GO:0010038	response to metal ion
hsa-miR-324-5p	GO:0006109	regulation of carbohydrate metabolic process
hsa-miR-325	GO:0006955	immune response
hsa-miR-326	GO:0006486	protein amino acid glycosylation
hsa-miR-326	GO:0043413	biopolymer glycosylation
hsa-miR-326	GO:0007154	cell communication
hsa-miR-326	GO:0006487	protein amino acid N-linked glycosylation
hsa-miR-326	GO:0046626	regulation of insulin receptor signaling pathway
hsa-miR-326	GO:0007169	transmembrane receptor protein tyrosine kinase signaling pathway
hsa-miR-326	GO:0007165	signal transduction
hsa-miR-326	GO:0051056	regulation of small GTPase mediated signal transduction
hsa-miR-326	GO:0007222	Wnt receptor signaling pathway
hsa-miR-328	GO:0051244	regulation of cellular process
hsa-miR-328	GO:0050791	regulation of biological process
hsa-miR-328	GO:0007222	Wnt receptor signaling pathway
hsa-miR-328	GO:0065007	biological regulation
hsa-miR-328	GO:0032502	developmental process
hsa-miR-328	GO:0009895	negative regulation of catabolic process
hsa-miR-328	GO:0007154	cell communication
hsa-miR-328	GO:0007165	signal transduction
hsa-miR-328	GO:0007166	cell surface receptor linked signal transduction
hsa-miR-328	GO:0030029	actin filament-based process
hsa-miR-328	GO:0006915	apoptosis
hsa-miR-328	GO:0016244	programmed cell death
hsa-miR-328	GO:0009612	response to mechanical stimulus
hsa-miR-328	GO:0032944	regulation of mononuclear cell proliferation
hsa-miR-328	GO:0050670	regulation of lymphocyte proliferation
hsa-miR-328	GO:0007264	small GTPase mediated signal transduction
hsa-miR-330	GO:0009968	negative regulation of signal transduction
hsa-miR-331	GO:0006836	neurotransmitter transport
hsa-mir-33433	GO:0032318	regulation of Ras GTPase activity
hsa-miR-337	GO:0016570	histone modification
hsa-miR-337	GO:0016569	covalent chromatin modification
hsa-miR-337	GO:0007399	nervous system development
hsa-miR-339	GO:0040007	growth
hsa-miR-339	GO:0007275	multicellular organismal development
hsa-miR-339	GO:0007222	Wnt receptor signaling pathway
hsa-miR-339	GO:0016049	cell growth
hsa-miR-339	GO:0032502	developmental process
hsa-miR-339	GO:0033138	positive regulation of peptidyl-serine phosphorylation
hsa-miR-339	GO:0033135	regulation of peptidyl-serine phosphorylation
hsa-miR-339	GO:0007154	cell communication
hsa-miR-339	GO:0007267	cell-cell signaling
hsa-miR-339	GO:0048513	organ development
hsa-miR-339	GO:0050874	multicellular organismal process
hsa-miR-339	GO:0007512	adult heart development
hsa-miR-339	GO:0006750	glutathione biosynthetic process
hsa-miR-339	GO:0031399	regulation of protein modification process
hsa-miR-339	GO:0007399	nervous system development
hsa-miR-339	GO:0048856	anatomical structure development
hsa-miR-339	GO:0001932	regulation of protein amino acid phosphorylation
hsa-miR-33b	GO:0006869	lipid transport
hsa-miR-342	GO:0009058	biosynthetic process
hsa-miR-342	GO:0043284	biopolymer biosynthetic process
hsa-miR-342	GO:0006350	transcription
hsa-miR-342	GO:0009059	macromolecule biosynthetic process
hsa-miR-345	GO:0042592	homeostatic process
hsa-miR-346	GO:0007156	homophilic cell adhesion
hsa-miR-346	GO:0009966	regulation of signal transduction
hsa-miR-346	GO:0016337	cell-cell adhesion
hsa-miR-346	GO:0007584	response to nutrient
hsa-miR-346	GO:0051056	regulation of small GTPase mediated signal transduction
hsa-miR-346	GO:0008285	negative regulation of cell proliferation
hsa-miR-346	GO:0035023	regulation of Rho protein signal transduction
hsa-miR-346	GO:0008089	anterograde axon cargo transport
hsa-miR-346	GO:0046578	regulation of Ras protein signal transduction
hsa-miR-346	GO:0007222	Wnt receptor signaling pathway
hsa-miR-346	GO:0031667	response to nutrient levels
hsa-miR-346	GO:0051247	positive regulation of protein metabolic process
hsa-miR-34a	GO:0051056	regulation of small GTPase mediated signal transduction
hsa-miR-34a	GO:0009891	positive regulation of biosynthetic process
hsa-miR-34a	GO:0032989	cellular structure morphogenesis
hsa-miR-34a	GO:0010557	positive regulation of macromolecule biosynthetic process
hsa-miR-34a	GO:0007155	cell adhesion
hsa-miR-34a	GO:0022610	biological adhesion
hsa-miR-34a	GO:0046578	regulation of Ras protein signal transduction
hsa-miR-34a	GO:0051049	regulation of transport
hsa-miR-34a	GO:0009893	positive regulation of metabolic process
hsa-miR-34a	GO:0031328	positive regulation of cellular biosynthetic process
hsa-miR-34a	GO:0048858	cell projection morphogenesis
hsa-miR-34a	GO:0048812	neurite morphogenesis
hsa-miR-34a	GO:0032990	cell part morphogenesis
hsa-miR-34a	GO:0032879	regulation of localization
hsa-miR-34a	GO:0031325	positive regulation of cellular metabolic process
hsa-miR-34a	GO:0006357	regulation of transcription from RNA polymerase II promoter
hsa-miR-34b	GO:0006834	sodium ion transport
hsa-miR-34b	GO:0009887	organ morphogenesis
hsa-miR-34c	GO:0048856	anatomical structure development
hsa-miR-34c	GO:0006338	chromatin remodeling
hsa-mir-35453	GO:0051649	establishment of localization in cell
hsa-mir-35463	GO:0051253	negative regulation of RNA metabolic process
hsa-mir-35664	GO:0043283	biopolymer metabolic process
hsa-mir-35664	GO:0043170	macromolecule metabolic process
hsa-mir-35664	GO:0031329	regulation of cellular catabolic process
hsa-mir-35678	GO:0043283	biopolymer metabolic process
hsa-mir-35678	GO:0043170	macromolecule metabolic process
hsa-mir-35678	GO:0031329	regulation of cellular catabolic process
hsa-mir-35775	GO:0051056	regulation of small GTPase mediated signal transduction
hsa-mir-35775	GO:0009966	regulation of signal transduction
hsa-miR-361	GO:0065003	macromolecular complex assembly
hsa-miR-361	GO:0034600	macromolecular complex subunit organization
hsa-miR-362	GO:0007626	locomotory behavior
hsa-miR-362	GO:0007610	behavior
hsa-miR-362	GO:0006935	chemotaxis
hsa-miR-362	GO:0042330	taxis
hsa-miR-363C	GO:0060255	regulation of macromolecule metabolic process
hsa-miR-363C	GO:0019219	regulation of nucleobase, nucleoside, nucleotide and nucleic acid metabolic process
hsa-miR-363C	GO:0019222	regulation of metabolic process
hsa-miR-363C	GO:0006355	regulation of transcription, DNA-dependent
hsa-miR-363C	GO:0045449	regulation of transcription
hsa-miR-363C	GO:0051252	regulation of RNA metabolic process
hsa-miR-363C	GO:0010556	regulation of macromolecule biosynthetic process
hsa-miR-363C	GO:0031323	regulation of cellular metabolic process
hsa-miR-363C	GO:0006350	transcription
hsa-miR-363C	GO:0010468	regulation of gene expression
hsa-miR-363C	GO:0009889	regulation of biosynthetic process
hsa-miR-363C	GO:0043284	biopolymer biosynthetic process
hsa-mir-36916	GO:0006869	lipid transport
hsa-mir-36916	GO:0008202	steroid metabolic process
hsa-mir-36916	GO:0042157	lipoprotein metabolic process
hsa-mir-36916	GO:0009887	organ morphogenesis
hsa-mir-36916	GO:0007154	cell communication
hsa-mir-36916	GO:0008203	cholesterol metabolic process
hsa-mir-36916	GO:0016125	sterol metabolic process
hsa-miR-370	GO:0007156	homophilic cell adhesion
hsa-miR-370	GO:0016337	cell-cell adhesion
hsa-miR-370	GO:0007155	cell adhesion
hsa-miR-370	GO:0022610	biological adhesion
hsa-miR-370	GO:0051092	positive regulation of NF-kappaB transcription factor activity
hsa-miR-370	GO:0016568	chromatin modification
hsa-miR-370	GO:0007275	multicellular organismal development
hsa-miR-370	GO:0009966	regulation of signal transduction
hsa-miR-370	GO:0051099	positive regulation of binding
hsa-miR-370	GO:0008624	induction of apoptosis by extracellular signals
hsa-miR-370	GO:0048468	cell development
hsa-mir-37152	GO:0060255	regulation of macromolecule metabolic process
hsa-mir-37152	GO:0031323	regulation of cellular metabolic process
hsa-mir-37152	GO:0051252	regulation of RNA metabolic process
hsa-mir-37152	GO:0019222	regulation of metabolic process
hsa-mir-37152	GO:0019219	regulation of nucleobase, nucleoside, nucleotide and nucleic acid metabolic process
hsa-mir-37152	GO:0045944	positive regulation of transcription from RNA polymerase II promoter
hsa-mir-37152	GO:0006355	regulation of transcription, DNA-dependent
hsa-mir-37152	GO:0045449	regulation of transcription
hsa-mir-37152	GO:0010468	regulation of gene expression
hsa-mir-37152	GO:0030179	Notch signaling pathway
hsa-miR-373C	GO:0048870	cell motility
hsa-miR-373	GO:0050895	circadian rhythm
hsa-miR-373	GO:0019722	calcium-mediated signaling
hsa-miR-373	GO:0010468	regulation of gene expression
hsa-miR-373	GO:0045944	positive regulation of transcription from RNA polymerase II promoter
hsa-miR-373	GO:0051252	regulation of RNA metabolic process
hsa-miR-373	GO:0048511	rhythmic process
hsa-miR-373	GO:0031323	regulation of cellular metabolic process
hsa-miR-378	GO:0007605	sensory perception of sound
hsa-miR-378	GO:0050954	sensory perception of mechanical stimulus
hsa-miR-378	GO:0006766	vitamin metabolic process
hsa-mir-39247	GO:0008644	carbohydrate transport
hsa-mir-39247	GO:0000188	inactivation of MAPK activity
hsa-mir-39247	GO:0032787	monocarboxylic acid metabolic process
hsa-mir-39247	GO:0051168	nuclear export
hsa-mir-39247	GO:0043407	negative regulation of MAP kinase activity
hsa-mir-39247	GO:0007265	Ras protein signal transduction
hsa-mir-40248	GO:0016481	negative regulation of transcription
hsa-mir-40248	GO:0010629	negative regulation of gene expression
hsa-mir-40248	GO:0045934	negative regulation of nucleobase, nucleoside, nucleotide and nucleic acid metabolic process
hsa-mir-40248	GO:0010558	negative regulation of macromolecule biosynthetic process
hsa-mir-40248	GO:0009890	negative regulation of biosynthetic process
hsa-mir-40248	GO:0051243	negative regulation of cellular process
hsa-mir-40248	GO:0010605	negative regulation of macromolecule metabolic process
hsa-mir-40248	GO:0006350	transcription
hsa-mir-40248	GO:0043118	negative regulation of biological process
hsa-mir-40248	GO:0031324	negative regulation of cellular metabolic process
hsa-mir-40248	GO:0009892	negative regulation of metabolic process
hsa-mir-40248	GO:0045786	negative regulation of cell cycle
hsa-mir-40248	GO:0000074	regulation of cell cycle
hsa-mir-40248	GO:0006355	regulation of transcription, DNA-dependent
hsa-mir-40248	GO:0043284	biopolymer biosynthetic process
hsa-mir-40248	GO:0051252	regulation of RNA metabolic process
hsa-mir-40248	GO:0010468	regulation of gene expression
hsa-mir-40697	GO:0016567	protein ubiquitination
hsa-mir-40697	GO:0016311	dephosphorylation
hsa-mir-40697	GO:0032446	protein modification by small protein conjugation
hsa-mir-40709	GO:0051336	regulation of hydrolase activity
hsa-mir-40749	GO:0043170	macromolecule metabolic process
hsa-miR-409-3p	GO:0050791	regulation of biological process
hsa-miR-409-3p	GO:0065007	biological regulation
hsa-miR-409-3p	GO:0051244	regulation of cellular process
hsa-miR-409-3p	GO:0016067	cellular defense response
hsa-miR-409-3p	GO:0031324	negative regulation of cellular metabolic process
hsa-miR-409-3p	GO:0009892	negative regulation of metabolic process
hsa-miR-409-3p	GO:0045892	negative regulation of transcription, DNA-dependent
hsa-miR-409-3p	GO:0051253	negative regulation of RNA metabolic process
hsa-miR-409-3p	GO:0045934	negative regulation of nucleobase, nucleoside, nucleotide and nucleic acid metabolic process
hsa-miR-409-3p	GO:0046034	ATP metabolic process
hsa-miR-409-3p	GO:0009890	negative regulation of biosynthetic process
hsa-miR-409-3p	GO:0050793	regulation of developmental process
hsa-miR-409-3p	GO:0009144	purine nucleoside triphosphate metabolic process
hsa-miR-409-3p	GO:0009205	purine ribonucleoside triphosphate metabolic process
hsa-miR-409-3p	GO:0009199	ribonucleoside triphosphate metabolic process
hsa-miR-409-3p	GO:0043070	regulation of programmed cell death
hsa-miR-409-3p	GO:0009141	nucleoside triphosphate metabolic process
hsa-miR-409-3p	GO:0019222	regulation of metabolic process
hsa-miR-409-5p	GO:0048731	system development
hsa-miR-409-5p	GO:0007399	nervous system development
hsa-miR-409-5p	GO:0030154	cell differentiation
hsa-miR-409-5p	GO:0048856	anatomical structure development
hsa-mir-41016	GO:0007584	response to nutrient
hsa-miR-412	GO:0006760	folic acid and derivative metabolic process
hsa-miR-412	GO:0009256	10-formyltetrahydrofolate metabolic process
hsa-miR-412	GO:0009258	10-formyltetrahydrofolate catabolic process
hsa-miR-412	GO:0009397	folic acid and derivative catabolic process
hsa-mir-41561	GO:0006457	protein folding
hsa-mir-41785	GO:0016337	cell-cell adhesion
hsa-mir-41785	GO:0007264	small GTPase mediated signal transduction
hsa-miR-421	GO:0006355	regulation of transcription, DNA-dependent
hsa-miR-421	GO:0051252	regulation of RNA metabolic process
hsa-miR-422a	GO:0007154	cell communication
hsa-miR-422a	GO:0007165	signal transduction
hsa-miR-422a	GO:0050874	multicellular organismal process
hsa-miR-422a	GO:0009967	positive regulation of signal transduction
hsa-miR-422a	GO:0042044	fluid transport
hsa-miR-422a	GO:0006833	water transport
hsa-miR-422a	GO:0043687	post-translational protein modification
hsa-miR-422a	GO:0051242	positive regulation of cellular process
hsa-miR-422a	GO:0045944	positive regulation of transcription from RNA polymerase II promoter
hsa-miR-422a	GO:0006607	NLS-bearing substrate import into nucleus
hsa-miR-422b	GO:0045646	regulation of erythrocyte differentiation
hsa-miR-422b	GO:0051260	protein homooligomerization
hsa-miR-423	GO:0006724	lipid catabolic process
hsa-miR-423	GO:0043119	positive regulation of biological process
hsa-miR-423	GO:0065007	biological regulation
hsa-miR-423	GO:0006813	potassium ion transport
hsa-miR-423	GO:0050791	regulation of biological process
hsa-miR-423	GO:0009892	negative regulation of metabolic process
hsa-miR-423	GO:0051244	regulation of cellular process
hsa-miR-423	GO:0031324	negative regulation of cellular metabolic process
hsa-miR-423	GO:0043065	positive regulation of apoptosis
hsa-miR-423	GO:0050793	regulation of developmental process
hsa-miR-423	GO:0043071	positive regulation of programmed cell death
hsa-miR-423	GO:0051242	positive regulation of cellular process
hsa-miR-423	GO:0045893	positive regulation of transcription, DNA-dependent
hsa-miR-423	GO:0051254	positive regulation of RNA metabolic process
hsa-miR-423	GO:0045934	negative regulation of nucleobase, nucleoside, nucleotide and nucleic acid metabolic process
hsa-miR-423	GO:0010629	negative regulation of gene expression
hsa-miR-423	GO:0032502	developmental process
hsa-miR-425-3p	GO:0043687	post-translational protein modification
hsa-mir-42833	GO:0031280	negative regulation of cyclase activity
hsa-mir-42833	GO:0051350	negative regulation of lyase activity
hsa-mir-42833	GO:0007194	negative regulation of adenylate cyclase activity
hsa-mir-42833	GO:0009966	regulation of signal transduction
hsa-mir-42833	GO:0043086	negative regulation of catalytic activity
hsa-mir-43014	GO:0051869	response to stimulus
hsa-mir-43014	GO:0007165	signal transduction
hsa-mir-43014	GO:0051244	regulation of cellular process
hsa-miR-432C	GO:0006766	vitamin metabolic process
hsa-miR-432C	GO:0006810	transport
hsa-miR-432C	GO:0006733	oxidoreduction coenzyme metabolic process
hsa-miR-432C	GO:0051234	establishment of localization
hsa-miR-432	GO:0007156	homophilic cell adhesion
hsa-miR-432	GO:0016337	cell-cell adhesion
hsa-miR-432	GO:0007155	cell adhesion
hsa-miR-432	GO:0022610	biological adhesion
hsa-miR-432	GO:0030029	actin filament-based process
hsa-miR-432	GO:0048004	antigen processing and presentation of endogenous peptide antigen via MHC class I
hsa-miR-432	GO:0002483	antigen processing and presentation of endogenous peptide antigen
hsa-mir-43367	GO:0007156	homophilic cell adhesion
hsa-mir-43367	GO:0007399	nervous system development
hsa-mir-43367	GO:0016337	cell-cell adhesion
hsa-mir-43367	GO:0048731	system development
hsa-mir-43367	GO:0007155	cell adhesion
hsa-mir-43367	GO:0022610	biological adhesion
hsa-mir-43367	GO:0048856	anatomical structure development
hsa-mir-43367	GO:0032502	developmental process
hsa-miR-433	GO:0046847	filopodium formation
hsa-miR-433	GO:0005975	carbohydrate metabolic process
hsa-miR-433	GO:0006470	protein amino acid dephosphorylation
hsa-miR-433	GO:0046394	carboxylic acid biosynthetic process
hsa-miR-433	GO:0016053	organic acid biosynthetic process
hsa-miR-433	GO:0006629	lipid metabolic process
hsa-mir-43701	GO:0006811	ion transport
hsa-mir-43745	GO:0007601	visual perception
hsa-mir-43745	GO:0050953	sensory perception of light stimulus
hsa-mir-43753	GO:0007601	visual perception
hsa-mir-43753	GO:0050953	sensory perception of light stimulus
hsa-mir-44578	GO:0006866	amino acid transport
hsa-mir-44578	GO:0016481	negative regulation of transcription
hsa-mir-44578	GO:0010629	negative regulation of gene expression
hsa-mir-44578	GO:0010628	positive regulation of gene expression
hsa-mir-44578	GO:0016570	histone modification
hsa-mir-44578	GO:0016569	covalent chromatin modification
hsa-mir-44578	GO:0015837	amine transport
hsa-mir-44578	GO:0051974	negative regulation of telomerase activity
hsa-mir-44578	GO:0051972	regulation of telomerase activity
hsa-mir-44578	GO:0045934	negative regulation of nucleobase, nucleoside, nucleotide and nucleic acid metabolic process
hsa-mir-44578	GO:0009952	anterior/posterior pattern formation
hsa-mir-44578	GO:0010558	negative regulation of macromolecule biosynthetic process
hsa-mir-44691	GO:0007156	homophilic cell adhesion
hsa-mir-44691	GO:0016337	cell-cell adhesion
hsa-mir-44691	GO:0002260	lymphocyte homeostasis
hsa-mir-44691	GO:0051244	regulation of cellular process
hsa-mir-44691	GO:0045076	regulation of interleukin-2 biosynthetic process
hsa-mir-44691	GO:0001776	leukocyte homeostasis
hsa-mir-44691	GO:0050791	regulation of biological process
hsa-mir-44691	GO:0048872	homeostasis of number of cells
hsa-mir-44691	GO:0045449	regulation of transcription
hsa-mir-44691	GO:0019219	regulation of nucleobase, nucleoside, nucleotide and nucleic acid metabolic process
hsa-mir-44691	GO:0045086	positive regulation of interleukin-2 biosynthetic process
hsa-mir-44691	GO:0043029	T cell homeostasis
hsa-mir-44691	GO:0007584	response to nutrient
hsa-mir-44691	GO:0065007	biological regulation
hsa-mir-44691	GO:0031323	regulation of cellular metabolic process
hsa-mir-44691	GO:0010556	regulation of macromolecule biosynthetic process
hsa-mir-44691	GO:0040007	growth
hsa-mir-44691	GO:0060255	regulation of macromolecule metabolic process
hsa-mir-44691	GO:0051252	regulation of RNA metabolic process
hsa-mir-44691	GO:0006355	regulation of transcription, DNA-dependent
hsa-mir-44691	GO:0031667	response to nutrient levels
hsa-mir-44691	GO:0007242	intracellular signaling cascade
hsa-mir-44691	GO:0007165	signal transduction
hsa-mir-44691	GO:0009889	regulation of biosynthetic process
hsa-mir-44691	GO:0019222	regulation of metabolic process
hsa-mir-44691	GO:0007154	cell communication
hsa-mir-44691	GO:0022610	biological adhesion
hsa-mir-44691	GO:0007155	cell adhesion
hsa-mir-44691	GO:0016049	cell growth
hsa-mir-44691	GO:0009991	response to extracellular stimulus
hsa-mir-44691	GO:0046649	lymphocyte activation
hsa-mir-44952	GO:0016568	chromatin modification
hsa-mir-44952	GO:0006694	steroid biosynthetic process
hsa-miR-449b	GO:0006631	fatty acid metabolic process
hsa-miR-449b	GO:0048856	anatomical structure development
hsa-miR-449b	GO:0007517	muscle development
hsa-miR-449b	GO:0032787	monocarboxylic acid metabolic process
hsa-miR-449b	GO:0006766	vitamin metabolic process
hsa-miR-449b	GO:0016067	cellular defense response
hsa-miR-449	GO:0006766	vitamin metabolic process
hsa-miR-449	GO:0006631	fatty acid metabolic process
hsa-miR-449	GO:0030521	androgen receptor signaling pathway
hsa-mir-45197	GO:0016195	exocytosis
hsa-mir-45197	GO:0006220	pyrimidine nucleotide metabolic process
hsa-mir-45197	GO:0045947	negative regulation of translational initiation
hsa-mir-45197	GO:0008104	protein localization
hsa-miR-452	GO:0006139	nucleobase, nucleoside, nucleotide and nucleic acid metabolic process
hsa-miR-452	GO:0043284	biopolymer biosynthetic process
hsa-miR-452	GO:0006350	transcription
hsa-miR-452	GO:0009058	biosynthetic process
hsa-miR-454-5p	GO:0048731	system development
hsa-miR-455	GO:0050877	neurological system process
hsa-mir-45605	GO:0007156	homophilic cell adhesion
hsa-mir-45605	GO:0016337	cell-cell adhesion
hsa-mir-45605	GO:0022610	biological adhesion
hsa-mir-45605	GO:0007155	cell adhesion
hsa-mir-45605	GO:0006836	neurotransmitter transport
hsa-mir-45605	GO:0015849	organic acid transport
hsa-mir-45605	GO:0001505	regulation of neurotransmitter levels
hsa-mir-45605	GO:0009605	response to external stimulus
hsa-mir-45605	GO:0046942	carboxylic acid transport
hsa-mir-45605	GO:0030518	steroid hormone receptor signaling pathway
hsa-mir-45605	GO:0006954	inflammatory response
hsa-mir-45605	GO:0030522	intracellular receptor-mediated signaling pathway
hsa-mir-45605	GO:0015837	amine transport
hsa-mir-45605	GO:0006866	amino acid transport
hsa-mir-46185	GO:0006955	immune response
hsa-mir-46928	GO:0006350	transcription
hsa-mir-47178	GO:0007165	signal transduction
hsa-mir-47178	GO:0065007	biological regulation
hsa-mir-47178	GO:0051244	regulation of cellular process
hsa-mir-47178	GO:0007154	cell communication
hsa-mir-47178	GO:0050791	regulation of biological process
hsa-mir-47182	GO:0006457	protein folding
hsa-mir-47220	GO:0001708	cell fate specification
hsa-miR-483	GO:0050791	regulation of biological process
hsa-miR-483	GO:0030004	cellular monovalent inorganic cation homeostasis
hsa-miR-483	GO:0065007	biological regulation
hsa-miR-483	GO:0051244	regulation of cellular process
hsa-miR-483	GO:0030641	regulation of cellular pH
hsa-miR-483	GO:0007584	response to nutrient
hsa-miR-483	GO:0031667	response to nutrient levels
hsa-miR-483	GO:0043279	response to alkaloid
hsa-miR-483	GO:0009991	response to extracellular stimulus
hsa-miR-483	GO:0006350	transcription
hsa-miR-483	GO:0007154	cell communication
hsa-miR-483	GO:0014070	response to organic cyclic substance
hsa-miR-483	GO:0006836	neurotransmitter transport
hsa-miR-483	GO:0001701	in utero embryonic development
hsa-miR-483	GO:0055067	monovalent inorganic cation homeostasis
hsa-miR-483	GO:0043523	regulation of neuron apoptosis
hsa-miR-483	GO:0009792	embryonic development ending in birth or egg hatching
hsa-miR-483	GO:0043009	chordate embryonic development
hsa-miR-483	GO:0045449	regulation of transcription
hsa-miR-483	GO:0043284	biopolymer biosynthetic process
hsa-miR-483	GO:0000185	activation of MAPKKK activity
hsa-miR-483	GO:0006873	cellular ion homeostasis
hsa-miR-483	GO:0007165	signal transduction
hsa-miR-483	GO:0019219	regulation of nucleobase, nucleoside, nucleotide and nucleic acid metabolic process
hsa-miR-483	GO:0055082	cellular chemical homeostasis
hsa-miR-483	GO:0051899	membrane depolarization
hsa-miR-483	GO:0006355	regulation of transcription, DNA-dependent
hsa-miR-483	GO:0030534	adult behavior
hsa-miR-483	GO:0048878	chemical homeostasis
hsa-miR-483	GO:0007167	enzyme linked receptor protein signaling pathway
hsa-miR-483	GO:0051252	regulation of RNA metabolic process
hsa-miR-483	GO:0009795	embryonic development
hsa-miR-483	GO:0045851	pH reduction
hsa-miR-483	GO:0051453	regulation of intracellular pH
hsa-miR-483	GO:0051452	intracellular pH reduction
hsa-miR-483	GO:0007512	adult heart development
hsa-miR-484	GO:0009605	response to external stimulus
hsa-miR-484	GO:0009991	response to extracellular stimulus
hsa-miR-484	GO:0015837	amine transport
hsa-miR-484	GO:0001822	kidney development
hsa-miR-484	GO:0031667	response to nutrient levels
hsa-miR-484	GO:0048731	system development
hsa-miR-484	GO:0007584	response to nutrient
hsa-miR-484	GO:0050793	regulation of developmental process
hsa-miR-484	GO:0002245	response to wounding
hsa-miR-485-3p	GO:0051179	localization
hsa-miR-485-3p	GO:0022603	regulation of anatomical structure morphogenesis
hsa-miR-485-5p	GO:0000185	activation of MAPKKK activity
hsa-miR-485-5p	GO:0032502	developmental process
hsa-miR-485-5p	GO:0007275	multicellular organismal development
hsa-miR-485-5p	GO:0008645	hexose transport
hsa-miR-485-5p	GO:0015749	monosaccharide transport
hsa-miR-485-5p	GO:0006816	calcium ion transport
hsa-miR-486	GO:0007229	integrin-mediated signaling pathway
hsa-miR-486	GO:0016049	cell growth
hsa-miR-486	GO:0040007	growth
hsa-miR-489	GO:0030336	negative regulation of cell migration
hsa-miR-489	GO:0030334	regulation of cell migration
hsa-miR-490	GO:0065007	biological regulation
hsa-miR-490	GO:0051244	regulation of cellular process
hsa-miR-490	GO:0050791	regulation of biological process
hsa-miR-490	GO:0043170	macromolecule metabolic process
hsa-miR-490	GO:0009059	macromolecule biosynthetic process
hsa-miR-490	GO:0006350	transcription
hsa-miR-491	GO:0007156	homophilic cell adhesion
hsa-miR-491	GO:0016337	cell-cell adhesion
hsa-miR-491	GO:0007155	cell adhesion
hsa-miR-491	GO:0022610	biological adhesion
hsa-miR-491	GO:0007274	neuromuscular synaptic transmission
hsa-miR-491	GO:0006899	vesicle-mediated transport
hsa-miR-491	GO:0016568	chromatin modification
hsa-miR-491	GO:0006810	transport
hsa-miR-491	GO:0051641	cellular localization
hsa-miR-491	GO:0051234	establishment of localization
hsa-miR-491	GO:0006836	neurotransmitter transport
hsa-miR-491	GO:0016570	histone modification
hsa-miR-491	GO:0008037	cell recognition
hsa-miR-491	GO:0015791	polyol transport
hsa-miR-491	GO:0051058	negative regulation of small GTPase mediated signal transduction
hsa-miR-491	GO:0046580	negative regulation of Ras protein signal transduction
hsa-miR-491	GO:0016569	covalent chromatin modification
hsa-miR-491	GO:0001666	response to hypoxia
hsa-miR-491	GO:0046324	regulation of glucose import
hsa-miR-493-3p	GO:0009314	response to radiation
hsa-miR-493-3p	GO:0009416	response to light stimulus
hsa-miR-493-3p	GO:0009583	detection of light stimulus
hsa-miR-493-3p	GO:0009628	response to abiotic stimulus
hsa-miR-493-3p	GO:0007222	Wnt receptor signaling pathway
hsa-miR-493-3p	GO:0009582	detection of abiotic stimulus
hsa-miR-494	GO:0006139	nucleobase, nucleoside, nucleotide and nucleic acid metabolic process
hsa-miR-494	GO:0006259	DNA metabolic process
hsa-miR-494	GO:0006730	one-carbon compound metabolic process
hsa-miR-497	GO:0006139	nucleobase, nucleoside, nucleotide and nucleic acid metabolic process
hsa-miR-497	GO:0044238	primary metabolic process
hsa-miR-497	GO:0043170	macromolecule metabolic process
hsa-miR-497	GO:0006350	transcription
hsa-miR-497	GO:0043284	biopolymer biosynthetic process
hsa-miR-497	GO:0044237	cellular metabolic process
hsa-miR-497	GO:0043283	biopolymer metabolic process
hsa-miR-497	GO:0008152	metabolic process
hsa-miR-497	GO:0009058	biosynthetic process
hsa-miR-498	GO:0007242	intracellular signaling cascade
hsa-miR-498	GO:0009966	regulation of signal transduction
hsa-miR-498	GO:0051056	regulation of small GTPase mediated signal transduction
hsa-miR-501	GO:0007167	enzyme linked receptor protein signaling pathway
hsa-miR-501	GO:0008286	insulin receptor signaling pathway
hsa-miR-502	GO:0050791	regulation of biological process
hsa-miR-502	GO:0065007	biological regulation
hsa-miR-502	GO:0051244	regulation of cellular process
hsa-miR-502	GO:0051252	regulation of RNA metabolic process
hsa-miR-502	GO:0031323	regulation of cellular metabolic process
hsa-miR-502	GO:0006355	regulation of transcription, DNA-dependent
hsa-miR-502	GO:0060255	regulation of macromolecule metabolic process
hsa-miR-502	GO:0019222	regulation of metabolic process
hsa-miR-502	GO:0019219	regulation of nucleobase, nucleoside, nucleotide and nucleic acid metabolic process
hsa-miR-502	GO:0010468	regulation of gene expression
hsa-miR-502	GO:0045449	regulation of transcription
hsa-miR-502	GO:0010556	regulation of macromolecule biosynthetic process
hsa-miR-502	GO:0009889	regulation of biosynthetic process
hsa-miR-502	GO:0007242	intracellular signaling cascade
hsa-miR-502	GO:0043284	biopolymer biosynthetic process
hsa-miR-502	GO:0006350	transcription
hsa-miR-502	GO:0007264	small GTPase mediated signal transduction
hsa-miR-502	GO:0009756	carbohydrate mediated signaling
hsa-miR-502	GO:0006910	phagocytosis, recognition
hsa-miR-502	GO:0007265	Ras protein signal transduction
hsa-miR-502	GO:0007165	signal transduction
hsa-miR-503	GO:0007242	intracellular signaling cascade
hsa-miR-503	GO:0006810	transport
hsa-miR-503	GO:0051234	establishment of localization
hsa-miR-503	GO:0051649	establishment of localization in cell
hsa-miR-503	GO:0015831	protein transport
hsa-miR-503	GO:0045184	establishment of protein localization
hsa-miR-503	GO:0006976	DNA damage response, signal transduction by p53 class mediator
hsa-miR-503	GO:0007492	endoderm development
hsa-miR-503	GO:0003002	regionalization
hsa-miR-503	GO:0007264	small GTPase mediated signal transduction
hsa-miR-503	GO:0006899	vesicle-mediated transport
hsa-miR-503	GO:0007389	pattern specification process
hsa-miR-503	GO:0006461	protein complex assembly
hsa-miR-503	GO:0050790	regulation of catalytic activity
hsa-miR-503	GO:0065007	biological regulation
hsa-miR-503	GO:0016196	endocytosis
hsa-miR-503	GO:0065009	regulation of molecular function
hsa-miR-503	GO:0030520	estrogen receptor signaling pathway
hsa-miR-503	GO:0009952	anterior/posterior pattern formation
hsa-miR-504	GO:0051056	regulation of small GTPase mediated signal transduction
hsa-miR-504	GO:0009966	regulation of signal transduction
hsa-miR-505	GO:0042157	lipoprotein metabolic process
hsa-miR-505	GO:0006954	inflammatory response
hsa-miR-505	GO:0006869	lipid transport
hsa-miR-505	GO:0002245	response to wounding
hsa-miR-505	GO:0009605	response to external stimulus
hsa-miR-505	GO:0042829	defense response
hsa-miR-505	GO:0006950	response to stress
hsa-miR-505	GO:0051869	response to stimulus
hsa-miR-506	GO:0006357	regulation of transcription from RNA polymerase II promoter
hsa-miR-508	GO:0002376	immune system process
hsa-miR-508	GO:0006955	immune response
hsa-miR-508	GO:0051869	response to stimulus
hsa-miR-508	GO:0016067	cellular defense response
hsa-miR-509	GO:0008652	amino acid biosynthetic process
hsa-miR-509	GO:0006518	peptide metabolic process
hsa-miR-511	GO:0008217	regulation of blood pressure
hsa-miR-513	GO:0007155	cell adhesion
hsa-miR-513	GO:0022610	biological adhesion
hsa-miR-515-3p	GO:0048513	organ development
hsa-miR-515-3p	GO:0048856	anatomical structure development
hsa-miR-515-3p	GO:0007420	brain development
hsa-miR-517c	GO:0007165	signal transduction
hsa-miR-518a	GO:0051242	positive regulation of cellular process
hsa-miR-518cC	GO:0032318	regulation of Ras GTPase activity
hsa-miR-518cC	GO:0009605	response to external stimulus
hsa-miR-518cC	GO:0043087	regulation of GTPase activity
hsa-miR-518d	GO:0065007	biological regulation
hsa-miR-518d	GO:0006355	regulation of transcription, DNA-dependent
hsa-miR-518d	GO:0051252	regulation of RNA metabolic process
hsa-miR-518d	GO:0045449	regulation of transcription
hsa-miR-518d	GO:0019219	regulation of nucleobase, nucleoside, nucleotide and nucleic acid metabolic process
hsa-miR-518d	GO:0051244	regulation of cellular process
hsa-miR-518d	GO:0010556	regulation of macromolecule biosynthetic process
hsa-miR-518d	GO:0010468	regulation of gene expression
hsa-miR-518d	GO:0009889	regulation of biosynthetic process
hsa-miR-518d	GO:0050791	regulation of biological process
hsa-miR-518d	GO:0060255	regulation of macromolecule metabolic process
hsa-miR-518d	GO:0009059	macromolecule biosynthetic process
hsa-miR-518d	GO:0031323	regulation of cellular metabolic process
hsa-miR-518d	GO:0019222	regulation of metabolic process
hsa-miR-518d	GO:0051242	positive regulation of cellular process
hsa-miR-518d	GO:0006350	transcription
hsa-miR-518d	GO:0043119	positive regulation of biological process
hsa-miR-518d	GO:0043284	biopolymer biosynthetic process
hsa-miR-518e	GO:0006954	inflammatory response
hsa-miR-518e	GO:0002245	response to wounding
hsa-miR-518e	GO:0009889	regulation of biosynthetic process
hsa-miR-518e	GO:0006350	transcription
hsa-miR-518e	GO:0031323	regulation of cellular metabolic process
hsa-miR-518e	GO:0051244	regulation of cellular process
hsa-miR-518e	GO:0006355	regulation of transcription, DNA-dependent
hsa-miR-518e	GO:0051252	regulation of RNA metabolic process
hsa-miR-518e	GO:0009605	response to external stimulus
hsa-miR-518e	GO:0019222	regulation of metabolic process
hsa-miR-518e	GO:0043284	biopolymer biosynthetic process
hsa-miR-518fC	GO:0006545	glycine biosynthetic process
hsa-miR-519c	GO:0032502	developmental process
hsa-miR-519c	GO:0051244	regulation of cellular process
hsa-miR-519c	GO:0050791	regulation of biological process
hsa-miR-519c	GO:0065007	biological regulation
hsa-miR-519c	GO:0050874	multicellular organismal process
hsa-miR-519c	GO:0007165	signal transduction
hsa-miR-520aC	GO:0007605	sensory perception of sound
hsa-miR-520aC	GO:0050954	sensory perception of mechanical stimulus
hsa-miR-520aC	GO:0007154	cell communication
hsa-miR-520aC	GO:0007165	signal transduction
hsa-miR-520b	GO:0007167	enzyme linked receptor protein signaling pathway
hsa-miR-520c	GO:0046903	secretion
hsa-miR-520c	GO:0007167	enzyme linked receptor protein signaling pathway
hsa-miR-520dC	GO:0010468	regulation of gene expression
hsa-miR-520d	GO:0000041	transition metal ion transport
hsa-miR-520d	GO:0015833	peptide transport
hsa-miR-520d	GO:0046631	alpha-beta T cell activation
hsa-miR-520d	GO:0002790	peptide secretion
hsa-miR-520d	GO:0030072	peptide hormone secretion
hsa-miR-520d	GO:0046879	hormone secretion
hsa-miR-520d	GO:0001568	blood vessel development
hsa-miR-520e	GO:0007167	enzyme linked receptor protein signaling pathway
hsa-miR-520f	GO:0022402	cell cycle process
hsa-miR-520g	GO:0050791	regulation of biological process
hsa-miR-520g	GO:0051244	regulation of cellular process
hsa-miR-520g	GO:0007154	cell communication
hsa-miR-520g	GO:0065007	biological regulation
hsa-miR-521	GO:0007156	homophilic cell adhesion
hsa-miR-521	GO:0016337	cell-cell adhesion
hsa-miR-521	GO:0007155	cell adhesion
hsa-miR-521	GO:0022610	biological adhesion
hsa-miR-521	GO:0050875	cellular process
hsa-miR-524	GO:0019219	regulation of nucleobase, nucleoside, nucleotide and nucleic acid metabolic process
hsa-miR-526a	GO:0006545	glycine biosynthetic process
hsa-miR-526a	GO:0044249	cellular biosynthetic process
hsa-miR-526a	GO:0009070	serine family amino acid biosynthetic process
hsa-miR-526b	GO:0043410	positive regulation of MAPKKK cascade
hsa-miR-526b	GO:0043408	regulation of MAPKKK cascade
hsa-miR-526c	GO:0043410	positive regulation of MAPKKK cascade
hsa-miR-526c	GO:0006605	protein targeting
hsa-miR-526c	GO:0050874	multicellular organismal process
hsa-miR-526c	GO:0006545	glycine biosynthetic process
hsa-miR-527	GO:0006461	protein complex assembly
hsa-miR-527	GO:0051259	protein oligomerization
hsa-miR-532	GO:0006590	thyroid hormone generation
hsa-miR-542-5p	GO:0007600	sensory perception
hsa-miR-542-5p	GO:0030334	regulation of cell migration
hsa-miR-542-5p	GO:0050877	neurological system process
hsa-miR-550	GO:0007156	homophilic cell adhesion
hsa-miR-550	GO:0016337	cell-cell adhesion
hsa-miR-550	GO:0007155	cell adhesion
hsa-miR-550	GO:0022610	biological adhesion
hsa-miR-550	GO:0022603	regulation of anatomical structure morphogenesis
hsa-miR-550	GO:0051249	regulation of lymphocyte activation
hsa-miR-550	GO:0002694	regulation of leukocyte activation
hsa-miR-550	GO:0050865	regulation of cell activation
hsa-miR-550	GO:0002682	regulation of immune system process
hsa-miR-550	GO:0002683	negative regulation of immune system process
hsa-miR-554	GO:0042157	lipoprotein metabolic process
hsa-miR-555	GO:0007601	visual perception
hsa-miR-555	GO:0050953	sensory perception of light stimulus
hsa-miR-557	GO:0046777	protein amino acid autophosphorylation
hsa-miR-557	GO:0016540	protein autoprocessing
hsa-miR-557	GO:0016485	protein processing
hsa-miR-557	GO:0022900	electron transport chain
hsa-miR-557	GO:0022904	respiratory electron transport chain
hsa-miR-557	GO:0055114	oxidation reduction
hsa-miR-557	GO:0048731	system development
hsa-miR-560	GO:0032502	developmental process
hsa-miR-560	GO:0006323	DNA packaging
hsa-miR-560	GO:0051091	positive regulation of transcription factor activity
hsa-miR-560	GO:0048870	cell motility
hsa-miR-560	GO:0016265	death
hsa-miR-560	GO:0008219	cell death
hsa-miR-560	GO:0043388	positive regulation of DNA binding
hsa-miR-560	GO:0007275	multicellular organismal development
hsa-miR-560	GO:0050874	multicellular organismal process
hsa-miR-560	GO:0031329	regulation of cellular catabolic process
hsa-miR-560	GO:0051099	positive regulation of binding
hsa-miR-560	GO:0045944	positive regulation of transcription from RNA polymerase II promoter
hsa-miR-560	GO:0030324	lung development
hsa-miR-560	GO:0007399	nervous system development
hsa-miR-560	GO:0006916	anti-apoptosis
hsa-miR-560	GO:0048731	system development
hsa-miR-560	GO:0032269	negative regulation of cellular protein metabolic process
hsa-miR-560	GO:0045580	regulation of T cell differentiation
hsa-miR-564	GO:0006899	vesicle-mediated transport
hsa-miR-564	GO:0006810	transport
hsa-miR-564	GO:0016196	endocytosis
hsa-miR-564	GO:0010324	membrane invagination
hsa-miR-564	GO:0051234	establishment of localization
hsa-miR-564	GO:0032318	regulation of Ras GTPase activity
hsa-miR-565	GO:0007156	homophilic cell adhesion
hsa-miR-565	GO:0016337	cell-cell adhesion
hsa-miR-565	GO:0048731	system development
hsa-miR-565	GO:0007399	nervous system development
hsa-miR-565	GO:0007155	cell adhesion
hsa-miR-565	GO:0022610	biological adhesion
hsa-miR-565	GO:0048856	anatomical structure development
hsa-miR-565	GO:0007398	ectoderm development
hsa-miR-566	GO:0019219	regulation of nucleobase, nucleoside, nucleotide and nucleic acid metabolic process
hsa-miR-566	GO:0051252	regulation of RNA metabolic process
hsa-miR-566	GO:0009889	regulation of biosynthetic process
hsa-miR-566	GO:0031323	regulation of cellular metabolic process
hsa-miR-571	GO:0046653	tetrahydrofolate metabolic process
hsa-miR-571	GO:0006836	neurotransmitter transport
hsa-miR-573	GO:0006810	transport
hsa-miR-573	GO:0051234	establishment of localization
hsa-miR-574	GO:0010468	regulation of gene expression
hsa-miR-574	GO:0009889	regulation of biosynthetic process
hsa-miR-574	GO:0060255	regulation of macromolecule metabolic process
hsa-miR-574	GO:0031323	regulation of cellular metabolic process
hsa-miR-574	GO:0051244	regulation of cellular process
hsa-miR-574	GO:0045449	regulation of transcription
hsa-miR-574	GO:0010556	regulation of macromolecule biosynthetic process
hsa-miR-574	GO:0019222	regulation of metabolic process
hsa-miR-574	GO:0019219	regulation of nucleobase, nucleoside, nucleotide and nucleic acid metabolic process
hsa-miR-574	GO:0050791	regulation of biological process
hsa-miR-574	GO:0065007	biological regulation
hsa-miR-574	GO:0045893	positive regulation of transcription, DNA-dependent
hsa-miR-574	GO:0051254	positive regulation of RNA metabolic process
hsa-miR-574	GO:0031325	positive regulation of cellular metabolic process
hsa-miR-574	GO:0009893	positive regulation of metabolic process
hsa-miR-574	GO:0006355	regulation of transcription, DNA-dependent
hsa-miR-574	GO:0051252	regulation of RNA metabolic process
hsa-miR-574	GO:0009891	positive regulation of biosynthetic process
hsa-miR-574	GO:0045637	regulation of myeloid cell differentiation
hsa-miR-574	GO:0045941	positive regulation of transcription
hsa-miR-574	GO:0045944	positive regulation of transcription from RNA polymerase II promoter
hsa-miR-574	GO:0010628	positive regulation of gene expression
hsa-miR-574	GO:0045935	positive regulation of nucleobase, nucleoside, nucleotide and nucleic acid metabolic process
hsa-miR-574	GO:0010604	positive regulation of macromolecule metabolic process
hsa-miR-574	GO:0045646	regulation of erythrocyte differentiation
hsa-miR-574	GO:0051242	positive regulation of cellular process
hsa-miR-574	GO:0010557	positive regulation of macromolecule biosynthetic process
hsa-miR-574	GO:0006899	vesicle-mediated transport
hsa-miR-574	GO:0045597	positive regulation of cell differentiation
hsa-miR-574	GO:0016310	phosphorylation
hsa-miR-574	GO:0043119	positive regulation of biological process
hsa-miR-574	GO:0006796	phosphate metabolic process
hsa-miR-574	GO:0006793	phosphorus metabolic process
hsa-miR-574	GO:0002032	desensitization of G-protein coupled receptor protein signaling pathway by arrestin
hsa-miR-574	GO:0006468	protein amino acid phosphorylation
hsa-miR-574	GO:0045595	regulation of cell differentiation
hsa-miR-574	GO:0006357	regulation of transcription from RNA polymerase II promoter
hsa-miR-574	GO:0006898	receptor-mediated endocytosis
hsa-miR-574	GO:0002029	desensitization of G-protein coupled receptor protein signaling pathway
hsa-miR-574	GO:0022401	adaptation of signaling pathway
hsa-miR-574	GO:0045744	negative regulation of G-protein coupled receptor protein signaling pathway
hsa-miR-575	GO:0051869	response to stimulus
hsa-miR-578	GO:0051244	regulation of cellular process
hsa-miR-578	GO:0050791	regulation of biological process
hsa-miR-583	GO:0007388	posterior compartment specification
hsa-miR-583	GO:0007387	anterior compartment specification
hsa-miR-584	GO:0032313	regulation of Rab GTPase activity
hsa-miR-584	GO:0032012	regulation of ARF protein signal transduction
hsa-miR-584	GO:0009161	ribonucleoside monophosphate metabolic process
hsa-miR-584	GO:0009156	ribonucleoside monophosphate biosynthetic process
hsa-miR-584	GO:0009123	nucleoside monophosphate metabolic process
hsa-miR-584	GO:0009124	nucleoside monophosphate biosynthetic process
hsa-miR-589	GO:0006810	transport
hsa-miR-589	GO:0051234	establishment of localization
hsa-miR-593	GO:0007242	intracellular signaling cascade
hsa-miR-593	GO:0051234	establishment of localization
hsa-miR-593	GO:0007264	small GTPase mediated signal transduction
hsa-miR-593	GO:0007154	cell communication
hsa-miR-593	GO:0006810	transport
hsa-miR-593	GO:0006899	vesicle-mediated transport
hsa-miR-593	GO:0051220	cytoplasmic sequestering of protein
hsa-miR-593	GO:0007169	transmembrane receptor protein tyrosine kinase signaling pathway
hsa-miR-593	GO:0032502	developmental process
hsa-miR-593	GO:0007167	enzyme linked receptor protein signaling pathway
hsa-miR-593	GO:0007165	signal transduction
hsa-miR-595	GO:0030029	actin filament-based process
hsa-miR-596	GO:0007399	nervous system development
hsa-miR-596	GO:0048731	system development
hsa-miR-596	GO:0007156	homophilic cell adhesion
hsa-miR-596	GO:0007155	cell adhesion
hsa-miR-596	GO:0022610	biological adhesion
hsa-miR-596	GO:0016337	cell-cell adhesion
hsa-miR-596	GO:0006836	neurotransmitter transport
hsa-miR-598	GO:0007528	neuromuscular junction development
hsa-miR-598	GO:0048870	cell motility
hsa-miR-600	GO:0065007	biological regulation
hsa-miR-600	GO:0009966	regulation of signal transduction
hsa-miR-601	GO:0001816	cytokine production
hsa-miR-601	GO:0006836	neurotransmitter transport
hsa-miR-602	GO:0007156	homophilic cell adhesion
hsa-miR-602	GO:0016337	cell-cell adhesion
hsa-miR-602	GO:0006869	lipid transport
hsa-miR-602	GO:0007169	transmembrane receptor protein tyrosine kinase signaling pathway
hsa-miR-602	GO:0043087	regulation of GTPase activity
hsa-miR-602	GO:0008543	fibroblast growth factor receptor signaling pathway
hsa-miR-602	GO:0007167	enzyme linked receptor protein signaling pathway
hsa-miR-602	GO:0007155	cell adhesion
hsa-miR-602	GO:0022610	biological adhesion
hsa-miR-602	GO:0006899	vesicle-mediated transport
hsa-miR-602	GO:0006836	neurotransmitter transport
hsa-miR-602	GO:0050790	regulation of catalytic activity
hsa-miR-602	GO:0016195	exocytosis
hsa-miR-602	GO:0030029	actin filament-based process
hsa-miR-602	GO:0065009	regulation of molecular function
hsa-miR-602	GO:0042127	regulation of cell proliferation
hsa-miR-602	GO:0051336	regulation of hydrolase activity
hsa-miR-602	GO:0006810	transport
hsa-miR-602	GO:0008637	apoptotic mitochondrial changes
hsa-miR-604	GO:0009653	anatomical structure morphogenesis
hsa-miR-608	GO:0048856	anatomical structure development
hsa-miR-608	GO:0007155	cell adhesion
hsa-miR-608	GO:0022610	biological adhesion
hsa-miR-608	GO:0065007	biological regulation
hsa-miR-608	GO:0050791	regulation of biological process
hsa-miR-608	GO:0051244	regulation of cellular process
hsa-miR-608	GO:0048731	system development
hsa-miR-608	GO:0007399	nervous system development
hsa-miR-608	GO:0045449	regulation of transcription
hsa-miR-608	GO:0010556	regulation of macromolecule biosynthetic process
hsa-miR-608	GO:0032502	developmental process
hsa-miR-608	GO:0010468	regulation of gene expression
hsa-miR-608	GO:0016337	cell-cell adhesion
hsa-miR-608	GO:0009966	regulation of signal transduction
hsa-miR-608	GO:0006355	regulation of transcription, DNA-dependent
hsa-miR-608	GO:0060255	regulation of macromolecule metabolic process
hsa-miR-608	GO:0051056	regulation of small GTPase mediated signal transduction
hsa-miR-608	GO:0009889	regulation of biosynthetic process
hsa-miR-608	GO:0007156	homophilic cell adhesion
hsa-miR-608	GO:0051252	regulation of RNA metabolic process
hsa-miR-608	GO:0019219	regulation of nucleobase, nucleoside, nucleotide and nucleic acid metabolic process
hsa-miR-608	GO:0010557	positive regulation of macromolecule biosynthetic process
hsa-miR-608	GO:0007275	multicellular organismal development
hsa-miR-608	GO:0051242	positive regulation of cellular process
hsa-miR-608	GO:0045941	positive regulation of transcription
hsa-miR-608	GO:0009891	positive regulation of biosynthetic process
hsa-miR-608	GO:0045935	positive regulation of nucleobase, nucleoside, nucleotide and nucleic acid metabolic process
hsa-miR-608	GO:0045893	positive regulation of transcription, DNA-dependent
hsa-miR-608	GO:0010628	positive regulation of gene expression
hsa-miR-608	GO:0051254	positive regulation of RNA metabolic process
hsa-miR-608	GO:0007165	signal transduction
hsa-miR-608	GO:0043119	positive regulation of biological process
hsa-miR-608	GO:0007154	cell communication
hsa-miR-608	GO:0031323	regulation of cellular metabolic process
hsa-miR-608	GO:0007265	Ras protein signal transduction
hsa-miR-608	GO:0019222	regulation of metabolic process
hsa-miR-608	GO:0010604	positive regulation of macromolecule metabolic process
hsa-miR-608	GO:0046578	regulation of Ras protein signal transduction
hsa-miR-608	GO:0043687	post-translational protein modification
hsa-miR-608	GO:0007264	small GTPase mediated signal transduction
hsa-miR-608	GO:0048513	organ development
hsa-miR-608	GO:0016196	endocytosis
hsa-miR-608	GO:0010324	membrane invagination
hsa-miR-608	GO:0031325	positive regulation of cellular metabolic process
hsa-miR-608	GO:0045944	positive regulation of transcription from RNA polymerase II promoter
hsa-miR-608	GO:0019722	calcium-mediated signaling
hsa-miR-608	GO:0051049	regulation of transport
hsa-miR-608	GO:0007242	intracellular signaling cascade
hsa-miR-608	GO:0016570	histone modification
hsa-miR-609	GO:0009653	anatomical structure morphogenesis
hsa-miR-611	GO:0051244	regulation of cellular process
hsa-miR-611	GO:0050791	regulation of biological process
hsa-miR-611	GO:0007242	intracellular signaling cascade
hsa-miR-611	GO:0016568	chromatin modification
hsa-miR-611	GO:0032259	methylation
hsa-miR-611	GO:0015681	iron ion transport
hsa-miR-611	GO:0065007	biological regulation
hsa-miR-611	GO:0007165	signal transduction
hsa-miR-611	GO:0043414	biopolymer methylation
hsa-miR-612	GO:0051056	regulation of small GTPase mediated signal transduction
hsa-miR-612	GO:0043087	regulation of GTPase activity
hsa-miR-612	GO:0032318	regulation of Ras GTPase activity
hsa-miR-612	GO:0065007	biological regulation
hsa-miR-612	GO:0010629	negative regulation of gene expression
hsa-miR-612	GO:0016481	negative regulation of transcription
hsa-miR-612	GO:0051244	regulation of cellular process
hsa-miR-612	GO:0010605	negative regulation of macromolecule metabolic process
hsa-miR-612	GO:0010558	negative regulation of macromolecule biosynthetic process
hsa-miR-612	GO:0009890	negative regulation of biosynthetic process
hsa-miR-612	GO:0032313	regulation of Rab GTPase activity
hsa-miR-612	GO:0046578	regulation of Ras protein signal transduction
hsa-miR-612	GO:0009966	regulation of signal transduction
hsa-miR-612	GO:0050791	regulation of biological process
hsa-miR-612	GO:0035023	regulation of Rho protein signal transduction
hsa-miR-612	GO:0045934	negative regulation of nucleobase, nucleoside, nucleotide and nucleic acid metabolic process
hsa-miR-612	GO:0007156	homophilic cell adhesion
hsa-miR-612	GO:0031324	negative regulation of cellular metabolic process
hsa-miR-612	GO:0009892	negative regulation of metabolic process
hsa-miR-612	GO:0007222	Wnt receptor signaling pathway
hsa-miR-612	GO:0045892	negative regulation of transcription, DNA-dependent
hsa-miR-612	GO:0006468	protein amino acid phosphorylation
hsa-miR-612	GO:0043687	post-translational protein modification
hsa-miR-612	GO:0048562	embryonic organ morphogenesis
hsa-miR-612	GO:0008015	blood circulation
hsa-miR-612	GO:0051253	negative regulation of RNA metabolic process
hsa-miR-612	GO:0006464	protein modification process
hsa-miR-612	GO:0051336	regulation of hydrolase activity
hsa-miR-612	GO:0015837	amine transport
hsa-miR-612	GO:0050679	positive regulation of epithelial cell proliferation
hsa-miR-612	GO:0045449	regulation of transcription
hsa-miR-612	GO:0006796	phosphate metabolic process
hsa-miR-612	GO:0006793	phosphorus metabolic process
hsa-miR-612	GO:0007242	intracellular signaling cascade
hsa-miR-612	GO:0006866	amino acid transport
hsa-miR-614	GO:0032318	regulation of Ras GTPase activity
hsa-miR-614	GO:0032313	regulation of Rab GTPase activity
hsa-miR-614	GO:0043087	regulation of GTPase activity
hsa-miR-614	GO:0051336	regulation of hydrolase activity
hsa-miR-615	GO:0016477	cell migration
hsa-miR-615	GO:0022610	biological adhesion
hsa-miR-615	GO:0007155	cell adhesion
hsa-miR-615	GO:0006890	retrograde vesicle-mediated transport, Golgi to ER
hsa-miR-615	GO:0006461	protein complex assembly
hsa-miR-615	GO:0007610	behavior
hsa-miR-615	GO:0007159	leukocyte adhesion
hsa-miR-615	GO:0048870	cell motility
hsa-miR-615	GO:0051974	negative regulation of telomerase activity
hsa-miR-615	GO:0051972	regulation of telomerase activity
hsa-miR-615	GO:0008284	positive regulation of cell proliferation
hsa-miR-617	GO:0007275	multicellular organismal development
hsa-miR-617	GO:0032502	developmental process
hsa-miR-619	GO:0016567	protein ubiquitination
hsa-miR-619	GO:0032446	protein modification by small protein conjugation
hsa-miR-619	GO:0006487	protein amino acid N-linked glycosylation
hsa-miR-622	GO:0046022	positive regulation of transcription from RNA polymerase II promoter, mitotic
hsa-miR-622	GO:0045896	regulation of transcription, mitotic
hsa-miR-622	GO:0046021	regulation of transcription from RNA polymerase II promoter, mitotic
hsa-miR-622	GO:0045897	positive regulation of transcription, mitotic
hsa-miR-623	GO:0032313	regulation of Rab GTPase activity
hsa-miR-623	GO:0007169	transmembrane receptor protein tyrosine kinase signaling pathway
hsa-miR-623	GO:0032318	regulation of Ras GTPase activity
hsa-miR-623	GO:0009966	regulation of signal transduction
hsa-miR-623	GO:0007167	enzyme linked receptor protein signaling pathway
hsa-miR-623	GO:0051056	regulation of small GTPase mediated signal transduction
hsa-miR-623	GO:0065007	biological regulation
hsa-miR-623	GO:0043087	regulation of GTPase activity
hsa-miR-623	GO:0051244	regulation of cellular process
hsa-miR-623	GO:0007154	cell communication
hsa-miR-623	GO:0007165	signal transduction
hsa-miR-623	GO:0050791	regulation of biological process
hsa-miR-623	GO:0008543	fibroblast growth factor receptor signaling pathway
hsa-miR-623	GO:0046578	regulation of Ras protein signal transduction
hsa-miR-623	GO:0007229	integrin-mediated signaling pathway
hsa-miR-623	GO:0033151	V(D)J recombination
hsa-miR-624	GO:0006411	protein metabolic process
hsa-miR-625	GO:0051649	establishment of localization in cell
hsa-miR-625	GO:0045184	establishment of protein localization
hsa-miR-625	GO:0015831	protein transport
hsa-miR-625	GO:0043393	regulation of protein binding
hsa-miR-625	GO:0051234	establishment of localization
hsa-miR-625	GO:0030182	neuron differentiation
hsa-miR-625	GO:0006810	transport
hsa-miR-625	GO:0007264	small GTPase mediated signal transduction
hsa-miR-625	GO:0006899	vesicle-mediated transport
hsa-miR-625	GO:0007188	G-protein signaling, coupled to cAMP nucleotide second messenger
hsa-miR-625	GO:0030336	negative regulation of cell migration
hsa-miR-629	GO:0065007	biological regulation
hsa-miR-629	GO:0065008	regulation of biological quality
hsa-miR-629	GO:0050791	regulation of biological process
hsa-miR-629	GO:0032945	negative regulation of mononuclear cell proliferation
hsa-miR-629	GO:0050672	negative regulation of lymphocyte proliferation
hsa-miR-629	GO:0042592	homeostatic process
hsa-miR-629	GO:0051244	regulation of cellular process
hsa-miR-629	GO:0051250	negative regulation of lymphocyte activation
hsa-miR-629	GO:0002695	negative regulation of leukocyte activation
hsa-miR-629	GO:0019725	cellular homeostasis
hsa-miR-629	GO:0050866	negative regulation of cell activation
hsa-miR-629	GO:0007610	behavior
hsa-miR-631	GO:0008286	insulin receptor signaling pathway
hsa-miR-631	GO:0006479	protein amino acid methylation
hsa-miR-631	GO:0008213	protein amino acid alkylation
hsa-miR-634	GO:0060249	anatomical structure homeostasis
hsa-miR-635	GO:0035023	regulation of Rho protein signal transduction
hsa-miR-635	GO:0051345	positive regulation of hydrolase activity
hsa-miR-636	GO:0009966	regulation of signal transduction
hsa-miR-636	GO:0051244	regulation of cellular process
hsa-miR-636	GO:0065007	biological regulation
hsa-miR-636	GO:0050791	regulation of biological process
hsa-miR-636	GO:0031323	regulation of cellular metabolic process
hsa-miR-636	GO:0010627	regulation of protein kinase cascade
hsa-miR-636	GO:0019222	regulation of metabolic process
hsa-miR-636	GO:0060255	regulation of macromolecule metabolic process
hsa-miR-636	GO:0010468	regulation of gene expression
hsa-miR-636	GO:0051252	regulation of RNA metabolic process
hsa-miR-636	GO:0019219	regulation of nucleobase, nucleoside, nucleotide and nucleic acid metabolic process
hsa-miR-636	GO:0051056	regulation of small GTPase mediated signal transduction
hsa-miR-636	GO:0019216	regulation of lipid metabolic process
hsa-miR-636	GO:0015681	iron ion transport
hsa-miR-636	GO:0006355	regulation of transcription, DNA-dependent
hsa-miR-636	GO:0045449	regulation of transcription
hsa-miR-637	GO:0007155	cell adhesion
hsa-miR-637	GO:0022610	biological adhesion
hsa-miR-637	GO:0016337	cell-cell adhesion
hsa-miR-637	GO:0048731	system development
hsa-miR-637	GO:0007399	nervous system development
hsa-miR-637	GO:0048856	anatomical structure development
hsa-miR-637	GO:0007156	homophilic cell adhesion
hsa-miR-637	GO:0032502	developmental process
hsa-miR-637	GO:0051056	regulation of small GTPase mediated signal transduction
hsa-miR-637	GO:0009966	regulation of signal transduction
hsa-miR-637	GO:0046578	regulation of Ras protein signal transduction
hsa-miR-637	GO:0007275	multicellular organismal development
hsa-miR-637	GO:0006836	neurotransmitter transport
hsa-miR-637	GO:0065007	biological regulation
hsa-miR-637	GO:0032318	regulation of Ras GTPase activity
hsa-miR-637	GO:0032940	secretion by cell
hsa-miR-637	GO:0007154	cell communication
hsa-miR-637	GO:0030001	metal ion transport
hsa-miR-637	GO:0043087	regulation of GTPase activity
hsa-miR-637	GO:0006811	ion transport
hsa-miR-637	GO:0009653	anatomical structure morphogenesis
hsa-miR-637	GO:0035023	regulation of Rho protein signal transduction
hsa-miR-637	GO:0001505	regulation of neurotransmitter levels
hsa-miR-637	GO:0032313	regulation of Rab GTPase activity
hsa-miR-637	GO:0015674	di-, tri-valent inorganic cation transport
hsa-miR-637	GO:0048535	lymph node development
hsa-miR-637	GO:0007165	signal transduction
hsa-miR-637	GO:0006834	sodium ion transport
hsa-miR-637	GO:0006819	cation transport
hsa-miR-637	GO:0007274	neuromuscular synaptic transmission
hsa-miR-637	GO:0006013	mannose metabolic process
hsa-miR-637	GO:0007269	neurotransmitter secretion
hsa-miR-637	GO:0050791	regulation of biological process
hsa-miR-637	GO:0007222	Wnt receptor signaling pathway
hsa-miR-637	GO:0051244	regulation of cellular process
hsa-miR-637	GO:0043408	regulation of MAPKKK cascade
hsa-miR-637	GO:0017157	regulation of exocytosis
hsa-miR-637	GO:0048513	organ development
hsa-miR-637	GO:0007166	cell surface receptor linked signal transduction
hsa-miR-637	GO:0051336	regulation of hydrolase activity
hsa-miR-637	GO:0007159	leukocyte adhesion
hsa-miR-637	GO:0006899	vesicle-mediated transport
hsa-miR-637	GO:0006816	calcium ion transport
hsa-miR-637	GO:0010627	regulation of protein kinase cascade
hsa-miR-637	GO:0006810	transport
hsa-miR-637	GO:0051234	establishment of localization
hsa-miR-637	GO:0016338	calcium-independent cell-cell adhesion
hsa-miR-637	GO:0007498	mesoderm development
hsa-miR-638	GO:0052547	regulation of peptidase activity
hsa-miR-638	GO:0052548	regulation of endopeptidase activity
hsa-miR-638	GO:0043026	regulation of caspase activity
hsa-miR-638	GO:0006355	regulation of transcription, DNA-dependent
hsa-miR-638	GO:0051252	regulation of RNA metabolic process
hsa-miR-638	GO:0043280	positive regulation of caspase activity
hsa-miR-638	GO:0051336	regulation of hydrolase activity
hsa-miR-638	GO:0019219	regulation of nucleobase, nucleoside, nucleotide and nucleic acid metabolic process
hsa-miR-638	GO:0051056	regulation of small GTPase mediated signal transduction
hsa-miR-638	GO:0045449	regulation of transcription
hsa-miR-638	GO:0010556	regulation of macromolecule biosynthetic process
hsa-miR-638	GO:0009889	regulation of biosynthetic process
hsa-miR-638	GO:0010468	regulation of gene expression
hsa-miR-638	GO:0060255	regulation of macromolecule metabolic process
hsa-miR-638	GO:0009966	regulation of signal transduction
hsa-miR-638	GO:0007274	neuromuscular synaptic transmission
hsa-miR-638	GO:0019222	regulation of metabolic process
hsa-miR-638	GO:0031323	regulation of cellular metabolic process
hsa-miR-638	GO:0009069	serine family amino acid metabolic process
hsa-miR-638	GO:0017157	regulation of exocytosis
hsa-miR-638	GO:0006810	transport
hsa-miR-638	GO:0008277	regulation of G-protein coupled receptor protein signaling pathway
hsa-miR-638	GO:0006899	vesicle-mediated transport
hsa-miR-638	GO:0030879	mammary gland development
hsa-miR-638	GO:0051345	positive regulation of hydrolase activity
hsa-miR-638	GO:0007399	nervous system development
hsa-miR-638	GO:0046578	regulation of Ras protein signal transduction
hsa-miR-638	GO:0065007	biological regulation
hsa-miR-638	GO:0015807	L-amino acid transport
hsa-miR-638	GO:0030333	antigen processing and presentation
hsa-miR-638	GO:0010628	positive regulation of gene expression
hsa-miR-638	GO:0007528	neuromuscular junction development
hsa-miR-638	GO:0008652	amino acid biosynthetic process
hsa-miR-638	GO:0046649	lymphocyte activation
hsa-miR-638	GO:0051234	establishment of localization
hsa-miR-638	GO:0045941	positive regulation of transcription
hsa-miR-638	GO:0046519	sphingoid metabolic process
hsa-miR-641	GO:0007156	homophilic cell adhesion
hsa-miR-641	GO:0016337	cell-cell adhesion
hsa-miR-641	GO:0007155	cell adhesion
hsa-miR-641	GO:0022610	biological adhesion
hsa-miR-641	GO:0006470	protein amino acid dephosphorylation
hsa-miR-641	GO:0016311	dephosphorylation
hsa-miR-641	GO:0006796	phosphate metabolic process
hsa-miR-641	GO:0006793	phosphorus metabolic process
hsa-miR-642	GO:0032944	regulation of mononuclear cell proliferation
hsa-miR-642	GO:0050670	regulation of lymphocyte proliferation
hsa-miR-642	GO:0050791	regulation of biological process
hsa-miR-642	GO:0003012	muscle system process
hsa-miR-642	GO:0006936	muscle contraction
hsa-miR-642	GO:0051249	regulation of lymphocyte activation
hsa-miR-642	GO:0040007	growth
hsa-miR-642	GO:0002694	regulation of leukocyte activation
hsa-miR-642	GO:0050865	regulation of cell activation
hsa-miR-642	GO:0065007	biological regulation
hsa-miR-642	GO:0048589	developmental growth
hsa-miR-642	GO:0051244	regulation of cellular process
hsa-miR-642	GO:0050863	regulation of T cell activation
hsa-miR-642	GO:0009605	response to external stimulus
hsa-miR-643	GO:0001952	regulation of cell-matrix adhesion
hsa-miR-646	GO:0016196	endocytosis
hsa-miR-646	GO:0010324	membrane invagination
hsa-miR-646	GO:0006899	vesicle-mediated transport
hsa-miR-646	GO:0035023	regulation of Rho protein signal transduction
hsa-miR-646	GO:0051056	regulation of small GTPase mediated signal transduction
hsa-miR-646	GO:0050790	regulation of catalytic activity
hsa-miR-646	GO:0046578	regulation of Ras protein signal transduction
hsa-miR-646	GO:0065009	regulation of molecular function
hsa-miR-646	GO:0043086	negative regulation of catalytic activity
hsa-miR-647	GO:0007156	homophilic cell adhesion
hsa-miR-648	GO:0016568	chromatin modification
hsa-miR-648	GO:0006338	chromatin remodeling
hsa-miR-650	GO:0048731	system development
hsa-miR-650	GO:0007399	nervous system development
hsa-miR-650	GO:0006899	vesicle-mediated transport
hsa-miR-650	GO:0043588	skin development
hsa-miR-650	GO:0007156	homophilic cell adhesion
hsa-miR-650	GO:0051056	regulation of small GTPase mediated signal transduction
hsa-miR-650	GO:0006171	cAMP biosynthetic process
hsa-miR-650	GO:0048856	anatomical structure development
hsa-miR-650	GO:0007155	cell adhesion
hsa-miR-650	GO:0022610	biological adhesion
hsa-miR-650	GO:0048259	regulation of receptor-mediated endocytosis
hsa-miR-650	GO:0006461	protein complex assembly
hsa-miR-650	GO:0046058	cAMP metabolic process
hsa-miR-650	GO:0048260	positive regulation of receptor-mediated endocytosis
hsa-miR-650	GO:0046578	regulation of Ras protein signal transduction
hsa-miR-650	GO:0043523	regulation of neuron apoptosis
hsa-miR-650	GO:0009966	regulation of signal transduction
hsa-miR-650	GO:0009187	cyclic nucleotide metabolic process
hsa-miR-650	GO:0009409	response to cold
hsa-miR-652	GO:0051056	regulation of small GTPase mediated signal transduction
hsa-miR-652	GO:0006805	xenobiotic metabolic process
hsa-miR-652	GO:0046578	regulation of Ras protein signal transduction
hsa-miR-652	GO:0030029	actin filament-based process
hsa-miR-652	GO:0035023	regulation of Rho protein signal transduction
hsa-miR-654	GO:0007156	homophilic cell adhesion
hsa-miR-654	GO:0016337	cell-cell adhesion
hsa-miR-654	GO:0007155	cell adhesion
hsa-miR-654	GO:0022610	biological adhesion
hsa-miR-654	GO:0006836	neurotransmitter transport
hsa-miR-654	GO:0006810	transport
hsa-miR-654	GO:0051234	establishment of localization
hsa-miR-654	GO:0016568	chromatin modification
hsa-miR-657	GO:0042770	DNA damage response, signal transduction
hsa-miR-657	GO:0006886	intracellular protein transport
hsa-miR-657	GO:0046903	secretion
hsa-miR-657	GO:0006171	cAMP biosynthetic process
hsa-miR-657	GO:0046058	cAMP metabolic process
hsa-miR-657	GO:0007588	excretion
hsa-miR-658	GO:0007155	cell adhesion
hsa-miR-658	GO:0022610	biological adhesion
hsa-miR-658	GO:0007399	nervous system development
hsa-miR-658	GO:0048731	system development
hsa-miR-658	GO:0048856	anatomical structure development
hsa-miR-658	GO:0007156	homophilic cell adhesion
hsa-miR-658	GO:0016337	cell-cell adhesion
hsa-miR-658	GO:0032502	developmental process
hsa-miR-658	GO:0051244	regulation of cellular process
hsa-miR-658	GO:0065007	biological regulation
hsa-miR-658	GO:0007265	Ras protein signal transduction
hsa-miR-658	GO:0046902	regulation of mitochondrial membrane permeability
hsa-miR-658	GO:0043255	regulation of carbohydrate biosynthetic process
hsa-miR-658	GO:0050791	regulation of biological process
hsa-miR-658	GO:0051056	regulation of small GTPase mediated signal transduction
hsa-miR-658	GO:0009653	anatomical structure morphogenesis
hsa-miR-658	GO:0007154	cell communication
hsa-miR-658	GO:0007275	multicellular organismal development
hsa-miR-658	GO:0045913	positive regulation of carbohydrate metabolic process
hsa-miR-658	GO:0006836	neurotransmitter transport
hsa-miR-658	GO:0045923	positive regulation of fatty acid metabolic process
hsa-miR-658	GO:0006111	regulation of gluconeogenesis
hsa-miR-658	GO:0007165	signal transduction
hsa-miR-658	GO:0045834	positive regulation of lipid metabolic process
hsa-miR-658	GO:0008016	regulation of heart contraction
hsa-miR-658	GO:0008277	regulation of G-protein coupled receptor protein signaling pathway
hsa-miR-658	GO:0009966	regulation of signal transduction
hsa-miR-658	GO:0007167	enzyme linked receptor protein signaling pathway
hsa-miR-658	GO:0030029	actin filament-based process
hsa-miR-658	GO:0009605	response to external stimulus
hsa-miR-658	GO:0032012	regulation of ARF protein signal transduction
hsa-miR-658	GO:0051252	regulation of RNA metabolic process
hsa-miR-658	GO:0007269	neurotransmitter secretion
hsa-miR-658	GO:0007169	transmembrane receptor protein tyrosine kinase signaling pathway
hsa-miR-658	GO:0030808	regulation of nucleotide biosynthetic process
hsa-miR-658	GO:0030802	regulation of cyclic nucleotide biosynthetic process
hsa-miR-658	GO:0009681	detection of bacterium
hsa-miR-658	GO:0001938	positive regulation of endothelial cell proliferation
hsa-miR-658	GO:0045944	positive regulation of transcription from RNA polymerase II promoter
hsa-miR-658	GO:0006355	regulation of transcription, DNA-dependent
hsa-miR-659	GO:0016337	cell-cell adhesion
hsa-miR-659	GO:0007155	cell adhesion
hsa-miR-659	GO:0022610	biological adhesion
hsa-miR-659	GO:0007156	homophilic cell adhesion
hsa-miR-659	GO:0007399	nervous system development
hsa-miR-659	GO:0048731	system development
hsa-miR-659	GO:0048856	anatomical structure development
hsa-miR-659	GO:0019932	second-messenger-mediated signaling
hsa-miR-659	GO:0051240	positive regulation of multicellular organismal process
hsa-miR-659	GO:0007187	G-protein signaling, coupled to cyclic nucleotide second messenger
hsa-miR-661	GO:0043087	regulation of GTPase activity
hsa-miR-661	GO:0032313	regulation of Rab GTPase activity
hsa-miR-661	GO:0032318	regulation of Ras GTPase activity
hsa-miR-661	GO:0051336	regulation of hydrolase activity
hsa-miR-661	GO:0046578	regulation of Ras protein signal transduction
hsa-miR-661	GO:0009966	regulation of signal transduction
hsa-miR-661	GO:0051056	regulation of small GTPase mediated signal transduction
hsa-miR-661	GO:0065007	biological regulation
hsa-miR-661	GO:0007156	homophilic cell adhesion
hsa-miR-661	GO:0051242	positive regulation of cellular process
hsa-miR-661	GO:0045058	T cell selection
hsa-miR-661	GO:0010604	positive regulation of macromolecule metabolic process
hsa-miR-661	GO:0010628	positive regulation of gene expression
hsa-miR-661	GO:0050791	regulation of biological process
hsa-miR-661	GO:0035023	regulation of Rho protein signal transduction
hsa-miR-661	GO:0051244	regulation of cellular process
hsa-miR-661	GO:0045893	positive regulation of transcription, DNA-dependent
hsa-miR-661	GO:0050790	regulation of catalytic activity
hsa-miR-661	GO:0010557	positive regulation of macromolecule biosynthetic process
hsa-miR-661	GO:0006836	neurotransmitter transport
hsa-miR-661	GO:0043119	positive regulation of biological process
hsa-miR-661	GO:0051254	positive regulation of RNA metabolic process
hsa-miR-661	GO:0006899	vesicle-mediated transport
hsa-miR-661	GO:0009967	positive regulation of signal transduction
[truncated: 282 more rows]
