# Supplementary material for: Joint Genome-Wide Profiling of miRNA and mRNA Expression in Alzheimer's Disease Cortex Reveals Altered miRNA Regulation
Source: PLoS One. 2010 Feb 1;5(2):e8898. doi: 10.1371/journal.pone.0008898 (PMC2813862; doi:10.1371/journal.pone.0008898)
Supplement: Table S5 — Predicted miRNA GO Cellular Components. (Tab-delimited table. Col1: miRNA, Col2: GO Term ID, Col3: GO Term name. The ddG cutoff for PITA miRNA target prediction was −15kcal/mol, and the p-value cutoff for functional enrichment with the hypergeometric test was 0.01.) (0.08 MB TXT) [file pone.0008898.s010.txt]

hsa-let-7a	GO:0004620	phospholipase activity
hsa-let-7a	GO:0016298	lipase activity
hsa-let-7a	GO:0016788	hydrolase activity, acting on ester bonds
hsa-let-7a	GO:0016787	hydrolase activity
hsa-let-7a	GO:0004871	signal transducer activity
hsa-let-7a	GO:0060089	molecular transducer activity
hsa-let-7b	GO:0016792	phosphoric diester hydrolase activity
hsa-let-7c	GO:0042578	phosphoric ester hydrolase activity
hsa-let-7c	GO:0016788	hydrolase activity, acting on ester bonds
hsa-let-7c	GO:0016787	hydrolase activity
hsa-let-7c	GO:0016792	phosphoric diester hydrolase activity
hsa-let-7c	GO:0004620	phospholipase activity
hsa-let-7c	GO:0004220	cysteine-type peptidase activity
hsa-let-7d	GO:0004620	phospholipase activity
hsa-let-7d	GO:0016298	lipase activity
hsa-let-7e	GO:0046872	metal ion binding
hsa-let-7e	GO:0043169	cation binding
hsa-let-7e	GO:0043167	ion binding
hsa-let-7e	GO:0008270	zinc ion binding
hsa-let-7e	GO:0005509	calcium ion binding
hsa-let-7e	GO:0046914	transition metal ion binding
hsa-let-7e	GO:0000130	transcription factor activity
hsa-let-7e	GO:0043565	sequence-specific DNA binding
hsa-let-7g	GO:0030594	neurotransmitter receptor activity
hsa-let-7g	GO:0042165	neurotransmitter binding
hsa-let-7g	GO:0004872	receptor activity
hsa-let-7g	GO:0060089	molecular transducer activity
hsa-let-7g	GO:0004871	signal transducer activity
hsa-let-7i	GO:0003729	mRNA binding
hsa-let-7i	GO:0004620	phospholipase activity
hsa-mir-00052	GO:0016788	hydrolase activity, acting on ester bonds
hsa-mir-00052	GO:0042578	phosphoric ester hydrolase activity
hsa-mir-00052	GO:0016792	phosphoric diester hydrolase activity
hsa-mir-00052	GO:0016787	hydrolase activity
hsa-mir-00170	GO:0015294	solute:cation symporter activity
hsa-mir-00170	GO:0015293	symporter activity
hsa-mir-00627	GO:0015646	transmembrane transporter activity
hsa-mir-00726	GO:0015075	ion transmembrane transporter activity
hsa-mir-00726	GO:0022804	active transmembrane transporter activity
hsa-mir-00726	GO:0004620	phospholipase activity
hsa-mir-00726	GO:0022890	inorganic cation transmembrane transporter activity
hsa-mir-00726	GO:0015646	transmembrane transporter activity
hsa-mir-00726	GO:0016298	lipase activity
hsa-mir-00726	GO:0016787	hydrolase activity
hsa-mir-01444	GO:0008757	S-adenosylmethionine-dependent methyltransferase activity
hsa-mir-01444	GO:0004480	methyltransferase activity
hsa-mir-01444	GO:0016741	transferase activity, transferring one-carbon groups
hsa-mir-01520	GO:0008146	sulfotransferase activity
hsa-mir-01520	GO:0016782	transferase activity, transferring sulfur-containing groups
hsa-mir-01520	GO:0030552	cAMP binding
hsa-mir-01689	GO:0008270	zinc ion binding
hsa-mir-01689	GO:0046914	transition metal ion binding
hsa-mir-02243	GO:0030695	GTPase regulator activity
hsa-mir-02243	GO:0005083	small GTPase regulator activity
hsa-mir-02243	GO:0019839	guanyl-nucleotide exchange factor activity
hsa-mir-02243	GO:0005089	Rho guanyl-nucleotide exchange factor activity
hsa-mir-02243	GO:0005088	Ras guanyl-nucleotide exchange factor activity
hsa-mir-02243	GO:0005096	GTPase activator activity
hsa-mir-02243	GO:0008047	enzyme activator activity
hsa-mir-02243	GO:0030234	enzyme regulator activity
hsa-mir-02243	GO:0051766	inositol trisphosphate kinase activity
hsa-mir-02243	GO:0000130	transcription factor activity
hsa-mir-02243	GO:0004428	inositol or phosphatidylinositol kinase activity
hsa-mir-02243	GO:0004935	adrenoceptor activity
hsa-mir-02243	GO:0008440	inositol trisphosphate 3-kinase activity
hsa-mir-02243	GO:0005086	ARF guanyl-nucleotide exchange factor activity
hsa-mir-02243	GO:0016773	phosphotransferase activity, alcohol group as acceptor
hsa-mir-02243	GO:0004936	alpha-adrenergic receptor activity
hsa-mir-02243	GO:0004714	transmembrane receptor protein tyrosine kinase activity
hsa-mir-02618	GO:0008270	zinc ion binding
hsa-mir-02869	GO:0008289	lipid binding
hsa-mir-02869	GO:0019992	diacylglycerol binding
hsa-mir-02869	GO:0008047	enzyme activator activity
hsa-mir-02869	GO:0005096	GTPase activator activity
hsa-mir-02869	GO:0030695	GTPase regulator activity
hsa-mir-02869	GO:0050660	FAD binding
hsa-mir-02869	GO:0015296	anion:cation symporter activity
hsa-mir-05075	GO:0005506	iron ion binding
hsa-mir-05075	GO:0046872	metal ion binding
hsa-mir-05075	GO:0043167	ion binding
hsa-mir-05075	GO:0016301	kinase activity
hsa-mir-05452	GO:0008459	chondroitin 6-sulfotransferase activity
hsa-mir-06383	GO:0060089	molecular transducer activity
hsa-mir-06383	GO:0004871	signal transducer activity
hsa-mir-06383	GO:0004872	receptor activity
hsa-mir-06383	GO:0032393	MHC class I receptor activity
hsa-mir-06383	GO:0042287	MHC protein binding
hsa-mir-06383	GO:0045012	MHC class II receptor activity
hsa-mir-06383	GO:0050381	oxidoreductase activity, acting on paired donors, with incorporation or reduction of molecular oxygen, reduced flavin or flavoprotein as one donor, and incorporation of one atom of oxygen
hsa-mir-06383	GO:0004497	monooxygenase activity
hsa-mir-06383	GO:0004016	adenylate cyclase activity
hsa-mir-06383	GO:0042607	peptide antigen binding
hsa-mir-06383	GO:0008474	palmitoyl-(protein) hydrolase activity
hsa-mir-06383	GO:0015359	amino acid transmembrane transporter activity
hsa-mir-06761	GO:0022836	gated channel activity
hsa-mir-08529	GO:0004480	methyltransferase activity
hsa-mir-08529	GO:0016741	transferase activity, transferring one-carbon groups
hsa-mir-08529	GO:0008170	N-methyltransferase activity
hsa-mir-08529	GO:0008757	S-adenosylmethionine-dependent methyltransferase activity
hsa-mir-08529	GO:0016705	oxidoreductase activity, acting on paired donors, with incorporation or reduction of molecular oxygen
hsa-mir-08529	GO:0032403	protein complex binding
hsa-mir-08529	GO:0005078	MAP-kinase scaffold activity
hsa-mir-08709	GO:0046914	transition metal ion binding
hsa-mir-08709	GO:0046872	metal ion binding
hsa-mir-09125	GO:0022804	active transmembrane transporter activity
hsa-mir-09125	GO:0015293	symporter activity
hsa-mir-09125	GO:0031402	sodium ion binding
hsa-mir-09125	GO:0015646	transmembrane transporter activity
hsa-mir-09125	GO:0000130	transcription factor activity
hsa-mir-09125	GO:0015075	ion transmembrane transporter activity
hsa-mir-09125	GO:0030528	transcription regulator activity
hsa-mir-09125	GO:0015290	secondary active transmembrane transporter activity
hsa-mir-09125	GO:0022891	substrate-specific transmembrane transporter activity
hsa-mir-09125	GO:0005478	transporter activity
hsa-mir-09125	GO:0031420	alkali metal ion binding
hsa-mir-09125	GO:0015294	solute:cation symporter activity
hsa-mir-09125	GO:0022892	substrate-specific transporter activity
hsa-mir-09125	GO:0008092	cytoskeletal protein binding
hsa-mir-09125	GO:0042607	peptide antigen binding
hsa-mir-09125	GO:0005391	sodium:potassium-exchanging ATPase activity
hsa-mir-09125	GO:0042626	ATPase activity, coupled to transmembrane movement of substances
hsa-mir-09125	GO:0043492	ATPase activity, coupled to movement of substances
hsa-mir-09125	GO:0008324	cation transmembrane transporter activity
hsa-mir-09125	GO:0016820	hydrolase activity, acting on acid anhydrides, catalyzing transmembrane movement of substances
hsa-mir-09125	GO:0046872	metal ion binding
hsa-mir-09125	GO:0004623	phospholipase A2 activity
hsa-mir-09125	GO:0015082	di-, tri-valent inorganic cation transmembrane transporter activity
hsa-mir-09125	GO:0015377	cation:chloride symporter activity
hsa-mir-09125	GO:0003779	actin binding
hsa-mir-09125	GO:0016411	acylglycerol O-acyltransferase activity
hsa-mir-09125	GO:0043169	cation binding
hsa-mir-09125	GO:0015399	primary active transmembrane transporter activity
hsa-mir-09125	GO:0015405	P-P-bond-hydrolysis-driven transmembrane transporter activity
hsa-mir-09125	GO:0043167	ion binding
hsa-mir-09125	GO:0008047	enzyme activator activity
hsa-mir-09125	GO:0008289	lipid binding
hsa-mir-09125	GO:0015085	calcium ion transmembrane transporter activity
hsa-mir-09323	GO:0016798	hydrolase activity, acting on glycosyl bonds
hsa-mir-09369	GO:0016247	channel regulator activity
hsa-mir-09369	GO:0015457	auxiliary transport protein activity
hsa-mir-09395	GO:0008022	protein C-terminus binding
hsa-mir-09451	GO:0005244	voltage-gated ion channel activity
hsa-mir-09451	GO:0022832	voltage-gated channel activity
hsa-mir-09451	GO:0005478	transporter activity
hsa-mir-09451	GO:0030284	estrogen receptor activity
hsa-mir-09451	GO:0005520	insulin-like growth factor binding
hsa-mir-09870	GO:0015075	ion transmembrane transporter activity
hsa-mir-09870	GO:0022804	active transmembrane transporter activity
hsa-mir-09870	GO:0004620	phospholipase activity
hsa-mir-09870	GO:0022890	inorganic cation transmembrane transporter activity
hsa-mir-09870	GO:0015646	transmembrane transporter activity
hsa-mir-09870	GO:0016298	lipase activity
hsa-mir-09870	GO:0016787	hydrolase activity
hsa-miR-103	GO:0005083	small GTPase regulator activity
hsa-miR-103	GO:0030695	GTPase regulator activity
hsa-miR-103	GO:0015463	protein transporter activity
hsa-miR-103	GO:0003707	steroid hormone receptor activity
hsa-miR-103	GO:0005088	Ras guanyl-nucleotide exchange factor activity
hsa-miR-103	GO:0005099	Ras GTPase activator activity
hsa-miR-103	GO:0004879	ligand-dependent nuclear receptor activity
hsa-miR-103	GO:0008270	zinc ion binding
hsa-mir-10575	GO:0005549	odorant binding
hsa-mir-10575	GO:0004871	signal transducer activity
hsa-mir-10575	GO:0060089	molecular transducer activity
hsa-mir-10575	GO:0008083	growth factor activity
hsa-mir-10610	GO:0019957	C-C chemokine binding
hsa-mir-10610	GO:0016493	C-C chemokine receptor activity
hsa-mir-10619	GO:0019957	C-C chemokine binding
hsa-mir-10619	GO:0016493	C-C chemokine receptor activity
hsa-miR-106a	GO:0030234	enzyme regulator activity
hsa-miR-106a	GO:0005083	small GTPase regulator activity
hsa-miR-106a	GO:0004700	protein serine/threonine kinase activity
hsa-miR-106b	GO:0003725	double-stranded RNA binding
hsa-miR-107	GO:0015463	protein transporter activity
hsa-miR-107	GO:0005083	small GTPase regulator activity
hsa-miR-107	GO:0030695	GTPase regulator activity
hsa-miR-107	GO:0016409	palmitoyltransferase activity
hsa-miR-107	GO:0030306	ADP-ribosylation factor binding
hsa-mir-10912	GO:0004936	alpha-adrenergic receptor activity
hsa-mir-10912	GO:0004935	adrenoceptor activity
hsa-mir-10939	GO:0004936	alpha-adrenergic receptor activity
hsa-mir-10939	GO:0004935	adrenoceptor activity
hsa-mir-11509	GO:0008483	transaminase activity
hsa-mir-11509	GO:0016769	transferase activity, transferring nitrogenous groups
hsa-mir-11522	GO:0016638	oxidoreductase activity, acting on the CH-NH2 group of donors
hsa-mir-11522	GO:0004364	glutathione transferase activity
hsa-mir-11522	GO:0019839	guanyl-nucleotide exchange factor activity
hsa-mir-11522	GO:0016766	transferase activity, transferring alkyl or aryl (other than methyl) groups
hsa-mir-11522	GO:0042578	phosphoric ester hydrolase activity
hsa-mir-11522	GO:0016302	phosphatase activity
hsa-mir-11522	GO:0016641	oxidoreductase activity, acting on the CH-NH2 group of donors, oxygen as acceptor
hsa-miR-122a	GO:0005509	calcium ion binding
hsa-miR-122a	GO:0043169	cation binding
hsa-miR-122a	GO:0031420	alkali metal ion binding
hsa-miR-122a	GO:0030955	potassium ion binding
hsa-miR-122a	GO:0046872	metal ion binding
hsa-miR-129	GO:0046914	transition metal ion binding
hsa-mir-13276	GO:0008270	zinc ion binding
hsa-mir-13276	GO:0046914	transition metal ion binding
hsa-mir-13276	GO:0043169	cation binding
hsa-miR-133a	GO:0016526	G-protein coupled receptor activity
hsa-miR-133a	GO:0004871	signal transducer activity
hsa-miR-133a	GO:0060089	molecular transducer activity
hsa-miR-133a	GO:0004872	receptor activity
hsa-miR-133a	GO:0004888	transmembrane receptor activity
hsa-miR-133a	GO:0022803	passive transmembrane transporter activity
hsa-miR-133a	GO:0015268	channel activity
hsa-miR-133a	GO:0004966	galanin receptor activity
hsa-miR-133b	GO:0022803	passive transmembrane transporter activity
hsa-miR-133b	GO:0015268	channel activity
hsa-miR-133b	GO:0005216	ion channel activity
hsa-miR-133b	GO:0022838	substrate specific channel activity
hsa-miR-133b	GO:0016526	G-protein coupled receptor activity
hsa-miR-133b	GO:0005478	transporter activity
hsa-miR-133b	GO:0015075	ion transmembrane transporter activity
hsa-miR-133b	GO:0022892	substrate-specific transporter activity
hsa-miR-133b	GO:0022836	gated channel activity
hsa-miR-134	GO:0005088	Ras guanyl-nucleotide exchange factor activity
hsa-miR-134	GO:0005089	Rho guanyl-nucleotide exchange factor activity
hsa-miR-134	GO:0015662	ATPase activity, coupled to transmembrane movement of ions, phosphorylative mechanism
hsa-miR-134	GO:0019839	guanyl-nucleotide exchange factor activity
hsa-miR-134	GO:0042625	ATPase activity, coupled to transmembrane movement of ions
hsa-miR-134	GO:0005083	small GTPase regulator activity
hsa-miR-136	GO:0003676	nucleic acid binding
hsa-miR-136	GO:0003677	DNA binding
hsa-miR-142-3p	GO:0008270	zinc ion binding
hsa-miR-142-3p	GO:0046914	transition metal ion binding
hsa-miR-142-3p	GO:0046872	metal ion binding
hsa-miR-142-3p	GO:0043167	ion binding
hsa-miR-142-3p	GO:0003676	nucleic acid binding
hsa-miR-142-3p	GO:0043169	cation binding
hsa-miR-145	GO:0008289	lipid binding
hsa-miR-145	GO:0019829	cation-transporting ATPase activity
hsa-miR-146b	GO:0032396	inhibitory MHC class I receptor activity
hsa-mir-15232	GO:0030246	carbohydrate binding
hsa-mir-15293	GO:0046872	metal ion binding
hsa-mir-15293	GO:0043167	ion binding
hsa-mir-15293	GO:0008270	zinc ion binding
hsa-mir-15293	GO:0043169	cation binding
hsa-mir-15321	GO:0003779	actin binding
hsa-mir-15321	GO:0001882	nucleoside binding
hsa-mir-15321	GO:0046983	protein dimerization activity
hsa-mir-15321	GO:0008092	cytoskeletal protein binding
hsa-mir-15321	GO:0005488	binding
hsa-mir-15624	GO:0003779	actin binding
hsa-mir-15624	GO:0008092	cytoskeletal protein binding
hsa-mir-15624	GO:0019899	enzyme binding
hsa-mir-15624	GO:0031267	small GTPase binding
hsa-mir-15624	GO:0051020	GTPase binding
hsa-mir-15624	GO:0045308	protein binding
hsa-mir-15624	GO:0005488	binding
hsa-mir-15624	GO:0005234	extracellular-glutamate-gated ion channel activity
hsa-miR-15b	GO:0016779	nucleotidyltransferase activity
hsa-mir-16791	GO:0043167	ion binding
hsa-mir-16791	GO:0046872	metal ion binding
hsa-mir-16791	GO:0008194	UDP-glycosyltransferase activity
hsa-mir-16791	GO:0043169	cation binding
hsa-mir-16791	GO:0035250	UDP-galactosyltransferase activity
hsa-mir-16791	GO:0016932	transferase activity, transferring glycosyl groups
hsa-mir-16791	GO:0016758	transferase activity, transferring hexosyl groups
hsa-mir-16791	GO:0046914	transition metal ion binding
hsa-mir-16791	GO:0008270	zinc ion binding
hsa-mir-16791	GO:0015662	ATPase activity, coupled to transmembrane movement of ions, phosphorylative mechanism
hsa-mir-16791	GO:0016564	transcription repressor activity
hsa-mir-16791	GO:0008378	galactosyltransferase activity
hsa-miR-16	GO:0003712	transcription cofactor activity
hsa-miR-16	GO:0008134	transcription factor binding
hsa-miR-17-5p	GO:0005102	receptor binding
hsa-miR-17-5p	GO:0000130	transcription factor activity
hsa-miR-17-5p	GO:0003710	transcription activator activity
hsa-miR-17-5p	GO:0005125	cytokine activity
hsa-mir-17761	GO:0004716	receptor signaling protein tyrosine kinase activity
hsa-mir-17761	GO:0008047	enzyme activator activity
hsa-mir-17761	GO:0005543	phospholipid binding
hsa-miR-181a	GO:0003677	DNA binding
hsa-miR-181a	GO:0030528	transcription regulator activity
hsa-miR-181a	GO:0000130	transcription factor activity
hsa-miR-181a	GO:0003676	nucleic acid binding
hsa-miR-181b	GO:0008324	cation transmembrane transporter activity
hsa-miR-181b	GO:0015075	ion transmembrane transporter activity
hsa-miR-181b	GO:0022891	substrate-specific transmembrane transporter activity
hsa-miR-181b	GO:0015338	cation channel activity
hsa-miR-181c	GO:0015579	glucose transmembrane transporter activity
hsa-miR-181c	GO:0015149	hexose transmembrane transporter activity
hsa-miR-181c	GO:0015145	monosaccharide transmembrane transporter activity
hsa-miR-181c	GO:0022804	active transmembrane transporter activity
hsa-miR-181c	GO:0005403	sugar:hydrogen symporter activity
hsa-miR-181c	GO:0005402	cation:sugar symporter activity
hsa-miR-181c	GO:0051119	sugar transmembrane transporter activity
hsa-miR-181c	GO:0015144	carbohydrate transmembrane transporter activity
hsa-miR-181c	GO:0015295	solute:hydrogen symporter activity
hsa-miR-181d	GO:0030234	enzyme regulator activity
hsa-miR-183	GO:0004480	methyltransferase activity
hsa-miR-183	GO:0016741	transferase activity, transferring one-carbon groups
hsa-miR-184	GO:0008270	zinc ion binding
hsa-miR-184	GO:0008092	cytoskeletal protein binding
hsa-miR-184	GO:0019899	enzyme binding
hsa-miR-184	GO:0019901	protein kinase binding
hsa-miR-184	GO:0000130	transcription factor activity
hsa-miR-184	GO:0015082	di-, tri-valent inorganic cation transmembrane transporter activity
hsa-miR-184	GO:0015250	water channel activity
hsa-miR-185	GO:0043565	sequence-specific DNA binding
hsa-miR-185	GO:0032396	inhibitory MHC class I receptor activity
hsa-miR-185	GO:0019899	enzyme binding
hsa-miR-185	GO:0004143	diacylglycerol kinase activity
hsa-miR-185	GO:0032393	MHC class I receptor activity
hsa-miR-185	GO:0016773	phosphotransferase activity, alcohol group as acceptor
hsa-miR-185	GO:0004871	signal transducer activity
hsa-miR-185	GO:0060089	molecular transducer activity
hsa-miR-185	GO:0004872	receptor activity
hsa-miR-187	GO:0003779	actin binding
hsa-miR-187	GO:0005488	binding
hsa-miR-187	GO:0000130	transcription factor activity
hsa-miR-189	GO:0001608	nucleotide receptor activity, G-protein coupled
hsa-miR-189	GO:0045028	purinergic nucleotide receptor activity, G-protein coupled
hsa-miR-189	GO:0001614	purinergic nucleotide receptor activity
hsa-miR-189	GO:0016502	nucleotide receptor activity
hsa-miR-189	GO:0016526	G-protein coupled receptor activity
hsa-miR-189	GO:0004872	receptor activity
hsa-miR-18a	GO:0004620	phospholipase activity
hsa-miR-18a	GO:0016792	phosphoric diester hydrolase activity
hsa-miR-18a	GO:0016298	lipase activity
hsa-miR-191C	GO:0030695	GTPase regulator activity
hsa-miR-191C	GO:0030234	enzyme regulator activity
hsa-miR-191C	GO:0005096	GTPase activator activity
hsa-miR-191C	GO:0004872	receptor activity
hsa-miR-191C	GO:0045308	protein binding
hsa-miR-191C	GO:0060089	molecular transducer activity
hsa-miR-191C	GO:0004871	signal transducer activity
hsa-miR-193b	GO:0019957	C-C chemokine binding
hsa-miR-193b	GO:0016493	C-C chemokine receptor activity
hsa-miR-194	GO:0005198	structural molecule activity
hsa-miR-194	GO:0008092	cytoskeletal protein binding
hsa-miR-196a	GO:0016787	hydrolase activity
hsa-miR-197	GO:0042562	hormone binding
hsa-miR-197	GO:0005249	voltage-gated potassium channel activity
hsa-miR-197	GO:0043565	sequence-specific DNA binding
hsa-miR-197	GO:0022803	passive transmembrane transporter activity
hsa-miR-197	GO:0015268	channel activity
hsa-miR-198	GO:0004714	transmembrane receptor protein tyrosine kinase activity
hsa-miR-198	GO:0004713	protein tyrosine kinase activity
hsa-miR-198	GO:0019199	transmembrane receptor protein kinase activity
hsa-miR-198	GO:0042607	peptide antigen binding
hsa-miR-19a	GO:0046966	thyroid hormone receptor binding
hsa-miR-19b	GO:0022892	substrate-specific transporter activity
hsa-miR-19b	GO:0005478	transporter activity
hsa-miR-19b	GO:0008497	phospholipid transporter activity
hsa-miR-200aC	GO:0005509	calcium ion binding
hsa-miR-200aC	GO:0046872	metal ion binding
hsa-miR-200aC	GO:0043167	ion binding
hsa-miR-200aC	GO:0043169	cation binding
hsa-miR-200aC	GO:0045308	protein binding
hsa-miR-200aC	GO:0005488	binding
hsa-miR-202	GO:0005509	calcium ion binding
hsa-miR-202	GO:0019899	enzyme binding
hsa-miR-202	GO:0045308	protein binding
hsa-miR-202	GO:0042287	MHC protein binding
hsa-miR-204	GO:0008194	UDP-glycosyltransferase activity
hsa-miR-204	GO:0050381	oxidoreductase activity, acting on paired donors, with incorporation or reduction of molecular oxygen, reduced flavin or flavoprotein as one donor, and incorporation of one atom of oxygen
hsa-miR-204	GO:0008375	acetylglucosaminyltransferase activity
hsa-miR-204	GO:0004872	receptor activity
hsa-miR-204	GO:0060089	molecular transducer activity
hsa-miR-204	GO:0004871	signal transducer activity
hsa-miR-204	GO:0046914	transition metal ion binding
hsa-miR-205	GO:0005247	voltage-gated chloride channel activity
hsa-miR-205	GO:0022844	voltage-gated anion channel activity
hsa-miR-206	GO:0019207	kinase regulator activity
hsa-miR-206	GO:0030145	manganese ion binding
hsa-miR-206	GO:0019887	protein kinase regulator activity
hsa-miR-206	GO:0004860	protein kinase inhibitor activity
hsa-miR-206	GO:0019210	kinase inhibitor activity
hsa-mir-20881	GO:0005509	calcium ion binding
hsa-miR-20a	GO:0046914	transition metal ion binding
hsa-miR-210	GO:0003712	transcription cofactor activity
hsa-miR-210	GO:0016564	transcription repressor activity
hsa-miR-210	GO:0003714	transcription corepressor activity
hsa-miR-210	GO:0008134	transcription factor binding
hsa-miR-210	GO:0030528	transcription regulator activity
hsa-miR-210	GO:0008092	cytoskeletal protein binding
hsa-miR-210	GO:0003779	actin binding
hsa-miR-210	GO:0022804	active transmembrane transporter activity
hsa-miR-211	GO:0008194	UDP-glycosyltransferase activity
hsa-miR-211	GO:0019838	growth factor binding
hsa-miR-211	GO:0008375	acetylglucosaminyltransferase activity
hsa-miR-211	GO:0019901	protein kinase binding
hsa-miR-212	GO:0003824	catalytic activity
hsa-miR-214	GO:0016772	transferase activity, transferring phosphorus-containing groups
hsa-miR-214	GO:0032555	purine ribonucleotide binding
hsa-miR-214	GO:0032553	ribonucleotide binding
hsa-miR-214	GO:0004700	protein serine/threonine kinase activity
hsa-miR-214	GO:0003779	actin binding
hsa-miR-214	GO:0003824	catalytic activity
hsa-miR-214	GO:0008092	cytoskeletal protein binding
hsa-miR-214	GO:0005524	ATP binding
hsa-miR-214	GO:0017076	purine nucleotide binding
hsa-miR-214	GO:0005070	SH3/SH2 adaptor activity
hsa-miR-214	GO:0050222	protein kinase activity
hsa-miR-214	GO:0000166	nucleotide binding
hsa-miR-214	GO:0030674	protein binding, bridging
hsa-miR-214	GO:0016301	kinase activity
hsa-miR-214	GO:0032559	adenyl ribonucleotide binding
hsa-mir-21526	GO:0030246	carbohydrate binding
hsa-mir-21997	GO:0050660	FAD binding
hsa-mir-21997	GO:0032393	MHC class I receptor activity
hsa-miR-221	GO:0003677	DNA binding
hsa-miR-221	GO:0008270	zinc ion binding
hsa-miR-221	GO:0003676	nucleic acid binding
hsa-miR-221	GO:0046914	transition metal ion binding
hsa-miR-221	GO:0022832	voltage-gated channel activity
hsa-miR-221	GO:0005244	voltage-gated ion channel activity
hsa-miR-221	GO:0043169	cation binding
hsa-miR-221	GO:0046872	metal ion binding
hsa-miR-221	GO:0043167	ion binding
hsa-miR-221	GO:0030528	transcription regulator activity
hsa-miR-221	GO:0000130	transcription factor activity
hsa-miR-222	GO:0030528	transcription regulator activity
hsa-miR-222	GO:0000130	transcription factor activity
hsa-miR-22	GO:0000099	sulfur amino acid transmembrane transporter activity
hsa-mir-23974	GO:0005509	calcium ion binding
hsa-mir-23974	GO:0016301	kinase activity
hsa-miR-23a	GO:0046914	transition metal ion binding
hsa-miR-23a	GO:0008270	zinc ion binding
hsa-mir-24347	GO:0008092	cytoskeletal protein binding
hsa-mir-24347	GO:0003779	actin binding
hsa-mir-24347	GO:0060089	molecular transducer activity
hsa-mir-24347	GO:0004871	signal transducer activity
hsa-mir-24347	GO:0030695	GTPase regulator activity
hsa-mir-24347	GO:0005083	small GTPase regulator activity
hsa-mir-24347	GO:0051015	actin filament binding
hsa-mir-24347	GO:0008047	enzyme activator activity
hsa-mir-24347	GO:0005096	GTPase activator activity
hsa-mir-24347	GO:0030234	enzyme regulator activity
hsa-mir-24347	GO:0004872	receptor activity
hsa-mir-24347	GO:0005089	Rho guanyl-nucleotide exchange factor activity
hsa-mir-24347	GO:0042289	MHC class II protein binding
hsa-mir-24347	GO:0004449	isocitrate dehydrogenase (NAD+) activity
hsa-mir-24347	GO:0005088	Ras guanyl-nucleotide exchange factor activity
hsa-mir-24482	GO:0008270	zinc ion binding
hsa-mir-24482	GO:0046914	transition metal ion binding
hsa-mir-24482	GO:0008289	lipid binding
hsa-mir-24945	GO:0004330	fructose-2,6-bisphosphate 2-phosphatase activity
hsa-mir-24945	GO:0019203	carbohydrate phosphatase activity
hsa-mir-24951	GO:0005097	Rab GTPase activator activity
hsa-mir-24951	GO:0005099	Ras GTPase activator activity
hsa-mir-24951	GO:0008047	enzyme activator activity
hsa-mir-24951	GO:0005096	GTPase activator activity
hsa-mir-24951	GO:0005083	small GTPase regulator activity
hsa-miR-24	GO:0050660	FAD binding
hsa-mir-25270	GO:0005509	calcium ion binding
hsa-mir-25270	GO:0003712	transcription cofactor activity
hsa-mir-25270	GO:0045308	protein binding
hsa-mir-25270	GO:0003713	transcription coactivator activity
hsa-mir-25270	GO:0034593	phosphatidylinositol bisphosphate phosphatase activity
hsa-mir-25270	GO:0008134	transcription factor binding
hsa-mir-25270	GO:0030528	transcription regulator activity
hsa-mir-25270	GO:0035257	nuclear hormone receptor binding
hsa-mir-25270	GO:0034595	phosphoinositide 5-phosphatase activity
hsa-mir-25270	GO:0001668	phosphatidylinositol-4,5-bisphosphate 5-phosphatase activity
hsa-mir-25270	GO:0051427	hormone receptor binding
hsa-mir-25270	GO:0005488	binding
hsa-mir-25270	GO:0042577	lipid phosphatase activity
hsa-miR-25	GO:0030528	transcription regulator activity
hsa-miR-25	GO:0000130	transcription factor activity
hsa-miR-25	GO:0003677	DNA binding
hsa-mir-26469	GO:0043565	sequence-specific DNA binding
hsa-mir-26469	GO:0000130	transcription factor activity
hsa-mir-26469	GO:0030552	cAMP binding
hsa-mir-26469	GO:0016208	AMP binding
hsa-mir-26469	GO:0008459	chondroitin 6-sulfotransferase activity
hsa-mir-26469	GO:0030528	transcription regulator activity
hsa-miR-26a	GO:0003677	DNA binding
hsa-mir-27001	GO:0004871	signal transducer activity
hsa-mir-27001	GO:0060089	molecular transducer activity
hsa-mir-27001	GO:0004469	1-acylglycerol-3-phosphate O-acyltransferase activity
hsa-mir-27001	GO:0001645	metabotropic glutamate, GABA-B-like receptor activity
hsa-mir-27001	GO:0043565	sequence-specific DNA binding
hsa-mir-27001	GO:0005083	small GTPase regulator activity
hsa-mir-27001	GO:0004497	monooxygenase activity
hsa-mir-27001	GO:0008066	glutamate receptor activity
hsa-mir-27001	GO:0016411	acylglycerol O-acyltransferase activity
hsa-mir-27001	GO:0030695	GTPase regulator activity
hsa-mir-27110	GO:0008238	exopeptidase activity
hsa-mir-27110	GO:0008233	peptidase activity
hsa-mir-27120	GO:0008238	exopeptidase activity
hsa-mir-27120	GO:0008233	peptidase activity
hsa-mir-28044	GO:0004841	ubiquitin-protein ligase activity
hsa-mir-28044	GO:0019839	guanyl-nucleotide exchange factor activity
hsa-mir-28044	GO:0008640	small conjugating protein ligase activity
hsa-mir-28648	GO:0005096	GTPase activator activity
hsa-mir-28852	GO:0060089	molecular transducer activity
hsa-mir-28852	GO:0004871	signal transducer activity
hsa-miR-28	GO:0008134	transcription factor binding
hsa-miR-296	GO:0000130	transcription factor activity
hsa-miR-296	GO:0043565	sequence-specific DNA binding
hsa-miR-296	GO:0019992	diacylglycerol binding
hsa-miR-296	GO:0003710	transcription activator activity
hsa-miR-296	GO:0030528	transcription regulator activity
hsa-miR-296	GO:0003677	DNA binding
hsa-miR-296	GO:0008134	transcription factor binding
hsa-miR-299-3p	GO:0016866	intramolecular transferase activity
hsa-miR-299-3p	GO:0016302	phosphatase activity
hsa-miR-299-3p	GO:0042578	phosphoric ester hydrolase activity
hsa-miR-302b	GO:0003677	DNA binding
hsa-miR-302b	GO:0042802	identical protein binding
hsa-miR-302cC	GO:0042802	identical protein binding
hsa-miR-302cC	GO:0042803	protein homodimerization activity
hsa-mir-30316	GO:0003824	catalytic activity
hsa-miR-30a-3p	GO:0005267	potassium channel activity
hsa-mir-31938	GO:0046872	metal ion binding
hsa-mir-31938	GO:0043167	ion binding
hsa-mir-31938	GO:0043169	cation binding
hsa-miR-320	GO:0005509	calcium ion binding
hsa-miR-320	GO:0019001	guanyl nucleotide binding
hsa-miR-320	GO:0032561	guanyl ribonucleotide binding
hsa-miR-320	GO:0005525	GTP binding
hsa-mir-32195	GO:0008092	cytoskeletal protein binding
hsa-mir-32195	GO:0016789	carboxylesterase activity
hsa-mir-32246	GO:0016809	endopeptidase activity
hsa-mir-32317	GO:0008270	zinc ion binding
hsa-mir-32370	GO:0008238	exopeptidase activity
hsa-miR-324-3p	GO:0030695	GTPase regulator activity
hsa-miR-324-3p	GO:0005096	GTPase activator activity
hsa-miR-324-3p	GO:0005083	small GTPase regulator activity
hsa-miR-324-3p	GO:0019839	guanyl-nucleotide exchange factor activity
hsa-miR-324-3p	GO:0008047	enzyme activator activity
hsa-miR-324-3p	GO:0015463	protein transporter activity
hsa-miR-324-3p	GO:0030234	enzyme regulator activity
hsa-miR-324-3p	GO:0016646	oxidoreductase activity, acting on the CH-NH group of donors, NAD or NADP as acceptor
hsa-mir-32446	GO:0060089	molecular transducer activity
hsa-mir-32446	GO:0004871	signal transducer activity
hsa-miR-324-5p	GO:0046982	protein heterodimerization activity
hsa-miR-324-5p	GO:0046983	protein dimerization activity
hsa-miR-324-5p	GO:0019207	kinase regulator activity
hsa-miR-326	GO:0008047	enzyme activator activity
hsa-miR-326	GO:0005096	GTPase activator activity
hsa-miR-326	GO:0030695	GTPase regulator activity
hsa-miR-326	GO:0015338	cation channel activity
hsa-miR-326	GO:0016646	oxidoreductase activity, acting on the CH-NH group of donors, NAD or NADP as acceptor
hsa-miR-326	GO:0019992	diacylglycerol binding
hsa-miR-326	GO:0019825	oxygen binding
hsa-miR-326	GO:0060089	molecular transducer activity
hsa-miR-326	GO:0004871	signal transducer activity
hsa-miR-326	GO:0030234	enzyme regulator activity
hsa-miR-326	GO:0004872	receptor activity
hsa-miR-326	GO:0046873	metal ion transmembrane transporter activity
hsa-miR-328	GO:0030695	GTPase regulator activity
hsa-miR-328	GO:0005083	small GTPase regulator activity
hsa-miR-328	GO:0008270	zinc ion binding
hsa-mir-33433	GO:0005083	small GTPase regulator activity
hsa-mir-33433	GO:0005096	GTPase activator activity
hsa-mir-33433	GO:0030695	GTPase regulator activity
hsa-miR-339	GO:0045215	1-phosphatidylinositol-4-phosphate 5-kinase activity
hsa-miR-339	GO:0004428	inositol or phosphatidylinositol kinase activity
hsa-miR-340	GO:0004529	exodeoxyribonuclease activity
hsa-miR-340	GO:0016895	exodeoxyribonuclease activity, producing 5'-phosphomonoesters
hsa-miR-340	GO:0016796	exonuclease activity, active with either ribo- or deoxyribonucleic acids and producing 5'-phosphomonoesters
hsa-miR-346	GO:0019839	guanyl-nucleotide exchange factor activity
hsa-miR-346	GO:0030695	GTPase regulator activity
hsa-miR-346	GO:0004016	adenylate cyclase activity
hsa-miR-346	GO:0005089	Rho guanyl-nucleotide exchange factor activity
hsa-miR-346	GO:0004028	3-chloroallyl aldehyde dehydrogenase activity
hsa-miR-346	GO:0016645	oxidoreductase activity, acting on the CH-NH group of donors
hsa-miR-34c	GO:0042802	identical protein binding
hsa-miR-34c	GO:0004623	phospholipase A2 activity
hsa-mir-35463	GO:0019899	enzyme binding
hsa-mir-35463	GO:0000287	magnesium ion binding
hsa-mir-35775	GO:0030234	enzyme regulator activity
hsa-miR-361	GO:0008135	translation factor activity, nucleic acid binding
hsa-miR-361	GO:0045182	translation regulator activity
hsa-miR-361	GO:0003745	translation initiation factor activity
hsa-miR-362	GO:0008092	cytoskeletal protein binding
hsa-miR-363C	GO:0003677	DNA binding
hsa-miR-363C	GO:0016861	intramolecular oxidoreductase activity, interconverting aldoses and ketoses
hsa-miR-363C	GO:0015293	symporter activity
hsa-miR-363C	GO:0015294	solute:cation symporter activity
hsa-miR-363C	GO:0046914	transition metal ion binding
hsa-miR-368	GO:0046982	protein heterodimerization activity
hsa-miR-368	GO:0046983	protein dimerization activity
hsa-mir-36916	GO:0008289	lipid binding
hsa-mir-36916	GO:0005319	lipid transporter activity
hsa-miR-370	GO:0015631	tubulin binding
hsa-miR-370	GO:0009881	photoreceptor activity
hsa-miR-370	GO:0019839	guanyl-nucleotide exchange factor activity
hsa-miR-370	GO:0005509	calcium ion binding
hsa-miR-370	GO:0030695	GTPase regulator activity
hsa-miR-370	GO:0043169	cation binding
hsa-miR-370	GO:0008017	microtubule binding
hsa-miR-370	GO:0050700	CARD domain binding
hsa-miR-370	GO:0008092	cytoskeletal protein binding
hsa-mir-37259	GO:0016705	oxidoreductase activity, acting on paired donors, with incorporation or reduction of molecular oxygen
hsa-mir-37259	GO:0016713	oxidoreductase activity, acting on paired donors, with incorporation or reduction of molecular oxygen, reduced iron-sulfur protein as one donor, and incorporation of one atom of oxygen
hsa-mir-37259	GO:0009054	electron carrier activity
hsa-mir-37259	GO:0004497	monooxygenase activity
hsa-miR-373	GO:0046914	transition metal ion binding
hsa-miR-373	GO:0043169	cation binding
hsa-miR-373	GO:0046872	metal ion binding
hsa-miR-373	GO:0043167	ion binding
hsa-miR-373	GO:0008270	zinc ion binding
hsa-miR-373	GO:0005083	small GTPase regulator activity
hsa-miR-373	GO:0003677	DNA binding
hsa-mir-37417	GO:0004364	glutathione transferase activity
hsa-mir-37417	GO:0016766	transferase activity, transferring alkyl or aryl (other than methyl) groups
hsa-miR-380-5p	GO:0003690	double-stranded DNA binding
hsa-miR-383	GO:0004199	caspase activity
hsa-miR-383	GO:0046873	metal ion transmembrane transporter activity
hsa-mir-39247	GO:0015294	solute:cation symporter activity
hsa-mir-39247	GO:0015293	symporter activity
hsa-mir-39247	GO:0005403	sugar:hydrogen symporter activity
hsa-mir-39247	GO:0005402	cation:sugar symporter activity
hsa-mir-39247	GO:0018024	histone-lysine N-methyltransferase activity
hsa-mir-39247	GO:0016278	lysine N-methyltransferase activity
hsa-mir-39247	GO:0016279	protein-lysine N-methyltransferase activity
hsa-mir-39247	GO:0051119	sugar transmembrane transporter activity
hsa-mir-39247	GO:0015144	carbohydrate transmembrane transporter activity
hsa-mir-39247	GO:0015295	solute:hydrogen symporter activity
hsa-mir-39780	GO:0016903	oxidoreductase activity, acting on the aldehyde or oxo group of donors
hsa-mir-40248	GO:0004480	methyltransferase activity
hsa-mir-40248	GO:0016741	transferase activity, transferring one-carbon groups
hsa-mir-40345	GO:0005525	GTP binding
hsa-mir-40345	GO:0019001	guanyl nucleotide binding
hsa-mir-40345	GO:0032561	guanyl ribonucleotide binding
hsa-mir-40697	GO:0005525	GTP binding
hsa-mir-40709	GO:0042803	protein homodimerization activity
hsa-mir-40709	GO:0046983	protein dimerization activity
hsa-mir-40709	GO:0004197	cysteine-type endopeptidase activity
hsa-mir-40796	GO:0016798	hydrolase activity, acting on glycosyl bonds
hsa-mir-40796	GO:0016800	hydrolase activity, hydrolyzing O-glycosyl compounds
hsa-miR-409-3p	GO:0001882	nucleoside binding
hsa-miR-409-3p	GO:0042802	identical protein binding
hsa-mir-41166	GO:0008509	anion transmembrane transporter activity
hsa-mir-41166	GO:0005509	calcium ion binding
hsa-mir-41166	GO:0043167	ion binding
hsa-mir-41166	GO:0046906	tetrapyrrole binding
hsa-mir-41166	GO:0020037	heme binding
hsa-miR-412	GO:0016645	oxidoreductase activity, acting on the CH-NH group of donors
hsa-miR-412	GO:0016646	oxidoreductase activity, acting on the CH-NH group of donors, NAD or NADP as acceptor
hsa-miR-412	GO:0005267	potassium channel activity
hsa-miR-412	GO:0043565	sequence-specific DNA binding
hsa-mir-41785	GO:0004252	serine-type endopeptidase activity
hsa-mir-41785	GO:0008236	serine-type peptidase activity
hsa-mir-41785	GO:0017171	serine hydrolase activity
hsa-mir-41860	GO:0016564	transcription repressor activity
hsa-mir-41860	GO:0003714	transcription corepressor activity
hsa-mir-41860	GO:0004866	endopeptidase inhibitor activity
hsa-miR-422a	GO:0045308	protein binding
hsa-miR-422a	GO:0030234	enzyme regulator activity
hsa-miR-422a	GO:0015250	water channel activity
hsa-miR-422a	GO:0051020	GTPase binding
hsa-miR-422a	GO:0005372	water transporter activity
hsa-miR-422a	GO:0008047	enzyme activator activity
hsa-miR-422a	GO:0004700	protein serine/threonine kinase activity
hsa-miR-422a	GO:0050222	protein kinase activity
hsa-miR-422a	GO:0017016	Ras GTPase binding
hsa-miR-422a	GO:0032561	guanyl ribonucleotide binding
hsa-miR-422a	GO:0019001	guanyl nucleotide binding
hsa-miR-422b	GO:0043169	cation binding
hsa-miR-422b	GO:0046914	transition metal ion binding
hsa-miR-422b	GO:0008270	zinc ion binding
hsa-miR-422b	GO:0046872	metal ion binding
hsa-miR-422b	GO:0004620	phospholipase activity
hsa-miR-422b	GO:0043167	ion binding
hsa-miR-422b	GO:0004879	ligand-dependent nuclear receptor activity
hsa-miR-423	GO:0005267	potassium channel activity
hsa-miR-423	GO:0016789	carboxylesterase activity
hsa-miR-423	GO:0016298	lipase activity
hsa-miR-423	GO:0004623	phospholipase A2 activity
hsa-miR-423	GO:0004620	phospholipase activity
hsa-miR-423	GO:0005216	ion channel activity
hsa-miR-423	GO:0016564	transcription repressor activity
hsa-miR-423	GO:0043169	cation binding
hsa-miR-423	GO:0022838	substrate specific channel activity
hsa-miR-423	GO:0015268	channel activity
hsa-miR-423	GO:0022803	passive transmembrane transporter activity
hsa-miR-423	GO:0015338	cation channel activity
hsa-miR-423	GO:0005244	voltage-gated ion channel activity
hsa-miR-423	GO:0022832	voltage-gated channel activity
hsa-miR-423	GO:0005249	voltage-gated potassium channel activity
hsa-miR-423	GO:0005509	calcium ion binding
hsa-miR-423	GO:0022836	gated channel activity
hsa-miR-423	GO:0046872	metal ion binding
hsa-miR-432C	GO:0042608	T cell receptor binding
hsa-miR-432C	GO:0030695	GTPase regulator activity
hsa-miR-432C	GO:0005478	transporter activity
hsa-miR-432	GO:0005509	calcium ion binding
hsa-miR-432	GO:0030695	GTPase regulator activity
hsa-miR-432	GO:0015370	solute:sodium symporter activity
hsa-miR-432	GO:0015293	symporter activity
hsa-miR-432	GO:0060090	molecular adaptor activity
hsa-miR-432	GO:0015290	secondary active transmembrane transporter activity
hsa-miR-432	GO:0015294	solute:cation symporter activity
hsa-miR-432	GO:0008092	cytoskeletal protein binding
hsa-miR-432	GO:0043167	ion binding
hsa-miR-432	GO:0005096	GTPase activator activity
hsa-miR-432	GO:0046872	metal ion binding
hsa-miR-432	GO:0005326	neurotransmitter transporter activity
hsa-miR-432	GO:0043169	cation binding
hsa-mir-43367	GO:0005509	calcium ion binding
hsa-miR-433	GO:0016788	hydrolase activity, acting on ester bonds
hsa-miR-433	GO:0016302	phosphatase activity
hsa-miR-433	GO:0004725	protein tyrosine phosphatase activity
hsa-miR-433	GO:0005001	transmembrane receptor protein tyrosine phosphatase activity
hsa-miR-433	GO:0019198	transmembrane receptor protein phosphatase activity
hsa-miR-433	GO:0042578	phosphoric ester hydrolase activity
hsa-miR-433	GO:0004623	phospholipase A2 activity
hsa-miR-433	GO:0004620	phospholipase activity
hsa-miR-433	GO:0016789	carboxylesterase activity
hsa-mir-43701	GO:0015075	ion transmembrane transporter activity
hsa-mir-43701	GO:0022804	active transmembrane transporter activity
hsa-mir-43701	GO:0004620	phospholipase activity
hsa-mir-43701	GO:0022890	inorganic cation transmembrane transporter activity
hsa-mir-43701	GO:0015646	transmembrane transporter activity
hsa-mir-43701	GO:0016298	lipase activity
hsa-mir-43701	GO:0016787	hydrolase activity
hsa-mir-43883	GO:0047760	butyrate-CoA ligase activity
hsa-mir-44388	GO:0016853	isomerase activity
hsa-mir-44578	GO:0060090	molecular adaptor activity
hsa-mir-44578	GO:0004835	tubulin-tyrosine ligase activity
hsa-mir-44691	GO:0043169	cation binding
hsa-mir-44691	GO:0043167	ion binding
hsa-mir-44691	GO:0046872	metal ion binding
hsa-mir-44691	GO:0008270	zinc ion binding
hsa-mir-44691	GO:0030955	potassium ion binding
hsa-mir-44691	GO:0046914	transition metal ion binding
hsa-mir-44691	GO:0005267	potassium channel activity
hsa-mir-44691	GO:0022832	voltage-gated channel activity
hsa-mir-44691	GO:0005244	voltage-gated ion channel activity
hsa-mir-44952	GO:0018024	histone-lysine N-methyltransferase activity
hsa-mir-44952	GO:0016278	lysine N-methyltransferase activity
hsa-mir-44952	GO:0016279	protein-lysine N-methyltransferase activity
hsa-mir-44952	GO:0042054	histone methyltransferase activity
hsa-mir-44952	GO:0008276	protein methyltransferase activity
hsa-mir-44952	GO:0008170	N-methyltransferase activity
hsa-mir-44952	GO:0046914	transition metal ion binding
hsa-mir-44952	GO:0008757	S-adenosylmethionine-dependent methyltransferase activity
hsa-mir-44952	GO:0008270	zinc ion binding
hsa-miR-449b	GO:0045126	lysophospholipase activity
hsa-miR-449b	GO:0030165	PDZ domain binding
hsa-miR-449b	GO:0004620	phospholipase activity
hsa-miR-449b	GO:0004623	phospholipase A2 activity
hsa-miR-449b	GO:0016298	lipase activity
hsa-miR-449	GO:0045126	lysophospholipase activity
hsa-mir-45197	GO:0003824	catalytic activity
hsa-mir-45197	GO:0016740	transferase activity
hsa-miR-453	GO:0043565	sequence-specific DNA binding
hsa-miR-453	GO:0015293	symporter activity
hsa-miR-453	GO:0015290	secondary active transmembrane transporter activity
hsa-miR-453	GO:0022804	active transmembrane transporter activity
hsa-mir-45417	GO:0004872	receptor activity
hsa-mir-45605	GO:0005509	calcium ion binding
hsa-mir-45605	GO:0047485	protein N-terminus binding
hsa-mir-45605	GO:0043169	cation binding
hsa-mir-45605	GO:0046872	metal ion binding
hsa-mir-45605	GO:0043167	ion binding
hsa-mir-45605	GO:0005342	organic acid transmembrane transporter activity
hsa-mir-45605	GO:0022891	substrate-specific transmembrane transporter activity
hsa-mir-45605	GO:0045308	protein binding
hsa-mir-45605	GO:0046943	carboxylic acid transmembrane transporter activity
hsa-mir-45605	GO:0005279	amine transmembrane transporter activity
hsa-mir-45605	GO:0015646	transmembrane transporter activity
hsa-mir-45605	GO:0015359	amino acid transmembrane transporter activity
hsa-mir-45605	GO:0022804	active transmembrane transporter activity
hsa-mir-45605	GO:0022892	substrate-specific transporter activity
hsa-mir-46185	GO:0005102	receptor binding
hsa-mir-47168	GO:0008270	zinc ion binding
hsa-mir-47168	GO:0043169	cation binding
hsa-mir-47168	GO:0046914	transition metal ion binding
hsa-mir-47168	GO:0046872	metal ion binding
hsa-mir-47168	GO:0043167	ion binding
hsa-miR-483	GO:0045308	protein binding
hsa-miR-483	GO:0000130	transcription factor activity
hsa-miR-483	GO:0030528	transcription regulator activity
hsa-miR-483	GO:0019838	growth factor binding
hsa-miR-483	GO:0043565	sequence-specific DNA binding
hsa-miR-483	GO:0004879	ligand-dependent nuclear receptor activity
hsa-miR-483	GO:0043169	cation binding
hsa-miR-483	GO:0019965	cytokine binding
hsa-miR-483	GO:0003707	steroid hormone receptor activity
hsa-miR-483	GO:0046872	metal ion binding
hsa-miR-483	GO:0019199	transmembrane receptor protein kinase activity
hsa-miR-483	GO:0046914	transition metal ion binding
hsa-miR-483	GO:0043167	ion binding
hsa-miR-483	GO:0008270	zinc ion binding
hsa-miR-483	GO:0005102	receptor binding
hsa-miR-483	GO:0003785	actin monomer binding
hsa-miR-484	GO:0005244	voltage-gated ion channel activity
hsa-miR-484	GO:0022832	voltage-gated channel activity
hsa-miR-484	GO:0018024	histone-lysine N-methyltransferase activity
hsa-miR-484	GO:0016278	lysine N-methyltransferase activity
hsa-miR-484	GO:0016279	protein-lysine N-methyltransferase activity
hsa-miR-484	GO:0004879	ligand-dependent nuclear receptor activity
hsa-miR-484	GO:0015338	cation channel activity
hsa-miR-484	GO:0005496	steroid binding
hsa-miR-485-5p	GO:0005509	calcium ion binding
hsa-miR-485-5p	GO:0005201	extracellular matrix structural constituent
hsa-miR-485-5p	GO:0010173	voltage-gated calcium channel activity
hsa-miR-485-5p	GO:0005262	calcium channel activity
hsa-miR-485-5p	GO:0005537	mannose binding
hsa-miR-486	GO:0032403	protein complex binding
hsa-miR-486	GO:0019865	immunoglobulin binding
hsa-miR-486	GO:0004146	dihydrofolate reductase activity
hsa-miR-487b	GO:0043169	cation binding
hsa-miR-487b	GO:0008270	zinc ion binding
hsa-miR-487b	GO:0046872	metal ion binding
hsa-miR-487b	GO:0043167	ion binding
hsa-miR-487b	GO:0046914	transition metal ion binding
hsa-miR-491	GO:0005509	calcium ion binding
hsa-miR-491	GO:0043169	cation binding
hsa-miR-491	GO:0046872	metal ion binding
hsa-miR-491	GO:0000130	transcription factor activity
hsa-miR-491	GO:0043167	ion binding
hsa-miR-491	GO:0043565	sequence-specific DNA binding
hsa-miR-491	GO:0005328	neurotransmitter:sodium symporter activity
hsa-miR-491	GO:0032182	small conjugating protein binding
hsa-miR-491	GO:0045308	protein binding
hsa-miR-491	GO:0005388	calcium-transporting ATPase activity
hsa-miR-491	GO:0008092	cytoskeletal protein binding
hsa-miR-491	GO:0005326	neurotransmitter transporter activity
hsa-miR-492	GO:0042054	histone methyltransferase activity
hsa-miR-492	GO:0008276	protein methyltransferase activity
hsa-miR-493-3p	GO:0008497	phospholipid transporter activity
hsa-miR-493-5p	GO:0015276	ligand-gated ion channel activity
hsa-miR-493-5p	GO:0022834	ligand-gated channel activity
hsa-miR-494	GO:0003676	nucleic acid binding
hsa-miR-494	GO:0008326	DNA (cytosine-5-)-methyltransferase activity
hsa-miR-494	GO:0003723	RNA binding
hsa-miR-494	GO:0009008	DNA-methyltransferase activity
hsa-miR-497	GO:0046914	transition metal ion binding
hsa-miR-497	GO:0008270	zinc ion binding
hsa-miR-497	GO:0046872	metal ion binding
hsa-miR-497	GO:0043169	cation binding
hsa-miR-497	GO:0043167	ion binding
hsa-miR-498	GO:0016917	GABA receptor activity
hsa-miR-500	GO:0060089	molecular transducer activity
hsa-miR-500	GO:0004871	signal transducer activity
hsa-miR-502	GO:0030528	transcription regulator activity
hsa-miR-502	GO:0000130	transcription factor activity
hsa-miR-502	GO:0003677	DNA binding
hsa-miR-502	GO:0008757	S-adenosylmethionine-dependent methyltransferase activity
hsa-miR-503	GO:0042802	identical protein binding
hsa-miR-503	GO:0008092	cytoskeletal protein binding
hsa-miR-503	GO:0008017	microtubule binding
hsa-miR-503	GO:0015631	tubulin binding
hsa-miR-503	GO:0042607	peptide antigen binding
hsa-miR-503	GO:0042803	protein homodimerization activity
hsa-miR-503	GO:0003713	transcription coactivator activity
hsa-miR-503	GO:0005496	steroid binding
hsa-miR-503	GO:0003779	actin binding
hsa-miR-503	GO:0003712	transcription cofactor activity
hsa-miR-504	GO:0030234	enzyme regulator activity
hsa-miR-504	GO:0030695	GTPase regulator activity
hsa-miR-504	GO:0005083	small GTPase regulator activity
hsa-miR-505	GO:0008289	lipid binding
hsa-miR-508	GO:0032393	MHC class I receptor activity
hsa-miR-508	GO:0032396	inhibitory MHC class I receptor activity
hsa-miR-508	GO:0004872	receptor activity
hsa-miR-508	GO:0030110	HLA-C specific inhibitory MHC class I receptor activity
hsa-miR-508	GO:0060089	molecular transducer activity
hsa-miR-508	GO:0004871	signal transducer activity
hsa-miR-508	GO:0004888	transmembrane receptor activity
hsa-miR-510	GO:0016705	oxidoreductase activity, acting on paired donors, with incorporation or reduction of molecular oxygen
hsa-miR-510	GO:0004497	monooxygenase activity
hsa-miR-510	GO:0005506	iron ion binding
hsa-miR-510	GO:0046914	transition metal ion binding
hsa-miR-510	GO:0030983	mismatched DNA binding
hsa-miR-510	GO:0019825	oxygen binding
hsa-miR-512-5p	GO:0004011	DNA-dependent ATPase activity
hsa-miR-516-5p	GO:0005509	calcium ion binding
hsa-miR-517a	GO:0016500	protein-hormone receptor activity
hsa-miR-517b	GO:0016500	protein-hormone receptor activity
hsa-miR-517c	GO:0016500	protein-hormone receptor activity
hsa-miR-518cC	GO:0008047	enzyme activator activity
hsa-miR-518d	GO:0000130	transcription factor activity
hsa-miR-518d	GO:0030528	transcription regulator activity
hsa-miR-518d	GO:0003677	DNA binding
hsa-miR-518d	GO:0003676	nucleic acid binding
hsa-miR-518e	GO:0030528	transcription regulator activity
hsa-miR-518fC	GO:0004146	dihydrofolate reductase activity
hsa-miR-519a	GO:0016500	protein-hormone receptor activity
hsa-miR-519c	GO:0004888	transmembrane receptor activity
hsa-miR-519c	GO:0060089	molecular transducer activity
hsa-miR-519c	GO:0004871	signal transducer activity
hsa-miR-520aC	GO:0004197	cysteine-type endopeptidase activity
hsa-miR-520a	GO:0008415	acyltransferase activity
hsa-miR-520a	GO:0016746	transferase activity, transferring acyl groups
hsa-miR-520d	GO:0046914	transition metal ion binding
hsa-miR-520e	GO:0015293	symporter activity
hsa-miR-520e	GO:0015290	secondary active transmembrane transporter activity
hsa-miR-520g	GO:0019894	kinesin binding
hsa-miR-521	GO:0005509	calcium ion binding
hsa-miR-521	GO:0046872	metal ion binding
hsa-miR-521	GO:0043169	cation binding
hsa-miR-521	GO:0043167	ion binding
hsa-miR-521	GO:0045308	protein binding
hsa-miR-526a	GO:0004146	dihydrofolate reductase activity
hsa-miR-526b	GO:0030234	enzyme regulator activity
hsa-miR-526c	GO:0046983	protein dimerization activity
hsa-miR-526c	GO:0000130	transcription factor activity
hsa-miR-526c	GO:0004146	dihydrofolate reductase activity
hsa-miR-526c	GO:0043565	sequence-specific DNA binding
hsa-miR-526c	GO:0030528	transcription regulator activity
hsa-miR-542-5p	GO:0004872	receptor activity
hsa-miR-542-5p	GO:0004871	signal transducer activity
hsa-miR-542-5p	GO:0060089	molecular transducer activity
hsa-miR-550	GO:0005509	calcium ion binding
hsa-miR-550	GO:0043169	cation binding
hsa-miR-550	GO:0045308	protein binding
hsa-miR-550	GO:0046872	metal ion binding
hsa-miR-550	GO:0043167	ion binding
hsa-miR-552	GO:0005525	GTP binding
hsa-miR-552	GO:0019001	guanyl nucleotide binding
hsa-miR-552	GO:0032561	guanyl ribonucleotide binding
hsa-miR-552	GO:0004083	bisphosphoglycerate 2-phosphatase activity
hsa-miR-552	GO:0004082	bisphosphoglycerate mutase activity
hsa-miR-552	GO:0034416	bisphosphoglycerate phosphatase activity
hsa-miR-552	GO:0004619	phosphoglycerate mutase activity
hsa-miR-554	GO:0008289	lipid binding
hsa-miR-554	GO:0051018	protein kinase A binding
hsa-miR-557	GO:0015929	hexosaminidase activity
hsa-miR-564	GO:0003779	actin binding
hsa-miR-564	GO:0008092	cytoskeletal protein binding
hsa-miR-565	GO:0005509	calcium ion binding
hsa-miR-565	GO:0043169	cation binding
hsa-miR-565	GO:0046872	metal ion binding
hsa-miR-565	GO:0043167	ion binding
hsa-miR-566	GO:0019962	type I interferon binding
hsa-miR-566	GO:0004905	type I interferon receptor activity
hsa-miR-571	GO:0015293	symporter activity
hsa-miR-571	GO:0022804	active transmembrane transporter activity
hsa-miR-571	GO:0008324	cation transmembrane transporter activity
hsa-miR-571	GO:0022891	substrate-specific transmembrane transporter activity
hsa-miR-571	GO:0015646	transmembrane transporter activity
hsa-miR-571	GO:0015075	ion transmembrane transporter activity
hsa-miR-571	GO:0015290	secondary active transmembrane transporter activity
hsa-miR-571	GO:0015294	solute:cation symporter activity
hsa-miR-571	GO:0005326	neurotransmitter transporter activity
hsa-miR-572	GO:0008013	beta-catenin binding
hsa-miR-574	GO:0030528	transcription regulator activity
hsa-miR-574	GO:0000130	transcription factor activity
hsa-miR-574	GO:0008134	transcription factor binding
hsa-miR-574	GO:0051380	norepinephrine binding
hsa-miR-574	GO:0005488	binding
hsa-miR-574	GO:0004939	beta-adrenergic receptor activity
hsa-miR-575	GO:0032396	inhibitory MHC class I receptor activity
hsa-miR-575	GO:0032393	MHC class I receptor activity
hsa-miR-575	GO:0004872	receptor activity
hsa-miR-575	GO:0004888	transmembrane receptor activity
hsa-miR-575	GO:0060089	molecular transducer activity
hsa-miR-575	GO:0004871	signal transducer activity
hsa-miR-575	GO:0030110	HLA-C specific inhibitory MHC class I receptor activity
hsa-miR-583	GO:0042802	identical protein binding
hsa-miR-584	GO:0005083	small GTPase regulator activity
hsa-miR-584	GO:0030234	enzyme regulator activity
hsa-miR-584	GO:0030695	GTPase regulator activity
hsa-miR-584	GO:0051119	sugar transmembrane transporter activity
hsa-miR-584	GO:0015144	carbohydrate transmembrane transporter activity
hsa-miR-584	GO:0005097	Rab GTPase activator activity
hsa-miR-584	GO:0005086	ARF guanyl-nucleotide exchange factor activity
hsa-miR-584	GO:0008270	zinc ion binding
hsa-miR-586	GO:0050682	AF-2 domain binding
hsa-miR-589	GO:0060090	molecular adaptor activity
hsa-miR-589	GO:0003924	GTPase activity
hsa-miR-593	GO:0015297	antiporter activity
hsa-miR-593	GO:0015106	bicarbonate transmembrane transporter activity
hsa-miR-593	GO:0015384	anion exchanger activity
hsa-miR-593	GO:0015301	anion:anion antiporter activity
hsa-miR-593	GO:0015108	chloride transmembrane transporter activity
hsa-miR-593	GO:0008185	epidermal growth factor receptor binding
hsa-miR-593	GO:0015646	transmembrane transporter activity
hsa-miR-593	GO:0005452	inorganic anion exchanger activity
hsa-miR-593	GO:0015631	tubulin binding
hsa-miR-596	GO:0000900	translation repressor activity, nucleic acid binding
hsa-miR-596	GO:0005089	Rho guanyl-nucleotide exchange factor activity
hsa-miR-596	GO:0005100	Rho GTPase activator activity
hsa-miR-596	GO:0005509	calcium ion binding
hsa-miR-596	GO:0005088	Ras guanyl-nucleotide exchange factor activity
hsa-miR-596	GO:0030371	translation repressor activity
hsa-miR-596	GO:0005083	small GTPase regulator activity
hsa-miR-601	GO:0032396	inhibitory MHC class I receptor activity
hsa-miR-601	GO:0032393	MHC class I receptor activity
hsa-miR-601	GO:0015370	solute:sodium symporter activity
hsa-miR-601	GO:0042802	identical protein binding
hsa-miR-601	GO:0005326	neurotransmitter transporter activity
hsa-miR-601	GO:0005279	amine transmembrane transporter activity
hsa-miR-602	GO:0030159	receptor signaling complex scaffold activity
hsa-miR-602	GO:0032947	protein complex scaffold
hsa-miR-602	GO:0008047	enzyme activator activity
hsa-miR-602	GO:0030234	enzyme regulator activity
hsa-miR-602	GO:0008092	cytoskeletal protein binding
hsa-miR-602	GO:0005096	GTPase activator activity
hsa-miR-602	GO:0030695	GTPase regulator activity
hsa-miR-602	GO:0005083	small GTPase regulator activity
hsa-miR-602	GO:0003779	actin binding
hsa-miR-602	GO:0045308	protein binding
hsa-miR-604	GO:0016766	transferase activity, transferring alkyl or aryl (other than methyl) groups
hsa-miR-604	GO:0004364	glutathione transferase activity
hsa-miR-605	GO:0008270	zinc ion binding
hsa-miR-605	GO:0008092	cytoskeletal protein binding
hsa-miR-608	GO:0000130	transcription factor activity
hsa-miR-608	GO:0005509	calcium ion binding
hsa-miR-608	GO:0030695	GTPase regulator activity
hsa-miR-608	GO:0030528	transcription regulator activity
hsa-miR-608	GO:0005083	small GTPase regulator activity
hsa-miR-608	GO:0043565	sequence-specific DNA binding
hsa-miR-608	GO:0030234	enzyme regulator activity
hsa-miR-608	GO:0008092	cytoskeletal protein binding
hsa-miR-608	GO:0005096	GTPase activator activity
hsa-miR-608	GO:0008047	enzyme activator activity
hsa-miR-608	GO:0005095	GTPase inhibitor activity
hsa-miR-608	GO:0043169	cation binding
hsa-miR-608	GO:0045308	protein binding
hsa-miR-608	GO:0003779	actin binding
hsa-miR-608	GO:0004713	protein tyrosine kinase activity
hsa-miR-608	GO:0016773	phosphotransferase activity, alcohol group as acceptor
hsa-miR-608	GO:0016301	kinase activity
hsa-miR-608	GO:0019199	transmembrane receptor protein kinase activity
hsa-miR-608	GO:0004714	transmembrane receptor protein tyrosine kinase activity
hsa-miR-608	GO:0019839	guanyl-nucleotide exchange factor activity
hsa-miR-608	GO:0050222	protein kinase activity
hsa-miR-608	GO:0019992	diacylglycerol binding
hsa-miR-608	GO:0004198	calcium-dependent cysteine-type endopeptidase activity
hsa-miR-608	GO:0015085	calcium ion transmembrane transporter activity
hsa-miR-608	GO:0046872	metal ion binding
hsa-miR-608	GO:0003677	DNA binding
hsa-miR-608	GO:0005088	Ras guanyl-nucleotide exchange factor activity
hsa-miR-608	GO:0005388	calcium-transporting ATPase activity
hsa-miR-608	GO:0005089	Rho guanyl-nucleotide exchange factor activity
hsa-miR-608	GO:0005200	structural constituent of cytoskeleton
hsa-miR-608	GO:0003710	transcription activator activity
hsa-miR-608	GO:0043167	ion binding
hsa-miR-608	GO:0019201	nucleotide kinase activity
hsa-miR-608	GO:0005488	binding
hsa-miR-608	GO:0016772	transferase activity, transferring phosphorus-containing groups
hsa-miR-608	GO:0018024	histone-lysine N-methyltransferase activity
hsa-miR-608	GO:0016278	lysine N-methyltransferase activity
hsa-miR-608	GO:0016279	protein-lysine N-methyltransferase activity
hsa-miR-611	GO:0016301	kinase activity
hsa-miR-611	GO:0000287	magnesium ion binding
hsa-miR-611	GO:0004700	protein serine/threonine kinase activity
hsa-miR-611	GO:0016772	transferase activity, transferring phosphorus-containing groups
hsa-miR-611	GO:0016773	phosphotransferase activity, alcohol group as acceptor
hsa-miR-612	GO:0030695	GTPase regulator activity
hsa-miR-612	GO:0005083	small GTPase regulator activity
hsa-miR-612	GO:0005096	GTPase activator activity
hsa-miR-612	GO:0030528	transcription regulator activity
hsa-miR-612	GO:0008047	enzyme activator activity
hsa-miR-612	GO:0030234	enzyme regulator activity
hsa-miR-612	GO:0000130	transcription factor activity
hsa-miR-612	GO:0016773	phosphotransferase activity, alcohol group as acceptor
hsa-miR-612	GO:0016301	kinase activity
hsa-miR-612	GO:0019839	guanyl-nucleotide exchange factor activity
hsa-miR-612	GO:0005097	Rab GTPase activator activity
hsa-miR-612	GO:0005089	Rho guanyl-nucleotide exchange factor activity
hsa-miR-612	GO:0005279	amine transmembrane transporter activity
hsa-miR-612	GO:0005084	Rab GTPase binding
hsa-miR-612	GO:0016772	transferase activity, transferring phosphorus-containing groups
hsa-miR-612	GO:0043565	sequence-specific DNA binding
hsa-miR-612	GO:0005342	organic acid transmembrane transporter activity
hsa-miR-612	GO:0015359	amino acid transmembrane transporter activity
hsa-miR-612	GO:0050222	protein kinase activity
hsa-miR-612	GO:0046943	carboxylic acid transmembrane transporter activity
hsa-miR-612	GO:0004469	1-acylglycerol-3-phosphate O-acyltransferase activity
hsa-miR-612	GO:0016740	transferase activity
hsa-miR-612	GO:0019899	enzyme binding
hsa-miR-612	GO:0004620	phospholipase activity
hsa-miR-612	GO:0008092	cytoskeletal protein binding
hsa-miR-612	GO:0015179	L-amino acid transmembrane transporter activity
hsa-miR-612	GO:0043169	cation binding
hsa-miR-612	GO:0060089	molecular transducer activity
hsa-miR-612	GO:0004871	signal transducer activity
hsa-miR-612	GO:0005088	Ras guanyl-nucleotide exchange factor activity
hsa-miR-612	GO:0051020	GTPase binding
hsa-miR-613	GO:0008373	sialyltransferase activity
hsa-miR-614	GO:0008047	enzyme activator activity
hsa-miR-614	GO:0005083	small GTPase regulator activity
hsa-miR-614	GO:0005096	GTPase activator activity
hsa-miR-614	GO:0005097	Rab GTPase activator activity
hsa-miR-614	GO:0030695	GTPase regulator activity
hsa-miR-614	GO:0005099	Ras GTPase activator activity
hsa-miR-619	GO:0016874	ligase activity
hsa-miR-621	GO:0043169	cation binding
hsa-miR-622	GO:0004725	protein tyrosine phosphatase activity
hsa-miR-622	GO:0016788	hydrolase activity, acting on ester bonds
hsa-miR-623	GO:0005096	GTPase activator activity
hsa-miR-623	GO:0005099	Ras GTPase activator activity
hsa-miR-623	GO:0030695	GTPase regulator activity
hsa-miR-623	GO:0005097	Rab GTPase activator activity
hsa-miR-623	GO:0005083	small GTPase regulator activity
hsa-miR-623	GO:0008047	enzyme activator activity
hsa-miR-623	GO:0030234	enzyme regulator activity
hsa-miR-623	GO:0005089	Rho guanyl-nucleotide exchange factor activity
hsa-miR-623	GO:0005088	Ras guanyl-nucleotide exchange factor activity
hsa-miR-623	GO:0019839	guanyl-nucleotide exchange factor activity
hsa-miR-624	GO:0016787	hydrolase activity
hsa-miR-624	GO:0005525	GTP binding
hsa-miR-624	GO:0032561	guanyl ribonucleotide binding
hsa-miR-624	GO:0019001	guanyl nucleotide binding
hsa-miR-625	GO:0031404	chloride ion binding
hsa-miR-625	GO:0043168	anion binding
hsa-miR-625	GO:0003729	mRNA binding
hsa-miR-625	GO:0005254	chloride channel activity
hsa-miR-625	GO:0016033	iron ion transmembrane transporter activity
hsa-miR-625	GO:0005488	binding
hsa-miR-625	GO:0005253	anion channel activity
hsa-miR-628	GO:0005488	binding
hsa-miR-629	GO:0004872	receptor activity
hsa-miR-629	GO:0060089	molecular transducer activity
hsa-miR-629	GO:0004871	signal transducer activity
hsa-miR-630	GO:0009054	electron carrier activity
hsa-miR-631	GO:0060090	molecular adaptor activity
hsa-miR-632	GO:0004480	methyltransferase activity
hsa-miR-632	GO:0016741	transferase activity, transferring one-carbon groups
hsa-miR-632	GO:0008083	growth factor activity
hsa-miR-632	GO:0008757	S-adenosylmethionine-dependent methyltransferase activity
hsa-miR-632	GO:0008174	mRNA methyltransferase activity
hsa-miR-635	GO:0005089	Rho guanyl-nucleotide exchange factor activity
hsa-miR-635	GO:0005088	Ras guanyl-nucleotide exchange factor activity
hsa-miR-636	GO:0005520	insulin-like growth factor binding
hsa-miR-636	GO:0030528	transcription regulator activity
hsa-miR-636	GO:0008270	zinc ion binding
hsa-miR-637	GO:0030695	GTPase regulator activity
hsa-miR-637	GO:0005083	small GTPase regulator activity
hsa-miR-637	GO:0005509	calcium ion binding
hsa-miR-637	GO:0008092	cytoskeletal protein binding
hsa-miR-637	GO:0005096	GTPase activator activity
hsa-miR-637	GO:0008047	enzyme activator activity
hsa-miR-637	GO:0030234	enzyme regulator activity
hsa-miR-637	GO:0019839	guanyl-nucleotide exchange factor activity
hsa-miR-637	GO:0043169	cation binding
hsa-miR-637	GO:0046872	metal ion binding
hsa-miR-637	GO:0060089	molecular transducer activity
hsa-miR-637	GO:0004871	signal transducer activity
hsa-miR-637	GO:0043167	ion binding
hsa-miR-637	GO:0003779	actin binding
hsa-miR-637	GO:0042607	peptide antigen binding
hsa-miR-637	GO:0005089	Rho guanyl-nucleotide exchange factor activity
hsa-miR-637	GO:0005097	Rab GTPase activator activity
hsa-miR-637	GO:0005088	Ras guanyl-nucleotide exchange factor activity
hsa-miR-637	GO:0015296	anion:cation symporter activity
hsa-miR-637	GO:0046875	ephrin receptor binding
hsa-miR-637	GO:0015075	ion transmembrane transporter activity
hsa-miR-637	GO:0031402	sodium ion binding
hsa-miR-637	GO:0043565	sequence-specific DNA binding
hsa-miR-637	GO:0005099	Ras GTPase activator activity
hsa-miR-637	GO:0022891	substrate-specific transmembrane transporter activity
hsa-miR-637	GO:0015646	transmembrane transporter activity
hsa-miR-637	GO:0000130	transcription factor activity
hsa-miR-637	GO:0015365	dicarboxylic acid transmembrane transporter activity
hsa-miR-637	GO:0030528	transcription regulator activity
hsa-miR-637	GO:0017153	sodium:dicarboxylate symporter activity
hsa-miR-637	GO:0004972	N-methyl-D-aspartate selective glutamate receptor activity
hsa-miR-637	GO:0015370	solute:sodium symporter activity
hsa-miR-637	GO:0031420	alkali metal ion binding
hsa-miR-637	GO:0008324	cation transmembrane transporter activity
hsa-miR-637	GO:0019992	diacylglycerol binding
hsa-miR-637	GO:0008066	glutamate receptor activity
hsa-miR-638	GO:0043028	caspase regulator activity
hsa-miR-638	GO:0030695	GTPase regulator activity
hsa-miR-638	GO:0005478	transporter activity
hsa-miR-638	GO:0016276	histone-arginine N-methyltransferase activity
hsa-miR-638	GO:0005096	GTPase activator activity
hsa-miR-638	GO:0005388	calcium-transporting ATPase activity
hsa-miR-638	GO:0004428	inositol or phosphatidylinositol kinase activity
hsa-miR-638	GO:0046873	metal ion transmembrane transporter activity
hsa-miR-638	GO:0043169	cation binding
hsa-miR-638	GO:0046872	metal ion binding
hsa-miR-638	GO:0015646	transmembrane transporter activity
hsa-miR-638	GO:0001727	lipid kinase activity
hsa-miR-638	GO:0042054	histone methyltransferase activity
hsa-miR-638	GO:0022804	active transmembrane transporter activity
hsa-miR-638	GO:0005486	SNAP receptor activity
hsa-miR-638	GO:0005509	calcium ion binding
hsa-miR-638	GO:0015085	calcium ion transmembrane transporter activity
hsa-miR-638	GO:0030551	cyclic nucleotide binding
hsa-miR-638	GO:0004700	protein serine/threonine kinase activity
hsa-miR-638	GO:0005543	phospholipid binding
hsa-miR-638	GO:0008276	protein methyltransferase activity
hsa-miR-638	GO:0043167	ion binding
hsa-miR-638	GO:0008757	S-adenosylmethionine-dependent methyltransferase activity
hsa-miR-638	GO:0016274	protein-arginine N-methyltransferase activity
hsa-miR-638	GO:0016273	arginine N-methyltransferase activity
hsa-miR-638	GO:0016773	phosphotransferase activity, alcohol group as acceptor
hsa-miR-638	GO:0008047	enzyme activator activity
hsa-miR-638	GO:0015459	potassium channel regulator activity
hsa-miR-638	GO:0042287	MHC protein binding
hsa-miR-638	GO:0008324	cation transmembrane transporter activity
hsa-miR-638	GO:0000130	transcription factor activity
hsa-miR-638	GO:0016645	oxidoreductase activity, acting on the CH-NH group of donors
hsa-miR-639	GO:0005249	voltage-gated potassium channel activity
hsa-miR-641	GO:0005509	calcium ion binding
hsa-miR-641	GO:0004725	protein tyrosine phosphatase activity
hsa-miR-641	GO:0043169	cation binding
hsa-miR-641	GO:0046872	metal ion binding
hsa-miR-641	GO:0045308	protein binding
hsa-miR-641	GO:0043167	ion binding
hsa-miR-641	GO:0004721	phosphoprotein phosphatase activity
hsa-miR-642	GO:0043565	sequence-specific DNA binding
hsa-miR-642	GO:0015268	channel activity
hsa-miR-642	GO:0022803	passive transmembrane transporter activity
hsa-miR-642	GO:0022836	gated channel activity
hsa-miR-642	GO:0005216	ion channel activity
hsa-miR-642	GO:0022838	substrate specific channel activity
hsa-miR-642	GO:0000130	transcription factor activity
hsa-miR-642	GO:0005244	voltage-gated ion channel activity
hsa-miR-642	GO:0022832	voltage-gated channel activity
hsa-miR-642	GO:0015338	cation channel activity
hsa-miR-645	GO:0000287	magnesium ion binding
hsa-miR-645	GO:0030145	manganese ion binding
hsa-miR-646	GO:0019839	guanyl-nucleotide exchange factor activity
hsa-miR-646	GO:0005083	small GTPase regulator activity
hsa-miR-646	GO:0005089	Rho guanyl-nucleotide exchange factor activity
hsa-miR-646	GO:0030695	GTPase regulator activity
hsa-miR-646	GO:0005088	Ras guanyl-nucleotide exchange factor activity
hsa-miR-646	GO:0005099	Ras GTPase activator activity
hsa-miR-648	GO:0015294	solute:cation symporter activity
hsa-miR-648	GO:0015293	symporter activity
hsa-miR-650	GO:0005509	calcium ion binding
hsa-miR-650	GO:0004115	3',5'-cyclic-AMP phosphodiesterase activity
hsa-miR-650	GO:0005003	ephrin receptor activity
hsa-miR-650	GO:0015457	auxiliary transport protein activity
hsa-miR-650	GO:0019199	transmembrane receptor protein kinase activity
hsa-miR-650	GO:0004714	transmembrane receptor protein tyrosine kinase activity
hsa-miR-652	GO:0003981	glucuronosyltransferase activity
hsa-miR-652	GO:0008194	UDP-glycosyltransferase activity
hsa-miR-652	GO:0016758	transferase activity, transferring hexosyl groups
hsa-miR-652	GO:0016932	transferase activity, transferring glycosyl groups
hsa-miR-652	GO:0003779	actin binding
hsa-miR-652	GO:0042607	peptide antigen binding
hsa-miR-652	GO:0008092	cytoskeletal protein binding
hsa-miR-652	GO:0005088	Ras guanyl-nucleotide exchange factor activity
hsa-miR-653	GO:0003742	structural constituent of ribosome
hsa-miR-653	GO:0008270	zinc ion binding
hsa-miR-653	GO:0008518	reduced folate carrier activity
hsa-miR-653	GO:0046914	transition metal ion binding
hsa-miR-653	GO:0046872	metal ion binding
hsa-miR-653	GO:0043167	ion binding
hsa-miR-653	GO:0043169	cation binding
hsa-miR-653	GO:0005542	folic acid binding
hsa-miR-654	GO:0005509	calcium ion binding
hsa-miR-654	GO:0043169	cation binding
hsa-miR-654	GO:0046872	metal ion binding
hsa-miR-654	GO:0043167	ion binding
hsa-miR-654	GO:0042607	peptide antigen binding
hsa-miR-654	GO:0000130	transcription factor activity
hsa-miR-654	GO:0042287	MHC protein binding
hsa-miR-654	GO:0005326	neurotransmitter transporter activity
hsa-miR-654	GO:0042626	ATPase activity, coupled to transmembrane movement of substances
hsa-miR-654	GO:0043492	ATPase activity, coupled to movement of substances
hsa-miR-654	GO:0015662	ATPase activity, coupled to transmembrane movement of ions, phosphorylative mechanism
hsa-miR-654	GO:0016820	hydrolase activity, acting on acid anhydrides, catalyzing transmembrane movement of substances
hsa-miR-654	GO:0004700	protein serine/threonine kinase activity
hsa-miR-657	GO:0004507	steroid 11-beta-monooxygenase activity
hsa-miR-657	GO:0019839	guanyl-nucleotide exchange factor activity
hsa-miR-658	GO:0005509	calcium ion binding
hsa-miR-658	GO:0030695	GTPase regulator activity
hsa-miR-658	GO:0045308	protein binding
hsa-miR-658	GO:0005083	small GTPase regulator activity
hsa-miR-658	GO:0000130	transcription factor activity
hsa-miR-658	GO:0030528	transcription regulator activity
hsa-miR-658	GO:0005096	GTPase activator activity
hsa-miR-658	GO:0008092	cytoskeletal protein binding
hsa-miR-658	GO:0005488	binding
hsa-miR-658	GO:0008047	enzyme activator activity
hsa-miR-658	GO:0016564	transcription repressor activity
hsa-miR-658	GO:0043565	sequence-specific DNA binding
hsa-miR-658	GO:0043169	cation binding
hsa-miR-658	GO:0008745	N-acetylmuramoyl-L-alanine amidase activity
hsa-miR-658	GO:0004522	pancreatic ribonuclease activity
hsa-miR-658	GO:0005516	calmodulin binding
hsa-miR-658	GO:0005388	calcium-transporting ATPase activity
hsa-miR-658	GO:0004198	calcium-dependent cysteine-type endopeptidase activity
hsa-miR-658	GO:0008602	cAMP-dependent protein kinase activity
hsa-miR-658	GO:0051018	protein kinase A binding
hsa-miR-659	GO:0018024	histone-lysine N-methyltransferase activity
hsa-miR-659	GO:0016278	lysine N-methyltransferase activity
hsa-miR-659	GO:0016279	protein-lysine N-methyltransferase activity
hsa-miR-659	GO:0005096	GTPase activator activity
hsa-miR-659	GO:0005509	calcium ion binding
hsa-miR-661	GO:0005083	small GTPase regulator activity
hsa-miR-661	GO:0030695	GTPase regulator activity
hsa-miR-661	GO:0005097	Rab GTPase activator activity
hsa-miR-661	GO:0005099	Ras GTPase activator activity
hsa-miR-661	GO:0008047	enzyme activator activity
hsa-miR-661	GO:0005096	GTPase activator activity
hsa-miR-661	GO:0019839	guanyl-nucleotide exchange factor activity
hsa-miR-661	GO:0030234	enzyme regulator activity
hsa-miR-661	GO:0005509	calcium ion binding
hsa-miR-661	GO:0015179	L-amino acid transmembrane transporter activity
hsa-miR-661	GO:0004469	1-acylglycerol-3-phosphate O-acyltransferase activity
hsa-miR-661	GO:0005089	Rho guanyl-nucleotide exchange factor activity
hsa-miR-661	GO:0031267	small GTPase binding
hsa-miR-661	GO:0043169	cation binding
hsa-miR-661	GO:0015359	amino acid transmembrane transporter activity
hsa-miR-661	GO:0051020	GTPase binding
hsa-miR-661	GO:0005313	L-glutamate transmembrane transporter activity
hsa-miR-661	GO:0046872	metal ion binding
hsa-miR-661	GO:0000130	transcription factor activity
hsa-miR-661	GO:0043167	ion binding
hsa-miR-663	GO:0005083	small GTPase regulator activity
hsa-miR-663	GO:0030528	transcription regulator activity
hsa-miR-663	GO:0000130	transcription factor activity
hsa-miR-663	GO:0030695	GTPase regulator activity
hsa-miR-663	GO:0043565	sequence-specific DNA binding
hsa-miR-663	GO:0030234	enzyme regulator activity
hsa-miR-663	GO:0008092	cytoskeletal protein binding
hsa-miR-663	GO:0016301	kinase activity
hsa-miR-663	GO:0008047	enzyme activator activity
hsa-miR-663	GO:0005096	GTPase activator activity
hsa-miR-663	GO:0019992	diacylglycerol binding
hsa-miR-663	GO:0016773	phosphotransferase activity, alcohol group as acceptor
hsa-miR-663	GO:0005509	calcium ion binding
hsa-miR-663	GO:0004700	protein serine/threonine kinase activity
hsa-miR-663	GO:0005088	Ras guanyl-nucleotide exchange factor activity
hsa-miR-663	GO:0003779	actin binding
hsa-miR-663	GO:0015075	ion transmembrane transporter activity
hsa-miR-663	GO:0005089	Rho guanyl-nucleotide exchange factor activity
hsa-miR-663	GO:0022891	substrate-specific transmembrane transporter activity
hsa-miR-663	GO:0030159	receptor signaling complex scaffold activity
hsa-miR-663	GO:0004428	inositol or phosphatidylinositol kinase activity
hsa-miR-663	GO:0016772	transferase activity, transferring phosphorus-containing groups
hsa-miR-663	GO:0019839	guanyl-nucleotide exchange factor activity
hsa-miR-663	GO:0015646	transmembrane transporter activity
hsa-miR-663	GO:0050222	protein kinase activity
hsa-miR-663	GO:0003705	RNA polymerase II transcription factor activity, enhancer binding
hsa-miR-663	GO:0022892	substrate-specific transporter activity
hsa-miR-663	GO:0008324	cation transmembrane transporter activity
hsa-miR-663	GO:0032947	protein complex scaffold
hsa-miR-663	GO:0015662	ATPase activity, coupled to transmembrane movement of ions, phosphorylative mechanism
hsa-miR-663	GO:0003712	transcription cofactor activity
hsa-miR-663	GO:0043169	cation binding
hsa-miR-663	GO:0005478	transporter activity
hsa-miR-663	GO:0003713	transcription coactivator activity
hsa-miR-663	GO:0003710	transcription activator activity
hsa-miR-663	GO:0008134	transcription factor binding
hsa-miR-663	GO:0046872	metal ion binding
hsa-miR-663	GO:0042607	peptide antigen binding
hsa-miR-663	GO:0042625	ATPase activity, coupled to transmembrane movement of ions
hsa-miR-663	GO:0016820	hydrolase activity, acting on acid anhydrides, catalyzing transmembrane movement of substances
hsa-miR-663	GO:0005328	neurotransmitter:sodium symporter activity
hsa-miR-663	GO:0022804	active transmembrane transporter activity
hsa-miR-663	GO:0046873	metal ion transmembrane transporter activity
hsa-miR-663	GO:0005326	neurotransmitter transporter activity
hsa-miR-663	GO:0043167	ion binding
hsa-miR-663	GO:0005097	Rab GTPase activator activity
hsa-miR-663	GO:0042626	ATPase activity, coupled to transmembrane movement of substances
hsa-miR-663	GO:0003677	DNA binding
hsa-miR-668	GO:0004143	diacylglycerol kinase activity
hsa-miR-668	GO:0043565	sequence-specific DNA binding
hsa-miR-671	GO:0005509	calcium ion binding
hsa-miR-671	GO:0043169	cation binding
hsa-miR-671	GO:0005083	small GTPase regulator activity
hsa-miR-671	GO:0030695	GTPase regulator activity
hsa-miR-671	GO:0043167	ion binding
hsa-miR-671	GO:0046872	metal ion binding
hsa-miR-671	GO:0030234	enzyme regulator activity
hsa-miR-671	GO:0008047	enzyme activator activity
hsa-miR-671	GO:0005096	GTPase activator activity
hsa-miR-671	GO:0004198	calcium-dependent cysteine-type endopeptidase activity
hsa-miR-671	GO:0005089	Rho guanyl-nucleotide exchange factor activity
hsa-miR-671	GO:0019839	guanyl-nucleotide exchange factor activity
hsa-miR-671	GO:0005088	Ras guanyl-nucleotide exchange factor activity
hsa-miR-671	GO:0032947	protein complex scaffold
hsa-miR-671	GO:0048029	monosaccharide binding
hsa-miR-671	GO:0046914	transition metal ion binding
hsa-miR-671	GO:0019201	nucleotide kinase activity
hsa-miR-671	GO:0005097	Rab GTPase activator activity
hsa-miR-671	GO:0005099	Ras GTPase activator activity
hsa-miR-671	GO:0004385	guanylate kinase activity
hsa-miR-671	GO:0005537	mannose binding
hsa-miR-671	GO:0003707	steroid hormone receptor activity
hsa-miR-671	GO:0008375	acetylglucosaminyltransferase activity
hsa-miR-671	GO:0019904	protein domain specific binding
hsa-miR-671	GO:0008270	zinc ion binding
hsa-miR-671	GO:0008374	O-acyltransferase activity
hsa-miR-671	GO:0030159	receptor signaling complex scaffold activity
hsa-miR-671	GO:0046906	tetrapyrrole binding
hsa-miR-671	GO:0020037	heme binding
hsa-miR-671	GO:0042607	peptide antigen binding
hsa-miR-671	GO:0008092	cytoskeletal protein binding
hsa-miR-675	GO:0008092	cytoskeletal protein binding
hsa-miR-675	GO:0005083	small GTPase regulator activity
hsa-miR-675	GO:0030695	GTPase regulator activity
hsa-miR-675	GO:0000130	transcription factor activity
hsa-miR-675	GO:0003779	actin binding
hsa-miR-675	GO:0019839	guanyl-nucleotide exchange factor activity
hsa-miR-675	GO:0030528	transcription regulator activity
hsa-miR-675	GO:0043565	sequence-specific DNA binding
hsa-miR-675	GO:0008017	microtubule binding
hsa-miR-675	GO:0005089	Rho guanyl-nucleotide exchange factor activity
hsa-miR-675	GO:0004469	1-acylglycerol-3-phosphate O-acyltransferase activity
hsa-miR-675	GO:0004428	inositol or phosphatidylinositol kinase activity
hsa-miR-675	GO:0005096	GTPase activator activity
hsa-miR-675	GO:0005200	structural constituent of cytoskeleton
hsa-miR-675	GO:0016411	acylglycerol O-acyltransferase activity
hsa-miR-675	GO:0015631	tubulin binding
hsa-miR-765	GO:0000130	transcription factor activity
hsa-miR-765	GO:0005509	calcium ion binding
hsa-miR-765	GO:0030528	transcription regulator activity
hsa-miR-765	GO:0043565	sequence-specific DNA binding
hsa-miR-765	GO:0043169	cation binding
hsa-miR-765	GO:0045308	protein binding
hsa-miR-765	GO:0005391	sodium:potassium-exchanging ATPase activity
hsa-miR-765	GO:0046872	metal ion binding
hsa-miR-765	GO:0004112	cyclic-nucleotide phosphodiesterase activity
hsa-miR-765	GO:0008092	cytoskeletal protein binding
hsa-miR-765	GO:0015368	calcium:cation antiporter activity
hsa-miR-765	GO:0043167	ion binding
hsa-miR-765	GO:0003779	actin binding
hsa-miR-765	GO:0016564	transcription repressor activity
hsa-miR-765	GO:0008134	transcription factor binding
hsa-miR-766	GO:0003707	steroid hormone receptor activity
hsa-miR-766	GO:0004879	ligand-dependent nuclear receptor activity
hsa-miR-766	GO:0030145	manganese ion binding
hsa-miR-766	GO:0035250	UDP-galactosyltransferase activity
hsa-miR-766	GO:0008034	lipoprotein binding
hsa-miR-766	GO:0016932	transferase activity, transferring glycosyl groups
hsa-miR-766	GO:0015365	dicarboxylic acid transmembrane transporter activity
hsa-miR-766	GO:0015297	antiporter activity
hsa-miR-767-3p	GO:0005319	lipid transporter activity
hsa-miR-767-5p	GO:0005543	phospholipid binding
hsa-miR-768-3p	GO:0045308	protein binding
hsa-miR-768-5p	GO:0032396	inhibitory MHC class I receptor activity
hsa-miR-768-5p	GO:0004879	ligand-dependent nuclear receptor activity
hsa-miR-768-5p	GO:0003707	steroid hormone receptor activity
hsa-miR-768-5p	GO:0015662	ATPase activity, coupled to transmembrane movement of ions, phosphorylative mechanism
hsa-miR-768-5p	GO:0045308	protein binding
hsa-miR-768-5p	GO:0042287	MHC protein binding
hsa-miR-768-5p	GO:0015082	di-, tri-valent inorganic cation transmembrane transporter activity
hsa-miR-768-5p	GO:0016564	transcription repressor activity
hsa-miR-768-5p	GO:0032393	MHC class I receptor activity
hsa-miR-768-5p	GO:0042607	peptide antigen binding
hsa-miR-768-5p	GO:0005391	sodium:potassium-exchanging ATPase activity
hsa-miR-768-5p	GO:0042625	ATPase activity, coupled to transmembrane movement of ions
hsa-miR-768-5p	GO:0004623	phospholipase A2 activity
hsa-miR-769-3p	GO:0005509	calcium ion binding
hsa-miR-769-3p	GO:0003779	actin binding
hsa-miR-769-5p	GO:0000130	transcription factor activity
hsa-miR-769-5p	GO:0003705	RNA polymerase II transcription factor activity, enhancer binding
hsa-miR-769-5p	GO:0030528	transcription regulator activity
hsa-miR-769-5p	GO:0003712	transcription cofactor activity
hsa-miR-770-5p	GO:0008479	queuine tRNA-ribosyltransferase activity
hsa-miR-92	GO:0008092	cytoskeletal protein binding
hsa-miR-93	GO:0042277	peptide binding
hsa-miR-93	GO:0004714	transmembrane receptor protein tyrosine kinase activity
hsa-miR-96	GO:0022892	substrate-specific transporter activity
hsa-miR-96	GO:0022804	active transmembrane transporter activity
hsa-miR-96	GO:0005478	transporter activity
