# Supplementary material for: Joint Genome-Wide Profiling of miRNA and mRNA Expression in Alzheimer's Disease Cortex Reveals Altered miRNA Regulation
Source: PLoS One. 2010 Feb 1;5(2):e8898. doi: 10.1371/journal.pone.0008898 (PMC2813862; doi:10.1371/journal.pone.0008898)
Supplement: Table S6 — RefSeq-level permutation results. (Tab-delimited table. Permutation used only mRNAs with mean log-expression greater than 4.) (1.51 MB TXT) [file pone.0008898.s011.txt]

names	values	num_corrs	mean	n	num gt	num lt	two-sided p-value	weighted shift
NM_000016	-0.223699310315	2	-0.0199231075987	1000.0	830.0	170.0	0.34	-1.00776508852
NM_000017	0.195142520571	10	-0.0167549628521	1000.0	27.0	973.0	0.054	2.00833733718
NM_000018	-0.0701243569327	4	-0.0826378375422	1000.0	465.0	535.0	0.93	0.0933013188291
NM_000020	0.0904434842436	2	-0.0170506505911	1000.0	350.0	650.0	0.7	0.478275259679
NM_000021	-0.0301663348299	16	-0.140180982548	1000.0	89.0	911.0	0.178	1.36025344808
NM_000022	0.168549071281	4	-0.044261250121	1000.0	96.0	904.0	0.192	1.26584737804
NM_000023	-0.169043624522	6	-0.0432784655189	1000.0	834.0	166.0	0.332	-0.966750109262
NM_000024	0.0130112006919	2	-0.0542523542235	1000.0	387.0	613.0	0.774	0.315712566564
NM_000025	-0.0656507372011	30	0.0633126292843	1000.0	990.0	10.0	0.02	-2.15304157238
NM_000027	-0.132261639684	3	-0.237474215908	1000.0	277.0	723.0	0.554	0.518968955851
NM_000028	0.0122410699808	2	0.0492533338995	1000.0	562.0	438.0	0.876	-0.17038174467
NM_000029	-0.00733826032113	6	-0.0215899213313	1000.0	438.0	562.0	0.876	0.131258487768
NM_000030	0.483128877545	4	0.153958908842	1000.0	8.0	992.0	0.016	1.98936760024
NM_000031	0.0993823250184	56	0.0807793017674	1000.0	309.0	691.0	0.618	0.497142679938
NM_000032	-0.0819078851666	6	0.0544985231247	1000.0	839.0	161.0	0.322	-0.960567067473
NM_000033	-0.00853100265653	40	-0.0690701352145	1000.0	109.0	891.0	0.218	1.22124363825
NM_000034	-0.173722960687	12	-0.129564047331	1000.0	682.0	318.0	0.636	-0.492156508805
NM_000035	0.366381530088	3	0.0313956189376	1000.0	31.0	969.0	0.062	1.87760253824
NM_000037	0.0853513293513	203	0.0145920640599	1000.0	0.0	1000.0	0.0	3.51822021577
NM_000038	0.00640322277444	40	-0.0684144813682	1000.0	71.0	929.0	0.142	1.49775916443
NM_000039	0.262016730667	4	0.0737864076687	1000.0	133.0	867.0	0.266	1.08601631548
NM_000040	0.182467740682	3	0.164767836259	1000.0	498.0	502.0	0.996	0.0737886754002
NM_000041	0.294049327661	12	0.0403493139762	1000.0	2.0	998.0	0.004	3.20873206101
NM_000043	-0.0498286791305	15	-0.0669718522359	1000.0	420.0	580.0	0.84	0.185075744171
NM_000044	0.151810204222	7	0.0903430936776	1000.0	290.0	710.0	0.58	0.546600556343
NM_000046	0.0660752807541	19	0.173138237474	1000.0	936.0	64.0	0.128	-1.62533880997
NM_000048	0.13545578932	1	0.0223894487965	1000.0	323.0	642.0	0.716	0.435363810056
NM_000051	0.0127869655655	48	-0.0080165540231	1000.0	338.0	662.0	0.676	0.407889834113
NM_000052	-0.0208537735932	30	0.0307053678162	1000.0	809.0	191.0	0.382	-0.890310979373
NM_000053	0.104239337796	8	0.0512163850653	1000.0	320.0	680.0	0.64	0.518412604684
NM_000054	0.323893017855	10	0.275881103847	1000.0	346.0	654.0	0.692	0.453250462824
NM_000056	0.140567096334	18	-0.157062841783	1000.0	0.0	1000.0	0.0	3.85218911563
NM_000061	0.0426907576327	7	0.0395064197301	1000.0	452.0	548.0	0.904	0.0273751594609
NM_000062	0.259196441756	3	-0.006813803505	1000.0	106.0	894.0	0.212	1.2667174592
NM_000063	-0.0844386794281	32	-0.030085838949	1000.0	814.0	186.0	0.372	-0.891479562572
NM_000066	0.330535105366	4	0.17257920856	1000.0	174.0	826.0	0.348	0.944652550276
NM_000067	-0.0232795459226	3	-0.223959990388	1000.0	159.0	841.0	0.318	0.999726207183
NM_000068	0.298896410929	21	0.20575634315	1000.0	108.0	892.0	0.216	1.19960317553
NM_000070	0.0630297482996	63	-0.0113451575431	1000.0	20.0	980.0	0.04	2.03748360407
NM_000071	-0.0223522684314	36	-0.00111064920749	1000.0	658.0	342.0	0.684	-0.442177349266
NM_000075	-0.307625797708	8	-0.21077120465	1000.0	826.0	174.0	0.348	-0.923115935396
NM_000076	-0.176416431766	10	-0.0668467328496	1000.0	867.0	133.0	0.266	-1.13554335874
NM_000077	0.00487567767503	14	0.0589376572359	1000.0	732.0	268.0	0.536	-0.619571023075
NM_000080	0.157674928833	26	0.0993873585892	1000.0	191.0	809.0	0.382	0.901877387872
NM_000081	0.0599548373722	16	0.106708585034	1000.0	685.0	315.0	0.63	-0.499232286277
NM_000082	-0.200973375835	2	-0.151770385152	1000.0	574.0	426.0	0.852	-0.198659522551
NM_000084	0.439618824458	2	-0.00105443327954	1000.0	15.0	985.0	0.03	2.25288491231
NM_000086	0.0610219388618	8	0.0556661107924	1000.0	487.0	513.0	0.974	0.0494401865662
NM_000087	-0.00862343147504	1	-0.0428645987898	1000.0	453.0	547.0	0.906	0.101734012319
NM_000088	0.193589155762	34	0.118532438829	1000.0	122.0	878.0	0.244	1.16296983607
NM_000089	0.330606869253	3	0.0643170728917	1000.0	139.0	861.0	0.278	1.11814122992
NM_000091	0.0567424327301	11	0.073602580018	1000.0	618.0	382.0	0.764	-0.215818996406
NM_000093	-0.0896957207578	12	-0.0245215897641	1000.0	787.0	213.0	0.426	-0.753387779089
NM_000094	-0.271063791041	4	-0.129885420748	1000.0	788.0	212.0	0.424	-0.84138950544
NM_000097	0.210109029922	3	-0.00304506208158	1000.0	122.0	878.0	0.244	1.21191048198
NM_000099	0.191618741229	12	0.0904868946897	1000.0	107.0	893.0	0.214	1.21397541728
NM_000100	0.116265875316	1	-0.16601490396	1000.0	171.0	828.0	0.344	0.929259135735
NM_000101	-0.0795605024951	2	-0.00318089527232	1000.0	635.0	363.0	0.73	-0.32789260256
NM_000102	-0.00428238995099	6	0.0741391548521	1000.0	710.0	290.0	0.58	-0.585444798691
NM_000103	-0.0261973076315	9	-0.037679316458	1000.0	443.0	557.0	0.886	0.122195851161
NM_000104	-0.123235116146	45	-0.0208449108183	1000.0	964.0	36.0	0.072	-1.87092476218
NM_000106	0.668376716827	6	0.111811418727	1000.0	0.0	1000.0	0.0	4.45080088773
NM_000108	-0.18695547701	2	-0.179481895192	1000.0	470.0	530.0	0.94	-0.0326146267819
NM_000109	-0.00826904146342	28	0.0751566803492	1000.0	944.0	56.0	0.112	-1.59331391374
NM_000113	0.000485335274307	16	-0.152350846723	1000.0	28.0	972.0	0.056	2.02063623255
NM_000114	0.0744899176729	22	0.116054627628	1000.0	729.0	271.0	0.542	-0.625094406192
NM_000115	-0.00107909145308	24	0.0796158030627	1000.0	899.0	101.0	0.202	-1.30870280589
NM_000116	-0.0198018423566	24	0.0888483695694	1000.0	896.0	104.0	0.208	-1.25910556288
NM_000117	-0.000188097736148	2	-0.0342600385289	1000.0	451.0	549.0	0.902	0.141675378974
NM_000118	-0.0547341709408	22	0.0117980227784	1000.0	840.0	160.0	0.32	-0.989430418071
NM_000120	0.0595543864938	4	-0.0566544341029	1000.0	192.0	808.0	0.384	0.863234746437
NM_000121	0.0955258032725	10	0.0829845793492	1000.0	460.0	540.0	0.92	0.108871828866
NM_000122	0.15267648863	3	-0.152046512999	1000.0	53.0	947.0	0.106	1.64886756411
NM_000125	-0.0242397312218	54	-0.0088862092375	1000.0	637.0	363.0	0.726	-0.339639068978
NM_000127	-0.0893435349758	4	0.129261116622	1000.0	913.0	87.0	0.174	-1.40628764937
NM_000129	0.209241163238	3	-0.0753679098132	1000.0	100.0	900.0	0.2	1.23723479569
NM_000131	0.0823467508538	44	0.0705122935814	1000.0	402.0	598.0	0.804	0.247861739374
NM_000132	0.00816073870825	7	-0.044691393385	1000.0	307.0	693.0	0.614	0.487426151627
NM_000134	-0.0645501081905	10	0.00570566291822	1000.0	720.0	280.0	0.56	-0.613330556913
NM_000135	0.174513148383	28	0.093336115933	1000.0	79.0	921.0	0.158	1.38612955952
NM_000136	-0.0147414594674	14	-0.029427266638	1000.0	446.0	554.0	0.892	0.170344061656
NM_000137	0.186123879339	1	-0.0879203399019	1000.0	152.0	844.0	0.312	1.12103015186
NM_000138	-0.577314524139	2	0.186726660337	1000.0	988.0	12.0	0.024	-2.58900005714
NM_000140	-0.0970032336766	15	-0.159718964237	1000.0	239.0	761.0	0.478	0.735628604449
NM_000141	-0.259625535417	21	-0.096384887252	1000.0	968.0	32.0	0.064	-1.86599811383
NM_000142	0.243801522722	14	0.118405248057	1000.0	93.0	907.0	0.186	1.40313888507
NM_000144	-0.0795130349803	7	-0.199295419386	1000.0	175.0	825.0	0.35	0.934732549884
NM_000146	-0.440541663851	4	-0.17698517611	1000.0	958.0	42.0	0.084	-1.58227760989
NM_000147	-0.279448689928	3	-0.183528121382	1000.0	691.0	309.0	0.618	-0.505882874639
NM_000148	0.293724174564	6	0.183819813327	1000.0	272.0	728.0	0.544	0.636348033397
NM_000149	0.228729858619	7	0.216875006811	1000.0	490.0	510.0	0.98	0.0981945277139
NM_000152	-0.138036218324	3	-0.162528744504	1000.0	433.0	567.0	0.866	0.124535106538
NM_000153	-0.125233762808	4	-0.138616842968	1000.0	455.0	545.0	0.91	0.0928383428521
NM_000156	-0.238141359117	6	-0.0157915305794	1000.0	950.0	50.0	0.1	-1.60133924102
NM_000157	-0.0784299853679	36	-0.0771030240964	1000.0	498.0	502.0	0.996	-0.0220705412161
NM_000158	0.117483122285	1	-0.0437966154956	1000.0	322.0	641.0	0.718	0.500832053462
NM_000159	-0.116595993191	2	-0.107888096111	1000.0	495.0	505.0	0.99	-0.0422714515219
NM_000161	0.286363321637	9	0.0930421670186	1000.0	75.0	925.0	0.15	1.44966879134
NM_000162	0.128144069171	10	0.269670472589	1000.0	860.0	140.0	0.28	-1.05083127411
NM_000163	0.313521432129	10	0.174914539275	1000.0	73.0	927.0	0.146	1.38242816496
NM_000165	0.112449872437	14	0.0835928182471	1000.0	354.0	646.0	0.708	0.387212943879
NM_000166	0.0201788897972	16	-0.0374199145988	1000.0	195.0	805.0	0.39	0.807511840806
NM_000167	-0.081920690686	4	0.0610942987384	1000.0	807.0	193.0	0.386	-0.859769897335
NM_000168	0.220124367762	4	0.0695666926566	1000.0	143.0	857.0	0.286	1.06729405834
NM_000170	-0.123990555396	5	-0.0988589761507	1000.0	580.0	420.0	0.84	-0.204605846056
NM_000174	0.351752571771	3	0.164435132551	1000.0	167.0	833.0	0.334	0.979395448113
NM_000175	-0.345574991267	6	-0.128956020891	1000.0	974.0	26.0	0.052	-1.77261820837
NM_000176	0.0146000569076	52	0.0167099879085	1000.0	511.0	489.0	0.978	-0.0479853684722
NM_000177	-0.254651603161	4	-0.194336677947	1000.0	632.0	368.0	0.736	-0.373043764998
NM_000178	-0.169930126792	6	-0.00040711897705	1000.0	911.0	89.0	0.178	-1.35856258592
NM_000181	0.131773217137	1	-0.125812759668	1000.0	219.0	775.0	0.45	0.710339864552
NM_000182	0.0844086122061	16	-0.107886246846	1000.0	5.0	995.0	0.01	2.3611042113
NM_000183	-0.0818507505419	1	-0.0349276284346	1000.0	486.0	514.0	0.972	-0.167166905052
NM_000184	-0.311380651679	3	-0.149133839377	1000.0	766.0	233.0	0.468	-0.795045837818
NM_000188	0.043914683785	19	-0.104944628195	1000.0	8.0	992.0	0.016	2.34551363029
NM_000189	-0.355189940659	8	-0.129617279108	1000.0	984.0	16.0	0.032	-2.01288368758
NM_000190	0.0178192299606	2	-0.174005277038	1000.0	213.0	787.0	0.426	0.796171783568
NM_000191	-0.115377142701	4	-0.121309359358	1000.0	480.0	520.0	0.96	0.0441756784486
NM_000192	-0.0153907541576	16	0.0546492923953	1000.0	802.0	198.0	0.396	-0.870914299903
NM_000193	-0.15448839039	5	-0.0438792514038	1000.0	806.0	194.0	0.388	-0.855769756465
NM_000194	-0.548620326876	2	-0.0471927768835	1000.0	999.0	1.0	0.002	-2.58122977078
NM_000195	0.135465835679	45	0.0953666907835	1000.0	195.0	805.0	0.39	0.819472191787
NM_000196	-0.194846173107	13	-0.0425432408991	1000.0	935.0	65.0	0.13	-1.48186545466
NM_000199	0.196997469903	8	0.0955445914413	1000.0	217.0	783.0	0.434	0.827245652669
NM_000201	-0.202708403674	15	0.0342886296374	1000.0	999.0	1.0	0.002	-3.2016144844
NM_000203	0.167196244199	8	0.0691315112258	1000.0	220.0	780.0	0.44	0.78474255663
NM_000206	0.0442719872603	14	0.048837620993	1000.0	540.0	460.0	0.92	-0.0532572656997
NM_000207	-0.0423663683543	5	0.107879598426	1000.0	847.0	153.0	0.306	-1.05158714349
NM_000208	0.0268771987868	8	0.0337789131163	1000.0	528.0	472.0	0.944	-0.0577469795202
NM_000209	0.412480283961	2	0.102897195623	1000.0	78.0	921.0	0.158	1.39910904289
NM_000210	0.105694346774	18	0.0676306907025	1000.0	312.0	688.0	0.624	0.496404644616
NM_000211	-0.11654942097	12	-0.0952781098979	1000.0	580.0	420.0	0.84	-0.207533960047
NM_000212	-0.0434747897802	26	-0.0387844917081	1000.0	542.0	458.0	0.916	-0.0766340179251
NM_000213	0.0909294986556	16	-0.0216484058607	1000.0	77.0	923.0	0.154	1.45338139638
NM_000214	0.186417569893	8	0.0219675444173	1000.0	96.0	904.0	0.192	1.25391049382
NM_000215	0.0325728213598	20	0.0368380948596	1000.0	522.0	478.0	0.956	-0.0630868505651
NM_000216	-0.0421501808648	26	-0.00396603451271	1000.0	742.0	258.0	0.516	-0.648266667473
NM_000218	0.0649681346251	16	0.0609132638232	1000.0	478.0	522.0	0.956	0.0493229283803
NM_000221	0.119836861255	26	-0.0169051342867	1000.0	11.0	989.0	0.022	2.18278603179
NM_000224	-0.340267351057	2	-0.191557818234	1000.0	728.0	272.0	0.544	-0.616327854374
NM_000226	-0.17819601747	1	-0.055065883925	1000.0	607.0	357.0	0.786	-0.384690784863
NM_000227	-0.201296530264	12	0.00728889343109	1000.0	981.0	19.0	0.038	-2.11530789994
NM_000228	0.0396289717624	6	0.0599376604556	1000.0	575.0	425.0	0.85	-0.174179947865
NM_000232	-0.102922651151	24	-0.14180406726	1000.0	293.0	707.0	0.586	0.524193153911
NM_000234	-0.00865962784093	2	0.0139141313077	1000.0	533.0	467.0	0.934	-0.102954022208
NM_000235	-0.250712202518	3	-0.0157707865779	1000.0	879.0	121.0	0.242	-1.23641573494
NM_000237	0.113041658778	8	-0.103314399371	1000.0	12.0	988.0	0.024	2.40290197562
NM_000238	-0.0701655880933	14	0.00225685668566	1000.0	808.0	192.0	0.384	-0.877027590342
NM_000239	-0.348134405993	8	-0.230047939638	1000.0	835.0	165.0	0.33	-0.982948614736
NM_000240	-0.138384113463	30	-0.0863273353232	1000.0	833.0	167.0	0.334	-0.938536091607
NM_000244	-0.134205906308	17	-0.158893281617	1000.0	375.0	625.0	0.75	0.309643647007
NM_000245	-0.0105162461787	18	-0.0232431812925	1000.0	427.0	573.0	0.854	0.170192523192
NM_000246	0.134435451481	10	0.0771130127014	1000.0	317.0	683.0	0.634	0.46085001941
NM_000247	-0.0353734278386	72	-0.0449439063824	1000.0	395.0	605.0	0.79	0.254896306869
NM_000248	0.0731827761436	8	0.0647898336407	1000.0	473.0	527.0	0.946	0.0813784386281
NM_000250	0.082580392869	2	0.0118955844534	1000.0	352.0	647.0	0.706	0.417760570586
NM_000251	0.239720339532	2	-0.282477887135	1000.0	52.0	948.0	0.104	1.8979885721
NM_000252	-0.00378729104247	12	-0.0865712265312	1000.0	120.0	880.0	0.24	1.20424737807
NM_000254	0.00195645415511	28	0.0746386387578	1000.0	848.0	152.0	0.304	-1.01403380644
NM_000259	-0.227403893807	9	0.00226328796845	1000.0	988.0	12.0	0.024	-2.45842414373
NM_000260	-0.00528312736141	18	-0.0626206799119	1000.0	283.0	717.0	0.566	0.601321039018
NM_000261	0.320332975251	5	-0.0992406182893	1000.0	8.0	992.0	0.016	2.55679221321
NM_000262	-0.387044436565	39	-0.285107783545	1000.0	962.0	38.0	0.076	-1.73910034426
NM_000263	-0.0206181353767	1	0.00187007546126	1000.0	597.0	389.0	0.806	-0.0849012915278
NM_000264	-0.100323295445	24	-0.119311936691	1000.0	391.0	609.0	0.782	0.250732879853
NM_000265	-0.161259864051	2	0.051521457497	1000.0	867.0	128.0	0.266	-1.11330615268
NM_000266	-0.110594984064	3	0.0131083007287	1000.0	770.0	230.0	0.46	-0.786093723014
NM_000267	-0.0321992896924	36	-0.0103191817677	1000.0	645.0	355.0	0.71	-0.389390990126
NM_000268	0.0483272447957	108	0.0186129840843	1000.0	177.0	823.0	0.354	0.918470643062
NM_000269	-0.188218719955	4	-0.161840272635	1000.0	534.0	466.0	0.932	-0.173564614727
NM_000271	0.0371608549111	5	-0.115186278169	1000.0	190.0	810.0	0.38	0.940457010337
NM_000273	0.297002260645	2	0.010996850898	1000.0	88.0	912.0	0.176	1.41729417778
NM_000274	0.026256841508	2	-0.0975863221335	1000.0	258.0	742.0	0.516	0.61810959127
NM_000275	0.0993529457527	6	0.0853050747168	1000.0	451.0	549.0	0.902	0.12962520827
NM_000276	-0.150002789716	26	-0.13292865465	1000.0	577.0	423.0	0.846	-0.248366141935
NM_000277	0.0231895601379	4	-0.158893643854	1000.0	124.0	876.0	0.248	1.1631010672
NM_000280	-0.255731251587	2	-0.0506900048624	1000.0	874.0	126.0	0.252	-1.11614760272
NM_000281	-0.144369266929	6	-0.185218216122	1000.0	353.0	647.0	0.706	0.331492933724
NM_000282	-0.391871944417	1	-0.250820149478	1000.0	519.0	426.0	0.962	-0.40353850195
NM_000283	0.157025700441	6	-0.0178419714991	1000.0	130.0	870.0	0.26	1.17056469294
NM_000286	0.180367831595	1	-0.184094034952	1000.0	145.0	855.0	0.29	1.08287011428
NM_000287	-0.0394253545108	6	0.0217623652196	1000.0	639.0	361.0	0.722	-0.403838377501
NM_000288	0.199791161579	2	-0.195048842655	1000.0	96.0	904.0	0.192	1.36644138041
NM_000289	-0.0493603052039	3	-0.196342885267	1000.0	207.0	793.0	0.414	0.763671094469
NM_000291	-0.198964815783	30	-0.193691760144	1000.0	511.0	489.0	0.978	-0.0813396921791
NM_000293	-0.157577335819	18	-0.162525083268	1000.0	462.0	538.0	0.924	0.0650740246413
NM_000294	-0.0881833022602	4	-0.0299526539134	1000.0	642.0	358.0	0.716	-0.338940262966
NM_000296	0.044818857062	27	0.015905525291	1000.0	323.0	677.0	0.646	0.442759917368
NM_000297	-0.189029104327	8	-0.205158461587	1000.0	407.0	593.0	0.814	0.159190898752
NM_000298	0.0772197502196	24	0.0627615112048	1000.0	409.0	591.0	0.818	0.240663505327
NM_000299	-0.0872833549556	27	-0.00305577883758	1000.0	946.0	54.0	0.108	-1.60725471611
NM_000300	-0.0126883563274	8	0.134929706289	1000.0	895.0	105.0	0.21	-1.33072145617
NM_000301	-0.00437993564216	4	-0.062246843832	1000.0	360.0	640.0	0.72	0.35371952087
NM_000302	0.0236097969779	10	-0.0566859933325	1000.0	215.0	785.0	0.43	0.771451898297
NM_000304	-0.174386760587	17	-0.324331215475	1000.0	82.0	918.0	0.164	1.46513036053
NM_000305	-0.138706411739	3	0.00810095504631	1000.0	836.0	164.0	0.328	-0.982359431282
NM_000307	0.0711028882754	5	0.156602790494	1000.0	666.0	334.0	0.668	-0.480347247043
NM_000308	-0.224805769132	6	-0.171870341156	1000.0	649.0	351.0	0.702	-0.448489154017
NM_000310	-0.133750175139	11	-0.159709154397	1000.0	374.0	626.0	0.748	0.287301846059
NM_000311	-0.194543721853	8	-0.148934331785	1000.0	631.0	369.0	0.738	-0.392450718181
NM_000312	0.160858308104	2	0.0482157124625	1000.0	298.0	702.0	0.596	0.555047088833
NM_000314	-0.00495341699018	49	0.0809339754967	1000.0	963.0	37.0	0.074	-1.77896816693
NM_000316	0.204231230997	2	-0.0500662180944	1000.0	99.0	901.0	0.198	1.31151115164
NM_000319	-0.184101145267	16	-0.0306274290333	1000.0	969.0	31.0	0.062	-1.78583630535
NM_000320	-0.388943402641	4	-0.0761700705787	1000.0	988.0	12.0	0.024	-2.15898075199
NM_000322	-0.252422402191	8	-0.0369597224888	1000.0	976.0	24.0	0.048	-2.03790513884
NM_000324	0.532596442507	1	0.0754837786839	1000.0	73.0	927.0	0.146	1.43400669737
NM_000326	0.136600151312	3	0.0822816605108	1000.0	404.0	596.0	0.808	0.285612781132
NM_000327	0.52914791778	1	-0.115435180379	1000.0	7.0	992.0	0.016	2.67645643925
NM_000328	-0.491385560321	3	-0.314403541702	1000.0	800.0	200.0	0.4	-0.907998167537
NM_000331	0.311783893322	1	0.238833781042	1000.0	535.0	457.0	0.93	0.217946063239
NM_000332	-0.016282830486	93	0.00189742996004	1000.0	717.0	283.0	0.566	-0.587105893399
NM_000333	0.0234358809551	24	0.0446701482752	1000.0	627.0	373.0	0.746	-0.289171187805
NM_000334	-0.0763949583524	25	0.0137181964728	1000.0	924.0	76.0	0.152	-1.44428382328
NM_000335	0.127832849142	13	0.0303111951303	1000.0	103.0	897.0	0.206	1.27978288338
NM_000337	0.0346825709289	270	-0.0378434771212	1000.0	0.0	1000.0	0.0	3.13290988158
NM_000339	0.383213529743	4	0.0874656210845	1000.0	30.0	970.0	0.06	1.82052092844
NM_000342	-0.0736443969585	14	0.0330777693453	1000.0	869.0	131.0	0.262	-1.10798340187
NM_000343	0.11967303578	4	0.217567867806	1000.0	747.0	253.0	0.506	-0.580152800575
NM_000344	-0.397060931116	6	-0.151266356975	1000.0	975.0	25.0	0.05	-1.9428962316
NM_000345	0.0516218842812	12	-0.0596516696305	1000.0	95.0	905.0	0.19	1.30430952873
NM_000346	0.00775684844164	28	-0.00311190016346	1000.0	421.0	579.0	0.842	0.200844137856
NM_000347	0.0577039877077	60	0.0442091612205	1000.0	380.0	620.0	0.76	0.305809976849
NM_000349	-0.011099687096	5	-0.00526038894896	1000.0	528.0	472.0	0.944	-0.0430554649617
NM_000350	-0.111998407391	2	-0.100081512257	1000.0	490.0	510.0	0.98	-0.0533131525004
NM_000351	0.00892416746113	44	-0.0296952261642	1000.0	206.0	794.0	0.412	0.807565004482
NM_000352	0.0244470121444	12	0.0297925573456	1000.0	535.0	465.0	0.93	-0.0599618836343
NM_000355	0.115805623053	9	0.0378096538688	1000.0	234.0	766.0	0.468	0.716553125359
NM_000356	0.0297318447125	27	0.0691002091289	1000.0	737.0	263.0	0.526	-0.606596130639
NM_000358	-0.686946758175	1	-0.132645484221	1000.0	912.0	50.0	0.176	-1.42851960096
NM_000359	0.555243055898	2	0.115618255203	1000.0	7.0	993.0	0.014	2.31695549865
NM_000361	-0.0921886542246	11	0.0648445802551	1000.0	955.0	45.0	0.09	-1.69558552198
NM_000362	0.118103881223	84	0.115417836581	1000.0	487.0	513.0	0.974	0.0812324352288
NM_000364	-0.00389516928578	16	0.088696009504	1000.0	870.0	130.0	0.26	-1.09048978892
NM_000365	-0.0378320378503	2	-0.136979373125	1000.0	299.0	701.0	0.598	0.443655675623
NM_000366	-0.175993329854	55	-0.124776972232	1000.0	880.0	120.0	0.24	-1.13149947378
NM_000367	-0.218129728622	2	-0.141606732314	1000.0	616.0	383.0	0.768	-0.380726103517
NM_000368	-0.081031808178	26	-0.0502464170701	1000.0	667.0	333.0	0.666	-0.433179419622
NM_000369	0.157346531114	6	0.214542063899	1000.0	673.0	327.0	0.654	-0.439850278799
NM_000371	0.252538990605	1	0.116699292497	1000.0	381.0	596.0	0.808	0.470261818698
NM_000372	0.073942361284	4	-0.00988235697724	1000.0	317.0	683.0	0.634	0.478481566242
NM_000373	-0.278236989914	8	-0.217185535335	1000.0	695.0	305.0	0.61	-0.549009042082
NM_000375	-0.0521583347825	5	-0.0972708464867	1000.0	393.0	607.0	0.786	0.296808397253
NM_000376	0.0229524193294	46	0.0117762645377	1000.0	393.0	607.0	0.786	0.251288650949
NM_000377	0.164847206698	40	0.117611556439	1000.0	166.0	834.0	0.332	0.922499925833
NM_000379	0.378143342192	2	0.0104171775434	1000.0	64.0	936.0	0.128	1.56724149936
NM_000380	-0.255125329748	3	-0.16008557264	1000.0	709.0	291.0	0.582	-0.571198422553
NM_000381	-0.00375280615747	9	0.0812637003605	1000.0	755.0	245.0	0.49	-0.685896096305
NM_000382	0.00541436116471	30	-0.291898419083	1000.0	0.0	1000.0	0.0	4.03144499736
NM_000383	0.29487861817	5	0.161442296738	1000.0	160.0	840.0	0.32	0.944731404895
NM_000387	0.472558755069	1	-0.112649238238	1000.0	42.0	958.0	0.084	1.84868073774
NM_000388	0.365310910515	24	0.132942981221	1000.0	0.0	1000.0	0.0	3.63374828551
NM_000389	0.115657593276	10	0.0633058300643	1000.0	304.0	696.0	0.608	0.549182972625
NM_000390	-0.0235460724798	13	-0.0638875117979	1000.0	308.0	692.0	0.616	0.499096173496
NM_000391	-0.159376689984	104	-0.105812717544	1000.0	939.0	61.0	0.122	-1.53472722918
NM_000394	0.0581953033384	5	-0.0269773168473	1000.0	303.0	697.0	0.606	0.513038628954
NM_000396	-0.00796381761124	3	-0.00183840015209	1000.0	505.0	495.0	0.99	-0.0334896210898
NM_000397	-0.197167633277	42	-0.17487921806	1000.0	652.0	348.0	0.696	-0.405304167528
NM_000398	0.0147243453619	28	0.0292140151607	1000.0	597.0	403.0	0.806	-0.22280519573
NM_000401	-0.136468319043	16	-0.194520144744	1000.0	231.0	769.0	0.462	0.723209773261
NM_000402	0.0312507116349	10	-0.0446078552905	1000.0	217.0	783.0	0.434	0.785353760737
NM_000403	0.163741854241	24	0.000798754545304	1000.0	4.0	996.0	0.008	2.4615660474
NM_000405	-0.109674625834	65	-0.0966623639155	1000.0	607.0	393.0	0.786	-0.324095727134
NM_000407	0.204194563324	58	0.123514938802	1000.0	33.0	967.0	0.066	1.84188649714
NM_000408	-0.302861111474	4	-0.0769998522381	1000.0	944.0	56.0	0.112	-1.52968994307
NM_000409	0.0560186610956	12	0.0769270475618	1000.0	592.0	408.0	0.816	-0.215271588735
NM_000410	0.0247742647658	77	0.0771424611287	1000.0	911.0	89.0	0.178	-1.31258204379
NM_000411	-0.149233447334	15	-0.220992048465	1000.0	199.0	801.0	0.398	0.827042509341
NM_000414	0.49645692824	2	-0.176097460693	1000.0	4.0	996.0	0.008	2.51836448903
NM_000416	0.0370256300607	6	-0.0833768417232	1000.0	218.0	782.0	0.436	0.755284634787
NM_000417	0.129331864788	10	0.112213426789	1000.0	433.0	567.0	0.866	0.16666472219
NM_000418	0.211233834205	12	-0.0100102197684	1000.0	3.0	997.0	0.006	2.81912065928
NM_000419	0.0848145142593	12	0.00184542122772	1000.0	170.0	830.0	0.34	0.960407868113
NM_000420	0.389140501843	2	0.228517558947	1000.0	249.0	749.0	0.502	0.722231402308
NM_000422	0.260092174618	6	0.0818885548652	1000.0	87.0	913.0	0.174	1.35100001057
NM_000424	-0.193072046241	4	-0.102080829557	1000.0	724.0	276.0	0.552	-0.589092423246
NM_000425	0.00490112114454	22	0.0138525795771	1000.0	544.0	456.0	0.912	-0.136312223838
NM_000427	0.35819319909	2	0.159881122938	1000.0	235.0	765.0	0.47	0.801666854562
NM_000428	-0.0498687700079	62	0.0446484527051	1000.0	996.0	4.0	0.008	-2.65226291538
NM_000429	0.136977475154	10	0.0932716962756	1000.0	306.0	694.0	0.612	0.491335235633
NM_000430	-0.225396653582	28	-0.146321995555	1000.0	901.0	99.0	0.198	-1.29614381503
NM_000433	-0.219069708488	8	0.0508104785404	1000.0	959.0	41.0	0.082	-1.84394733996
NM_000434	-0.207255527453	6	-0.157716337176	1000.0	638.0	362.0	0.724	-0.39104599308
NM_000435	0.124579757789	24	0.12377234253	1000.0	497.0	503.0	0.994	0.0110322117615
NM_000436	-0.264261637847	3	-0.16510148325	1000.0	679.0	321.0	0.642	-0.542250172014
NM_000437	-0.0537138223621	20	-0.0430291934306	1000.0	549.0	451.0	0.902	-0.120299416107
NM_000438	0.295930566155	4	0.0231053180352	1000.0	30.0	970.0	0.06	1.85663816341
NM_000439	-0.0231367346532	8	-0.0113259343063	1000.0	558.0	442.0	0.884	-0.124346978758
NM_000441	0.00410076596688	8	0.0689950547257	1000.0	691.0	309.0	0.618	-0.472688147612
NM_000442	0.126480174526	28	0.0268946398573	1000.0	46.0	954.0	0.092	1.67884161569
NM_000443	0.826872495904	1	0.00584547046841	1000.0	3.0	997.0	0.006	2.53314261677
NM_000444	0.334192580323	1	0.0310242696435	1000.0	148.0	850.0	0.3	1.00570708232
NM_000445	0.00512276362226	36	0.0701309713605	1000.0	854.0	146.0	0.292	-1.09999397767
NM_000447	-0.231239278454	9	-0.0842673222988	1000.0	931.0	69.0	0.138	-1.51576936305
NM_000449	-0.228860590486	16	-0.0878916097657	1000.0	951.0	49.0	0.098	-1.70330754316
NM_000453	0.421789058652	5	0.173468962463	1000.0	32.0	968.0	0.064	1.65092791816
NM_000454	-0.523871307927	1	-0.228443617657	1000.0	846.0	154.0	0.308	-0.885115905368
NM_000455	0.130798587435	24	0.0920967466341	1000.0	317.0	683.0	0.634	0.505055440246
NM_000456	-0.330464850398	12	-0.220411994675	1000.0	874.0	126.0	0.252	-1.14008437699
NM_000457	0.09509692247	84	0.0529536867146	1000.0	113.0	887.0	0.226	1.21677913209
NM_000458	-0.0412118430937	26	-0.0666754495947	1000.0	337.0	663.0	0.674	0.457994531929
NM_000461	0.0952105114509	66	0.106259706412	1000.0	613.0	387.0	0.774	-0.29685990231
NM_000462	-0.0459810560365	40	-0.00580868890448	1000.0	794.0	206.0	0.412	-0.841537127187
NM_000463	0.188466500046	4	0.11879746761	1000.0	340.0	660.0	0.68	0.420509812277
NM_000474	0.324316569895	5	0.174099060719	1000.0	163.0	837.0	0.326	0.992551298957
NM_000475	0.0765366103569	1	-0.163460710802	1000.0	343.0	657.0	0.686	0.574120234567
NM_000478	-0.114346936836	15	0.0506354287744	1000.0	950.0	50.0	0.1	-1.7024870175
NM_000480	-0.107798434262	10	-0.101437129334	1000.0	500.0	500.0	1.0	-0.0609604686394
NM_000481	-0.11190147501	4	-0.074619313692	1000.0	610.0	390.0	0.78	-0.28271694461
NM_000482	0.0932676987532	3	0.183863281425	1000.0	705.0	294.0	0.59	-0.488446608249
NM_000483	-0.0722658308357	12	-0.0670317645136	1000.0	513.0	487.0	0.974	-0.056724673587
NM_000484	-0.0282416512223	24	0.150884151111	1000.0	988.0	12.0	0.024	-2.37846235637
NM_000485	0.135236326167	10	0.144628005999	1000.0	534.0	466.0	0.932	-0.0852333773477
NM_000486	0.0347467853198	66	0.0823712465124	1000.0	895.0	105.0	0.21	-1.2515542602
NM_000487	0.363058162743	2	0.145695191859	1000.0	230.0	770.0	0.46	0.770316086767
NM_000489	0.044217793115	9	0.0189063354122	1000.0	414.0	586.0	0.828	0.20660468074
NM_000490	-0.366667621618	1	0.0430527430205	1000.0	890.0	79.0	0.22	-1.4013920226
NM_000491	-0.452683043276	4	-0.214947145543	1000.0	912.0	88.0	0.176	-1.30708613239
NM_000493	-0.0197266117274	4	0.100629486925	1000.0	713.0	287.0	0.574	-0.573069847554
NM_000495	-0.0248942093349	2	-0.0108886960881	1000.0	505.0	495.0	0.99	-0.0646683732412
NM_000496	-0.0687234978916	4	-0.0401503930834	1000.0	545.0	455.0	0.91	-0.153855762325
NM_000498	0.0989593656084	11	0.0953659594926	1000.0	498.0	502.0	0.996	0.0375680478353
NM_000499	0.346256960135	6	0.129412614287	1000.0	43.0	957.0	0.086	1.58304315499
NM_000500	-0.170485287616	7	0.127462759134	1000.0	992.0	8.0	0.016	-2.6115633527
NM_000503	0.00508988988738	6	-0.0405336643977	1000.0	332.0	668.0	0.664	0.41695093374
NM_000507	-0.0842730673564	2	-0.0393155468621	1000.0	539.0	461.0	0.922	-0.195699026788
NM_000508	0.116220220049	6	-0.00298518750363	1000.0	230.0	770.0	0.46	0.745306057627
NM_000510	0.0237696529857	5	-0.0294758184017	1000.0	368.0	632.0	0.736	0.358986651989
NM_000512	0.0129342776331	16	0.0383921791353	1000.0	648.0	352.0	0.704	-0.327088734963
NM_000515	0.32220629365	22	0.165617385127	1000.0	11.0	989.0	0.022	2.21487803023
NM_000516	0.133005645386	9	0.0232842164951	1000.0	133.0	867.0	0.266	1.08351517902
NM_000517	-0.607118171935	24	-0.182087653392	1000.0	1000.0	0.0	0.0	-5.1031366385
NM_000520	0.132752661204	8	0.0612103464653	1000.0	322.0	678.0	0.644	0.542090396464
NM_000523	-0.317929675538	3	-0.175972632236	1000.0	694.0	306.0	0.612	-0.566347566536
NM_000525	-0.0485241321572	4	-0.040313552384	1000.0	512.0	488.0	0.976	-0.0479074550085
NM_000527	0.114231604717	75	0.0788137344492	1000.0	173.0	827.0	0.346	0.981491988614
NM_000528	0.411783275578	1	0.0302271000397	1000.0	220.0	750.0	0.5	0.921307563473
NM_000529	-0.0199517368323	13	0.0602160562868	1000.0	814.0	186.0	0.372	-0.85757466602
NM_000530	0.212075178734	28	0.113588720498	1000.0	37.0	963.0	0.074	1.79995670517
NM_000532	-0.0254487569676	2	-0.160152219597	1000.0	320.0	680.0	0.64	0.482543694517
NM_000533	-0.246953515685	7	-0.0128517665061	1000.0	996.0	4.0	0.008	-2.28457430396
NM_000535	-0.0410998268142	5	-0.0489214388506	1000.0	473.0	527.0	0.946	0.0635951260387
NM_000538	-0.0206724692819	10	-0.120520312203	1000.0	158.0	842.0	0.316	0.986845438595
NM_000539	0.101577798322	24	0.130221004219	1000.0	673.0	327.0	0.654	-0.432619701973
NM_000540	0.164420971302	8	0.0232840952963	1000.0	62.0	938.0	0.124	1.42846227182
NM_000541	0.506031521454	1	0.273754321257	1000.0	335.0	665.0	0.67	0.520164654292
NM_000542	0.037754105269	76	0.102298972978	1000.0	963.0	37.0	0.074	-1.81417601525
NM_000543	-0.0550668451187	6	-0.18203651322	1000.0	202.0	798.0	0.404	0.845723878208
NM_000544	-0.24845658576	10	-0.143199252761	1000.0	833.0	167.0	0.334	-0.957170211897
NM_000545	0.121095802115	15	0.0678767235514	1000.0	291.0	709.0	0.582	0.579619547202
NM_000546	-0.36943267801	13	-0.242193460878	1000.0	944.0	56.0	0.112	-1.53318646212
NM_000551	-0.0763998845936	9	-0.0417435762212	1000.0	614.0	386.0	0.772	-0.337017808176
NM_000555	-0.00919441741822	82	0.0186327026955	1000.0	791.0	209.0	0.418	-0.788587467376
NM_000557	0.165016337237	5	0.0769405838753	1000.0	280.0	720.0	0.56	0.598871448177
NM_000558	-0.607118171935	24	-0.182087653392	1000.0	1000.0	0.0	0.0	-5.1031366385
NM_000559	-0.311380651679	3	-0.149133839377	1000.0	766.0	233.0	0.468	-0.795045837818
NM_000560	-0.00278913589837	10	-0.0897076649108	1000.0	228.0	772.0	0.456	0.755323576292
NM_000561	0.246937009344	32	0.155945108381	1000.0	73.0	927.0	0.146	1.4115305872
NM_000565	-0.0134514569279	28	-0.116091548154	1000.0	24.0	976.0	0.048	2.13341090037
NM_000566	-0.0664023801531	9	-0.178830432246	1000.0	154.0	846.0	0.308	1.01098611839
NM_000569	-0.252992257593	12	-0.192221825117	1000.0	754.0	246.0	0.492	-0.704260905658
NM_000570	-0.0436413826997	22	-0.059951300017	1000.0	397.0	603.0	0.794	0.22793098154
NM_000573	-0.0859389703783	9	-0.0096932113811	1000.0	809.0	191.0	0.382	-0.890098826013
NM_000576	-0.0302374503335	12	-0.15153653674	1000.0	114.0	886.0	0.228	1.27074696509
NM_000577	-0.0877236544485	60	0.0770187133822	1000.0	1000.0	0.0	0.0	-3.96700022036
NM_000578	-0.147993005721	20	-0.0852636135501	1000.0	776.0	224.0	0.448	-0.786182540225
NM_000579	-0.0999364817353	20	-0.284061622316	1000.0	19.0	981.0	0.038	2.08268772993
NM_000581	0.760765299513	1	-0.192442018199	1000.0	1.0	996.0	0.008	3.19958958642
NM_000584	0.0952843502449	1	0.0223310588373	1000.0	400.0	578.0	0.844	0.262667600923
NM_000587	0.192832287132	5	-0.021943854237	1000.0	59.0	941.0	0.118	1.50226002507
NM_000591	-0.0949705371393	2	-0.226094903538	1000.0	303.0	697.0	0.606	0.51856267877
NM_000593	-0.447280340848	2	-0.0722619851625	1000.0	962.0	38.0	0.076	-1.7364855279
NM_000595	0.24342184695	14	0.119641269695	1000.0	52.0	948.0	0.104	1.61178867924
NM_000597	-0.604050399032	2	-0.155313462523	1000.0	982.0	15.0	0.036	-1.95358121813
NM_000598	-0.20735428121	20	-0.247056071227	1000.0	284.0	716.0	0.568	0.548960810116
NM_000599	-0.040252923609	195	-0.0381480504949	1000.0	522.0	478.0	0.956	-0.0889503693175
NM_000601	-0.104648491318	10	0.0717217357469	1000.0	969.0	31.0	0.062	-1.77965069797
NM_000602	0.0353534401869	11	0.136698191057	1000.0	886.0	114.0	0.228	-1.16430110459
NM_000603	0.243650604061	6	0.132764846625	1000.0	210.0	790.0	0.42	0.829971412707
NM_000609	0.151239222805	62	0.116169744551	1000.0	251.0	749.0	0.502	0.682485948321
NM_000610	-0.0760278501048	84	-0.123345097707	1000.0	94.0	906.0	0.188	1.29580927988
NM_000611	-0.308991408463	160	-0.195989963302	1000.0	1000.0	0.0	0.0	-4.415065264
NM_000612	0.0478698835151	39	0.0905443221348	1000.0	806.0	194.0	0.388	-0.876510677
NM_000616	-0.0255851694077	28	-0.0316010477196	1000.0	464.0	536.0	0.928	0.0907396697312
NM_000617	-0.390526408023	9	-0.243798129626	1000.0	893.0	107.0	0.214	-1.22733053123
NM_000618	0.120466698208	66	0.0229386782807	1000.0	4.0	996.0	0.008	2.77092378464
NM_000620	0.0738589533726	140	0.071306643737	1000.0	470.0	530.0	0.94	0.104736234636
NM_000621	-0.396272732766	2	0.085596227873	1000.0	985.0	15.0	0.03	-2.24306417864
NM_000623	-0.0177606959084	14	-0.0827381258321	1000.0	161.0	839.0	0.322	0.975647754731
NM_000624	-0.177371629781	2	-0.0653204528557	1000.0	693.0	307.0	0.614	-0.530841754268
NM_000625	0.323793878276	4	0.140017854637	1000.0	124.0	876.0	0.248	1.14109385626
NM_000626	0.465489648788	4	0.17685467849	1000.0	26.0	974.0	0.052	1.74724728399
NM_000627	0.131474850658	10	0.0515807448931	1000.0	221.0	779.0	0.442	0.756801147585
NM_000628	-0.35015424237	2	-0.202626158694	1000.0	701.0	299.0	0.598	-0.61289980846
NM_000629	-0.208317851105	64	-0.191958630358	1000.0	638.0	362.0	0.724	-0.385880054834
NM_000631	-0.20314614205	3	-0.268851223319	1000.0	356.0	644.0	0.712	0.31259041999
NM_000632	-0.110970696368	16	-0.0428263739931	1000.0	803.0	197.0	0.394	-0.80770670723
NM_000633	-0.0279243625274	108	-0.005496642674	1000.0	766.0	234.0	0.468	-0.718360283397
NM_000634	0.138827346686	12	0.172172681013	1000.0	602.0	398.0	0.796	-0.290386887455
NM_000635	-0.00877143873962	26	-0.0171597893483	1000.0	445.0	555.0	0.89	0.15047103765
NM_000636	0.0398691002604	3	-0.232607594075	1000.0	100.0	900.0	0.2	1.35464517929
NM_000637	-0.115901695792	8	-0.109692532262	1000.0	516.0	484.0	0.968	-0.0463347236494
NM_000638	0.0142640008198	6	0.0917236156233	1000.0	721.0	279.0	0.558	-0.606974504136
NM_000641	0.334690490941	10	0.185640262538	1000.0	65.0	935.0	0.13	1.52334670663
NM_000642	0.0122410699808	2	0.0492533338995	1000.0	562.0	438.0	0.876	-0.17038174467
NM_000643	0.0122410699808	2	0.0492533338995	1000.0	562.0	438.0	0.876	-0.17038174467
NM_000644	0.0122410699808	2	0.0492533338995	1000.0	562.0	438.0	0.876	-0.17038174467
NM_000645	0.0122410699808	2	0.0492533338995	1000.0	562.0	438.0	0.876	-0.17038174467
NM_000646	0.0122410699808	2	0.0492533338995	1000.0	562.0	438.0	0.876	-0.17038174467
NM_000651	-0.0859389703783	9	-0.0096932113811	1000.0	809.0	191.0	0.382	-0.890098826013
NM_000655	0.0117785143929	12	-0.09930180035	1000.0	103.0	897.0	0.206	1.18028034511
NM_000657	-0.0279243625274	108	-0.005496642674	1000.0	766.0	234.0	0.468	-0.718360283397
NM_000658	0.29487861817	5	0.161442296738	1000.0	160.0	840.0	0.32	0.944731404895
NM_000660	-0.076162912478	12	-0.0179775888225	1000.0	696.0	304.0	0.608	-0.547444596916
NM_000663	-0.00603872414067	51	-0.0233692446882	1000.0	366.0	634.0	0.732	0.367254078039
NM_000665	-0.10454375118	44	-0.0312421564305	1000.0	940.0	60.0	0.12	-1.54946665204
NM_000666	-0.0723959855444	10	-0.00405603559958	1000.0	738.0	262.0	0.524	-0.648393800642
NM_000670	0.295613190702	5	0.179668371045	1000.0	216.0	784.0	0.432	0.814675288913
NM_000671	-0.335163502984	20	-0.129459892133	1000.0	1000.0	0.0	0.0	-3.00250191052
NM_000674	0.166507340829	20	0.0958454871399	1000.0	199.0	801.0	0.398	0.84708047188
NM_000675	0.00315368096711	11	0.000707078411113	1000.0	497.0	503.0	0.994	0.0188921710998
NM_000676	0.407808725254	1	-0.0935406363071	1000.0	25.0	943.0	0.114	1.81262675539
NM_000677	-0.0643795439694	30	-0.118861645245	1000.0	161.0	839.0	0.322	1.0160164553
NM_000681	-0.0379423532536	7	0.0249209800545	1000.0	691.0	309.0	0.618	-0.498171635283
NM_000682	0.081951932153	12	0.0637945725228	1000.0	422.0	578.0	0.844	0.201825516368
NM_000683	0.339668707102	9	0.194200699619	1000.0	67.0	933.0	0.134	1.46226764153
NM_000687	-0.435155889329	4	-0.272805427454	1000.0	815.0	185.0	0.37	-0.943692542999
NM_000689	-0.182966141999	2	-0.0871031617624	1000.0	658.0	342.0	0.684	-0.464618123576
NM_000690	-0.63770434076	1	-0.0638081645904	1000.0	994.0	1.0	0.012	-2.26912291157
NM_000691	0.261598707298	11	0.152484556579	1000.0	120.0	880.0	0.24	1.17814067546
NM_000692	-0.262051123126	10	-0.180602221759	1000.0	722.0	278.0	0.556	-0.631987028073
NM_000693	-0.0686652561477	7	-0.25255100522	1000.0	138.0	862.0	0.276	1.08319937042
NM_000696	0.0896094760543	4	0.0306600919634	1000.0	323.0	677.0	0.646	0.434653002403
NM_000698	-0.0224653615155	4	-0.0571468919275	1000.0	422.0	578.0	0.844	0.219955685849
NM_000701	-0.206191096983	7	-0.0934848926288	1000.0	837.0	163.0	0.326	-1.003603261
NM_000702	0.179115510594	74	0.164388826937	1000.0	363.0	637.0	0.726	0.396968910329
NM_000704	0.379479298511	9	0.331349301948	1000.0	389.0	611.0	0.778	0.336127464882
NM_000705	-0.143955571407	3	0.0381601065387	1000.0	815.0	185.0	0.37	-0.917314501277
NM_000707	0.424864819976	2	0.235548250729	1000.0	202.0	797.0	0.406	0.894142582207
NM_000709	0.190930137525	8	0.00674365456274	1000.0	54.0	946.0	0.108	1.5357722268
NM_000713	-0.384040410126	2	-0.12617788906	1000.0	888.0	112.0	0.224	-1.25275139003
NM_000714	-0.16468570912	1	-0.126983855149	1000.0	544.0	421.0	0.912	-0.122447155797
NM_000717	0.528703507244	6	0.221221358406	1000.0	4.0	996.0	0.008	2.33453845938
NM_000718	0.353616509501	2	0.19774617589	1000.0	254.0	746.0	0.508	0.698374186261
NM_000719	0.207215031792	16	0.162133261123	1000.0	342.0	658.0	0.684	0.413445002674
NM_000720	-0.0458096579278	12	0.0417928279705	1000.0	848.0	152.0	0.304	-0.980166315792
NM_000721	0.0265777848289	32	0.0137657383011	1000.0	396.0	604.0	0.792	0.260390259218
NM_000722	-0.344428883629	2	-0.0676918888443	1000.0	906.0	93.0	0.188	-1.1725164488
NM_000723	0.368199243981	24	0.24174840071	1000.0	49.0	951.0	0.098	1.59268409457
NM_000724	0.131040224894	10	0.04878896096	1000.0	220.0	780.0	0.44	0.800009746702
NM_000725	0.126774349773	32	0.0392703859592	1000.0	45.0	955.0	0.09	1.71643401159
NM_000726	-0.0136792428342	3	0.0630770616676	1000.0	674.0	326.0	0.652	-0.481004698779
NM_000727	-0.28057103975	2	-0.0414350982379	1000.0	879.0	121.0	0.242	-1.09881458653
NM_000729	0.156035504282	2	-0.0309268492931	1000.0	194.0	806.0	0.388	0.895011219611
NM_000730	0.56747267568	2	0.191687858247	1000.0	37.0	963.0	0.074	1.60959683447
NM_000738	0.0494002909508	11	0.0232938729802	1000.0	409.0	591.0	0.818	0.28347203489
NM_000741	0.153678638863	3	0.172003259728	1000.0	563.0	437.0	0.874	-0.101980085212
NM_000743	-0.00251453796735	10	-0.00330001696439	1000.0	499.0	501.0	0.998	0.00745127677856
NM_000746	-0.209630133574	7	-0.181983796579	1000.0	574.0	426.0	0.852	-0.222235319228
NM_000747	-0.143658555367	4	-0.150566662546	1000.0	462.0	538.0	0.924	0.0308130218101
NM_000748	0.267355630821	18	0.173902287968	1000.0	107.0	893.0	0.214	1.2169499454
NM_000751	0.33962696847	3	0.103771642686	1000.0	82.0	918.0	0.164	1.40106166355
NM_000754	-0.0936329393191	6	-0.0957531179315	1000.0	498.0	502.0	0.996	0.0176214107372
NM_000755	0.20129069562	10	0.0825839100691	1000.0	106.0	894.0	0.212	1.24089407926
NM_000756	0.480047179786	1	0.0261029037177	1000.0	137.0	860.0	0.28	1.15322844362
NM_000757	-0.0155217074816	68	-0.0352489135387	1000.0	301.0	699.0	0.602	0.497755006927
NM_000758	0.255484536238	2	0.157764132469	1000.0	354.0	646.0	0.708	0.469638956308
NM_000759	0.306044218938	5	0.176344048652	1000.0	166.0	834.0	0.332	0.953161723959
NM_000760	0.0504070965458	10	-0.00281252650709	1000.0	306.0	694.0	0.612	0.560414351861
NM_000761	0.179795780497	42	0.138643580913	1000.0	238.0	762.0	0.476	0.707490139276
NM_000762	0.158544939875	36	0.0884895267152	1000.0	90.0	910.0	0.18	1.32969764186
NM_000765	0.327176427828	3	0.194210384022	1000.0	280.0	720.0	0.56	0.668059887869
NM_000766	0.268903191508	19	0.050394187618	1000.0	3.0	997.0	0.006	2.52787217102
NM_000767	0.492557144116	12	0.273603305658	1000.0	37.0	963.0	0.074	1.73717787888
NM_000771	-0.315721271505	3	-0.0411288712538	1000.0	936.0	64.0	0.128	-1.4866559888
NM_000775	-0.287890470129	1	-0.105490712384	1000.0	759.0	241.0	0.482	-0.67624430307
NM_000778	0.0138631154403	48	0.0416670587278	1000.0	708.0	292.0	0.584	-0.607987276294
NM_000779	-0.247893216649	2	-0.132707040532	1000.0	687.0	313.0	0.626	-0.613009336306
NM_000781	0.254849673062	2	-0.0287769208082	1000.0	111.0	888.0	0.224	1.25596636353
NM_000784	-0.044495262281	1	-0.230444512452	1000.0	254.0	696.0	0.608	0.620137698857
NM_000786	-0.0786452680571	20	-0.0358653323823	1000.0	738.0	262.0	0.524	-0.669165261428
NM_000787	0.110570285429	18	0.0934577772467	1000.0	428.0	572.0	0.856	0.218695070879
NM_000788	-0.250224748067	4	-0.141935520667	1000.0	744.0	256.0	0.512	-0.70932047635
NM_000789	0.144500133927	10	0.0661838107954	1000.0	197.0	803.0	0.394	0.778473690052
NM_000791	-0.096442928024	64	0.030492723642	1000.0	996.0	4.0	0.008	-2.7827764289
NM_000793	-0.0380063690666	110	0.110721705605	1000.0	1000.0	0.0	0.0	-4.51461017254
NM_000795	0.0655272131274	68	0.0955994975752	1000.0	775.0	225.0	0.45	-0.765340991302
NM_000799	0.0444857270194	24	0.0242293773646	1000.0	379.0	621.0	0.758	0.261767027165
NM_000800	-0.138730287602	33	-0.0821790624052	1000.0	824.0	176.0	0.352	-0.941154041444
NM_000801	-0.16402374011	28	-0.108486660554	1000.0	786.0	214.0	0.428	-0.838756405377
NM_000802	-0.104632651296	3	-0.0140152068924	1000.0	662.0	338.0	0.676	-0.457827360579
NM_000803	-0.113336759234	4	0.0212842775695	1000.0	758.0	242.0	0.484	-0.782098762817
NM_000805	0.105752479909	11	0.125154422721	1000.0	570.0	430.0	0.86	-0.198078003285
NM_000806	-0.264411011456	2	-0.0165239276425	1000.0	898.0	102.0	0.204	-1.25274413885
NM_000807	-0.246940587194	2	-0.0201569903711	1000.0	849.0	150.0	0.302	-1.05961779089
NM_000809	0.108528808867	36	-0.0603825796052	1000.0	0.0	1000.0	0.0	3.2897781863
NM_000810	-0.364072201483	1	-0.0706633029111	1000.0	801.0	199.0	0.398	-1.02498886013
NM_000812	-0.217775609365	1	0.0717536844432	1000.0	824.0	174.0	0.352	-1.02997929382
NM_000814	0.0044716542712	54	-0.0290461931253	1000.0	195.0	805.0	0.39	0.882901825157
NM_000815	-0.227348570934	4	-0.124064149514	1000.0	719.0	281.0	0.562	-0.661069620534
NM_000816	-0.279644905209	6	-0.0532761731349	1000.0	975.0	25.0	0.05	-1.84858806972
NM_000817	0.135374516984	2	-0.0422575176118	1000.0	200.0	800.0	0.4	0.858457239624
NM_000818	-0.271285160657	4	-0.0114549684768	1000.0	961.0	39.0	0.078	-1.79473666245
NM_000820	0.100171573061	6	-0.0268127172	1000.0	200.0	800.0	0.4	0.873822864815
NM_000821	-0.279340062778	20	-0.200392082931	1000.0	852.0	148.0	0.296	-1.01929586516
NM_000823	0.234998663558	6	0.0691203643537	1000.0	130.0	870.0	0.26	1.13533585092
NM_000826	0.0093789128866	20	0.0486778076866	1000.0	729.0	271.0	0.542	-0.608199312604
NM_000827	-0.0102867539407	6	-0.0181119656534	1000.0	480.0	520.0	0.96	0.0708402238971
NM_000831	-0.321422220346	6	-0.055956164969	1000.0	974.0	26.0	0.052	-2.01181319525
NM_000832	0.04596802364	65	0.0624120799805	1000.0	674.0	326.0	0.652	-0.4410498589
NM_000833	-0.254200883676	15	-0.0406807407768	1000.0	999.0	1.0	0.002	-2.76386100445
NM_000834	-0.269492032379	9	-0.0109323745927	1000.0	991.0	9.0	0.018	-2.34460651666
NM_000836	0.380612664016	4	0.184545965807	1000.0	94.0	906.0	0.188	1.23279172701
NM_000837	-0.0725248238974	7	-0.128494359652	1000.0	292.0	708.0	0.584	0.550373879013
NM_000838	-0.0233728089662	18	-0.0273943766918	1000.0	467.0	533.0	0.934	0.0562878873631
NM_000839	0.193579604815	12	0.163124092794	1000.0	405.0	595.0	0.81	0.247803137603
NM_000840	0.644325933405	2	0.296929399926	1000.0	68.0	932.0	0.136	1.30998021923
NM_000841	-0.0611092059726	22	-0.0429590129745	1000.0	608.0	392.0	0.784	-0.283408299047
NM_000842	0.12114849373	18	0.126720161237	1000.0	550.0	450.0	0.9	-0.075293204925
NM_000844	-0.0357987379211	4	0.0790137924991	1000.0	760.0	240.0	0.48	-0.732223023457
NM_000845	-0.0384033982024	6	-0.0517253366701	1000.0	454.0	546.0	0.908	0.0977387477464
NM_000848	0.251134887113	16	0.157437767992	1000.0	132.0	868.0	0.264	1.0584150244
NM_000849	-0.0726053434125	28	-0.0625175752043	1000.0	579.0	421.0	0.842	-0.188200955531
NM_000850	0.0518263810396	36	8.36221611272e-05	1000.0	181.0	819.0	0.362	0.967369082389
NM_000851	-0.285733177246	19	-0.158300917737	1000.0	940.0	60.0	0.12	-1.57709456884
NM_000853	-0.262797879443	10	-0.286715480373	1000.0	420.0	580.0	0.84	0.176877912317
NM_000854	0.44798728354	1	0.165478941736	1000.0	250.0	729.0	0.542	0.661824951333
NM_000856	0.183366305284	48	0.0278346808492	1000.0	0.0	1000.0	0.0	4.0285414315
NM_000857	-0.026530304008	10	-0.0669354083242	1000.0	309.0	691.0	0.618	0.439754362906
NM_000858	-0.0216795363905	4	-0.0529247623047	1000.0	420.0	580.0	0.84	0.179794249204
NM_000859	-0.228834855368	4	0.00510011196405	1000.0	900.0	100.0	0.2	-1.37577032772
NM_000861	0.0215753856399	18	0.125225060998	1000.0	894.0	106.0	0.212	-1.28253210494
NM_000865	-0.391296773783	2	0.183728090256	1000.0	995.0	5.0	0.01	-3.07167790233
NM_000869	0.198010823699	4	-0.129209920748	1000.0	34.0	966.0	0.068	1.79270041715
NM_000870	-0.112214581854	19	-0.0158258355317	1000.0	906.0	94.0	0.188	-1.31814749687
NM_000873	-0.80127383344	4	0.106697409011	1000.0	1000.0	0.0	0.0	-4.96430421421
NM_000874	0.0687979400329	38	0.0543868282217	1000.0	402.0	598.0	0.804	0.244040199651
NM_000875	0.127410898055	35	0.0408000428921	1000.0	80.0	920.0	0.16	1.36407925885
NM_000876	-0.0346795585933	18	-0.137269455388	1000.0	100.0	900.0	0.2	1.31384094509
NM_000877	-0.110005939536	16	-0.0775885369951	1000.0	692.0	308.0	0.616	-0.513509924572
NM_000878	0.166102023901	23	0.19711245512	1000.0	702.0	298.0	0.596	-0.505832620459
NM_000883	-0.270548945376	8	-0.133729856847	1000.0	832.0	168.0	0.336	-0.971580354069
NM_000884	-0.160303902395	2	-0.235485446618	1000.0	354.0	643.0	0.714	0.321851882679
NM_000887	0.00225814200135	10	0.113140995426	1000.0	856.0	144.0	0.288	-1.02979302823
NM_000889	0.25955043683	5	0.139392750715	1000.0	217.0	783.0	0.434	0.769247382878
NM_000890	0.196553983498	56	0.148990530942	1000.0	138.0	862.0	0.276	1.04205347163
NM_000891	0.0576475691651	19	0.0334346951087	1000.0	349.0	651.0	0.698	0.40497558552
NM_000892	0.446060174071	4	0.332250540139	1000.0	332.0	668.0	0.664	0.535694472339
NM_000894	0.155805037868	3	0.0861748292232	1000.0	340.0	660.0	0.68	0.401806408132
NM_000896	0.11731340961	18	0.12808501323	1000.0	560.0	440.0	0.88	-0.131758105302
NM_000898	-0.192147310066	10	-0.0916645564056	1000.0	835.0	165.0	0.33	-1.00994336106
NM_000899	-0.122629416836	9	0.00690281087044	1000.0	934.0	66.0	0.132	-1.48205910234
NM_000900	0.307104391703	2	0.133262518082	1000.0	328.0	672.0	0.656	0.555780260929
NM_000901	-0.0543474495249	12	-0.0684853226201	1000.0	440.0	560.0	0.88	0.184318787209
NM_000903	-0.171390180261	18	-0.122956342964	1000.0	759.0	241.0	0.482	-0.71891570677
NM_000904	-0.236808060471	9	-0.213277237277	1000.0	546.0	454.0	0.908	-0.208460201553
NM_000906	-0.00660210702784	22	0.0195521588156	1000.0	662.0	338.0	0.676	-0.383999675797
NM_000909	-0.0190242788263	2	0.103833658985	1000.0	667.0	333.0	0.666	-0.467604297478
NM_000911	0.0868961520837	1	0.104482958817	1000.0	538.0	431.0	0.924	-0.0517211371403
NM_000912	0.00443624346632	20	-0.0477895985142	1000.0	246.0	754.0	0.492	0.713556749942
NM_000913	0.178742342803	12	0.0174205770892	1000.0	25.0	975.0	0.05	2.00937569342
NM_000915	-0.0137164329479	1	0.106307759645	1000.0	580.0	360.0	0.84	-0.385478454954
NM_000916	-0.00558708348141	7	0.0169447898371	1000.0	557.0	443.0	0.886	-0.173878100671
NM_000917	-0.287796665434	1	-0.0746109824253	1000.0	734.0	248.0	0.532	-0.7131343201
NM_000918	-0.462203123471	9	-0.291357990518	1000.0	922.0	78.0	0.156	-1.35432904615
NM_000919	0.308698207128	3	-0.149260461687	1000.0	6.0	994.0	0.012	2.57656925279
NM_000920	-0.0213381291292	2	-0.104045511808	1000.0	310.0	690.0	0.62	0.462298989146
NM_000921	0.0937007754305	2	0.107668583954	1000.0	520.0	480.0	0.96	-0.0532465832285
NM_000922	-0.00551438824436	28	-0.029262643682	1000.0	351.0	649.0	0.702	0.408963018624
NM_000923	0.108773932036	33	0.178480114648	1000.0	879.0	121.0	0.242	-1.17489822317
NM_000924	0.0510587552299	11	0.063529636813	1000.0	546.0	454.0	0.908	-0.133749252931
NM_000925	-0.158353746951	4	-0.211086938961	1000.0	367.0	633.0	0.734	0.324262105375
NM_000927	0.788211979827	3	0.00457655788287	1000.0	0.0	1000.0	0.0	4.3932115089
NM_000929	0.117876867344	10	0.0163306038142	1000.0	160.0	840.0	0.32	1.02002454122
NM_000930	-0.130744361138	7	0.0179010960182	1000.0	870.0	130.0	0.26	-1.14553259927
NM_000933	0.185514083365	12	0.0916107730931	1000.0	128.0	872.0	0.256	1.09338438494
NM_000934	0.213183953421	12	0.0941089833594	1000.0	92.0	908.0	0.184	1.2929485722
NM_000935	-0.271281253925	6	-0.0807698821012	1000.0	954.0	46.0	0.092	-1.5850912125
NM_000937	-0.134270319287	5	0.0693207791276	1000.0	934.0	66.0	0.132	-1.60202250058
NM_000939	-0.242102396244	3	0.119094146711	1000.0	940.0	60.0	0.12	-1.62376467638
NM_000941	-0.4284661221	3	-0.230416036983	1000.0	860.0	140.0	0.28	-1.06879734108
NM_000942	0.0100265881713	4	-0.208018547518	1000.0	147.0	853.0	0.294	1.07056655108
NM_000943	0.129079103469	2	-0.062644938856	1000.0	216.0	784.0	0.432	0.83363992405
NM_000944	-0.197565521549	12	0.0353965432067	1000.0	993.0	7.0	0.014	-2.73470218652
NM_000945	-0.156924296432	26	-0.0900449982165	1000.0	866.0	134.0	0.268	-1.07962916077
NM_000946	-0.0593133902903	4	-0.153158811783	1000.0	261.0	739.0	0.522	0.586385795216
NM_000949	-0.23017721751	10	-0.0422734279594	1000.0	945.0	55.0	0.11	-1.59931451296
NM_000950	0.0229887874848	10	-0.0218943939661	1000.0	300.0	700.0	0.6	0.562115324737
NM_000951	-0.192187767548	6	-0.161706888538	1000.0	556.0	444.0	0.888	-0.184759066817
NM_000952	0.0918901418291	14	-0.150885132598	1000.0	21.0	979.0	0.042	2.31064234914
NM_000954	0.328463778016	6	0.0273548694401	1000.0	2.0	998.0	0.004	2.78714338874
NM_000960	0.0456271144543	32	0.0582981869386	1000.0	595.0	405.0	0.81	-0.238432283454
NM_000961	0.198490189194	19	0.169284289846	1000.0	367.0	633.0	0.734	0.340722837654
NM_000962	0.0124396888105	68	-0.144741017172	1000.0	0.0	1000.0	0.0	3.70269655691
NM_000963	0.181145868894	4	-0.0178571106833	1000.0	129.0	871.0	0.258	1.16275437261
NM_000964	0.151446092302	84	0.0723755433871	1000.0	6.0	994.0	0.012	2.2903735535
NM_000965	-0.0948862110486	8	-0.143762455897	1000.0	318.0	682.0	0.636	0.450802408972
NM_000966	-0.0476970495866	24	0.0262740933307	1000.0	874.0	126.0	0.252	-1.15690283544
NM_000977	-0.184912936451	21	-0.00522696799642	1000.0	993.0	7.0	0.014	-2.43947501141
NM_000980	0.0159145064168	2	-0.0590849386707	1000.0	377.0	621.0	0.758	0.343549423412
NM_000983	0.017988377538	50	0.000906777662518	1000.0	340.0	660.0	0.68	0.399738183247
NM_000984	0.0763873149105	4	-0.00753012380914	1000.0	262.0	738.0	0.524	0.592351685462
NM_000986	-0.0288199656048	11	0.026603623083	1000.0	724.0	276.0	0.552	-0.583660483373
NM_000991	-0.163520718125	62	-0.101792782877	1000.0	917.0	83.0	0.166	-1.40800569294
NM_000994	-0.0827694802416	4	-0.0479751401546	1000.0	593.0	407.0	0.814	-0.228545835379
NM_000995	-0.289963343122	1	-0.28705971158	1000.0	384.0	616.0	0.768	-0.00899587757193
NM_000997	0.150471324341	20	0.0835809154334	1000.0	183.0	817.0	0.366	0.906471561845
NM_001001132	-0.0430565243939	18	-0.0458582523017	1000.0	481.0	519.0	0.962	0.0451673720369
NM_001001323	0.147203245395	75	0.0479721659309	1000.0	0.0	1000.0	0.0	3.01344298582
NM_001001329	-0.014910477952	14	0.0654218745634	1000.0	818.0	182.0	0.364	-0.912537362081
NM_001001330	-0.0318380339456	10	-0.0505471833695	1000.0	435.0	565.0	0.87	0.17860181883
NM_001001331	-0.0111851690463	64	-0.0304289817807	1000.0	294.0	706.0	0.588	0.537355293802
NM_001001342	0.0463495990069	13	-0.232815909584	1000.0	5.0	995.0	0.01	2.63142760167
NM_001001343	-0.193935882344	4	-0.0427960766446	1000.0	818.0	182.0	0.364	-0.884556475687
NM_001001344	-0.0531096779845	54	0.04568905199	1000.0	995.0	5.0	0.01	-2.6819752313
NM_001001349	0.352454934657	22	0.194430332937	1000.0	24.0	976.0	0.048	1.96343323943
NM_001001389	-0.0760278501048	84	-0.123345097707	1000.0	94.0	906.0	0.188	1.29580927988
NM_001001390	-0.0760278501048	84	-0.123345097707	1000.0	94.0	906.0	0.188	1.29580927988
NM_001001391	-0.0760278501048	84	-0.123345097707	1000.0	94.0	906.0	0.188	1.29580927988
NM_001001392	-0.0760278501048	84	-0.123345097707	1000.0	94.0	906.0	0.188	1.29580927988
NM_001001395	-0.118029439018	32	-0.110021984259	1000.0	565.0	435.0	0.87	-0.154473657611
NM_001001396	0.0144183342377	48	-0.0395918194631	1000.0	136.0	864.0	0.272	1.09695915613
NM_001001410	-0.0580941260685	3	0.0727032927463	1000.0	741.0	259.0	0.518	-0.634669614558
NM_001001417	0.0966409343542	20	0.146016845839	1000.0	708.0	292.0	0.584	-0.541427516187
NM_001001418	0.0966409343542	20	0.146016845839	1000.0	708.0	292.0	0.584	-0.541427516187
NM_001001430	-0.00389516928578	16	0.088696009504	1000.0	870.0	130.0	0.26	-1.09048978892
NM_001001431	-0.00389516928578	16	0.088696009504	1000.0	870.0	130.0	0.26	-1.09048978892
NM_001001432	-0.00389516928578	16	0.088696009504	1000.0	870.0	130.0	0.26	-1.09048978892
NM_001001433	-0.0485645592044	52	-0.0495507828244	1000.0	487.0	513.0	0.974	0.021211882903
NM_001001436	-0.205913345904	1	-0.0631436909248	1000.0	623.0	370.0	0.754	-0.480985634991
NM_001001438	0.160916095232	39	0.154830174	1000.0	460.0	540.0	0.92	0.104886142529
NM_001001479	0.873319145381	1	0.125539875472	1000.0	0.0	995.0	0.01	2.18346397084
NM_001001481	0.131658688493	21	0.00438956729093	1000.0	29.0	971.0	0.058	1.93967031342
NM_001001483	0.0292273918357	2	0.0485602660764	1000.0	557.0	443.0	0.886	-0.0792430439939
NM_001001484	-0.442452610633	7	-0.268694971125	1000.0	913.0	87.0	0.174	-1.31910308966
NM_001001485	0.0367549357347	24	-0.0430172663163	1000.0	105.0	895.0	0.21	1.27083667343
NM_001001486	0.0367549357347	24	-0.0430172663163	1000.0	105.0	895.0	0.21	1.27083667343
NM_001001487	0.0367549357347	24	-0.0430172663163	1000.0	105.0	895.0	0.21	1.27083667343
NM_001001502	0.152677581296	11	0.0358883533701	1000.0	113.0	887.0	0.226	1.23152849729
NM_001001503	-0.192601853301	4	-0.28445547124	1000.0	312.0	688.0	0.624	0.480026503942
NM_001001522	0.241748618603	18	0.117629870638	1000.0	66.0	934.0	0.132	1.50661829918
NM_001001523	0.300457389823	14	0.192260881833	1000.0	117.0	883.0	0.234	1.22439253635
NM_001001524	-0.0520797305717	48	-1.70491013882e-05	1000.0	850.0	150.0	0.3	-1.03195928334
NM_001001549	0.0441758100515	48	0.0427148678778	1000.0	475.0	525.0	0.95	0.0326332488969
NM_001001550	0.0441758100515	48	0.0427148678778	1000.0	475.0	525.0	0.95	0.0326332488969
NM_001001551	0.494759900463	2	-0.00948229070617	1000.0	11.0	987.0	0.026	2.01454940818
NM_001001555	0.0441758100515	48	0.0427148678778	1000.0	475.0	525.0	0.95	0.0326332488969
NM_001001556	0.0822882627176	7	-0.114775882967	1000.0	83.0	917.0	0.166	1.40802734206
NM_001001560	-0.0193913456401	28	-0.0923926041458	1000.0	129.0	871.0	0.258	1.17380094023
NM_001001561	-0.0193913456401	28	-0.0923926041458	1000.0	129.0	871.0	0.258	1.17380094023
NM_001001563	0.205713438093	6	-0.0380845824027	1000.0	30.0	970.0	0.06	1.94080187005
NM_001001567	-0.168661387607	1	-0.0964730906841	1000.0	574.0	396.0	0.852	-0.270676207043
NM_001001568	-0.168661387607	1	-0.0964730906841	1000.0	574.0	396.0	0.852	-0.270676207043
NM_001001569	-0.168661387607	1	-0.0964730906841	1000.0	574.0	396.0	0.852	-0.270676207043
NM_001001570	-0.168661387607	1	-0.0964730906841	1000.0	574.0	396.0	0.852	-0.270676207043
NM_001001571	-0.168661387607	1	-0.0964730906841	1000.0	574.0	396.0	0.852	-0.270676207043
NM_001001572	-0.168661387607	1	-0.0964730906841	1000.0	574.0	396.0	0.852	-0.270676207043
NM_001001573	-0.168661387607	1	-0.0964730906841	1000.0	574.0	396.0	0.852	-0.270676207043
NM_001001574	-0.168661387607	1	-0.0964730906841	1000.0	574.0	396.0	0.852	-0.270676207043
NM_001001575	-0.168661387607	1	-0.0964730906841	1000.0	574.0	396.0	0.852	-0.270676207043
NM_001001576	-0.168661387607	1	-0.0964730906841	1000.0	574.0	396.0	0.852	-0.270676207043
NM_001001577	-0.168661387607	1	-0.0964730906841	1000.0	574.0	396.0	0.852	-0.270676207043
NM_001001578	-0.168661387607	1	-0.0964730906841	1000.0	574.0	396.0	0.852	-0.270676207043
NM_001001579	-0.168661387607	1	-0.0964730906841	1000.0	574.0	396.0	0.852	-0.270676207043
NM_001001580	-0.168661387607	1	-0.0964730906841	1000.0	574.0	396.0	0.852	-0.270676207043
NM_001001581	-0.168661387607	1	-0.0964730906841	1000.0	574.0	396.0	0.852	-0.270676207043
NM_001001582	-0.168661387607	1	-0.0964730906841	1000.0	574.0	396.0	0.852	-0.270676207043
NM_001001583	-0.168661387607	1	-0.0964730906841	1000.0	574.0	396.0	0.852	-0.270676207043
NM_001001584	-0.168661387607	1	-0.0964730906841	1000.0	574.0	396.0	0.852	-0.270676207043
NM_001001585	-0.168661387607	1	-0.0964730906841	1000.0	574.0	396.0	0.852	-0.270676207043
NM_001001586	-0.206191096983	7	-0.0934848926288	1000.0	837.0	163.0	0.326	-1.003603261
NM_001001660	-0.00736710007658	3	-0.0763597688973	1000.0	333.0	667.0	0.666	0.42554987089
NM_001001661	-0.235468450304	4	-0.00737935718334	1000.0	899.0	101.0	0.202	-1.32861355103
NM_001001664	0.0218036512199	24	-0.136459533217	1000.0	22.0	978.0	0.044	2.06098277085
NM_001001666	-0.125578916421	6	0.0774009125861	1000.0	919.0	81.0	0.162	-1.39839224431
NM_001001669	0.0511084495686	42	-0.0997134169768	1000.0	2.0	998.0	0.004	3.43846039908
NM_001001683	-0.475684885303	1	-0.273695880094	1000.0	611.0	382.0	0.778	-0.538240210772
NM_001001701	0.182024745261	6	-0.0737058941287	1000.0	44.0	956.0	0.088	1.7000760178
NM_001001715	0.028438574414	84	0.0248867783393	1000.0	464.0	536.0	0.928	0.104412352969
NM_001001716	0.245710100475	87	0.0861760563452	1000.0	0.0	1000.0	0.0	4.30029564434
NM_001001723	0.106654946971	76	0.0802658682932	1000.0	284.0	716.0	0.568	0.628614672475
NM_001001732	-0.553161526289	2	-0.132239410675	1000.0	977.0	23.0	0.046	-1.81796416978
NM_001001787	-0.0394245618323	6	0.132040575634	1000.0	935.0	65.0	0.13	-1.48773453566
NM_001001795	-0.0465855603688	11	-0.0334707923922	1000.0	566.0	434.0	0.868	-0.183411175919
NM_001001851	0.222758311924	44	0.232802400382	1000.0	560.0	440.0	0.88	-0.176221041177
NM_001001852	-0.240771832094	8	-0.0887691293394	1000.0	900.0	100.0	0.2	-1.34295495895
NM_001001874	0.118742551686	15	0.044258602073	1000.0	211.0	789.0	0.422	0.800801090133
NM_001001875	0.118742551686	15	0.044258602073	1000.0	211.0	789.0	0.422	0.800801090133
NM_001001890	-0.0958315125569	126	-0.000519627554475	1000.0	1000.0	0.0	0.0	-3.36296694716
NM_001001891	-0.125578916421	6	0.0774009125861	1000.0	919.0	81.0	0.162	-1.39839224431
NM_001001894	-0.0259747696153	48	0.110087778757	1000.0	998.0	2.0	0.004	-2.70462368662
NM_001001924	0.0474763346719	88	-0.0470511494248	1000.0	1.0	999.0	0.002	2.85235668723
NM_001001925	0.0474763346719	88	-0.0470511494248	1000.0	1.0	999.0	0.002	2.85235668723
NM_001001931	0.0474763346719	88	-0.0470511494248	1000.0	1.0	999.0	0.002	2.85235668723
NM_001001936	-0.362498953307	1	-0.232283955936	1000.0	485.0	504.0	0.992	-0.290827080372
NM_001001937	0.593039519931	1	-0.183802839337	1000.0	12.0	988.0	0.024	2.54756383617
NM_001001971	0.194651614037	2	-0.000626156319343	1000.0	178.0	822.0	0.356	0.883149860039
NM_001001974	-0.0462820344931	12	0.0352213339924	1000.0	849.0	151.0	0.302	-1.01980641033
NM_001001975	0.0676181542011	14	0.00659090182447	1000.0	229.0	771.0	0.458	0.755468436531
NM_001001991	-0.0543243731541	2	0.00255966680357	1000.0	592.0	408.0	0.816	-0.313747170734
NM_001001994	-0.0749238735931	36	0.027632438418	1000.0	978.0	22.0	0.044	-2.07011665961
NM_001001995	-0.0749238735931	36	0.027632438418	1000.0	978.0	22.0	0.044	-2.07011665961
NM_001001996	-0.0749238735931	36	0.027632438418	1000.0	978.0	22.0	0.044	-2.07011665961
NM_001002000	-0.284684867531	6	-0.238541136239	1000.0	603.0	397.0	0.794	-0.324919948163
NM_001002001	-0.284684867531	6	-0.238541136239	1000.0	603.0	397.0	0.794	-0.324919948163
NM_001002002	-0.284684867531	6	-0.238541136239	1000.0	603.0	397.0	0.794	-0.324919948163
NM_001002006	-0.164593968043	3	-0.0411837750536	1000.0	763.0	237.0	0.474	-0.688869337887
NM_001002009	0.0295792840386	5	0.0914052257727	1000.0	661.0	339.0	0.678	-0.45212002766
NM_001002010	0.0295792840386	5	0.0914052257727	1000.0	661.0	339.0	0.678	-0.45212002766
NM_001002017	0.241361021506	8	0.108597810808	1000.0	151.0	849.0	0.302	1.06739964245
NM_001002018	0.241361021506	8	0.108597810808	1000.0	151.0	849.0	0.302	1.06739964245
NM_001002019	-0.261220210593	3	-0.0937281821557	1000.0	840.0	160.0	0.32	-0.977394267287
NM_001002020	-0.261220210593	3	-0.0937281821557	1000.0	840.0	160.0	0.32	-0.977394267287
NM_001002021	0.434930170787	4	0.149734687713	1000.0	36.0	964.0	0.072	1.59203227132
NM_001002026	0.0539410188582	12	-0.0299195062413	1000.0	177.0	823.0	0.354	0.898680292273
NM_001002030	-0.482558122446	16	-0.22387295479	1000.0	998.0	2.0	0.004	-2.7295686163
NM_001002031	0.0220886993353	4	-8.03501407035e-05	1000.0	444.0	556.0	0.888	0.135753296256
NM_001002032	-0.195844079266	6	-0.121182075035	1000.0	709.0	291.0	0.582	-0.557018590397
NM_001002033	-0.195844079266	6	-0.121182075035	1000.0	709.0	291.0	0.582	-0.557018590397
NM_001002034	-0.173912049976	7	-0.09073282106	1000.0	768.0	232.0	0.464	-0.718053596823
NM_001002231	-0.0394246348218	48	0.0639104061405	1000.0	989.0	11.0	0.022	-2.28379176323
NM_001002233	0.173284200591	22	0.152469010374	1000.0	381.0	619.0	0.762	0.288658230399
NM_001002243	-0.651944064694	2	-0.0809608365222	1000.0	993.0	4.0	0.014	-2.7035159809
NM_001002244	-0.207100850016	2	-0.177017180954	1000.0	520.0	479.0	0.96	-0.144441719145
NM_001002245	-0.207100850016	2	-0.177017180954	1000.0	520.0	479.0	0.96	-0.144441719145
NM_001002246	-0.207100850016	2	-0.177017180954	1000.0	520.0	479.0	0.96	-0.144441719145
NM_001002247	-0.207100850016	2	-0.177017180954	1000.0	520.0	479.0	0.96	-0.144441719145
NM_001002248	-0.207100850016	2	-0.177017180954	1000.0	520.0	479.0	0.96	-0.144441719145
NM_001002249	-0.207100850016	2	-0.177017180954	1000.0	520.0	479.0	0.96	-0.144441719145
NM_001002251	-0.0224645656959	26	-0.00448253009461	1000.0	626.0	374.0	0.748	-0.304649117947
NM_001002252	-0.0224645656959	26	-0.00448253009461	1000.0	626.0	374.0	0.748	-0.304649117947
NM_001002255	-0.365866674165	12	-0.0116112692481	1000.0	1000.0	0.0	0.0	-3.58489335849
NM_001002257	0.0682432825844	11	-0.124744377269	1000.0	15.0	985.0	0.03	2.23698244025
NM_001002258	0.163700907149	6	-0.154671712927	1000.0	20.0	980.0	0.04	2.24687582034
NM_001002261	-0.018009299199	13	0.0381828645574	1000.0	749.0	251.0	0.502	-0.636897015391
NM_001002262	-0.018009299199	13	0.0381828645574	1000.0	749.0	251.0	0.502	-0.636897015391
NM_001002264	0.313576496724	4	0.0262558287039	1000.0	42.0	958.0	0.084	1.71230939117
NM_001002265	-0.0739852183056	10	-0.0952232746685	1000.0	390.0	610.0	0.78	0.232251335466
NM_001002266	-0.0739852183056	10	-0.0952232746685	1000.0	390.0	610.0	0.78	0.232251335466
NM_001002269	-0.315261204164	3	-0.121032722982	1000.0	830.0	170.0	0.34	-0.999140837454
NM_001002273	-0.0856892621005	19	0.0184061528061	1000.0	914.0	86.0	0.172	-1.36159223368
NM_001002274	-0.0856892621005	19	0.0184061528061	1000.0	914.0	86.0	0.172	-1.36159223368
NM_001002275	-0.0856892621005	19	0.0184061528061	1000.0	914.0	86.0	0.172	-1.36159223368
NM_001002292	-0.0867633545628	6	-0.0167156617651	1000.0	737.0	263.0	0.526	-0.604844996023
NM_001002294	-0.3631685552	3	0.0618343702626	1000.0	982.0	18.0	0.036	-2.18841827207
NM_001002296	-0.0230755013049	14	-0.0557605149181	1000.0	335.0	665.0	0.67	0.369542600995
NM_001002759	-0.338619595499	14	-0.277065387715	1000.0	717.0	283.0	0.566	-0.625733420351
NM_001002762	0.0264986410025	108	0.0101836217962	1000.0	307.0	693.0	0.614	0.479823453345
NM_001002810	-0.106016773902	88	-0.0683835904583	1000.0	898.0	102.0	0.204	-1.23557775091
NM_001002811	-0.106016773902	88	-0.0683835904583	1000.0	898.0	102.0	0.204	-1.23557775091
NM_001002812	-0.106016773902	88	-0.0683835904583	1000.0	898.0	102.0	0.204	-1.23557775091
NM_001002814	0.173284200591	22	0.152469010374	1000.0	381.0	619.0	0.762	0.288658230399
NM_001002836	0.245355449397	10	0.145467131612	1000.0	161.0	839.0	0.322	1.007078374
NM_001002837	-0.191185524121	10	0.0884169424814	1000.0	998.0	2.0	0.004	-2.9720474378
NM_001002838	-0.173647249053	6	-0.0764009923498	1000.0	752.0	248.0	0.496	-0.677783185655
NM_001002840	0.0926268985375	45	0.0620468449993	1000.0	273.0	727.0	0.546	0.626405733351
NM_001002841	-0.115457892755	40	0.0299985059307	1000.0	997.0	3.0	0.006	-2.8326860883
NM_001002843	-0.0303009052556	14	0.0111679197272	1000.0	683.0	317.0	0.634	-0.50998240013
NM_001002844	-0.0303009052556	14	0.0111679197272	1000.0	683.0	317.0	0.634	-0.50998240013
NM_001002857	-0.205049547221	9	0.0169675314693	1000.0	939.0	61.0	0.122	-1.56386422116
NM_001002858	-0.205049547221	9	0.0169675314693	1000.0	939.0	61.0	0.122	-1.56386422116
NM_001002860	0.118333453213	44	0.154478158006	1000.0	754.0	246.0	0.492	-0.747175155983
NM_001002862	0.0954148156041	63	0.139066360099	1000.0	869.0	131.0	0.262	-1.12576480414
NM_001002877	-0.253427392995	5	-0.240609873034	1000.0	516.0	484.0	0.968	-0.0805634488135
NM_001002878	-0.253427392995	5	-0.240609873034	1000.0	516.0	484.0	0.968	-0.0805634488135
NM_001002879	-0.253427392995	5	-0.240609873034	1000.0	516.0	484.0	0.968	-0.0805634488135
NM_001002880	0.211795596737	2	0.0332056253914	1000.0	230.0	770.0	0.46	0.788541990636
NM_001002901	0.0776042677036	1	-0.0744461272985	1000.0	277.0	671.0	0.658	0.478543526692
NM_001002909	0.0604051356611	32	0.0662218259856	1000.0	553.0	447.0	0.894	-0.0898739087833
NM_001002912	-0.012764537207	6	-0.0233133726083	1000.0	442.0	558.0	0.884	0.0963274605728
NM_001002913	0.102471337318	3	0.0503914059676	1000.0	351.0	649.0	0.702	0.352225465385
NM_001002914	-0.418337250476	2	-0.190730132438	1000.0	906.0	94.0	0.188	-1.12838505014
NM_001002921	-0.198902640753	16	-0.00136252107236	1000.0	980.0	20.0	0.04	-2.07889903882
NM_001002926	-0.392030998127	6	-0.31855401469	1000.0	663.0	337.0	0.674	-0.487642759276
NM_001003395	0.0646602209941	12	-0.0533168671476	1000.0	75.0	925.0	0.15	1.4713503397
NM_001003396	0.0646602209941	12	-0.0533168671476	1000.0	75.0	925.0	0.15	1.4713503397
NM_001003397	0.0646602209941	12	-0.0533168671476	1000.0	75.0	925.0	0.15	1.4713503397
NM_001003398	0.0292874059521	32	0.0580504324176	1000.0	676.0	324.0	0.648	-0.432177445658
NM_001003406	0.166125217726	60	0.102165083239	1000.0	99.0	901.0	0.198	1.32187678136
NM_001003407	0.103079962213	50	0.0616984746735	1000.0	191.0	809.0	0.382	0.893832725926
NM_001003408	0.103079962213	50	0.0616984746735	1000.0	191.0	809.0	0.382	0.893832725926
NM_001003652	-0.12592296472	70	-0.17147539061	1000.0	124.0	876.0	0.248	1.13181405216
NM_001003656	-0.0866028506487	7	-0.0583781745302	1000.0	588.0	412.0	0.824	-0.248501512173
NM_001003674	-0.0261232316946	96	-0.0337375927775	1000.0	415.0	585.0	0.83	0.236698487048
NM_001003675	-0.0261232316946	96	-0.0337375927775	1000.0	415.0	585.0	0.83	0.236698487048
NM_001003676	-0.0470763867248	16	-0.0709671649764	1000.0	349.0	651.0	0.698	0.357475088558
NM_001003677	-0.0470763867248	16	-0.0709671649764	1000.0	349.0	651.0	0.698	0.357475088558
NM_001003678	-0.0470763867248	16	-0.0709671649764	1000.0	349.0	651.0	0.698	0.357475088558
NM_001003679	-0.247063175608	16	-0.0749081430982	1000.0	961.0	39.0	0.078	-1.8328749107
NM_001003680	-0.247063175608	16	-0.0749081430982	1000.0	961.0	39.0	0.078	-1.8328749107
NM_001003681	0.299028868224	16	0.13404302098	1000.0	20.0	980.0	0.04	1.86763364577
NM_001003682	0.157609978028	9	0.196065790883	1000.0	631.0	369.0	0.738	-0.281485703045
NM_001003683	-0.0164261977466	24	-0.0136540337655	1000.0	512.0	488.0	0.976	-0.04349446501
NM_001003684	-0.258983901317	10	-0.205645621753	1000.0	678.0	322.0	0.644	-0.46207397006
NM_001003686	-0.242220999345	20	-0.153666846795	1000.0	856.0	144.0	0.288	-1.08495605512
NM_001003688	0.382833015929	4	-0.0999587978006	1000.0	0.0	1000.0	0.0	3.31062521355
NM_001003690	-0.217658080191	2	-0.0260328730746	1000.0	831.0	169.0	0.338	-1.03050796655
NM_001003692	-0.182513928415	5	-0.208932787696	1000.0	413.0	587.0	0.826	0.177069700778
NM_001003694	-0.037442325069	2	0.091045967058	1000.0	732.0	268.0	0.536	-0.577413053465
NM_001003698	0.0852599524448	90	0.0605884388192	1000.0	229.0	771.0	0.458	0.755260754153
NM_001003699	0.0852599524448	90	0.0605884388192	1000.0	229.0	771.0	0.458	0.755260754153
NM_001003704	-0.161960447958	7	-0.00824389219826	1000.0	939.0	61.0	0.122	-1.53438449933
NM_001003712	0.0214604566384	15	0.104274992647	1000.0	844.0	156.0	0.312	-1.03914972564
NM_001003713	-0.165647467409	10	-0.0781622782497	1000.0	846.0	154.0	0.308	-1.02594305155
NM_001003714	-0.165647467409	10	-0.0781622782497	1000.0	846.0	154.0	0.308	-1.02594305155
NM_001003715	-0.0454886471256	16	-0.0398799253036	1000.0	523.0	477.0	0.954	-0.0603863909975
NM_001003716	-0.0454886471256	16	-0.0398799253036	1000.0	523.0	477.0	0.954	-0.0603863909975
NM_001003722	-0.0735865433617	24	-0.237998801805	1000.0	21.0	979.0	0.042	2.22599706074
NM_001003786	0.126491795561	28	7.56199237944e-05	1000.0	19.0	981.0	0.038	1.96365943798
NM_001003787	0.126491795561	28	7.56199237944e-05	1000.0	19.0	981.0	0.038	1.96365943798
NM_001003788	0.126491795561	28	7.56199237944e-05	1000.0	19.0	981.0	0.038	1.96365943798
NM_001003789	-0.090224980035	38	-0.115793694369	1000.0	323.0	677.0	0.646	0.482228209471
NM_001003790	-0.0448556514723	30	-0.0487404878332	1000.0	470.0	530.0	0.94	0.0722357031032
NM_001003791	-0.0448556514723	30	-0.0487404878332	1000.0	470.0	530.0	0.94	0.0722357031032
NM_001003792	-0.135795432507	8	0.0607987610564	1000.0	979.0	21.0	0.042	-2.04992342722
NM_001003793	-0.135795432507	8	0.0607987610564	1000.0	979.0	21.0	0.042	-2.04992342722
NM_001003794	-0.163316889553	80	-0.14517750713	1000.0	675.0	325.0	0.65	-0.502027908028
NM_001003796	-0.265080563486	21	-0.162048967611	1000.0	911.0	89.0	0.178	-1.31641340406
NM_001003800	0.0512698318756	51	-0.0322331365523	1000.0	12.0	988.0	0.024	2.12025291465
NM_001003803	-0.327656440682	12	-0.0844266772239	1000.0	985.0	15.0	0.03	-1.99284315203
NM_001003805	-0.327656440682	12	-0.0844266772239	1000.0	985.0	15.0	0.03	-1.99284315203
NM_001003808	0.123179006334	11	0.0987212431751	1000.0	389.0	611.0	0.778	0.266029711331
NM_001003809	0.162957677284	56	0.0856839946767	1000.0	27.0	973.0	0.054	1.88871771209
NM_001003810	-0.023081920974	20	-0.090023731277	1000.0	189.0	811.0	0.378	0.868159996063
NM_001003828	0.0612805444327	72	0.104613376282	1000.0	818.0	182.0	0.364	-0.927785855491
NM_001003891	0.234866322624	9	0.153417128968	1000.0	262.0	738.0	0.524	0.650844769434
NM_001003897	-0.340807081221	6	-0.243275627944	1000.0	729.0	271.0	0.542	-0.632390369397
NM_001003931	0.0188443905814	11	-0.0329641558238	1000.0	308.0	692.0	0.616	0.492469275595
NM_001003935	0.0188443905814	11	-0.0329641558238	1000.0	308.0	692.0	0.616	0.492469275595
NM_001003940	0.112514170539	25	0.103885498968	1000.0	445.0	555.0	0.89	0.131964725394
NM_001003941	0.0956804452801	38	0.0543114493467	1000.0	246.0	754.0	0.492	0.700180790407
NM_001003942	0.112514170539	25	0.103885498968	1000.0	445.0	555.0	0.89	0.131964725394
NM_001003943	0.112514170539	25	0.103885498968	1000.0	445.0	555.0	0.89	0.131964725394
NM_001003945	0.0993823250184	56	0.0807793017674	1000.0	309.0	691.0	0.618	0.497142679938
NM_001003962	-0.142424702384	13	-0.12875727095	1000.0	565.0	435.0	0.87	-0.154061486284
NM_001004055	0.213707284222	3	0.0424335359597	1000.0	147.0	853.0	0.294	1.0208940371
NM_001004056	-0.399642383965	1	0.14242921187	1000.0	925.0	74.0	0.15	-1.75044748094
NM_001004057	-0.399642383965	1	0.14242921187	1000.0	925.0	74.0	0.15	-1.75044748094
NM_001004060	-0.0386119140402	21	-0.0404130617733	1000.0	481.0	519.0	0.962	0.0285929946015
NM_001004065	0.129815659766	80	0.149797611219	1000.0	691.0	309.0	0.618	-0.456043192403
NM_001004067	-0.0386119140402	21	-0.0404130617733	1000.0	481.0	519.0	0.962	0.0285929946015
NM_001004105	0.155518485699	36	0.165223431581	1000.0	584.0	416.0	0.832	-0.181564819903
NM_001004106	0.155518485699	36	0.165223431581	1000.0	584.0	416.0	0.832	-0.181564819903
NM_001004125	-0.0387881095391	6	-0.0597591914403	1000.0	431.0	569.0	0.862	0.179197449321
NM_001004128	0.212218505632	8	0.154685036357	1000.0	311.0	689.0	0.622	0.55380488225
NM_001004196	0.0150770414967	4	-0.0773014620795	1000.0	265.0	735.0	0.53	0.646987798626
NM_001004298	-0.0398585123904	22	-0.0473409356439	1000.0	448.0	552.0	0.896	0.114760169474
NM_001004300	-0.0386454481694	7	0.0372964395097	1000.0	736.0	264.0	0.528	-0.645131012217
NM_001004302	0.0631007962923	66	0.114077571197	1000.0	854.0	146.0	0.292	-1.08363030218
NM_001004303	-0.154576689486	2	0.0525211364417	1000.0	736.0	264.0	0.528	-0.7073999707
NM_001004304	0.366077113487	3	0.176196643357	1000.0	143.0	857.0	0.286	1.05065569979
NM_001004313	-0.0446157026538	8	0.0122314236447	1000.0	720.0	280.0	0.56	-0.5109330498
NM_001004316	-0.493763316633	2	0.0395010287113	1000.0	995.0	5.0	0.01	-2.61138313208
NM_001004333	-0.110567415732	12	-0.1403446969	1000.0	370.0	630.0	0.74	0.332332213819
NM_001004342	-0.0395461596737	14	-0.00693639346433	1000.0	636.0	364.0	0.728	-0.374557009407
NM_001004346	0.156079290133	15	-0.0571757150557	1000.0	3.0	997.0	0.006	2.58707613644
NM_001004354	0.365850398598	13	0.286020346895	1000.0	219.0	781.0	0.438	0.824275983001
NM_001004356	-0.0927361391178	54	0.00272073003123	1000.0	993.0	7.0	0.014	-2.40296457643
NM_001004358	-0.0927361391178	54	0.00272073003123	1000.0	993.0	7.0	0.014	-2.40296457643
NM_001004360	-0.00643377894848	7	-0.02570905181	1000.0	424.0	576.0	0.848	0.187267354734
NM_001004426	-0.169084909957	45	-0.20839071322	1000.0	224.0	776.0	0.448	0.744101644
NM_001004431	-0.327881994331	2	-0.0606111152698	1000.0	924.0	76.0	0.152	-1.37407499915
NM_001004434	0.0435937306784	14	0.0644641731453	1000.0	615.0	385.0	0.77	-0.276252121801
NM_001004439	0.0755929795479	38	0.0318220273987	1000.0	190.0	810.0	0.38	0.843752030863
NM_001004707	0.270134042607	3	0.109115850394	1000.0	208.0	792.0	0.416	0.837570486015
NM_001004720	0.0206161148865	4	-0.0595114874419	1000.0	294.0	706.0	0.588	0.551727764561
NM_001004722	0.0206161148865	4	-0.0595114874419	1000.0	294.0	706.0	0.588	0.551727764561
NM_001005207	-0.123060408732	2	-0.0942915280261	1000.0	552.0	448.0	0.896	-0.146960599559
NM_001005209	-0.0166853852938	20	0.00016780837699	1000.0	581.0	419.0	0.838	-0.245605541354
NM_001005210	-0.00695719669665	19	0.0196871950158	1000.0	678.0	322.0	0.644	-0.485903258263
NM_001005214	0.14514695549	8	0.126583022217	1000.0	463.0	537.0	0.926	0.15254369824
NM_001005242	0.149208175841	8	0.103433314903	1000.0	333.0	667.0	0.666	0.4920368578
NM_001005271	-0.0124069009801	22	0.162399171479	1000.0	978.0	22.0	0.044	-2.13708424893
NM_001005273	-0.0124069009801	22	0.162399171479	1000.0	978.0	22.0	0.044	-2.13708424893
NM_001005290	-0.132041411432	4	0.0173914123919	1000.0	763.0	237.0	0.474	-0.694350964409
NM_001005291	0.233993311711	2	0.00768781152601	1000.0	108.0	890.0	0.22	1.21426404822
NM_001005332	-0.282598812491	1	-0.168946748717	1000.0	546.0	435.0	0.908	-0.389620319447
NM_001005333	-0.282598812491	1	-0.168946748717	1000.0	546.0	435.0	0.908	-0.389620319447
NM_001005335	-0.0241901379927	6	0.0440875340699	1000.0	712.0	288.0	0.576	-0.539299000019
NM_001005337	-0.0872833549556	27	-0.00305577883758	1000.0	946.0	54.0	0.108	-1.60725471611
NM_001005339	0.401199840121	2	0.0486544218084	1000.0	71.0	929.0	0.142	1.39899680888
NM_001005340	-0.258746119555	2	-0.12110610786	1000.0	739.0	261.0	0.522	-0.64399959361
NM_001005353	-0.198902640753	16	-0.00136252107236	1000.0	980.0	20.0	0.04	-2.07889903882
NM_001005354	-0.247288723453	7	-0.184888529748	1000.0	697.0	303.0	0.606	-0.538876449799
NM_001005360	-0.123422633962	8	-0.0102439614538	1000.0	808.0	192.0	0.384	-0.88564649521
NM_001005361	-0.123422633962	8	-0.0102439614538	1000.0	808.0	192.0	0.384	-0.88564649521
NM_001005362	-0.123422633962	8	-0.0102439614538	1000.0	808.0	192.0	0.384	-0.88564649521
NM_001005366	-0.0779853212759	6	-0.0487745345893	1000.0	619.0	381.0	0.762	-0.261634598001
NM_001005367	0.186399072181	6	0.0714842717136	1000.0	155.0	845.0	0.31	0.996829246672
NM_001005368	0.00869124450933	3	-0.165291898382	1000.0	179.0	821.0	0.358	0.881583049044
NM_001005372	-0.0575776114731	8	-0.154296303237	1000.0	219.0	781.0	0.438	0.804213722217
NM_001005373	-0.0744428251673	16	-0.142051241173	1000.0	178.0	822.0	0.356	0.891896863994
NM_001005374	-0.0744428251673	16	-0.142051241173	1000.0	178.0	822.0	0.356	0.891896863994
NM_001005376	0.288335915142	6	-0.0352298520239	1000.0	2.0	998.0	0.004	2.73105911949
NM_001005377	0.288335915142	6	-0.0352298520239	1000.0	2.0	998.0	0.004	2.73105911949
NM_001005386	0.0446531138643	30	-0.140445329026	1000.0	3.0	997.0	0.006	2.99965172623
NM_001005404	0.119894486718	78	0.143094507039	1000.0	724.0	276.0	0.552	-0.646595873813
NM_001005407	0.0891197868494	24	0.0962810700147	1000.0	551.0	449.0	0.898	-0.113339035248
NM_001005408	-0.137087169136	6	-0.0139522095091	1000.0	795.0	205.0	0.41	-0.824567000921
NM_001005409	-0.191981785649	44	-0.184000926886	1000.0	557.0	443.0	0.886	-0.15899140894
NM_001005410	-0.0507225716711	16	0.0307622633055	1000.0	845.0	155.0	0.31	-0.970104190123
NM_001005411	-0.0507225716711	16	0.0307622633055	1000.0	845.0	155.0	0.31	-0.970104190123
NM_001005413	-0.23908283161	8	-0.111480828983	1000.0	906.0	94.0	0.188	-1.2816104808
NM_001005415	0.278923208474	5	0.126879050893	1000.0	199.0	801.0	0.398	0.872588501036
NM_001005416	0.278923208474	5	0.126879050893	1000.0	199.0	801.0	0.398	0.872588501036
NM_001005417	0.303676934367	2	0.196491970803	1000.0	348.0	652.0	0.696	0.443835664275
NM_001005473	0.216906222056	48	0.0825734751759	1000.0	4.0	996.0	0.008	2.85959474155
NM_001005474	0.0148779195478	4	0.0496713918665	1000.0	609.0	391.0	0.782	-0.244498074717
NM_001005476	0.117594129823	12	0.0279455312241	1000.0	151.0	849.0	0.302	1.0691943473
NM_001005498	-0.0905553740641	11	-0.0854168849657	1000.0	499.0	501.0	0.998	-0.0475307800303
NM_001005502	0.056134914701	160	0.0815428270857	1000.0	844.0	156.0	0.312	-1.04118562778
NM_001005505	0.198607568559	28	0.230914146583	1000.0	682.0	318.0	0.636	-0.474140830899
NM_001005609	0.178055761409	34	0.145104312878	1000.0	268.0	732.0	0.536	0.582128931079
NM_001005610	0.178055761409	34	0.145104312878	1000.0	268.0	732.0	0.536	0.582128931079
NM_001005611	0.178055761409	34	0.145104312878	1000.0	268.0	732.0	0.536	0.582128931079
NM_001005612	0.178055761409	34	0.145104312878	1000.0	268.0	732.0	0.536	0.582128931079
NM_001005615	0.178055761409	34	0.145104312878	1000.0	268.0	732.0	0.536	0.582128931079
NM_001005619	0.0909294986556	16	-0.0216484058607	1000.0	77.0	923.0	0.154	1.45338139638
NM_001005731	0.0909294986556	16	-0.0216484058607	1000.0	77.0	923.0	0.154	1.45338139638
NM_001005738	-0.535598643308	2	0.108560619643	1000.0	997.0	3.0	0.006	-3.14633274173
NM_001005739	-0.175996715539	12	-0.204206091535	1000.0	354.0	646.0	0.708	0.288673449012
NM_001005741	-0.0784299853679	36	-0.0771030240964	1000.0	498.0	502.0	0.996	-0.0220705412161
NM_001005742	-0.0784299853679	36	-0.0771030240964	1000.0	498.0	502.0	0.996	-0.0220705412161
NM_001005743	0.224215826506	4	0.0969733261652	1000.0	250.0	750.0	0.5	0.712784643048
NM_001005744	0.224215826506	4	0.0969733261652	1000.0	250.0	750.0	0.5	0.712784643048
NM_001005745	0.224215826506	4	0.0969733261652	1000.0	250.0	750.0	0.5	0.712784643048
NM_001005746	-0.0136792428342	3	0.0630770616676	1000.0	674.0	326.0	0.652	-0.481004698779
NM_001005747	-0.0136792428342	3	0.0630770616676	1000.0	674.0	326.0	0.652	-0.481004698779
NM_001005749	-0.0784299853679	36	-0.0771030240964	1000.0	498.0	502.0	0.996	-0.0220705412161
NM_001005750	-0.0784299853679	36	-0.0771030240964	1000.0	498.0	502.0	0.996	-0.0220705412161
NM_001005751	0.00903150122705	6	-0.109052549223	1000.0	221.0	779.0	0.442	0.775520122106
NM_001005752	-0.0638544463682	16	0.0895829376394	1000.0	965.0	35.0	0.07	-1.84072199938
NM_001005753	-0.343370829961	45	-0.182700010751	1000.0	1000.0	0.0	0.0	-3.14413035528
NM_001005781	0.254743270878	3	-0.13960501364	1000.0	31.0	969.0	0.062	1.95938411216
NM_001005782	0.254743270878	3	-0.13960501364	1000.0	31.0	969.0	0.062	1.95938411216
NM_001005845	-0.29105539578	4	-0.213020133905	1000.0	644.0	356.0	0.712	-0.463339927942
NM_001005849	-0.357051841259	24	-0.0370259184939	1000.0	1000.0	0.0	0.0	-4.54465497608
NM_001005855	0.0143335363701	52	-0.00824768975854	1000.0	276.0	724.0	0.552	0.582446015423
NM_001005862	-0.0791096410603	5	-0.0634162248132	1000.0	518.0	482.0	0.964	-0.13470235405
NM_001005915	0.0948445077554	20	0.0424444224682	1000.0	262.0	738.0	0.524	0.661964209971
NM_001005918	0.104239337796	8	0.0512163850653	1000.0	320.0	680.0	0.64	0.518412604684
NM_001005920	0.122132707894	8	0.0407347803955	1000.0	212.0	788.0	0.424	0.799443779478
NM_001006114	0.20510351165	21	0.161971966303	1000.0	301.0	699.0	0.602	0.507725499327
NM_001006115	-0.0328089904792	19	0.0499714890691	1000.0	850.0	150.0	0.3	-1.04509361223
NM_001006600	-0.123144775769	12	-0.0642777886843	1000.0	780.0	220.0	0.44	-0.79257308371
NM_001006605	0.0366451455328	18	-0.134263289064	1000.0	6.0	994.0	0.012	2.58633313296
NM_001006607	-0.17606086657	2	-0.104946600531	1000.0	565.0	435.0	0.87	-0.245512079064
NM_001006610	-0.207172965701	2	-0.0769494697588	1000.0	717.0	282.0	0.566	-0.648189326218
NM_001006616	0.0444657365917	20	-0.00199081539264	1000.0	249.0	751.0	0.498	0.688651744588
NM_001006617	-0.0960548079905	40	-0.163913255657	1000.0	101.0	899.0	0.202	1.25295063154
NM_001006618	-0.0960548079905	40	-0.163913255657	1000.0	101.0	899.0	0.202	1.25295063154
NM_001006619	-0.0960548079905	40	-0.163913255657	1000.0	101.0	899.0	0.202	1.25295063154
NM_001006620	-0.0960548079905	40	-0.163913255657	1000.0	101.0	899.0	0.202	1.25295063154
NM_001006621	-0.0960548079905	40	-0.163913255657	1000.0	101.0	899.0	0.202	1.25295063154
NM_001006622	0.0785149542631	40	0.009130832549	1000.0	81.0	919.0	0.162	1.35637214865
NM_001006623	0.0785149542631	40	0.009130832549	1000.0	81.0	919.0	0.162	1.35637214865
NM_001006624	-0.257433963448	30	-0.221212040931	1000.0	721.0	279.0	0.558	-0.571076732885
NM_001006625	-0.257433963448	30	-0.221212040931	1000.0	721.0	279.0	0.558	-0.571076732885
NM_001006634	0.265124213115	2	-0.0510092552245	1000.0	92.0	908.0	0.184	1.31343702874
NM_001006636	-0.102485274029	9	-0.0811092676363	1000.0	569.0	431.0	0.862	-0.196451546962
NM_001006638	0.150831220853	8	0.104260564378	1000.0	339.0	661.0	0.678	0.41036278094
NM_001006639	-0.20139885692	3	-0.106834696358	1000.0	713.0	287.0	0.574	-0.588321641704
NM_001006640	-0.20139885692	3	-0.106834696358	1000.0	713.0	287.0	0.574	-0.588321641704
NM_001006641	0.32262530457	8	0.13597143454	1000.0	23.0	977.0	0.046	1.80657845517
NM_001006642	0.32262530457	8	0.13597143454	1000.0	23.0	977.0	0.046	1.80657845517
NM_001006643	0.32262530457	8	0.13597143454	1000.0	23.0	977.0	0.046	1.80657845517
NM_001006656	-0.121600534689	40	-0.0769141926579	1000.0	743.0	257.0	0.514	-0.658765754445
NM_001006657	-0.14020553941	7	-0.0127360551507	1000.0	835.0	165.0	0.33	-1.07564435841
NM_001006665	0.0249243489584	7	-0.0356903835709	1000.0	349.0	651.0	0.698	0.398910756328
NM_001006666	-0.0893916819243	69	-0.00671409511344	1000.0	982.0	18.0	0.036	-2.02904697448
NM_001006667	0.562070571483	1	0.0683491516883	1000.0	6.0	986.0	0.028	1.82414752775
NM_001006684	-0.85181749416	1	-0.309317430057	1000.0	984.0	7.0	0.032	-1.32813931829
NM_001006932	0.0106566096646	57	0.0194595593961	1000.0	560.0	440.0	0.88	-0.157017873519
NM_001006935	-0.645607712021	2	-0.219855380032	1000.0	974.0	26.0	0.052	-1.59113459515
NM_001006936	-0.645607712021	2	-0.219855380032	1000.0	974.0	26.0	0.052	-1.59113459515
NM_001006937	-0.645607712021	2	-0.219855380032	1000.0	974.0	26.0	0.052	-1.59113459515
NM_001006943	0.123763512099	36	0.148722621903	1000.0	678.0	322.0	0.644	-0.441274546588
NM_001006944	0.0410942421073	18	0.0369804337899	1000.0	486.0	514.0	0.972	0.0556571259554
NM_001006945	-0.54316485992	1	-0.116746629087	1000.0	898.0	75.0	0.204	-1.25676285873
NM_001006946	0.161547904916	15	0.0974717410251	1000.0	212.0	788.0	0.424	0.799119719726
NM_001006947	-0.0352225433278	1	-0.0471008341118	1000.0	395.0	563.0	0.874	0.0369101857002
NM_001007023	-0.0380063690666	110	0.110721705605	1000.0	1000.0	0.0	0.0	-4.51461017254
NM_001007024	-0.0312344389303	90	-0.0979560880632	1000.0	30.0	970.0	0.06	1.88471490353
NM_001007025	-0.0312344389303	90	-0.0979560880632	1000.0	30.0	970.0	0.06	1.88471490353
NM_001007026	0.262381061687	48	0.180760531855	1000.0	72.0	928.0	0.144	1.42342720916
NM_001007027	-0.239592159014	1	-0.112512680972	1000.0	708.0	290.0	0.584	-0.441182201566
NM_001007067	0.0678156042769	3	-0.189101922734	1000.0	80.0	920.0	0.16	1.44065241046
NM_001007068	0.0678156042769	3	-0.189101922734	1000.0	80.0	920.0	0.16	1.44065241046
NM_001007069	0.0678156042769	3	-0.189101922734	1000.0	80.0	920.0	0.16	1.44065241046
NM_001007070	0.0678156042769	3	-0.189101922734	1000.0	80.0	920.0	0.16	1.44065241046
NM_001007072	0.290728060119	14	0.177559139936	1000.0	100.0	900.0	0.2	1.2443915847
NM_001007073	-0.0827694802416	4	-0.0479751401546	1000.0	593.0	407.0	0.814	-0.228545835379
NM_001007074	-0.0827694802416	4	-0.0479751401546	1000.0	593.0	407.0	0.814	-0.228545835379
NM_001007075	-2.52233645357e-05	5	-0.0531409810477	1000.0	346.0	654.0	0.692	0.404322888163
NM_001007088	-0.052065378071	12	-0.04195923628	1000.0	538.0	462.0	0.924	-0.0954152956576
NM_001007094	0.123907017551	29	0.243664676651	1000.0	971.0	29.0	0.058	-2.04543332793
NM_001007097	-0.0544660911844	258	-0.0157584805135	1000.0	980.0	20.0	0.04	-2.04662702677
NM_001007098	-0.110883747838	14	-0.130295313692	1000.0	398.0	602.0	0.796	0.235951050022
NM_001007099	-0.110883747838	14	-0.130295313692	1000.0	398.0	602.0	0.796	0.235951050022
NM_001007100	-0.110883747838	14	-0.130295313692	1000.0	398.0	602.0	0.796	0.235951050022
NM_001007102	-0.527403606605	5	-0.282631152269	1000.0	929.0	71.0	0.142	-1.39224931684
NM_001007139	0.0478698835151	39	0.0905443221348	1000.0	806.0	194.0	0.388	-0.876510677
NM_001007156	0.0638123961358	171	0.0845520453809	1000.0	755.0	245.0	0.49	-0.668051313403
NM_001007157	0.568403258679	1	0.174646426347	1000.0	96.0	868.0	0.264	1.02357519438
NM_001007169	0.122288784486	8	0.0653549353352	1000.0	314.0	686.0	0.628	0.460334568678
NM_001007188	-0.0497399334831	2	-0.089389787028	1000.0	424.0	576.0	0.848	0.178435608614
NM_001007214	-0.0272375907684	40	-0.0453183246875	1000.0	334.0	666.0	0.668	0.393369592846
NM_001007224	-0.119896992995	66	-0.0579115458687	1000.0	946.0	54.0	0.108	-1.55185765943
NM_001007225	0.0744050534367	27	0.0894398106999	1000.0	605.0	395.0	0.79	-0.253474208261
NM_001007226	-0.28361848328	18	-0.193891851307	1000.0	853.0	147.0	0.294	-1.0373469216
NM_001007227	-0.28361848328	18	-0.193891851307	1000.0	853.0	147.0	0.294	-1.0373469216
NM_001007228	-0.28361848328	18	-0.193891851307	1000.0	853.0	147.0	0.294	-1.0373469216
NM_001007229	-0.28361848328	18	-0.193891851307	1000.0	853.0	147.0	0.294	-1.0373469216
NM_001007230	-0.28361848328	18	-0.193891851307	1000.0	853.0	147.0	0.294	-1.0373469216
NM_001007231	-0.0710468158952	14	-0.0199709837421	1000.0	707.0	293.0	0.586	-0.55767224708
NM_001007233	-0.200973375835	2	-0.151770385152	1000.0	574.0	426.0	0.852	-0.198659522551
NM_001007234	-0.200973375835	2	-0.151770385152	1000.0	574.0	426.0	0.852	-0.198659522551
NM_001007237	0.0333681371841	36	0.0433521811533	1000.0	571.0	429.0	0.858	-0.175837604206
NM_001007239	-0.417809588477	3	-0.254254638521	1000.0	771.0	229.0	0.458	-0.784292033941
NM_001007240	0.160622903021	6	0.142327649229	1000.0	462.0	538.0	0.924	0.124179280323
NM_001007241	0.160622903021	6	0.142327649229	1000.0	462.0	538.0	0.924	0.124179280323
NM_001007242	0.160622903021	6	0.142327649229	1000.0	462.0	538.0	0.924	0.124179280323
NM_001007243	-0.011099687096	5	-0.00526038894896	1000.0	528.0	472.0	0.944	-0.0430554649617
NM_001007246	-0.0545595426748	85	-0.0063360353923	1000.0	897.0	103.0	0.206	-1.29355109659
NM_001007248	-0.0647807484952	4	-0.243294326967	1000.0	161.0	839.0	0.322	1.03758451682
NM_001007250	-0.110883747838	14	-0.130295313692	1000.0	398.0	602.0	0.796	0.235951050022
NM_001007255	-0.0178778264954	3	-0.103090228611	1000.0	311.0	689.0	0.622	0.532663050039
NM_001007256	-0.0178778264954	3	-0.103090228611	1000.0	311.0	689.0	0.622	0.532663050039
NM_001007257	-0.0425274452046	42	-0.0100473211839	1000.0	739.0	261.0	0.522	-0.62236758571
NM_001007269	-0.0701675432116	15	-0.11563003464	1000.0	297.0	703.0	0.594	0.540065974585
NM_001007270	-0.0701675432116	15	-0.11563003464	1000.0	297.0	703.0	0.594	0.540065974585
NM_001007271	0.136742902635	4	-0.047661279763	1000.0	140.0	860.0	0.28	1.11451944823
NM_001007272	0.136742902635	4	-0.047661279763	1000.0	140.0	860.0	0.28	1.11451944823
NM_001007273	0.136742902635	4	-0.047661279763	1000.0	140.0	860.0	0.28	1.11451944823
NM_001007278	-0.154322840387	66	-0.157043415416	1000.0	485.0	515.0	0.97	0.0710320327414
NM_001007466	0.110219489736	38	0.123328615273	1000.0	610.0	390.0	0.78	-0.266006080814
NM_001007470	0.00338843568302	36	0.117190571137	1000.0	977.0	23.0	0.046	-2.10017337224
NM_001007471	0.00338843568302	36	0.117190571137	1000.0	977.0	23.0	0.046	-2.10017337224
NM_001007523	-0.0390668046916	16	-0.122696558423	1000.0	126.0	874.0	0.252	1.12162382755
NM_001007524	-0.0390668046916	16	-0.122696558423	1000.0	126.0	874.0	0.252	1.12162382755
NM_001007533	0.163996260844	2	0.114806418645	1000.0	445.0	551.0	0.898	0.241322255057
NM_001007538	0.229528440185	6	0.00495779280386	1000.0	18.0	982.0	0.036	2.09009483454
NM_001007553	-0.0425834526123	9	-0.117461103915	1000.0	231.0	769.0	0.462	0.692648592449
NM_001007559	0.0557037377253	28	-0.097664477523	1000.0	18.0	982.0	0.036	2.21839053552
NM_001007560	0.185713083094	7	0.166073898392	1000.0	456.0	544.0	0.912	0.156957328115
NM_001007593	-0.0550668451187	6	-0.18203651322	1000.0	202.0	798.0	0.404	0.845723878208
NM_001007793	-0.327365124723	5	-0.164613811562	1000.0	831.0	169.0	0.338	-0.987128339027
NM_001008211	0.0671466202515	6	-0.129804917891	1000.0	85.0	915.0	0.17	1.40025294918
NM_001008212	0.0671466202515	6	-0.129804917891	1000.0	85.0	915.0	0.17	1.40025294918
NM_001008213	0.0671466202515	6	-0.129804917891	1000.0	85.0	915.0	0.17	1.40025294918
NM_001008215	-0.258020226424	10	-0.192914089576	1000.0	704.0	296.0	0.592	-0.578588334647
NM_001008216	0.163741854241	24	0.000798754545304	1000.0	4.0	996.0	0.008	2.4615660474
NM_001008220	0.147414701758	64	0.144748948063	1000.0	492.0	508.0	0.984	0.0675653072517
NM_001008222	0.146081112624	10	0.026751460398	1000.0	76.0	924.0	0.152	1.37069750153
NM_001008224	0.240988863803	8	0.140192938939	1000.0	193.0	807.0	0.386	0.886773316135
NM_001008225	-0.226434913617	24	-0.149942447892	1000.0	811.0	189.0	0.378	-0.923442496608
NM_001008228	-0.110607059956	32	-0.0723081526013	1000.0	768.0	232.0	0.464	-0.727944827619
NM_001008229	-0.110607059956	32	-0.0723081526013	1000.0	768.0	232.0	0.464	-0.727944827619
NM_001008239	0.0397991139279	14	-0.0846127992093	1000.0	60.0	940.0	0.12	1.58617617445
NM_001008272	-0.0766109858988	6	-0.0341311590472	1000.0	646.0	354.0	0.708	-0.382030401404
NM_001008273	-0.0766109858988	6	-0.0341311590472	1000.0	646.0	354.0	0.708	-0.382030401404
NM_001008274	0.0351470073974	5	0.0537407944226	1000.0	559.0	441.0	0.882	-0.0920739951802
NM_001008387	-0.159026503098	17	0.0733712067215	1000.0	999.0	1.0	0.002	-2.86304265824
NM_001008388	-0.102876661751	10	-0.197608633835	1000.0	190.0	810.0	0.38	0.903412418946
NM_001008390	-0.42640119574	18	-0.220912950314	1000.0	991.0	9.0	0.018	-2.24955162003
NM_001008392	0.0232308320386	69	-0.00533471450527	1000.0	213.0	787.0	0.426	0.799263735362
NM_001008393	-0.354693893191	23	-0.226500575506	1000.0	963.0	37.0	0.074	-1.81350617125
NM_001008404	0.302938708478	14	0.192877698369	1000.0	134.0	866.0	0.268	1.11109718878
NM_001008405	-0.026039513486	36	-0.00535862733377	1000.0	660.0	340.0	0.68	-0.404947227051
NM_001008406	-0.026039513486	36	-0.00535862733377	1000.0	660.0	340.0	0.68	-0.404947227051
NM_001008407	-0.026039513486	36	-0.00535862733377	1000.0	660.0	340.0	0.68	-0.404947227051
NM_001008408	0.0593113843355	96	0.0775606996086	1000.0	703.0	297.0	0.594	-0.509918103882
NM_001008409	0.0970745366672	20	0.157132119909	1000.0	800.0	200.0	0.4	-0.869464732867
NM_001008410	-0.26092812823	16	-0.162893165898	1000.0	856.0	144.0	0.288	-1.0563638143
NM_001008485	-0.202546177442	2	-0.20777227783	1000.0	465.0	535.0	0.93	0.0211716259308
NM_001008486	-0.202546177442	2	-0.20777227783	1000.0	465.0	535.0	0.93	0.0211716259308
NM_001008487	-0.202546177442	2	-0.20777227783	1000.0	465.0	535.0	0.93	0.0211716259308
NM_001008491	-0.0696993709845	56	-0.0160386055083	1000.0	854.0	146.0	0.292	-1.02229298661
NM_001008492	-0.0696993709845	56	-0.0160386055083	1000.0	854.0	146.0	0.292	-1.02229298661
NM_001008493	0.000240625294906	115	-0.00232311874761	1000.0	478.0	522.0	0.956	0.0844037064528
NM_001008528	-0.0384172184371	39	-0.0116204096037	1000.0	693.0	307.0	0.614	-0.492647174923
NM_001008529	-0.0384172184371	39	-0.0116204096037	1000.0	693.0	307.0	0.614	-0.492647174923
NM_001008530	-0.442615331961	3	-0.191657926236	1000.0	876.0	124.0	0.248	-1.19285324619
NM_001008537	0.0263044245585	63	0.0193288412618	1000.0	428.0	572.0	0.856	0.183050576613
NM_001008539	0.0810784165187	20	0.0600920583427	1000.0	373.0	627.0	0.746	0.34960835411
NM_001008540	-0.616177028134	9	-0.0948486730903	1000.0	1000.0	0.0	0.0	-4.88083075935
NM_001008541	-0.241216978994	11	-0.162320667945	1000.0	795.0	205.0	0.41	-0.852913421937
NM_001008563	-0.174402044189	18	-0.0319560721194	1000.0	956.0	44.0	0.088	-1.75535152646
NM_001008564	-0.0096189126277	9	0.0646996080452	1000.0	754.0	246.0	0.492	-0.650663992016
NM_001008565	-0.0096189126277	9	0.0646996080452	1000.0	754.0	246.0	0.492	-0.650663992016
NM_001008567	-0.081031808178	26	-0.0502464170701	1000.0	667.0	333.0	0.666	-0.433179419622
NM_001008656	0.0297318447125	27	0.0691002091289	1000.0	737.0	263.0	0.526	-0.606596130639
NM_001008657	0.0297318447125	27	0.0691002091289	1000.0	737.0	263.0	0.526	-0.606596130639
NM_001008660	-0.00531099904144	20	-0.1000025394	1000.0	111.0	889.0	0.222	1.22130956515
NM_001008661	0.288442537608	12	0.0821078699943	1000.0	27.0	973.0	0.054	1.94441428185
NM_001008662	0.288442537608	12	0.0821078699943	1000.0	27.0	973.0	0.054	1.94441428185
NM_001008693	0.184339131413	15	0.165845142132	1000.0	412.0	588.0	0.824	0.228872956452
NM_001008695	-0.0511379573805	2	-0.0301878294484	1000.0	554.0	446.0	0.892	-0.098339594713
NM_001008699	0.211233834205	12	-0.0100102197684	1000.0	3.0	997.0	0.006	2.81912065928
NM_001008701	0.104494828971	123	0.107156869892	1000.0	543.0	457.0	0.914	-0.0783434450892
NM_001008703	-0.182555790727	2	-0.118188301163	1000.0	587.0	413.0	0.826	-0.313287325165
NM_001008704	-0.182555790727	2	-0.118188301163	1000.0	587.0	413.0	0.826	-0.313287325165
NM_001008707	-0.00652145657478	14	-0.0133561639532	1000.0	483.0	517.0	0.966	0.0744853137819
NM_001008708	-0.466353078172	1	-0.127809457443	1000.0	826.0	166.0	0.348	-1.11524341075
NM_001008709	-0.354049216214	2	-0.168110896304	1000.0	770.0	229.0	0.46	-0.819496735588
NM_001008710	-0.0146473029071	32	-0.0315688248861	1000.0	363.0	637.0	0.726	0.362887681125
NM_001008711	-0.0146473029071	32	-0.0315688248861	1000.0	363.0	637.0	0.726	0.362887681125
NM_001008712	-0.0146473029071	32	-0.0315688248861	1000.0	363.0	637.0	0.726	0.362887681125
NM_001008726	-0.13588574348	36	-0.193801308072	1000.0	190.0	810.0	0.38	0.852409140631
NM_001008735	0.220377135727	8	0.13162653647	1000.0	233.0	767.0	0.466	0.729780991736
NM_001008738	0.136449061316	26	0.0654844965111	1000.0	128.0	872.0	0.256	1.10420068742
NM_001008744	-0.213751903813	10	-0.103048636828	1000.0	852.0	148.0	0.296	-1.00122732578
NM_001008801	0.187562449094	5	0.0838131250243	1000.0	257.0	743.0	0.514	0.650549754694
NM_001008844	0.0299929274635	3	0.0615162353807	1000.0	572.0	428.0	0.856	-0.191643117594
NM_001008860	-0.200407066979	2	-0.168789009232	1000.0	544.0	456.0	0.912	-0.122238971546
NM_001008892	-0.200407066979	2	-0.168789009232	1000.0	544.0	456.0	0.912	-0.122238971546
NM_001008894	-0.200407066979	2	-0.168789009232	1000.0	544.0	456.0	0.912	-0.122238971546
NM_001008895	0.000931102493945	8	0.0102177195646	1000.0	527.0	473.0	0.946	-0.0811584042195
NM_001008896	-0.127331282297	13	-0.00471315385455	1000.0	953.0	47.0	0.094	-1.61653576921
NM_001008897	-0.107417365467	12	-0.215821034473	1000.0	156.0	844.0	0.312	1.0295104951
NM_001008901	0.590614464055	1	0.0571042820568	1000.0	70.0	930.0	0.14	1.62625102431
NM_001008910	-0.31821443296	6	-0.248000082356	1000.0	647.0	353.0	0.706	-0.476692014303
NM_001008925	-0.0202462596781	18	-0.0557295358991	1000.0	307.0	693.0	0.614	0.470338053996
NM_001008938	-0.551092650595	4	-0.242394500416	1000.0	971.0	29.0	0.058	-1.62738775521
NM_001009	-0.151396092369	1	-0.0824748962922	1000.0	616.0	346.0	0.768	-0.262981110252
NM_001009182	-0.766861015541	3	-0.294061751988	1000.0	985.0	15.0	0.03	-1.83151883341
NM_001009183	-0.766861015541	3	-0.294061751988	1000.0	985.0	15.0	0.03	-1.83151883341
NM_001009184	-0.0725248238974	7	-0.128494359652	1000.0	292.0	708.0	0.584	0.550373879013
NM_001009185	-0.13179719448	4	-0.0498597285551	1000.0	706.0	294.0	0.588	-0.555249140267
NM_001009186	-0.0828039414849	10	-0.0914807383071	1000.0	449.0	551.0	0.898	0.0894052569569
NM_001009552	0.342335445826	1	-0.0406189280849	1000.0	93.0	847.0	0.306	1.17436951486
NM_001009554	0.109448381079	15	-0.0795341657123	1000.0	42.0	958.0	0.084	1.86076112134
NM_001009555	-0.0550754621493	42	-0.0546912224162	1000.0	495.0	505.0	0.99	-0.0091236358496
NM_001009566	0.147420573506	7	0.0181030197836	1000.0	135.0	865.0	0.27	1.13328844999
NM_001009568	-0.035723913098	8	0.0616584065062	1000.0	784.0	216.0	0.432	-0.823111677549
NM_001009569	-0.0544503019295	56	-0.110630980145	1000.0	128.0	872.0	0.256	1.09771447115
NM_001009571	-0.325692897119	1	-0.0992624274672	1000.0	767.0	233.0	0.466	-0.804428459375
NM_001009584	0.39203694659	2	-0.0393706418806	1000.0	10.0	990.0	0.02	2.18349505317
NM_001009598	-0.198260413075	7	-0.0671577157287	1000.0	921.0	79.0	0.158	-1.37782910927
NM_001009811	-0.0390559831836	1	0.106616799571	1000.0	691.0	300.0	0.618	-0.49776330636
NM_001009813	0.279413130557	10	0.226474075607	1000.0	332.0	668.0	0.664	0.475997084376
NM_001009814	-0.0563808106539	5	-0.162643800527	1000.0	223.0	777.0	0.446	0.746870985063
NM_001009824	0.234998663558	6	0.0691203643537	1000.0	130.0	870.0	0.26	1.13533585092
NM_001009877	-0.33347463777	6	-0.131226414595	1000.0	986.0	14.0	0.028	-2.1094678765
NM_001009880	-0.0327060893901	84	-0.00522635423085	1000.0	726.0	274.0	0.548	-0.612732742146
NM_001009881	0.574892628666	1	0.127702807615	1000.0	73.0	900.0	0.2	1.16543487351
NM_001009882	0.574892628666	1	0.127702807615	1000.0	73.0	900.0	0.2	1.16543487351
NM_001009894	-0.587459856867	6	-0.20294686427	1000.0	1000.0	0.0	0.0	-2.6176576979
NM_001009899	0.304319244765	9	0.170353463168	1000.0	140.0	860.0	0.28	1.02761274877
NM_001009905	0.0847862305637	2	0.119125621377	1000.0	582.0	418.0	0.836	-0.147636555938
NM_001009909	-0.123744160949	4	-0.00370393738326	1000.0	755.0	245.0	0.49	-0.725023739541
NM_001009921	0.101883431734	6	0.129389133128	1000.0	587.0	413.0	0.826	-0.169415515186
NM_001009922	-0.0202462596781	18	-0.0557295358991	1000.0	307.0	693.0	0.614	0.470338053996
NM_001009923	-0.260142422998	14	-0.241473540273	1000.0	558.0	442.0	0.884	-0.181128397303
NM_001009924	-0.260142422998	14	-0.241473540273	1000.0	558.0	442.0	0.884	-0.181128397303
NM_001009925	-0.260142422998	14	-0.241473540273	1000.0	558.0	442.0	0.884	-0.181128397303
NM_001009932	0.0260713011717	12	-0.0760956600337	1000.0	84.0	916.0	0.168	1.28133684874
NM_001009933	0.0260713011717	12	-0.0760956600337	1000.0	84.0	916.0	0.168	1.28133684874
NM_001009934	0.0260713011717	12	-0.0760956600337	1000.0	84.0	916.0	0.168	1.28133684874
NM_001009936	0.0148566047164	78	-0.0142259914479	1000.0	214.0	786.0	0.428	0.809816042194
NM_001009941	-0.848139727038	2	-0.16447122781	1000.0	1000.0	0.0	0.0	-2.69766668977
NM_001009942	-0.848139727038	2	-0.16447122781	1000.0	1000.0	0.0	0.0	-2.69766668977
NM_001009943	-0.848139727038	2	-0.16447122781	1000.0	1000.0	0.0	0.0	-2.69766668977
NM_001009944	0.044818857062	27	0.015905525291	1000.0	323.0	677.0	0.646	0.442759917368
NM_001009955	0.0670810419759	24	0.0822550597808	1000.0	588.0	412.0	0.824	-0.227147248871
NM_001009958	-0.099329994729	20	-0.157674952816	1000.0	254.0	746.0	0.508	0.688729596343
NM_001009959	0.0364728916101	5	0.0220013359906	1000.0	481.0	519.0	0.962	0.112025205808
NM_001009960	-0.099329994729	20	-0.157674952816	1000.0	254.0	746.0	0.508	0.688729596343
NM_001009996	0.0258957027099	26	-0.0612213334935	1000.0	78.0	922.0	0.156	1.44572512834
NM_001009997	-0.155897649437	2	0.109741591517	1000.0	875.0	125.0	0.25	-1.14179497713
NM_001009998	-0.183201363527	9	0.131437552127	1000.0	984.0	16.0	0.032	-2.25949647084
NM_001010845	0.252428943052	2	0.172159089517	1000.0	333.0	667.0	0.666	0.379537410831
NM_001010846	-0.0263841369786	34	-0.0612560448039	1000.0	237.0	763.0	0.474	0.703770247703
NM_001010851	-0.281857686677	2	-0.0875618796442	1000.0	825.0	175.0	0.35	-0.941523008595
NM_001010853	0.198404009545	12	0.0475734275834	1000.0	38.0	962.0	0.076	1.73363322215
NM_001010854	0.0653894433935	7	-0.0397071051799	1000.0	159.0	841.0	0.318	0.989809257091
NM_001010861	0.101626068583	9	0.0474753311785	1000.0	275.0	725.0	0.55	0.56375258735
NM_001010862	0.0365590436254	12	-0.0736434189871	1000.0	117.0	883.0	0.234	1.1832033596
NM_001010866	-0.308573321527	21	-0.2288820988	1000.0	878.0	122.0	0.244	-1.10255391959
NM_001010867	0.0429171032414	148	0.0240694438765	1000.0	288.0	712.0	0.576	0.572746577385
NM_001010870	-0.0846253684321	2	0.048013589423	1000.0	696.0	304.0	0.608	-0.507323185225
NM_001010873	-0.286353775292	1	0.0257147097308	1000.0	853.0	143.0	0.294	-1.05928405502
NM_001010883	0.131452671378	9	0.070738111318	1000.0	248.0	752.0	0.496	0.651019649514
NM_001010891	-0.072440754314	40	-0.0466116569542	1000.0	682.0	318.0	0.636	-0.508257120579
NM_001010895	-0.0371553019979	4	-0.0963175109353	1000.0	366.0	634.0	0.732	0.331678870694
NM_001010897	0.455461163459	3	0.149684955219	1000.0	44.0	956.0	0.088	1.57953131236
NM_001010898	0.0608204702577	100	0.0443279943329	1000.0	292.0	708.0	0.584	0.533129069124
NM_001010911	0.277891174325	6	0.0936399983336	1000.0	56.0	944.0	0.112	1.53430640117
NM_001010917	-0.196983985355	16	-0.0953413233021	1000.0	857.0	143.0	0.286	-1.0927029882
NM_001010923	0.0180260269947	4	-0.0251862351687	1000.0	390.0	610.0	0.78	0.268407794829
NM_001010924	-0.0164534171815	7	0.0299908070283	1000.0	664.0	336.0	0.672	-0.422540567446
NM_001010926	-0.0426370350058	5	-0.0456471628996	1000.0	502.0	498.0	0.996	0.0201868710342
NM_001010931	-0.104648491318	10	0.0717217357469	1000.0	969.0	31.0	0.062	-1.77965069797
NM_001010932	-0.104648491318	10	0.0717217357469	1000.0	969.0	31.0	0.062	-1.77965069797
NM_001010933	-0.104648491318	10	0.0717217357469	1000.0	969.0	31.0	0.062	-1.77965069797
NM_001010934	-0.104648491318	10	0.0717217357469	1000.0	969.0	31.0	0.062	-1.77965069797
NM_001010935	-0.0597461698013	4	-0.188430531417	1000.0	210.0	790.0	0.42	0.774813193883
NM_001010938	0.093503814596	27	0.111505897087	1000.0	601.0	399.0	0.798	-0.263496691353
NM_001010942	-0.302118937546	4	-0.232099832168	1000.0	636.0	364.0	0.728	-0.395388331065
NM_001010969	0.0645883820911	24	0.0811149427888	1000.0	611.0	389.0	0.778	-0.264967384236
NM_001010972	0.108185481942	10	0.115879446005	1000.0	544.0	456.0	0.912	-0.0627209889853
NM_001010974	-0.225560026093	10	-0.263534919261	1000.0	348.0	652.0	0.696	0.318493180236
NM_001010982	0.389662010772	3	0.191288053951	1000.0	133.0	867.0	0.266	1.09213457192
NM_001010986	-0.137105044237	3	-0.116860894385	1000.0	539.0	461.0	0.922	-0.10672096076
NM_001010989	-0.0608142264283	1	-0.184621264099	1000.0	321.0	678.0	0.644	0.36538263729
NM_001010990	-0.0608142264283	1	-0.184621264099	1000.0	321.0	678.0	0.644	0.36538263729
NM_001011513	0.00716629005507	48	0.0345555542417	1000.0	730.0	270.0	0.54	-0.641523851506
NM_001011515	0.00716629005507	48	0.0345555542417	1000.0	730.0	270.0	0.54	-0.641523851506
NM_001011516	0.00716629005507	48	0.0345555542417	1000.0	730.0	270.0	0.54	-0.641523851506
NM_001011537	-0.355217564379	10	-0.190417174164	1000.0	944.0	56.0	0.112	-1.53564388618
NM_001011545	-0.00697379817109	22	-0.0677059522876	1000.0	207.0	793.0	0.414	0.822598110291
NM_001011551	-0.42773048516	4	-0.213415206169	1000.0	892.0	108.0	0.216	-1.16332401395
NM_001011553	-0.43206947467	2	0.0362314860685	1000.0	991.0	9.0	0.018	-2.21767517885
NM_001011554	-0.0375898314852	50	-0.0399301449157	1000.0	477.0	523.0	0.954	0.0510772443282
NM_001011645	0.151810204222	7	0.0903430936776	1000.0	290.0	710.0	0.58	0.546600556343
NM_001011649	-0.159559126613	3	0.0528748678881	1000.0	863.0	137.0	0.274	-1.08988209476
NM_001011655	0.0729223624849	22	0.150871331966	1000.0	848.0	152.0	0.304	-1.04304044632
NM_001011657	-0.097130860557	1	0.107638834042	1000.0	778.0	221.0	0.444	-0.733855883285
NM_001011658	-0.143959269816	34	-0.101695964134	1000.0	795.0	205.0	0.41	-0.823680801193
NM_001011663	-0.242247690889	1	-0.129889035776	1000.0	649.0	349.0	0.702	-0.390515787326
NM_001011666	-0.0211226209712	76	-0.0154866747784	1000.0	568.0	432.0	0.864	-0.148065080151
NM_001011667	-0.491207339617	20	-0.236651810385	1000.0	999.0	1.0	0.002	-2.71116009725
NM_001011668	-0.491207339617	20	-0.236651810385	1000.0	999.0	1.0	0.002	-2.71116009725
NM_001011669	-0.491207339617	20	-0.236651810385	1000.0	999.0	1.0	0.002	-2.71116009725
NM_001011670	-0.491207339617	20	-0.236651810385	1000.0	999.0	1.0	0.002	-2.71116009725
NM_001011671	-0.491207339617	20	-0.236651810385	1000.0	999.0	1.0	0.002	-2.71116009725
NM_001011703	0.0352775576315	116	0.0242188526704	1000.0	370.0	630.0	0.74	0.357856768753
NM_001011705	-0.0295891610326	2	-0.151882852937	1000.0	310.0	690.0	0.62	0.459140008452
NM_001011708	-0.0512993441638	22	-0.0195535723897	1000.0	668.0	332.0	0.664	-0.445149695008
NM_001011722	0.101873215146	20	0.0875850752922	1000.0	426.0	574.0	0.852	0.176106860093
NM_001011724	0.477529588674	2	-0.0343051264164	1000.0	16.0	984.0	0.032	2.30960230017
NM_001011725	0.477529588674	2	-0.0343051264164	1000.0	16.0	984.0	0.032	2.30960230017
NM_001011885	0.0882649121314	4	-0.0777274513542	1000.0	114.0	886.0	0.228	1.18570103498
NM_001012279	0.227492676556	2	0.145944164748	1000.0	382.0	618.0	0.764	0.419597293423
NM_001012300	-0.0885138017043	8	-0.270346003371	1000.0	74.0	926.0	0.148	1.47582796287
NM_001012320	0.0115556375986	15	-0.117279378268	1000.0	62.0	938.0	0.124	1.56695739826
NM_001012329	0.163053905236	10	0.0679297423282	1000.0	179.0	821.0	0.358	0.89757370654
NM_001012333	-0.265765127099	3	-0.10591677438	1000.0	785.0	215.0	0.43	-0.860068266139
NM_001012334	-0.265765127099	3	-0.10591677438	1000.0	785.0	215.0	0.43	-0.860068266139
NM_001012338	0.0638123961358	171	0.0845520453809	1000.0	755.0	245.0	0.49	-0.668051313403
NM_001012339	-0.0215804494902	42	-0.0630763694859	1000.0	219.0	781.0	0.438	0.73457791191
NM_001012393	0.0319148946531	60	0.115529138678	1000.0	984.0	16.0	0.032	-2.02757237448
NM_001012398	-0.222673797065	4	-0.278103889074	1000.0	362.0	638.0	0.724	0.298502303561
NM_001012415	-0.177722743892	7	-0.031286691809	1000.0	900.0	100.0	0.2	-1.24662828826
NM_001012419	0.162670046717	4	0.191296590917	1000.0	593.0	407.0	0.814	-0.174172453133
NM_001012420	-0.0741370172157	3	-0.0220588146986	1000.0	598.0	402.0	0.804	-0.315258288926
NM_001012421	0.162670046717	4	0.191296590917	1000.0	593.0	407.0	0.814	-0.174172453133
NM_001012423	-0.0741370172157	3	-0.0220588146986	1000.0	598.0	402.0	0.804	-0.315258288926
NM_001012426	0.27377701347	60	0.201063445667	1000.0	84.0	916.0	0.168	1.3693000315
NM_001012427	0.27377701347	60	0.201063445667	1000.0	84.0	916.0	0.168	1.3693000315
NM_001012452	-0.0741370172157	3	-0.0220588146986	1000.0	598.0	402.0	0.804	-0.315258288926
NM_001012478	-0.0522081605653	48	-0.0507619894673	1000.0	502.0	498.0	0.996	-0.0301382409614
NM_001012505	0.0384446475717	78	0.0405450357311	1000.0	521.0	479.0	0.958	-0.0560583917878
NM_001012508	0.124859064924	36	0.142577480377	1000.0	650.0	350.0	0.7	-0.351048893451
NM_001012509	0.21194247787	8	0.123048432824	1000.0	187.0	813.0	0.374	0.852378139402
NM_001012511	-0.299082222403	154	-0.221896919049	1000.0	995.0	5.0	0.01	-2.63708787389
NM_001012514	-0.0780302761493	11	0.020277946864	1000.0	883.0	117.0	0.234	-1.21528653555
NM_001012515	-0.0970032336766	15	-0.159718964237	1000.0	239.0	761.0	0.478	0.735628604449
NM_001012516	-0.0780302761493	11	0.020277946864	1000.0	883.0	117.0	0.234	-1.21528653555
NM_001012614	-0.0305251586797	15	0.0207525840074	1000.0	744.0	256.0	0.512	-0.642944129524
NM_001012631	0.0650410700902	12	0.0235927888367	1000.0	340.0	660.0	0.68	0.433093898222
NM_001012632	0.0650410700902	12	0.0235927888367	1000.0	340.0	660.0	0.68	0.433093898222
NM_001012633	0.0650410700902	12	0.0235927888367	1000.0	340.0	660.0	0.68	0.433093898222
NM_001012634	0.0650410700902	12	0.0235927888367	1000.0	340.0	660.0	0.68	0.433093898222
NM_001012635	0.0650410700902	12	0.0235927888367	1000.0	340.0	660.0	0.68	0.433093898222
NM_001012636	0.0650410700902	12	0.0235927888367	1000.0	340.0	660.0	0.68	0.433093898222
NM_001012642	-0.0410598244186	5	-0.0803111088262	1000.0	413.0	587.0	0.826	0.246729005037
NM_001012643	-0.153941667133	8	0.119088698581	1000.0	981.0	19.0	0.038	-2.17019771146
NM_001012644	0.143569223061	16	0.0925376032648	1000.0	289.0	711.0	0.578	0.562557007901
NM_001012661	0.0286397363919	2	-0.00882154307426	1000.0	444.0	553.0	0.894	0.213278740401
NM_001012662	0.0286397363919	2	-0.00882154307426	1000.0	444.0	553.0	0.894	0.213278740401
NM_001012663	0.0286397363919	2	-0.00882154307426	1000.0	444.0	553.0	0.894	0.213278740401
NM_001012664	0.0286397363919	2	-0.00882154307426	1000.0	444.0	553.0	0.894	0.213278740401
NM_001012665	0.140610220701	10	-0.0286928557799	1000.0	43.0	957.0	0.086	1.69667522696
NM_001012718	0.0650410700902	12	0.0235927888367	1000.0	340.0	660.0	0.68	0.433093898222
NM_001012720	-0.104719022498	30	-0.125190020335	1000.0	349.0	651.0	0.698	0.366396455407
NM_001012722	-0.104719022498	30	-0.125190020335	1000.0	349.0	651.0	0.698	0.366396455407
NM_001012727	0.261024248832	4	0.0543019774999	1000.0	81.0	919.0	0.162	1.40807766518
NM_001012732	-0.0846568689323	21	-0.0765774063664	1000.0	548.0	452.0	0.904	-0.123337786625
NM_001012750	-0.385843363434	2	-0.122233879224	1000.0	879.0	121.0	0.242	-1.21643689192
NM_001012751	-0.385843363434	2	-0.122233879224	1000.0	879.0	121.0	0.242	-1.21643689192
NM_001012752	-0.385843363434	2	-0.122233879224	1000.0	879.0	121.0	0.242	-1.21643689192
NM_001012754	-0.0254385774977	9	-0.0419760407275	1000.0	427.0	573.0	0.854	0.167380485857
NM_001012756	-0.179792795108	22	-0.14230638228	1000.0	735.0	265.0	0.53	-0.591450234753
NM_001012758	-0.338136338562	2	-0.0560652605724	1000.0	901.0	99.0	0.198	-1.2150173613
NM_001012759	0.238840026308	3	0.000470283551384	1000.0	120.0	880.0	0.24	1.20722916493
NM_001012761	0.0448887270994	45	-0.0322142680796	1000.0	71.0	929.0	0.142	1.51165376134
NM_001012762	0.238840026308	3	0.000470283551384	1000.0	120.0	880.0	0.24	1.20722916493
NM_001012957	0.0412576215989	60	0.0779216256795	1000.0	811.0	189.0	0.378	-0.914645189505
NM_001012958	0.0412576215989	60	0.0779216256795	1000.0	811.0	189.0	0.378	-0.914645189505
NM_001012959	0.0412576215989	60	0.0779216256795	1000.0	811.0	189.0	0.378	-0.914645189505
NM_001012964	-0.00771628159304	16	-0.0592458363644	1000.0	217.0	783.0	0.434	0.744770098695
NM_001012965	-0.00771628159304	16	-0.0592458363644	1000.0	217.0	783.0	0.434	0.744770098695
NM_001012968	0.0327595516758	9	0.025510545594	1000.0	498.0	502.0	0.996	0.0613776744201
NM_001012974	0.295919419506	2	-0.00644692153616	1000.0	91.0	909.0	0.182	1.38192543639
NM_001012977	-0.111844109382	18	-0.097636010435	1000.0	582.0	418.0	0.836	-0.198115390362
NM_001012981	0.037218912079	30	0.074732065756	1000.0	721.0	279.0	0.558	-0.546337959115
NM_001012984	-0.0725295946092	7	-0.0223222998076	1000.0	669.0	331.0	0.662	-0.440763813426
NM_001012989	0.302926591611	3	0.0109533183516	1000.0	72.0	928.0	0.144	1.58009570887
NM_001013	0.107356060577	2	0.012319739066	1000.0	342.0	658.0	0.684	0.454645301209
NM_001013031	0.031741703316	48	0.129229859035	1000.0	975.0	25.0	0.05	-1.93414586823
NM_001013251	0.0286397363919	2	-0.00882154307426	1000.0	444.0	553.0	0.894	0.213278740401
NM_001013253	0.201246283661	24	0.231348921778	1000.0	658.0	342.0	0.684	-0.39496863266
NM_001013254	0.201246283661	24	0.231348921778	1000.0	658.0	342.0	0.684	-0.39496863266
NM_001013255	0.201246283661	24	0.231348921778	1000.0	658.0	342.0	0.684	-0.39496863266
NM_001013257	0.117523685203	26	0.146952065936	1000.0	666.0	334.0	0.668	-0.446680645462
NM_001013398	-0.20735428121	20	-0.247056071227	1000.0	284.0	716.0	0.568	0.548960810116
NM_001013399	-0.146798418876	3	-0.264366650431	1000.0	264.0	736.0	0.528	0.58043228059
NM_001013404	0.386972453777	9	0.32493897367	1000.0	321.0	679.0	0.642	0.523706078168
NM_001013406	-0.15161507017	8	-0.138828879164	1000.0	520.0	480.0	0.96	-0.11207389118
NM_001013415	0.0228902494871	24	0.0334894931484	1000.0	569.0	431.0	0.862	-0.189429916194
NM_001013435	0.459275542572	1	0.120999495789	1000.0	149.0	845.0	0.31	1.00891287087
NM_001013436	-0.101205189391	2	-0.189153671408	1000.0	333.0	666.0	0.668	0.377025351692
NM_001013437	-0.165075824639	14	-0.131954528951	1000.0	645.0	355.0	0.71	-0.395488761304
NM_001013438	0.0512724960986	8	0.0239710325566	1000.0	417.0	583.0	0.834	0.237311835931
NM_001013439	0.0512724960986	8	0.0239710325566	1000.0	417.0	583.0	0.834	0.237311835931
NM_001013440	-0.101205189391	2	-0.189153671408	1000.0	333.0	666.0	0.668	0.377025351692
NM_001013618	0.0194931461439	4	-0.165589757771	1000.0	146.0	854.0	0.292	1.02318731201
NM_001013619	-0.238457969809	11	-0.102984986093	1000.0	927.0	73.0	0.146	-1.47554826599
NM_001013622	0.525781450506	2	0.25987111923	1000.0	154.0	840.0	0.32	1.04365891758
NM_001013624	0.0998453885322	26	0.0872450631272	1000.0	427.0	573.0	0.854	0.19509630811
NM_001013625	0.145272724777	1	-0.0244146973244	1000.0	185.0	769.0	0.462	0.649251658325
NM_001013627	-0.207283246592	7	-0.113271187525	1000.0	758.0	242.0	0.484	-0.73292497995
NM_001013634	0.372948550787	12	0.227966356786	1000.0	86.0	914.0	0.172	1.3514292046
NM_001013635	-0.101947068086	9	-0.140752749567	1000.0	350.0	650.0	0.7	0.346998224064
NM_001013640	0.0908895294843	17	0.00539730308866	1000.0	156.0	844.0	0.312	1.05333526838
NM_001013642	-0.0118734085455	2	0.0104919627948	1000.0	538.0	462.0	0.924	-0.117540634725
NM_001013649	0.0533973678059	12	-0.0237726073232	1000.0	211.0	789.0	0.422	0.769655873576
NM_001013659	0.471216314086	3	0.214093132902	1000.0	47.0	953.0	0.094	1.40707762819
NM_001013661	-0.417059710252	7	-0.196216033823	1000.0	915.0	85.0	0.17	-1.33131689427
NM_001013672	-0.0520265179477	1	-0.125673488677	1000.0	357.0	627.0	0.746	0.253539312244
NM_001013703	-0.164617988089	2	-0.00943979503624	1000.0	751.0	249.0	0.498	-0.64398826494
NM_001013706	0.0346465580473	40	0.100715012171	1000.0	906.0	94.0	0.188	-1.31706664245
NM_001013717	0.0615102379613	51	0.0643914363788	1000.0	516.0	484.0	0.968	-0.0579065967913
NM_001013739	0.0144340326479	34	0.00979261899914	1000.0	474.0	526.0	0.948	0.0854886039331
NM_001013746	-0.120728500307	22	-0.038522590138	1000.0	858.0	142.0	0.284	-1.07807959501
NM_001013836	-0.22401367927	5	-0.0827994710734	1000.0	832.0	168.0	0.336	-1.00659019918
NM_001013837	-0.22401367927	5	-0.0827994710734	1000.0	832.0	168.0	0.336	-1.00659019918
NM_001013839	0.0173453290418	100	0.0245632906906	1000.0	583.0	417.0	0.834	-0.213385854516
NM_001013842	0.1287692504	24	0.116111096541	1000.0	433.0	567.0	0.866	0.17759107935
NM_001014283	0.170132366388	6	-0.0150816122849	1000.0	101.0	899.0	0.202	1.3451428695
NM_001014286	0.130051870526	27	0.0911278790213	1000.0	276.0	724.0	0.552	0.613416986096
NM_001014291	-0.089446848453	5	0.146642471299	1000.0	944.0	56.0	0.112	-1.6485271583
NM_001014380	0.0251206278587	21	-0.0324481899065	1000.0	165.0	835.0	0.33	1.02968195569
NM_001014431	0.0639436670041	7	-0.0494881270542	1000.0	166.0	834.0	0.332	0.992332561456
NM_001014432	0.0639436670041	7	-0.0494881270542	1000.0	166.0	834.0	0.332	0.992332561456
NM_001014433	-0.27535089726	1	-0.190251330851	1000.0	563.0	415.0	0.874	-0.279661864348
NM_001014435	0.0905177724681	10	0.106991112235	1000.0	570.0	430.0	0.86	-0.155675862882
NM_001014436	-0.44828918103	7	-0.319348372335	1000.0	795.0	205.0	0.41	-0.81451070959
NM_001014437	0.126988250707	6	-0.123148753845	1000.0	24.0	976.0	0.048	1.94950586943
NM_001014438	0.126988250707	6	-0.123148753845	1000.0	24.0	976.0	0.048	1.94950586943
NM_001014439	0.537895755349	1	0.179888504626	1000.0	57.0	941.0	0.118	1.22365861348
NM_001014443	-0.149392005109	21	-0.115237785309	1000.0	679.0	321.0	0.642	-0.476621304352
NM_001014444	-0.242369042137	2	0.00449407135931	1000.0	898.0	102.0	0.204	-1.30891421899
NM_001014445	-0.0399818488684	18	-0.0157680881449	1000.0	619.0	381.0	0.762	-0.301413025675
NM_001014446	-0.12151393507	1	-0.0612160660229	1000.0	612.0	356.0	0.776	-0.217691169699
NM_001014449	-0.145774985302	15	-0.109647710991	1000.0	646.0	354.0	0.708	-0.40575176029
NM_001014451	-0.145774985302	15	-0.109647710991	1000.0	646.0	354.0	0.708	-0.40575176029
NM_001014765	0.0440516951401	24	0.0501864455345	1000.0	530.0	470.0	0.94	-0.0860827664596
NM_001014794	-0.0577990374508	8	0.00301924372101	1000.0	675.0	325.0	0.65	-0.42582184011
NM_001014795	-0.0577990374508	8	0.00301924372101	1000.0	675.0	325.0	0.65	-0.42582184011
NM_001014796	-0.0517260668325	20	-0.112374078461	1000.0	201.0	799.0	0.402	0.856732537718
NM_001014797	0.0865604771203	138	0.0891835293037	1000.0	530.0	470.0	0.94	-0.0951070937425
NM_001014809	-0.0859101797901	7	-0.143216371175	1000.0	303.0	697.0	0.606	0.512539594396
NM_001014811	0.0258046741052	2	-0.0172629238114	1000.0	396.0	604.0	0.792	0.208870096309
NM_001014831	0.0924655142451	24	0.0357693110572	1000.0	205.0	795.0	0.41	0.81806607467
NM_001014832	0.0924655142451	24	0.0357693110572	1000.0	205.0	795.0	0.41	0.81806607467
NM_001014834	0.0924655142451	24	0.0357693110572	1000.0	205.0	795.0	0.41	0.81806607467
NM_001014835	0.0924655142451	24	0.0357693110572	1000.0	205.0	795.0	0.41	0.81806607467
NM_001014837	-0.27535089726	1	-0.190251330851	1000.0	563.0	415.0	0.874	-0.279661864348
NM_001014838	-0.27535089726	1	-0.190251330851	1000.0	563.0	415.0	0.874	-0.279661864348
NM_001014839	-0.00785869336242	48	-0.0154280765051	1000.0	434.0	566.0	0.868	0.175530912744
NM_001014840	-0.27535089726	1	-0.190251330851	1000.0	563.0	415.0	0.874	-0.279661864348
NM_001014841	-0.00785869336242	48	-0.0154280765051	1000.0	434.0	566.0	0.868	0.175530912744
NM_001014842	-0.566380898551	12	-0.246766993693	1000.0	1000.0	0.0	0.0	-2.74300563588
NM_001014987	0.128760755464	8	0.0525945807356	1000.0	224.0	776.0	0.448	0.795572881098
NM_001014988	0.128760755464	8	0.0525945807356	1000.0	224.0	776.0	0.448	0.795572881098
NM_001014989	0.128760755464	8	0.0525945807356	1000.0	224.0	776.0	0.448	0.795572881098
NM_001014999	0.118347243429	4	0.0910373994763	1000.0	444.0	556.0	0.888	0.177475283762
NM_001015000	0.118347243429	4	0.0910373994763	1000.0	444.0	556.0	0.888	0.177475283762
NM_001015001	0.087075917161	6	0.0043316009105	1000.0	251.0	749.0	0.502	0.658470334796
NM_001015002	0.00191994900523	17	-0.0931426971453	1000.0	117.0	883.0	0.234	1.20003735942
NM_001015045	-0.149557268413	24	0.0778917912119	1000.0	998.0	2.0	0.004	-3.43138645906
NM_001015048	-0.17281231113	36	-0.0474838587283	1000.0	994.0	6.0	0.012	-2.31182109073
NM_001015049	-0.17281231113	36	-0.0474838587283	1000.0	994.0	6.0	0.012	-2.31182109073
NM_001015051	-0.0662412289596	51	-0.0409405399254	1000.0	684.0	316.0	0.632	-0.507410549475
NM_001015053	0.147543577504	30	0.143118826541	1000.0	474.0	526.0	0.948	0.0653746102344
NM_001015055	-0.0108435621473	21	-0.000724291200413	1000.0	569.0	431.0	0.862	-0.13493068283
NM_001015056	-0.0108435621473	21	-0.000724291200413	1000.0	569.0	431.0	0.862	-0.13493068283
NM_001015070	0.110617005478	43	0.111002213639	1000.0	514.0	486.0	0.972	-0.0082991060235
NM_001015072	-0.290556551338	4	0.0317945343143	1000.0	965.0	35.0	0.07	-1.85316931815
NM_001015508	-0.0759887802441	6	-0.0445890625351	1000.0	604.0	396.0	0.792	-0.285548613383
NM_001015877	-0.0492352557375	9	-0.0226027782478	1000.0	589.0	411.0	0.822	-0.268271101681
NM_001015878	-0.210277435098	3	-0.0983959467696	1000.0	725.0	275.0	0.55	-0.59783353334
NM_001015879	-0.210277435098	3	-0.0983959467696	1000.0	725.0	275.0	0.55	-0.59783353334
NM_001015880	-0.379370336087	9	-0.233980989469	1000.0	856.0	144.0	0.288	-1.11332080603
NM_001015881	-0.100908607295	10	-0.269437568431	1000.0	120.0	880.0	0.24	1.20240090828
NM_001015882	0.194913043412	4	0.000478171778974	1000.0	89.0	911.0	0.178	1.31157918909
NM_001015885	-0.342516721538	4	-0.205396534495	1000.0	784.0	216.0	0.432	-0.831447489731
NM_001015887	-0.0992599571059	9	-0.102557290556	1000.0	463.0	537.0	0.926	0.0361615152681
NM_001015891	-0.245484341936	2	-0.1939798774	1000.0	551.0	449.0	0.898	-0.217971604426
NM_001015892	-0.245484341936	2	-0.1939798774	1000.0	551.0	449.0	0.898	-0.217971604426
NM_001017368	-0.0380033636967	85	-0.0573296816809	1000.0	308.0	692.0	0.616	0.500054900631
NM_001017369	0.099343043353	15	0.0457716894067	1000.0	245.0	755.0	0.49	0.695531070985
NM_001017370	-0.0254385774977	9	-0.0419760407275	1000.0	427.0	573.0	0.854	0.167380485857
NM_001017371	0.211786629995	10	0.127398905506	1000.0	243.0	757.0	0.486	0.742745265969
NM_001017387	0.058268632501	9	-0.0165943232944	1000.0	258.0	742.0	0.516	0.640730937679
NM_001017389	0.058268632501	9	-0.0165943232944	1000.0	258.0	742.0	0.516	0.640730937679
NM_001017390	0.058268632501	9	-0.0165943232944	1000.0	258.0	742.0	0.516	0.640730937679
NM_001017391	0.058268632501	9	-0.0165943232944	1000.0	258.0	742.0	0.516	0.640730937679
NM_001017392	0.0448825668897	45	0.0396312338058	1000.0	454.0	546.0	0.908	0.0946132663318
NM_001017395	0.000346457413787	95	-0.0234190497367	1000.0	249.0	751.0	0.498	0.723796018437
NM_001017396	0.0554930843221	28	-0.0280901564912	1000.0	64.0	936.0	0.128	1.48744072767
NM_001017397	-0.0103972857792	6	0.126195062063	1000.0	850.0	150.0	0.3	-1.01456991174
NM_001017398	-0.0103972857792	6	0.126195062063	1000.0	850.0	150.0	0.3	-1.01456991174
NM_001017402	0.0396289717624	6	0.0599376604556	1000.0	575.0	425.0	0.85	-0.174179947865
NM_001017403	0.00666402765612	4	0.0217357416202	1000.0	524.0	476.0	0.952	-0.0970563802564
NM_001017404	0.00666402765612	4	0.0217357416202	1000.0	524.0	476.0	0.952	-0.0970563802564
NM_001017405	-0.258910259349	3	-0.14635364748	1000.0	718.0	282.0	0.564	-0.634814476649
NM_001017406	0.0699022145236	14	-0.117968450888	1000.0	16.0	984.0	0.032	2.26441783009
NM_001017408	-0.203702424548	15	-0.0766758125127	1000.0	930.0	70.0	0.14	-1.49460781357
NM_001017418	0.0706243947156	3	-0.00339236613974	1000.0	352.0	648.0	0.704	0.400686383192
NM_001017423	-0.0576429350299	8	-0.148278786373	1000.0	235.0	765.0	0.47	0.748927143667
NM_001017440	0.0218255942646	90	-0.0124920184802	1000.0	180.0	820.0	0.36	0.931191311211
NM_001017523	-0.0963633327482	10	-0.101354154866	1000.0	467.0	533.0	0.934	0.0557328195732
NM_001017524	-0.126873924938	42	-0.122791625462	1000.0	514.0	486.0	0.972	-0.0831858812327
NM_001017528	-0.202892573901	6	-0.170277638612	1000.0	589.0	411.0	0.822	-0.275328757836
NM_001017529	-0.202892573901	6	-0.170277638612	1000.0	589.0	411.0	0.822	-0.275328757836
NM_001017530	-0.202892573901	6	-0.170277638612	1000.0	589.0	411.0	0.822	-0.275328757836
NM_001017534	-0.00922635603738	4	-0.146736073683	1000.0	241.0	759.0	0.482	0.712555304871
NM_001017535	0.0229524193294	46	0.0117762645377	1000.0	393.0	607.0	0.786	0.251288650949
NM_001017916	0.0669260139235	70	0.0266175934311	1000.0	137.0	863.0	0.274	1.11068857249
NM_001017917	0.0669260139235	70	0.0266175934311	1000.0	137.0	863.0	0.274	1.11068857249
NM_001017922	-0.0406784295039	10	-0.147903626513	1000.0	171.0	829.0	0.342	0.970987890089
NM_001017923	-0.0208874813551	1	0.150260245255	1000.0	713.0	260.0	0.574	-0.614064324087
NM_001017926	0.281258584986	4	-0.0238334668871	1000.0	22.0	978.0	0.044	2.00510332526
NM_001017927	-0.307149112315	2	-0.181675597202	1000.0	728.0	272.0	0.544	-0.622462454926
NM_001017928	0.195594244427	4	0.133041887043	1000.0	350.0	650.0	0.7	0.414936758599
NM_001017929	-0.0893580146078	7	-0.104586867716	1000.0	443.0	557.0	0.886	0.145789732034
NM_001017956	-0.273431501008	18	-0.184241744997	1000.0	915.0	85.0	0.17	-1.35250159442
NM_001017957	-0.273431501008	18	-0.184241744997	1000.0	915.0	85.0	0.17	-1.35250159442
NM_001017958	-0.273431501008	18	-0.184241744997	1000.0	915.0	85.0	0.17	-1.35250159442
NM_001017962	-0.287796665434	1	-0.0746109824253	1000.0	734.0	248.0	0.532	-0.7131343201
NM_001017963	0.439221418713	12	-0.037616435048	1000.0	0.0	1000.0	0.0	5.22238943278
NM_001017964	0.211633826089	4	0.0927450749714	1000.0	153.0	847.0	0.306	0.987186814181
NM_001017967	0.248720456564	6	0.185766067325	1000.0	345.0	655.0	0.69	0.412040115042
NM_001017971	0.0296722469853	2	0.0677240723935	1000.0	582.0	418.0	0.836	-0.18299219331
NM_001017973	-0.0795109732065	2	-0.126782709125	1000.0	427.0	573.0	0.854	0.195291893321
NM_001017974	-0.0795109732065	2	-0.126782709125	1000.0	427.0	573.0	0.854	0.195291893321
NM_001017977	0.105175467053	18	0.0642800055316	1000.0	288.0	712.0	0.576	0.561820237093
NM_001017979	0.0290075539713	6	-0.0752215433634	1000.0	229.0	771.0	0.458	0.744274676286
NM_001017980	-0.300247175093	13	-0.20745161666	1000.0	852.0	148.0	0.296	-1.01554498094
NM_001017981	0.134880468548	2	0.0570327363666	1000.0	340.0	660.0	0.68	0.401300630878
NM_001017989	0.205796300779	44	0.175286435667	1000.0	259.0	741.0	0.518	0.655509321466
NM_001017990	-0.00255307386165	5	0.103709266286	1000.0	725.0	275.0	0.55	-0.608663621187
NM_001017991	-0.00255307386165	5	0.103709266286	1000.0	725.0	275.0	0.55	-0.608663621187
NM_001017995	-0.0490843005366	60	-0.0578311095655	1000.0	432.0	568.0	0.864	0.209555328615
NM_001017998	0.271914925482	2	-0.0806402837173	1000.0	54.0	946.0	0.108	1.59300105502
NM_001017999	0.0788929308225	60	0.013864247643	1000.0	43.0	957.0	0.086	1.69638576339
NM_001018	-0.0316745254073	1	-0.194196664702	1000.0	212.0	781.0	0.438	0.559004027977
NM_001018000	0.0788929308225	60	0.013864247643	1000.0	43.0	957.0	0.086	1.69638576339
NM_001018001	0.0788929308225	60	0.013864247643	1000.0	43.0	957.0	0.086	1.69638576339
NM_001018003	-0.0237737816862	30	-0.00872208799184	1000.0	601.0	399.0	0.798	-0.300805625827
NM_001018004	-0.175993329854	55	-0.124776972232	1000.0	880.0	120.0	0.24	-1.13149947378
NM_001018005	-0.175993329854	55	-0.124776972232	1000.0	880.0	120.0	0.24	-1.13149947378
NM_001018006	-0.175993329854	55	-0.124776972232	1000.0	880.0	120.0	0.24	-1.13149947378
NM_001018007	-0.175993329854	55	-0.124776972232	1000.0	880.0	120.0	0.24	-1.13149947378
NM_001018008	-0.175993329854	55	-0.124776972232	1000.0	880.0	120.0	0.24	-1.13149947378
NM_001018009	0.269005753908	16	0.0635436701337	1000.0	1.0	999.0	0.002	2.68322572296
NM_001018011	0.0286720319741	5	-0.0820665307511	1000.0	226.0	774.0	0.452	0.78228749096
NM_001018016	0.146984207109	15	0.109414634629	1000.0	302.0	698.0	0.604	0.517187092162
NM_001018017	0.146984207109	15	0.109414634629	1000.0	302.0	698.0	0.604	0.517187092162
NM_001018020	-0.175993329854	55	-0.124776972232	1000.0	880.0	120.0	0.24	-1.13149947378
NM_001018024	-0.0570657231993	4	-0.0283583617556	1000.0	604.0	396.0	0.792	-0.213028284677
NM_001018025	-0.0570657231993	4	-0.0283583617556	1000.0	604.0	396.0	0.792	-0.213028284677
NM_001018036	0.157346531114	6	0.214542063899	1000.0	673.0	327.0	0.654	-0.439850278799
NM_001018037	-0.052663308407	15	0.0112554878574	1000.0	799.0	201.0	0.402	-0.839717648625
NM_001018038	-0.052663308407	15	0.0112554878574	1000.0	799.0	201.0	0.402	-0.839717648625
NM_001018041	0.108372072723	30	0.0508048141865	1000.0	180.0	820.0	0.36	0.927025647917
NM_001018050	0.0632270419308	36	0.0215220286947	1000.0	179.0	821.0	0.358	0.912437323974
NM_001018052	0.0632270419308	36	0.0215220286947	1000.0	179.0	821.0	0.358	0.912437323974
NM_001018053	0.06151594342	75	0.0763508687196	1000.0	657.0	343.0	0.686	-0.364834488727
NM_001018054	-0.0328611040311	12	0.146250468397	1000.0	959.0	41.0	0.082	-1.85676440026
NM_001018055	-0.0930512626642	24	-0.141555878728	1000.0	215.0	785.0	0.43	0.769125053209
NM_001018057	-0.10542125482	39	-0.0570444846504	1000.0	832.0	168.0	0.336	-0.943183689387
NM_001018060	0.124623797099	3	-0.0184596441476	1000.0	175.0	825.0	0.35	0.93744326442
NM_001018064	-0.0544660911844	258	-0.0157584805135	1000.0	980.0	20.0	0.04	-2.04662702677
NM_001018065	-0.0544660911844	258	-0.0157584805135	1000.0	980.0	20.0	0.04	-2.04662702677
NM_001018066	-0.0544660911844	258	-0.0157584805135	1000.0	980.0	20.0	0.04	-2.04662702677
NM_001018067	0.0311807200341	70	-0.1404377572	1000.0	0.0	1000.0	0.0	4.10670418399
NM_001018068	0.0311807200341	70	-0.1404377572	1000.0	0.0	1000.0	0.0	4.10670418399
NM_001018069	0.0311807200341	70	-0.1404377572	1000.0	0.0	1000.0	0.0	4.10670418399
NM_001018070	-0.0920603098708	20	-0.0132848664832	1000.0	869.0	131.0	0.262	-1.08268681978
NM_001018071	-0.0893580146078	7	-0.104586867716	1000.0	443.0	557.0	0.886	0.145789732034
NM_001018072	-0.0963633327482	10	-0.101354154866	1000.0	467.0	533.0	0.934	0.0557328195732
NM_001018073	-0.0473650811232	1	0.0417521113768	1000.0	688.0	285.0	0.624	-0.320395178904
NM_001018074	0.0146000569076	52	0.0167099879085	1000.0	511.0	489.0	0.978	-0.0479853684722
NM_001018075	0.0146000569076	52	0.0167099879085	1000.0	511.0	489.0	0.978	-0.0479853684722
NM_001018076	0.0146000569076	52	0.0167099879085	1000.0	511.0	489.0	0.978	-0.0479853684722
NM_001018077	0.0146000569076	52	0.0167099879085	1000.0	511.0	489.0	0.978	-0.0479853684722
NM_001018078	0.155243911035	7	0.0947051659293	1000.0	325.0	675.0	0.65	0.495285097104
NM_001018080	0.0237696529857	5	-0.0294758184017	1000.0	368.0	632.0	0.736	0.358986651989
NM_001018081	0.110617005478	43	0.111002213639	1000.0	514.0	486.0	0.972	-0.0082991060235
NM_001018082	0.1360812406	14	0.117059014892	1000.0	420.0	580.0	0.84	0.212640088363
NM_001018088	0.205145302718	21	0.163567106148	1000.0	313.0	687.0	0.626	0.498340668985
NM_001018089	-0.119250030884	33	-0.0986905413406	1000.0	628.0	372.0	0.744	-0.352941014611
NM_001018090	-0.163365665567	64	-0.143216821381	1000.0	690.0	310.0	0.62	-0.494756227923
NM_001018091	-0.163365665567	64	-0.143216821381	1000.0	690.0	310.0	0.62	-0.494756227923
NM_001018100	-0.163365665567	64	-0.143216821381	1000.0	690.0	310.0	0.62	-0.494756227923
NM_001018102	-0.163365665567	64	-0.143216821381	1000.0	690.0	310.0	0.62	-0.494756227923
NM_001018103	-0.163365665567	64	-0.143216821381	1000.0	690.0	310.0	0.62	-0.494756227923
NM_001018104	-0.116009419758	30	-0.101798183103	1000.0	605.0	395.0	0.79	-0.260108137034
NM_001018108	-0.26484149109	15	-0.13969639211	1000.0	940.0	60.0	0.12	-1.5357281271
NM_001018109	-0.296158908021	1	-0.108231048178	1000.0	714.0	252.0	0.572	-0.681385032539
NM_001018111	-0.0585758782022	20	0.171744260672	1000.0	992.0	8.0	0.016	-2.51774926096
NM_001018112	0.174513148383	28	0.093336115933	1000.0	79.0	921.0	0.158	1.38612955952
NM_001018115	-0.0132980808723	7	-0.0493402714296	1000.0	389.0	611.0	0.778	0.242316892831
NM_001018122	0.00192493585656	2	0.0425008204027	1000.0	600.0	400.0	0.8	-0.1944240873
NM_001018137	-0.188218719955	4	-0.161840272635	1000.0	534.0	466.0	0.932	-0.173564614727
NM_001018138	-0.188218719955	4	-0.161840272635	1000.0	534.0	466.0	0.932	-0.173564614727
NM_001018139	-0.188218719955	4	-0.161840272635	1000.0	534.0	466.0	0.932	-0.173564614727
NM_001018161	-0.138706411739	3	0.00810095504631	1000.0	836.0	164.0	0.328	-0.982359431282
NM_001018837	-0.0228378626809	6	-0.0662113907409	1000.0	361.0	639.0	0.722	0.31931773706
NM_001019	-0.296737667624	2	-0.140614547739	1000.0	796.0	204.0	0.408	-0.826105441616
NM_001020658	-0.0548657785853	21	-0.0745484216517	1000.0	378.0	622.0	0.756	0.286108784743
NM_001020818	-0.00120685733087	50	0.0459459543851	1000.0	836.0	164.0	0.328	-1.01870825875
NM_001020819	-0.00120685733087	50	0.0459459543851	1000.0	836.0	164.0	0.328	-1.01870825875
NM_001020820	-0.00120685733087	50	0.0459459543851	1000.0	836.0	164.0	0.328	-1.01870825875
NM_001020821	-0.00120685733087	50	0.0459459543851	1000.0	836.0	164.0	0.328	-1.01870825875
NM_001020825	0.0146000569076	52	0.0167099879085	1000.0	511.0	489.0	0.978	-0.0479853684722
NM_001022	-0.308569260539	12	-0.0783172145213	1000.0	996.0	4.0	0.008	-2.7128406273
NM_001023561	0.0579905333506	144	-0.0900165825226	1000.0	0.0	1000.0	0.0	4.53308973814
NM_001023567	-0.05875916159	21	0.107547024714	1000.0	986.0	14.0	0.028	-2.22211135379
NM_001023587	0.0540172604523	26	0.00742502088129	1000.0	262.0	738.0	0.524	0.621156240243
NM_001024024	0.286363321637	9	0.0930421670186	1000.0	75.0	925.0	0.15	1.44966879134
NM_001024070	0.286363321637	9	0.0930421670186	1000.0	75.0	925.0	0.15	1.44966879134
NM_001024071	0.286363321637	9	0.0930421670186	1000.0	75.0	925.0	0.15	1.44966879134
NM_001024074	-0.0134990526878	12	-0.058646027319	1000.0	302.0	698.0	0.604	0.510918785151
NM_001024075	-0.0134990526878	12	-0.058646027319	1000.0	302.0	698.0	0.604	0.510918785151
NM_001024094	0.0146000569076	52	0.0167099879085	1000.0	511.0	489.0	0.978	-0.0479853684722
NM_001024210	-0.327743164162	6	-0.142581536327	1000.0	911.0	89.0	0.178	-1.34324996655
NM_001024211	-0.327743164162	6	-0.142581536327	1000.0	911.0	89.0	0.178	-1.34324996655
NM_001024212	-0.327743164162	6	-0.142581536327	1000.0	911.0	89.0	0.178	-1.34324996655
NM_001024213	-0.327743164162	6	-0.142581536327	1000.0	911.0	89.0	0.178	-1.34324996655
NM_001024215	0.196824161478	48	0.122038806475	1000.0	33.0	967.0	0.066	1.82726457779
NM_001024216	0.196824161478	48	0.122038806475	1000.0	33.0	967.0	0.066	1.82726457779
NM_001024218	0.426291650036	6	-0.121342537336	1000.0	0.0	1000.0	0.0	4.35941902182
NM_001024226	0.0703558938118	65	0.034305589463	1000.0	198.0	802.0	0.396	0.860994854591
NM_001024227	0.0703558938118	65	0.034305589463	1000.0	198.0	802.0	0.396	0.860994854591
NM_001024228	0.0703558938118	65	0.034305589463	1000.0	198.0	802.0	0.396	0.860994854591
NM_001024372	-0.0300230683232	14	-0.084236149674	1000.0	252.0	748.0	0.504	0.649545629219
NM_001024380	-0.135141164349	15	-0.263168720231	1000.0	95.0	905.0	0.19	1.37498754983
NM_001024381	-0.135141164349	15	-0.263168720231	1000.0	95.0	905.0	0.19	1.37498754983
NM_001024382	0.0178192299606	2	-0.174005277038	1000.0	213.0	787.0	0.426	0.796171783568
NM_001024401	-0.0575409220244	44	0.00257656878194	1000.0	902.0	98.0	0.196	-1.32607237654
NM_001024455	0.0472102906497	19	-0.0392202381482	1000.0	98.0	902.0	0.196	1.23092460846
NM_001024457	0.116257391256	17	0.182522056357	1000.0	786.0	214.0	0.428	-0.789212605583
NM_001024460	0.214720108832	8	0.194099510171	1000.0	445.0	555.0	0.89	0.175138384386
NM_001024463	-0.102996857457	30	-0.137266192498	1000.0	278.0	722.0	0.556	0.564538037248
NM_001024465	0.0398691002604	3	-0.232607594075	1000.0	100.0	900.0	0.2	1.35464517929
NM_001024466	0.0398691002604	3	-0.232607594075	1000.0	100.0	900.0	0.2	1.35464517929
NM_001024593	0.378686801384	6	0.245435317978	1000.0	231.0	769.0	0.462	0.765755441049
NM_001024608	0.386972453777	9	0.32493897367	1000.0	321.0	679.0	0.642	0.523706078168
NM_001024628	-0.0292286300396	27	-0.09220035043	1000.0	171.0	829.0	0.342	0.934298495948
NM_001024629	-0.0292286300396	27	-0.09220035043	1000.0	171.0	829.0	0.342	0.934298495948
NM_001024630	-0.0662412289596	51	-0.0409405399254	1000.0	684.0	316.0	0.632	-0.507410549475
NM_001024647	0.228440965321	4	-0.164291779348	1000.0	22.0	978.0	0.044	2.05864617936
NM_001024649	-0.460690909437	28	-0.170453105409	1000.0	1000.0	0.0	0.0	-3.96932934721
NM_001024656	0.0681454014509	11	0.00293900066118	1000.0	303.0	697.0	0.606	0.546340864178
NM_001024660	0.0333784923467	70	0.0142417996143	1000.0	290.0	710.0	0.58	0.540307146866
NM_001024661	0.142200438127	1	0.14046455533	1000.0	535.0	445.0	0.93	0.00646958738528
NM_001024666	-0.134499242977	20	0.0264578008585	1000.0	985.0	15.0	0.03	-2.21974323866
NM_001024668	0.080229410837	1	-0.19459441125	1000.0	226.0	752.0	0.496	0.817299361417
NM_001024675	0.197317928063	1	0.191953538848	1000.0	468.0	489.0	1	0.017859623294
NM_001024676	-0.15181803106	17	-0.0778675192674	1000.0	825.0	175.0	0.35	-0.918094296904
NM_001024683	-0.0645690371583	4	-0.0954564994778	1000.0	441.0	559.0	0.882	0.192503262429
NM_001024688	-0.0236648229351	25	-0.0433586013354	1000.0	380.0	620.0	0.76	0.293435232573
NM_001024732	-0.352282211564	3	-0.177404995003	1000.0	783.0	216.0	0.434	-0.822296281693
NM_001024736	0.0110302589027	28	0.0765558060284	1000.0	834.0	166.0	0.332	-0.997900756512
NM_001024807	0.00466949314037	6	0.0701533933699	1000.0	707.0	293.0	0.586	-0.530444629565
NM_001024808	0.163397613996	50	0.114498082383	1000.0	126.0	874.0	0.252	1.11183235063
NM_001024809	0.151446092302	84	0.0723755433871	1000.0	6.0	994.0	0.012	2.2903735535
NM_001024843	0.100726218846	350	0.119824747391	1000.0	850.0	150.0	0.3	-1.03472786054
NM_001024844	0.1712128984	9	0.0486564758942	1000.0	128.0	872.0	0.256	1.15904369083
NM_001024847	-0.20220271795	16	-0.0964295326693	1000.0	893.0	107.0	0.214	-1.23393565184
NM_001024855	0.176259893983	16	0.0122260314201	1000.0	22.0	978.0	0.044	1.91961676665
NM_001024858	0.0577039877077	60	0.0442091612205	1000.0	380.0	620.0	0.76	0.305809976849
NM_001024912	0.0401036838504	14	0.0432035199776	1000.0	496.0	504.0	0.992	-0.0360250682499
NM_001024934	0.236713993664	1	0.0503886174932	1000.0	283.0	700.0	0.6	0.673882506385
NM_001024935	0.236713993664	1	0.0503886174932	1000.0	283.0	700.0	0.6	0.673882506385
NM_001024936	0.236713993664	1	0.0503886174932	1000.0	283.0	700.0	0.6	0.673882506385
NM_001024938	0.010779497123	12	-0.0628193578329	1000.0	222.0	778.0	0.444	0.740992307519
NM_001024939	0.010779497123	12	-0.0628193578329	1000.0	222.0	778.0	0.444	0.740992307519
NM_001024943	0.13545578932	1	0.0223894487965	1000.0	323.0	642.0	0.716	0.435363810056
NM_001024944	0.13545578932	1	0.0223894487965	1000.0	323.0	642.0	0.716	0.435363810056
NM_001024946	0.13545578932	1	0.0223894487965	1000.0	323.0	642.0	0.716	0.435363810056
NM_001024947	0.0457799539749	12	-0.16415152045	1000.0	28.0	972.0	0.056	2.05565679245
NM_001024948	0.0973261846054	8	0.000598467851103	1000.0	153.0	847.0	0.306	0.996328157901
NM_001024956	-0.328512812848	16	-0.173938680275	1000.0	964.0	36.0	0.072	-1.81442675704
NM_001024957	-0.186287087677	15	-0.125224028882	1000.0	789.0	211.0	0.422	-0.826891799871
NM_001024959	-0.22059435779	45	-0.144161894986	1000.0	904.0	96.0	0.192	-1.28637734088
NM_001024960	-0.22059435779	45	-0.144161894986	1000.0	904.0	96.0	0.192	-1.28637734088
NM_001025	-0.161714939495	26	-0.141511508815	1000.0	589.0	411.0	0.822	-0.281401164391
NM_001025068	-0.0876393322876	12	0.0277972236706	1000.0	869.0	131.0	0.262	-1.14809329915
NM_001025069	-0.0876393322876	12	0.0277972236706	1000.0	869.0	131.0	0.262	-1.14809329915
NM_001025072	-0.156469213059	15	-0.259193067872	1000.0	113.0	887.0	0.226	1.21242208815
NM_001025073	-0.156469213059	15	-0.259193067872	1000.0	113.0	887.0	0.226	1.21242208815
NM_001025076	0.00531554980614	266	0.0520019201071	1000.0	988.0	12.0	0.024	-2.12486126247
NM_001025077	0.00531554980614	266	0.0520019201071	1000.0	988.0	12.0	0.024	-2.12486126247
NM_001025079	-0.123261996788	78	-0.0608551300018	1000.0	944.0	56.0	0.112	-1.56961308017
NM_001025081	0.0516413819886	245	0.00578436488266	1000.0	16.0	984.0	0.032	2.17446619806
NM_001025087	-0.0416432709149	24	0.0837727158784	1000.0	960.0	40.0	0.08	-1.80475407661
NM_001025088	-0.0416432709149	24	0.0837727158784	1000.0	960.0	40.0	0.08	-1.80475407661
NM_001025089	-0.0416432709149	24	0.0837727158784	1000.0	960.0	40.0	0.08	-1.80475407661
NM_001025090	0.0516413819886	245	0.00578436488266	1000.0	16.0	984.0	0.032	2.17446619806
NM_001025091	-0.194168593864	6	-0.246098243509	1000.0	336.0	664.0	0.672	0.364900621713
NM_001025092	0.0516413819886	245	0.00578436488266	1000.0	16.0	984.0	0.032	2.17446619806
NM_001025100	0.0516413819886	245	0.00578436488266	1000.0	16.0	984.0	0.032	2.17446619806
NM_001025101	0.0516413819886	245	0.00578436488266	1000.0	16.0	984.0	0.032	2.17446619806
NM_001025105	-0.12394218952	48	-0.111099281899	1000.0	584.0	416.0	0.832	-0.219828779867
NM_001025107	-0.0162024653888	10	0.0345524250652	1000.0	676.0	324.0	0.648	-0.443136155961
NM_001025108	-0.0241915908871	17	-0.00740690356721	1000.0	579.0	421.0	0.842	-0.232122154977
NM_001025109	-0.0103144188794	27	9.74034276758e-05	1000.0	569.0	431.0	0.862	-0.160808989279
NM_001025158	0.0878306930068	54	0.00724195726432	1000.0	52.0	948.0	0.104	1.66144850576
NM_001025159	0.0878306930068	54	0.00724195726432	1000.0	52.0	948.0	0.104	1.66144850576
NM_001025160	-0.0944391074428	7	-0.174470517721	1000.0	275.0	725.0	0.55	0.600636400968
NM_001025161	0.668376716827	6	0.111811418727	1000.0	0.0	1000.0	0.0	4.45080088773
NM_001025194	-0.0156765242073	7	-0.0871993544329	1000.0	285.0	715.0	0.57	0.583695508459
NM_001025195	-0.0156765242073	7	-0.0871993544329	1000.0	285.0	715.0	0.57	0.583695508459
NM_001025197	0.393155584846	1	-0.0190101224299	1000.0	221.0	746.0	0.508	0.9532320574
NM_001025199	0.393155584846	1	-0.0190101224299	1000.0	221.0	746.0	0.508	0.9532320574
NM_001025201	0.0172376693696	6	-0.0845354093057	1000.0	196.0	804.0	0.392	0.875692897078
NM_001025202	0.0144340326479	34	0.00979261899914	1000.0	474.0	526.0	0.948	0.0854886039331
NM_001025205	-0.109398515031	7	-0.0793465279351	1000.0	585.0	415.0	0.83	-0.27093705614
NM_001025234	-0.0955702873374	8	-0.125469303855	1000.0	353.0	647.0	0.706	0.306994439287
NM_001025235	-0.0955702873374	8	-0.125469303855	1000.0	353.0	647.0	0.706	0.306994439287
NM_001025236	-0.0955702873374	8	-0.125469303855	1000.0	353.0	647.0	0.706	0.306994439287
NM_001025237	-0.0955702873374	8	-0.125469303855	1000.0	353.0	647.0	0.706	0.306994439287
NM_001025238	-0.0955702873374	8	-0.125469303855	1000.0	353.0	647.0	0.706	0.306994439287
NM_001025239	-0.0955702873374	8	-0.125469303855	1000.0	353.0	647.0	0.706	0.306994439287
NM_001025242	-0.23616094605	24	-0.157151916554	1000.0	843.0	157.0	0.314	-0.986258682032
NM_001025243	-0.23616094605	24	-0.157151916554	1000.0	843.0	157.0	0.314	-0.986258682032
NM_001025247	-0.0710960435535	15	-0.0561466554717	1000.0	586.0	414.0	0.828	-0.202475485446
NM_001025248	-0.2653490128	6	-0.100389045545	1000.0	883.0	117.0	0.234	-1.21976308809
NM_001025249	-0.2653490128	6	-0.100389045545	1000.0	883.0	117.0	0.234	-1.21976308809
NM_001025252	-0.060819258417	60	-0.067932376872	1000.0	428.0	572.0	0.856	0.181902168795
NM_001025253	-0.060819258417	60	-0.067932376872	1000.0	428.0	572.0	0.856	0.181902168795
NM_001025300	0.11303403484	60	0.129566054648	1000.0	621.0	379.0	0.758	-0.319985091124
NM_001025356	-0.0305508198079	14	-0.108753033457	1000.0	118.0	882.0	0.236	1.14798872143
NM_001025366	0.0554865958873	36	-0.0224600572056	1000.0	64.0	936.0	0.128	1.58200118895
NM_001025367	0.0554865958873	36	-0.0224600572056	1000.0	64.0	936.0	0.128	1.58200118895
NM_001025368	0.0554865958873	36	-0.0224600572056	1000.0	64.0	936.0	0.128	1.58200118895
NM_001025369	0.0554865958873	36	-0.0224600572056	1000.0	64.0	936.0	0.128	1.58200118895
NM_001025370	0.0554865958873	36	-0.0224600572056	1000.0	64.0	936.0	0.128	1.58200118895
NM_001025389	-0.107798434262	10	-0.101437129334	1000.0	500.0	500.0	1.0	-0.0609604686394
NM_001025390	-0.107798434262	10	-0.101437129334	1000.0	500.0	500.0	1.0	-0.0609604686394
NM_001025433	-0.171390180261	18	-0.122956342964	1000.0	759.0	241.0	0.482	-0.71891570677
NM_001025434	-0.171390180261	18	-0.122956342964	1000.0	759.0	241.0	0.482	-0.71891570677
NM_001025436	-0.0692427107873	6	0.0738147955955	1000.0	876.0	124.0	0.248	-1.12281384213
NM_001025579	0.0810938265118	13	0.0163330415452	1000.0	215.0	785.0	0.43	0.815203717999
NM_001025580	0.235057202601	13	0.0650085717213	1000.0	53.0	947.0	0.106	1.59464473453
NM_001025593	-0.130336175797	6	-0.103833440627	1000.0	569.0	431.0	0.862	-0.224783760712
NM_001025595	-0.130336175797	6	-0.103833440627	1000.0	569.0	431.0	0.862	-0.224783760712
NM_001025598	-0.128849675679	14	-0.0138568023331	1000.0	898.0	102.0	0.204	-1.3214997986
NM_001025603	-0.228860590486	16	-0.0878916097657	1000.0	951.0	49.0	0.098	-1.70330754316
NM_001025604	0.115866461556	6	-0.148926600575	1000.0	21.0	979.0	0.042	2.10937317906
NM_001025616	0.0612446414781	27	0.0617092251287	1000.0	513.0	487.0	0.974	-0.00757125283148
NM_001025777	0.0698817819414	66	0.0644923084367	1000.0	441.0	559.0	0.882	0.145543365901
NM_001025778	-0.204513083512	8	-0.174165663778	1000.0	570.0	430.0	0.86	-0.239883016132
NM_001025780	-0.0819462585711	4	-0.0829480748481	1000.0	504.0	496.0	0.992	0.00625424008855
NM_001025930	-0.0897015487309	61	-0.0689069499131	1000.0	658.0	342.0	0.684	-0.420421844459
NM_001029839	-0.0690185219762	36	-0.228071559876	1000.0	4.0	996.0	0.008	2.82193663353
NM_001029840	-0.0690185219762	36	-0.228071559876	1000.0	4.0	996.0	0.008	2.82193663353
NM_001029851	-0.315168257032	2	-0.00912691786311	1000.0	914.0	86.0	0.172	-1.29732651299
NM_001029852	-0.315168257032	2	-0.00912691786311	1000.0	914.0	86.0	0.172	-1.29732651299
NM_001029853	-0.315168257032	2	-0.00912691786311	1000.0	914.0	86.0	0.172	-1.29732651299
NM_001029854	-0.315168257032	2	-0.00912691786311	1000.0	914.0	86.0	0.172	-1.29732651299
NM_001029858	-0.141614553613	17	-0.052373540441	1000.0	912.0	88.0	0.176	-1.31540045814
NM_001029859	-0.0274598567042	20	-0.0586235981481	1000.0	307.0	693.0	0.614	0.505913978494
NM_001029863	-0.109961546902	16	-0.127490507367	1000.0	423.0	577.0	0.846	0.226397339202
NM_001029864	0.0235846003672	62	0.0286707195261	1000.0	551.0	449.0	0.898	-0.141240913267
NM_001029875	0.167535789607	26	0.158623284278	1000.0	474.0	526.0	0.948	0.131279281953
NM_001029880	-0.0648297024067	8	-0.157571057755	1000.0	163.0	837.0	0.326	0.944915913149
NM_001029882	0.346401456385	26	0.225245954254	1000.0	59.0	941.0	0.118	1.60546980265
NM_001029884	0.000624766762614	10	-0.0333330498569	1000.0	328.0	672.0	0.656	0.419062641803
NM_001029885	0.365577954493	9	0.241324817899	1000.0	185.0	815.0	0.37	0.948569423496
NM_001029896	-0.222374803847	10	-0.19465966855	1000.0	605.0	395.0	0.79	-0.271218936152
NM_001029939	-0.00389298460737	22	-0.0552418145941	1000.0	232.0	768.0	0.464	0.745199771982
NM_001029989	-0.0131952176955	8	0.078840142229	1000.0	769.0	231.0	0.462	-0.679440503906
NM_001029996	0.0138970188568	2	0.0249295237282	1000.0	526.0	474.0	0.948	-0.0471262427189
NM_001029998	0.143638707639	4	0.0502397351129	1000.0	285.0	715.0	0.57	0.580086092275
NM_001030001	0.229640087807	1	0.0756981160313	1000.0	330.0	633.0	0.734	0.54962076252
NM_001030002	0.0324804847481	3	0.11277901754	1000.0	646.0	354.0	0.708	-0.364040344921
NM_001030003	0.09509692247	84	0.0529536867146	1000.0	113.0	887.0	0.226	1.21677913209
NM_001030004	0.09509692247	84	0.0529536867146	1000.0	113.0	887.0	0.226	1.21677913209
NM_001030005	0.0536351095138	26	0.188107403235	1000.0	983.0	17.0	0.034	-2.1560197745
NM_001030006	-0.300676274372	26	-0.200272046154	1000.0	900.0	100.0	0.2	-1.32334260465
NM_001030007	-0.120511924545	57	-0.250864359442	1000.0	1.0	999.0	0.002	2.88539157
NM_001030009	-0.296737667624	2	-0.140614547739	1000.0	796.0	204.0	0.408	-0.826105441616
NM_001030015	-0.310482413383	19	-0.259030768664	1000.0	714.0	286.0	0.572	-0.601885128128
NM_001030018	0.135236326167	10	0.144628005999	1000.0	534.0	466.0	0.932	-0.0852333773477
NM_001030047	0.106263296417	26	0.0393151157158	1000.0	154.0	846.0	0.308	1.00577224632
NM_001030048	0.106263296417	26	0.0393151157158	1000.0	154.0	846.0	0.308	1.00577224632
NM_001030049	0.106263296417	26	0.0393151157158	1000.0	154.0	846.0	0.308	1.00577224632
NM_001030050	0.106263296417	26	0.0393151157158	1000.0	154.0	846.0	0.308	1.00577224632
NM_001030055	0.125266357016	24	-0.137591540192	1000.0	0.0	1000.0	0.0	3.79459784352
NM_001030059	-0.5537008912	1	-0.238927784392	1000.0	799.0	182.0	0.402	-0.957884529634
NM_001030060	-0.0645326059533	11	-0.0322689866459	1000.0	611.0	389.0	0.778	-0.282439627315
NM_001030272	-0.52564983934	2	-0.202912486266	1000.0	939.0	61.0	0.122	-1.32443119405
NM_001030273	-0.52564983934	2	-0.202912486266	1000.0	939.0	61.0	0.122	-1.32443119405
NM_001030287	-0.0932188676191	24	-0.0912004525815	1000.0	509.0	491.0	0.982	-0.0339180818063
NM_001030288	0.119349791806	235	0.132869903688	1000.0	724.0	276.0	0.552	-0.609486145641
NM_001031623	0.46201612588	4	0.122614697807	1000.0	43.0	957.0	0.086	1.63158867737
NM_001031677	-0.120643926158	5	-0.113544486582	1000.0	504.0	496.0	0.992	-0.0496621643982
NM_001031679	-0.044850318384	80	-0.00783381030691	1000.0	844.0	156.0	0.312	-0.988622779027
NM_001031680	0.155195229317	38	0.100023559934	1000.0	165.0	835.0	0.33	0.949809100294
NM_001031681	-0.164052304807	26	-0.153427919537	1000.0	571.0	429.0	0.858	-0.170808067568
NM_001031683	-0.234664397831	12	-0.13077269552	1000.0	910.0	90.0	0.18	-1.34627298272
NM_001031684	-0.146159774542	8	-0.0794607895869	1000.0	675.0	325.0	0.65	-0.484485102689
NM_001031685	0.0890959870878	2	-0.0282846728467	1000.0	253.0	747.0	0.506	0.649498907153
NM_001031689	-0.219300419324	4	-0.194759595703	1000.0	544.0	456.0	0.912	-0.152767746438
NM_001031690	0.0338795503074	25	0.0357901265621	1000.0	516.0	484.0	0.968	-0.0352032580893
NM_001031693	-0.246317389366	24	-0.216905743018	1000.0	658.0	342.0	0.684	-0.419109578977
NM_001031694	-0.260206793904	6	0.0842136535634	1000.0	992.0	8.0	0.016	-2.42766830778
NM_001031695	-0.0674370673679	6	-0.0534161014031	1000.0	539.0	461.0	0.922	-0.112011300087
NM_001031696	-0.0843732760683	10	0.00620949953315	1000.0	826.0	174.0	0.348	-0.951573547353
NM_001031698	0.124089289108	4	0.158861029782	1000.0	609.0	391.0	0.782	-0.24052852857
NM_001031700	-0.0240353650606	22	-0.0190466804651	1000.0	525.0	475.0	0.95	-0.0690748905232
NM_001031702	-0.0475971807979	5	-0.11172690401	1000.0	340.0	660.0	0.68	0.402919418011
NM_001031705	0.152587429303	3	0.266482908312	1000.0	707.0	293.0	0.586	-0.513458815302
NM_001031709	-0.375254554941	4	-0.159514948966	1000.0	941.0	59.0	0.118	-1.44853549088
NM_001031710	0.0836533307358	3	-0.151215771536	1000.0	95.0	905.0	0.19	1.39201437103
NM_001031711	-0.172088900296	42	-0.137729530637	1000.0	715.0	285.0	0.57	-0.615116956814
NM_001031714	0.24728600265	18	0.101884532731	1000.0	25.0	975.0	0.05	1.95527598526
NM_001031717	-0.111198339707	4	-0.157989075892	1000.0	367.0	633.0	0.734	0.304587085984
NM_001031719	0.0916679466954	39	0.0553165724662	1000.0	218.0	782.0	0.436	0.742857282143
NM_001031722	0.0666055853014	16	-0.0314053813364	1000.0	78.0	922.0	0.156	1.42090020568
NM_001031723	0.0365698367751	4	0.00264568019668	1000.0	415.0	585.0	0.83	0.221477417107
NM_001031725	-0.0788970439814	6	-0.0364587832351	1000.0	607.0	393.0	0.786	-0.255534697187
NM_001031726	-0.0201386978139	27	-0.00179941754357	1000.0	632.0	368.0	0.736	-0.326655493361
NM_001031727	0.042302497179	24	0.0792516289309	1000.0	730.0	270.0	0.54	-0.613556350402
NM_001031730	-0.0492255588177	105	0.0148899902155	1000.0	973.0	27.0	0.054	-1.94805425084
NM_001031732	0.0181543767436	6	0.124293502382	1000.0	791.0	209.0	0.418	-0.81748170788
NM_001031733	0.0437685203547	24	0.0370247836111	1000.0	464.0	536.0	0.928	0.100169467035
NM_001031734	-0.0445967620436	3	-0.117674365625	1000.0	340.0	660.0	0.68	0.402133417853
NM_001031738	-0.226299332102	6	-0.0949754210608	1000.0	830.0	170.0	0.34	-1.03369089218
NM_001031740	0.0813055400332	16	0.0191291197283	1000.0	191.0	809.0	0.382	0.844549368657
NM_001031743	0.110397385544	1	0.259853192127	1000.0	657.0	343.0	0.686	-0.43567048529
NM_001031745	0.0521120625681	19	-0.0151910224682	1000.0	163.0	837.0	0.326	0.962389742481
NM_001031746	-0.0184401569836	51	-0.0528881443238	1000.0	227.0	773.0	0.454	0.764429406126
NM_001031800	-0.207001015026	8	-0.0270005987032	1000.0	956.0	44.0	0.088	-1.63053879443
NM_001031801	0.00825253922906	20	-0.108765024179	1000.0	22.0	978.0	0.044	2.06521859853
NM_001031803	0.00191994900523	17	-0.0931426971453	1000.0	117.0	883.0	0.234	1.20003735942
NM_001031804	-0.00519078992557	46	-0.0425942217507	1000.0	217.0	783.0	0.434	0.812144016289
NM_001031806	0.00541436116471	30	-0.291898419083	1000.0	0.0	1000.0	0.0	4.03144499736
NM_001031812	0.0325082002896	6	0.0254188571554	1000.0	487.0	513.0	0.974	0.0569149928412
NM_001031835	-0.157577335819	18	-0.162525083268	1000.0	462.0	538.0	0.924	0.0650740246413
NM_001031847	0.161891721183	6	0.112833870218	1000.0	368.0	632.0	0.736	0.38404477418
NM_001031848	-0.0246039817137	44	-0.0176348933968	1000.0	575.0	425.0	0.85	-0.133109121662
NM_001031849	-0.0309754245987	126	0.0155793578428	1000.0	970.0	30.0	0.06	-1.8479445731
NM_001032	0.229640087807	1	0.0756981160313	1000.0	330.0	633.0	0.734	0.54962076252
NM_001032221	0.0783535077778	24	0.0182970149627	1000.0	163.0	837.0	0.326	1.02017879366
NM_001032278	-0.121115046107	5	-0.00900753014451	1000.0	800.0	200.0	0.4	-0.8306852226
NM_001032279	-0.0134968816095	14	-0.0264259159195	1000.0	436.0	564.0	0.872	0.13482088352
NM_001032280	0.163316727837	11	0.0878160227248	1000.0	184.0	816.0	0.368	0.938484134566
NM_001032282	0.18913331341	1	0.119003348732	1000.0	485.0	507.0	0.986	0.225864024876
NM_001032283	-0.243685279128	4	-0.165602045389	1000.0	652.0	348.0	0.696	-0.466183162002
NM_001032284	-0.243685279128	4	-0.165602045389	1000.0	652.0	348.0	0.696	-0.466183162002
NM_001032287	0.0310160925934	10	-0.00339975284154	1000.0	378.0	622.0	0.756	0.36799688392
NM_001032288	-0.0609760928241	89	-0.0859358200758	1000.0	243.0	757.0	0.486	0.722487438417
NM_001032289	-0.00230869601068	60	0.0092072241251	1000.0	579.0	421.0	0.842	-0.221720213793
NM_001032290	-0.132041411432	4	0.0173914123919	1000.0	763.0	237.0	0.474	-0.694350964409
NM_001032291	-0.132041411432	4	0.0173914123919	1000.0	763.0	237.0	0.474	-0.694350964409
NM_001032292	0.113808570923	8	0.0724013459507	1000.0	357.0	643.0	0.714	0.354535589239
NM_001032293	-0.0165084849808	24	0.0215003825608	1000.0	688.0	312.0	0.624	-0.494503243148
NM_001032295	0.259196441756	3	-0.006813803505	1000.0	106.0	894.0	0.212	1.2667174592
NM_001032296	-0.259957868371	8	-0.165540833839	1000.0	773.0	227.0	0.454	-0.77673503769
NM_001032363	-0.0648526620481	32	-0.063627882687	1000.0	518.0	482.0	0.964	-0.0240734269065
NM_001032364	0.465125758935	1	0.158069218892	1000.0	152.0	847.0	0.306	0.959215422338
NM_001032365	0.465125758935	1	0.158069218892	1000.0	152.0	847.0	0.306	0.959215422338
NM_001032367	0.202730017768	10	0.227941232555	1000.0	617.0	383.0	0.766	-0.23372640492
NM_001032380	-0.0328769882458	4	-0.0153899237121	1000.0	535.0	465.0	0.93	-0.0909808928642
NM_001032381	-0.151599629018	3	-0.0105521423494	1000.0	767.0	233.0	0.466	-0.748256460864
NM_001032382	-0.151599629018	3	-0.0105521423494	1000.0	767.0	233.0	0.466	-0.748256460864
NM_001032383	-0.151599629018	3	-0.0105521423494	1000.0	767.0	233.0	0.466	-0.748256460864
NM_001032384	-0.151599629018	3	-0.0105521423494	1000.0	767.0	233.0	0.466	-0.748256460864
NM_001032386	-0.330464850398	12	-0.220411994675	1000.0	874.0	126.0	0.252	-1.14008437699
NM_001032387	-0.330464850398	12	-0.220411994675	1000.0	874.0	126.0	0.252	-1.14008437699
NM_001032391	-0.625745406262	1	-0.127846870598	1000.0	933.0	50.0	0.134	-1.5758920171
NM_001032392	0.396287768064	6	0.220428015106	1000.0	99.0	901.0	0.198	1.24351426403
NM_001032409	-0.244254076523	3	0.0417286222206	1000.0	926.0	74.0	0.148	-1.43857275788
NM_001032730	-0.0363953890889	52	-0.0524256096152	1000.0	379.0	621.0	0.758	0.324395924089
NM_001032731	0.0667307650235	64	0.077819860871	1000.0	589.0	411.0	0.822	-0.257744729595
NM_001032998	0.205305342964	2	-0.0956468133222	1000.0	63.0	937.0	0.126	1.5770028088
NM_001032999	0.0117772113729	76	0.0143946372516	1000.0	521.0	479.0	0.958	-0.0603109786666
NM_001033	0.425347980103	2	-0.170960353205	1000.0	32.0	968.0	0.064	2.02692153109
NM_001033002	-0.0134882037336	2	-0.0699282795292	1000.0	402.0	598.0	0.804	0.244448311028
NM_001033025	-0.313154695543	6	-0.131414110032	1000.0	946.0	54.0	0.108	-1.52586596735
NM_001033026	0.134518279203	30	0.0774880186064	1000.0	164.0	836.0	0.328	0.969620231664
NM_001033028	0.126028656222	3	-0.0947402683943	1000.0	153.0	847.0	0.306	0.993875532834
NM_001033044	0.0119833655811	35	-0.00346832545516	1000.0	393.0	607.0	0.786	0.261159217196
NM_001033045	-0.0928659457016	51	-0.0363039367047	1000.0	895.0	105.0	0.21	-1.23504977345
NM_001033046	-0.154764188764	8	-0.169939836599	1000.0	440.0	560.0	0.88	0.139623306418
NM_001033047	-0.00323249472227	10	0.0914876509032	1000.0	751.0	249.0	0.498	-0.73483389273
NM_001033049	0.0906304221502	124	0.073089472243	1000.0	276.0	724.0	0.552	0.593226923192
NM_001033053	0.0261059967069	52	-0.011637399854	1000.0	197.0	803.0	0.394	0.811563056108
NM_001033054	0.0743024821443	16	0.0713807894287	1000.0	474.0	526.0	0.948	0.0361720045942
NM_001033055	0.0743024821443	16	0.0713807894287	1000.0	474.0	526.0	0.948	0.0361720045942
NM_001033056	0.0119833655811	35	-0.00346832545516	1000.0	393.0	607.0	0.786	0.261159217196
NM_001033057	0.002837659827	161	0.0168991143435	1000.0	729.0	271.0	0.542	-0.580206002484
NM_001033059	0.0415195048656	10	-0.0417418636044	1000.0	184.0	816.0	0.368	0.928659361
NM_001033081	0.0364897161572	24	0.177377869664	1000.0	965.0	35.0	0.07	-1.84110799142
NM_001033082	0.0364897161572	24	0.177377869664	1000.0	965.0	35.0	0.07	-1.84110799142
NM_001033083	0.0677010168792	20	0.104086364426	1000.0	704.0	296.0	0.592	-0.512055591302
NM_001033087	-0.010744567973	12	0.0660009466901	1000.0	804.0	196.0	0.392	-0.887974204095
NM_001033088	-0.36583346015	2	-0.188788914556	1000.0	736.0	264.0	0.528	-0.7401071668
NM_001033112	-0.28609521062	8	-0.257063207668	1000.0	555.0	445.0	0.89	-0.211143030948
NM_001033117	0.230841306625	54	0.135719216284	1000.0	29.0	971.0	0.058	1.79675281425
NM_001033503	-0.105574411857	3	-0.261499030931	1000.0	265.0	734.0	0.532	0.626506443885
NM_001033504	-0.439981782763	1	-0.153173130448	1000.0	720.0	245.0	0.56	-0.767163263451
NM_001033505	-0.118861532774	6	-0.103376006687	1000.0	541.0	459.0	0.918	-0.117788669537
NM_001033506	-0.118861532774	6	-0.103376006687	1000.0	541.0	459.0	0.918	-0.117788669537
NM_001033507	0.181755354483	6	0.231203101029	1000.0	657.0	343.0	0.686	-0.34342314844
NM_001033515	0.0588438945571	24	0.0501222200336	1000.0	447.0	553.0	0.894	0.133848017029
NM_001033518	-0.080313642549	80	-0.0963118938597	1000.0	330.0	670.0	0.66	0.43646420949
NM_001033519	-0.080313642549	80	-0.0963118938597	1000.0	330.0	670.0	0.66	0.43646420949
NM_001033520	-0.080313642549	80	-0.0963118938597	1000.0	330.0	670.0	0.66	0.43646420949
NM_001033521	-0.177319736126	8	-0.239849761315	1000.0	313.0	687.0	0.626	0.480612000753
NM_001033522	-0.177319736126	8	-0.239849761315	1000.0	313.0	687.0	0.626	0.480612000753
NM_001033549	0.405947353903	1	-0.139119605896	1000.0	79.0	921.0	0.158	1.67484058935
NM_001033551	0.091343518144	36	0.0611986844364	1000.0	296.0	704.0	0.592	0.524123707515
NM_001033553	-0.0455302757376	54	-0.0132842671307	1000.0	789.0	211.0	0.422	-0.781522502746
NM_001033554	-0.0455302757376	54	-0.0132842671307	1000.0	789.0	211.0	0.422	-0.781522502746
NM_001033555	-0.0455302757376	54	-0.0132842671307	1000.0	789.0	211.0	0.422	-0.781522502746
NM_001033556	-0.132747999498	20	-0.127660022302	1000.0	508.0	492.0	0.984	-0.0639920134679
NM_001033557	-0.132747999498	20	-0.127660022302	1000.0	508.0	492.0	0.984	-0.0639920134679
NM_001033559	0.159611658308	11	0.12143901615	1000.0	396.0	604.0	0.792	0.324101019721
NM_001033560	0.159611658308	11	0.12143901615	1000.0	396.0	604.0	0.792	0.324101019721
NM_001033561	0.401240228184	10	0.210865208057	1000.0	110.0	890.0	0.22	1.27512955414
NM_001033564	-0.245562505101	6	-0.19872416381	1000.0	628.0	372.0	0.744	-0.34663975681
NM_001033566	0.140378245409	2	-0.0622307703741	1000.0	167.0	833.0	0.334	0.970359340827
NM_001033568	0.140378245409	2	-0.0622307703741	1000.0	167.0	833.0	0.334	0.970359340827
NM_001033578	-0.119897167503	28	-0.0218849733734	1000.0	928.0	72.0	0.144	-1.44632737716
NM_001033580	0.13012393637	30	0.0172918619688	1000.0	48.0	952.0	0.096	1.7015759288
NM_001033581	-0.0107216413097	4	0.0680059300004	1000.0	702.0	298.0	0.596	-0.516913443651
NM_001033582	-0.0107216413097	4	0.0680059300004	1000.0	702.0	298.0	0.596	-0.516913443651
NM_001033583	-0.152549103062	6	-0.179709405504	1000.0	414.0	586.0	0.828	0.198335095901
NM_001033602	0.236945960088	6	0.154007404003	1000.0	283.0	717.0	0.566	0.587304172994
NM_001033604	0.274087589606	6	-0.165384436212	1000.0	0.0	1000.0	0.0	2.86905136799
NM_001033605	0.274087589606	6	-0.165384436212	1000.0	0.0	1000.0	0.0	2.86905136799
NM_001033659	0.186580030266	10	0.273016791029	1000.0	729.0	271.0	0.542	-0.579959891298
NM_001033677	0.00790701212949	27	0.0343004183135	1000.0	692.0	308.0	0.616	-0.454772166748
NM_001033756	0.0554865958873	36	-0.0224600572056	1000.0	64.0	936.0	0.128	1.58200118895
NM_001033855	-0.00878248547641	33	-0.0155180563189	1000.0	450.0	550.0	0.9	0.106924553223
NM_001033857	-0.00878248547641	33	-0.0155180563189	1000.0	450.0	550.0	0.9	0.106924553223
NM_001033858	-0.00878248547641	33	-0.0155180563189	1000.0	450.0	550.0	0.9	0.106924553223
NM_001033859	-0.0701243569327	4	-0.0826378375422	1000.0	465.0	535.0	0.93	0.0933013188291
NM_001033886	0.151239222805	62	0.116169744551	1000.0	251.0	749.0	0.502	0.682485948321
NM_001033910	0.195740187759	12	0.275902572156	1000.0	724.0	276.0	0.552	-0.596620670617
NM_001033925	-0.101042141697	8	-0.1996643378	1000.0	223.0	777.0	0.446	0.773500340343
NM_001033930	-0.154976230835	32	-0.145395325484	1000.0	554.0	446.0	0.892	-0.171645904357
NM_001033952	0.317765555312	4	0.015444178522	1000.0	31.0	969.0	0.062	1.85690319226
NM_001033953	0.317765555312	4	0.015444178522	1000.0	31.0	969.0	0.062	1.85690319226
NM_001034025	-0.118685814824	6	-0.256021500967	1000.0	187.0	813.0	0.374	0.915516626865
NM_001034077	0.00724328538744	70	-0.0663130484805	1000.0	43.0	957.0	0.086	1.68901928585
NM_001034116	0.0964631099542	2	-0.0503028917418	1000.0	297.0	703.0	0.594	0.600585040923
NM_001034155	-0.0371553019979	4	-0.0963175109353	1000.0	366.0	634.0	0.732	0.331678870694
NM_001034191	-0.0708102254999	12	-0.0315875970121	1000.0	659.0	341.0	0.682	-0.416406508573
NM_001034194	0.0660312675994	1	-0.0515337109504	1000.0	291.0	699.0	0.602	0.385734592582
NM_001034837	0.0816971958281	11	-0.0860388474325	1000.0	52.0	948.0	0.104	1.71276503222
NM_001034838	0.0816971958281	11	-0.0860388474325	1000.0	52.0	948.0	0.104	1.71276503222
NM_001034850	-0.354073555985	4	0.011322316338	1000.0	992.0	8.0	0.016	-2.40476021553
NM_001034852	-0.124911611094	22	-0.136062132554	1000.0	409.0	591.0	0.818	0.153531083548
NM_001034853	-0.491385560321	3	-0.314403541702	1000.0	800.0	200.0	0.4	-0.907998167537
NM_001034914	0.0584727705002	110	0.0221214757477	1000.0	134.0	866.0	0.268	1.14896085622
NM_001034954	-0.0403302489267	68	-0.00536498495153	1000.0	819.0	181.0	0.362	-0.906707244247
NM_001034955	-0.0403302489267	68	-0.00536498495153	1000.0	819.0	181.0	0.362	-0.906707244247
NM_001034956	-0.0403302489267	68	-0.00536498495153	1000.0	819.0	181.0	0.362	-0.906707244247
NM_001034957	-0.0403302489267	68	-0.00536498495153	1000.0	819.0	181.0	0.362	-0.906707244247
NM_001035	0.104431063811	18	0.172725240413	1000.0	812.0	188.0	0.376	-0.876676380275
NM_001035003	-0.0997582415171	12	-0.102161950232	1000.0	468.0	532.0	0.936	0.0277859997184
NM_001035004	-0.0997582415171	12	-0.102161950232	1000.0	468.0	532.0	0.936	0.0277859997184
NM_001035235	-0.417094024109	2	-0.257874170352	1000.0	703.0	296.0	0.594	-0.66267959216
NM_001035247	-0.290602403124	2	-0.177214742134	1000.0	656.0	343.0	0.688	-0.498022874416
NM_001035254	0.140329351553	42	0.114396834384	1000.0	265.0	735.0	0.53	0.590387245734
NM_001035256	-0.242102396244	3	0.119094146711	1000.0	940.0	60.0	0.12	-1.62376467638
NM_001035260	-0.0725244824886	4	-0.262585564443	1000.0	156.0	844.0	0.312	1.03081349894
NM_001035507	-0.0260157422188	15	-0.024025790418	1000.0	515.0	485.0	0.97	-0.0210758821171
NM_001035511	-0.0974564948065	90	-0.173843469551	1000.0	26.0	974.0	0.052	1.99733941453
NM_001035512	-0.0974564948065	90	-0.173843469551	1000.0	26.0	974.0	0.052	1.99733941453
NM_001035513	-0.0974564948065	90	-0.173843469551	1000.0	26.0	974.0	0.052	1.99733941453
NM_001035516	0.0190480680901	8	0.153534267381	1000.0	877.0	123.0	0.246	-1.1604816165
NM_001035518	-0.0576333363054	21	-0.030637469638	1000.0	648.0	352.0	0.704	-0.357771041329
NM_001035521	-0.0953662111311	8	-0.177673377364	1000.0	205.0	795.0	0.41	0.813011821721
NM_001035534	0.242355574895	30	0.134482459622	1000.0	49.0	951.0	0.098	1.64813598321
NM_001036	0.235819090255	1	-0.00326156350644	1000.0	171.0	822.0	0.356	0.955700476579
NM_001036645	-0.246317389366	24	-0.216905743018	1000.0	658.0	342.0	0.684	-0.419109578977
NM_001036646	-0.246317389366	24	-0.216905743018	1000.0	658.0	342.0	0.684	-0.419109578977
NM_001037	0.14172703196	11	0.0760664176226	1000.0	218.0	782.0	0.436	0.795895780796
NM_001037125	-0.0325569218316	30	-0.007614456471	1000.0	646.0	354.0	0.708	-0.404767985578
NM_001037126	-0.0419021793571	24	-0.105355929893	1000.0	173.0	827.0	0.346	0.945679549595
NM_001037131	0.0435132492508	18	0.0815537157709	1000.0	705.0	295.0	0.59	-0.543378498998
NM_001037132	-0.264760900916	8	-0.106899313011	1000.0	924.0	76.0	0.152	-1.36530348127
NM_001037133	-0.264760900916	8	-0.106899313011	1000.0	924.0	76.0	0.152	-1.36530348127
NM_001037144	0.111782322579	4	0.102871299184	1000.0	465.0	535.0	0.93	0.0549746669385
NM_001037160	-0.156366160043	5	0.0222879243391	1000.0	929.0	71.0	0.142	-1.46176220342
NM_001037163	-0.345871478312	1	-0.0324543000494	1000.0	861.0	90.0	0.278	-1.18237253702
NM_001037164	0.319229508577	3	0.0747962610143	1000.0	118.0	882.0	0.236	1.18333975575
NM_001037171	-0.152549103062	6	-0.179709405504	1000.0	414.0	586.0	0.828	0.198335095901
NM_001037172	0.113490951218	6	0.0136442370947	1000.0	200.0	800.0	0.4	0.870909944075
NM_001037174	-0.336636604885	4	-0.295732733366	1000.0	537.0	463.0	0.926	-0.209865506534
NM_001037175	-0.217039086025	30	-0.125145990679	1000.0	951.0	49.0	0.098	-1.6519355568
NM_001037277	-0.163187047211	26	-0.140309326674	1000.0	655.0	345.0	0.69	-0.371706734445
NM_001037278	-0.163187047211	26	-0.140309326674	1000.0	655.0	345.0	0.69	-0.371706734445
NM_001037283	-0.0531935912762	20	-0.0788998557832	1000.0	359.0	641.0	0.718	0.34584799637
NM_001037288	0.3928337228	3	0.139364395943	1000.0	110.0	890.0	0.22	1.26632421279
NM_001037290	-0.313431815619	4	-0.0177086041422	1000.0	953.0	47.0	0.094	-1.74274454289
NM_001037293	0.0783627950555	109	0.0880514662526	1000.0	623.0	377.0	0.754	-0.273961287551
NM_001037317	0.101626068583	9	0.0474753311785	1000.0	275.0	725.0	0.55	0.56375258735
NM_001037324	0.0426050522777	24	0.0523541564956	1000.0	567.0	433.0	0.866	-0.153981297462
NM_001037328	-0.139739758672	60	-0.152629731227	1000.0	386.0	614.0	0.772	0.297211433613
NM_001037330	-0.159059623693	4	0.0476835283727	1000.0	927.0	73.0	0.146	-1.46963664455
NM_001037332	-0.0248558329689	60	-0.0556960748523	1000.0	205.0	795.0	0.41	0.820347952732
NM_001037333	-0.0248558329689	60	-0.0556960748523	1000.0	205.0	795.0	0.41	0.820347952732
NM_001037334	0.155786043882	39	-0.0117980980965	1000.0	1.0	999.0	0.002	2.92980153167
NM_001037335	0.104283849352	36	0.143151531748	1000.0	757.0	243.0	0.486	-0.720703746865
NM_001037339	-0.310901116179	46	-0.271681143052	1000.0	729.0	271.0	0.542	-0.619447135831
NM_001037340	-0.310901116179	46	-0.271681143052	1000.0	729.0	271.0	0.542	-0.619447135831
NM_001037341	-0.310901116179	46	-0.271681143052	1000.0	729.0	271.0	0.542	-0.619447135831
NM_001037442	-0.081592539532	72	-0.0771865761145	1000.0	560.0	440.0	0.88	-0.117587901102
NM_001037494	-0.433739581823	2	-0.175073851373	1000.0	871.0	129.0	0.258	-1.12012703614
NM_001037495	-0.433739581823	2	-0.175073851373	1000.0	871.0	129.0	0.258	-1.12012703614
NM_001037525	-0.125233762808	4	-0.138616842968	1000.0	455.0	545.0	0.91	0.0928383428521
NM_001037533	-0.0107975364111	21	0.00178131843872	1000.0	574.0	426.0	0.852	-0.173435995336
NM_001037535	-0.128206780007	2	0.141547116739	1000.0	829.0	171.0	0.342	-1.05937151076
NM_001037536	-0.128206780007	2	0.141547116739	1000.0	829.0	171.0	0.342	-1.05937151076
NM_001037540	-0.128206780007	2	0.141547116739	1000.0	829.0	171.0	0.342	-1.05937151076
NM_001037553	0.0646252728486	108	0.0771931324124	1000.0	660.0	340.0	0.68	-0.391536936234
NM_001037582	0.0905177891816	24	0.00533431740016	1000.0	110.0	890.0	0.22	1.20688623389
NM_001037631	0.124371166038	12	0.146816817045	1000.0	588.0	412.0	0.824	-0.232921440679
NM_001037633	0.502558475708	3	0.161568879563	1000.0	66.0	934.0	0.132	1.51937853496
NM_001037637	-0.594238491733	3	-0.296353406656	1000.0	929.0	71.0	0.142	-1.3423501758
NM_001037639	0.396479580559	2	-0.15049848305	1000.0	12.0	988.0	0.024	2.5475473764
NM_001037666	-0.0263554314462	20	-0.00848613927624	1000.0	595.0	405.0	0.81	-0.239929158054
NM_001037675	0.0859862662149	156	0.127740201367	1000.0	924.0	76.0	0.152	-1.51317648932
NM_001037735	-0.318582478954	6	-0.202954394115	1000.0	785.0	215.0	0.43	-0.813604956195
NM_001037738	-0.346786165435	12	-0.189152205581	1000.0	951.0	49.0	0.098	-1.59090431717
NM_001037808	0.256046959586	3	-0.0915481076225	1000.0	26.0	973.0	0.054	2.04739855976
NM_001037811	0.0623741882667	1	-0.162241900385	1000.0	209.0	761.0	0.478	0.89095445817
NM_001037814	0.12523715523	12	0.10809949699	1000.0	445.0	555.0	0.89	0.161540661849
NM_001037866	0.0883872827899	14	0.234451241881	1000.0	943.0	57.0	0.114	-1.59460827261
NM_001037872	-0.108068645583	12	0.0813290496265	1000.0	951.0	49.0	0.098	-1.6887717031
NM_001037967	-0.0819078851666	6	0.0544985231247	1000.0	839.0	161.0	0.322	-0.960567067473
NM_001037968	-0.0819078851666	6	0.0544985231247	1000.0	839.0	161.0	0.322	-0.960567067473
NM_001037969	-0.0819078851666	6	0.0544985231247	1000.0	839.0	161.0	0.322	-0.960567067473
NM_001037984	-0.0427200728168	25	-0.0144093836356	1000.0	644.0	356.0	0.712	-0.437476956884
NM_001038	-0.116306514417	18	0.051786765866	1000.0	986.0	14.0	0.028	-2.07228411686
NM_001038493	0.0502716536661	26	0.102703495622	1000.0	803.0	197.0	0.394	-0.861180766341
NM_001038603	-0.109913235717	14	-0.0152443038093	1000.0	876.0	124.0	0.248	-1.13622228509
NM_001038628	0.12542099281	18	-0.172338757541	1000.0	1.0	999.0	0.002	3.35316598144
NM_001038640	0.412173800196	3	0.0495082860039	1000.0	14.0	986.0	0.028	2.12288943578
NM_001038702	-0.200411917711	24	-0.109676606736	1000.0	924.0	76.0	0.152	-1.42393796976
NM_001038707	-0.151997712274	54	-0.0881360295777	1000.0	933.0	67.0	0.134	-1.48929535187
NM_001039029	0.305357277569	18	0.184439226371	1000.0	43.0	957.0	0.086	1.62849032813
NM_001039091	0.0432127042724	3	-0.0349775091982	1000.0	338.0	662.0	0.676	0.455509207514
NM_001039130	0.0114739744069	4	0.0693487598007	1000.0	646.0	354.0	0.708	-0.368259759954
NM_001039131	0.0114739744069	4	0.0693487598007	1000.0	646.0	354.0	0.708	-0.368259759954
NM_001039140	0.180061498493	18	0.111746959682	1000.0	188.0	812.0	0.376	0.8715048447
NM_001039141	0.0135186924696	90	-0.00169966799417	1000.0	322.0	678.0	0.644	0.496906377735
NM_001039178	-0.165647467409	10	-0.0781622782497	1000.0	846.0	154.0	0.308	-1.02594305155
NM_001039199	-0.159938352774	32	-0.130053601528	1000.0	675.0	325.0	0.65	-0.518147882192
NM_001039211	-0.0786777122806	22	-0.0565975151286	1000.0	627.0	373.0	0.746	-0.34231950066
NM_001039348	-0.146397904855	8	-0.0610476139988	1000.0	804.0	196.0	0.392	-0.905113259482
NM_001039349	-0.146397904855	8	-0.0610476139988	1000.0	804.0	196.0	0.392	-0.905113259482
NM_001039350	0.129566415511	39	0.0685521225541	1000.0	98.0	902.0	0.196	1.27055185754
NM_001039362	0.0174718281856	11	-0.0784666947933	1000.0	208.0	792.0	0.416	0.819067900736
NM_001039366	-0.290225076844	4	-0.1566097937	1000.0	786.0	214.0	0.428	-0.867739944007
NM_001039367	-0.290225076844	4	-0.1566097937	1000.0	786.0	214.0	0.428	-0.867739944007
NM_001039375	0.46335923108	2	-0.140892244959	1000.0	3.0	997.0	0.006	2.90823082488
NM_001039457	0.374315453417	2	-0.129097616781	1000.0	13.0	987.0	0.026	2.33603165483
NM_001039459	0.129476514752	22	0.10197048761	1000.0	326.0	674.0	0.652	0.444859846941
NM_001039464	-0.286929143653	4	-0.0560888021925	1000.0	935.0	65.0	0.13	-1.49118609969
NM_001039465	-0.210507170392	8	-0.21073879578	1000.0	513.0	487.0	0.974	0.00197791591784
NM_001039468	0.0878659617786	4	0.0894317703703	1000.0	519.0	481.0	0.962	-0.0120715195659
NM_001039469	0.0878659617786	4	0.0894317703703	1000.0	519.0	481.0	0.962	-0.0120715195659
NM_001039490	0.119676150498	8	0.0575672919208	1000.0	293.0	707.0	0.586	0.567639128427
NM_001039492	-0.113103721054	1	-0.0830541828346	1000.0	648.0	349.0	0.704	-0.108662353956
NM_001039538	0.274664905871	2	-0.00217153957955	1000.0	109.0	891.0	0.218	1.27471430589
NM_001039550	-0.239420658418	14	-0.138927669221	1000.0	866.0	134.0	0.268	-1.10503387589
NM_001039573	-0.136252550191	78	-0.20607830431	1000.0	47.0	953.0	0.094	1.64687739809
NM_001039574	0.0624876163812	18	0.0443498305522	1000.0	400.0	600.0	0.8	0.256891935242
NM_001039583	-0.223441180275	4	0.104749009457	1000.0	950.0	50.0	0.1	-1.70235136599
NM_001039584	-0.223441180275	4	0.104749009457	1000.0	950.0	50.0	0.1	-1.70235136599
NM_001039589	0.323866874366	4	0.151440384253	1000.0	142.0	858.0	0.284	1.04778138564
NM_001039592	0.697624356376	1	0.152600153322	1000.0	11.0	988.0	0.024	1.99111309581
NM_001039619	-0.10081209713	6	-0.230929820668	1000.0	200.0	800.0	0.4	0.859811293153
NM_001039651	0.0739306506683	9	0.183575997546	1000.0	751.0	249.0	0.498	-0.7042662025
NM_001039659	0.157536925446	135	0.105524095252	1000.0	39.0	961.0	0.078	1.69085315715
NM_001039660	0.157536925446	135	0.105524095252	1000.0	39.0	961.0	0.078	1.69085315715
[truncated: 15,815 more rows]
