# Supplementary material for: Joint Genome-Wide Profiling of miRNA and mRNA Expression in Alzheimer's Disease Cortex Reveals Altered miRNA Regulation
Source: PLoS One. 2010 Feb 1;5(2):e8898. doi: 10.1371/journal.pone.0008898 (PMC2813862; doi:10.1371/journal.pone.0008898)
Supplement: Table S7 — MicroRNA-level premutation results. (Tab-delimited table. Permutation used only mRNAs with mean log-expression greater than 4.) (0.07 MB TXT) [file pone.0008898.s012.txt]

names	values	num_corrs	mean	n	num gt	num lt	two-sided p-value	weighted shift
hsa-let-7a	0.00699023282959	238	-0.00576427000557	1000.0	278.0	722.0	0.556	0.621000590016
hsa-let-7b	-0.0132491953537	1406	-0.00844266588438	1000.0	708.0	292.0	0.584	-0.555420494183
hsa-let-7c	0.0208954594751	637	0.00506121067646	1000.0	109.0	891.0	0.218	1.18142501314
hsa-let-7d	0.0202136651387	434	0.00250027768519	1000.0	180.0	820.0	0.36	0.914155888319
hsa-let-7e	-0.01052948099	1091	0.00647058537899	1000.0	954.0	46.0	0.092	-1.68091007711
hsa-let-7f	0.0457902438244	100	0.0161685953497	1000.0	238.0	762.0	0.476	0.697748193983
hsa-let-7g	0.078272432119	125	0.00329839536391	1000.0	22.0	978.0	0.044	2.09068272872
hsa-let-7i	0.00341824168188	302	0.000475044574702	1000.0	464.0	536.0	0.928	0.123063521656
hsa-miR-1	-0.141175342784	13	0.0080157804217	1000.0	959.0	41.0	0.082	-1.61130562703
hsa-miR-100	0.0435674400921	2	-0.0316932293771	1000.0	374.0	626.0	0.748	0.339985424567
hsa-miR-101	0.333053498827	8	-0.0146347843685	1000.0	2.0	998.0	0.004	2.74343596494
hsa-miR-103	0.0420569790142	528	0.0143414909452	1000.0	43.0	957.0	0.086	1.80639214392
hsa-miR-105	-0.0409762140627	12	0.0058254325062	1000.0	688.0	312.0	0.624	-0.446758289118
hsa-miR-106a	0.0360107353467	227	-0.0235423536002	1000.0	12.0	988.0	0.024	2.22851131258
hsa-miR-106b	-0.0418176545001	107	-0.0301643334708	1000.0	637.0	363.0	0.726	-0.335221811546
hsa-miR-107	0.0539624834268	447	0.0119927128864	1000.0	6.0	994.0	0.012	2.3991619903
hsa-miR-10a	-0.142206627474	14	0.00102767240126	1000.0	949.0	51.0	0.102	-1.60390822219
hsa-miR-10b	0.00107368207641	4	-0.00157017184803	1000.0	502.0	498.0	0.996	0.0162669590205
hsa-miR-122a	0.0144346998057	586	0.0187849036169	1000.0	612.0	388.0	0.776	-0.286196931441
hsa-miR-124a	0.00842191562146	194	0.00742832555805	1000.0	471.0	529.0	0.942	0.0433703569498
hsa-miR-125a	0.080023540842	116	0.00465251037473	1000.0	23.0	977.0	0.046	2.07998642665
hsa-miR-125b	0.127134193191	32	-0.0150627485137	1000.0	29.0	971.0	0.058	1.93125343238
hsa-miR-126	0.111927058515	6	0.0113275968716	1000.0	248.0	752.0	0.496	0.703758094195
hsa-miR-127	0.0193670935413	157	0.0106717101152	1000.0	367.0	633.0	0.734	0.320109912863
hsa-miR-128a	-0.00873467791147	38	0.0316691721867	1000.0	751.0	249.0	0.498	-0.656667872123
hsa-miR-128b	-0.00178189465743	55	0.0314369375151	1000.0	746.0	254.0	0.508	-0.654605676223
hsa-miR-129	-0.00882118840403	121	-0.00506258267661	1000.0	535.0	465.0	0.93	-0.130126801958
hsa-miR-130a	0.0892260603471	55	-0.00200020723393	1000.0	36.0	964.0	0.072	1.78971770468
hsa-miR-130b	-0.0196891116834	155	-0.0016112671843	1000.0	755.0	245.0	0.49	-0.721894945592
hsa-miR-132	0.0532897376296	54	0.00888319343021	1000.0	211.0	789.0	0.422	0.824849495362
hsa-miR-133a	0.0333363689076	198	0.00242559445615	1000.0	66.0	934.0	0.132	1.424385813
hsa-miR-133b	0.0112646440988	114	0.0131335840997	1000.0	524.0	476.0	0.952	-0.0679163125408
hsa-miR-134	0.00059772168241	531	0.0141215677649	1000.0	798.0	202.0	0.404	-0.846654522756
hsa-miR-135a	0.239068110005	18	-0.00506473901535	1000.0	19.0	981.0	0.038	1.98087448097
hsa-miR-135b	0.0443357162915	22	-0.0150447854856	1000.0	179.0	821.0	0.358	0.919340082936
hsa-miR-136	0.122972367798	51	-0.00858351088032	1000.0	1.0	999.0	0.002	2.94607226888
hsa-miR-138	-0.00442804510053	41	0.00479563232432	1000.0	555.0	445.0	0.89	-0.159895975999
hsa-miR-139	-0.0211381819645	3	0.0253318795662	1000.0	564.0	436.0	0.872	-0.199622698971
hsa-miR-140	0.0204038850283	31	0.00273946735765	1000.0	408.0	592.0	0.816	0.267299669719
hsa-miR-141	0.0440346099827	12	-0.000595746758467	1000.0	324.0	676.0	0.648	0.442680258897
hsa-miR-142-3p	-0.0788179234676	12	-0.00710426584577	1000.0	763.0	237.0	0.474	-0.724906373552
hsa-miR-142-5p	0.40047832502	5	0.0210682961845	1000.0	33.0	967.0	0.066	1.81863757943
hsa-miR-143	-0.0418188726567	171	-0.00530051475091	1000.0	934.0	66.0	0.132	-1.55541275195
hsa-miR-144	-0.201155894316	13	-0.0286457860401	1000.0	965.0	35.0	0.07	-1.782948007
hsa-miR-145	-0.0147128805237	299	0.008709850582	1000.0	810.0	190.0	0.38	-0.869106954995
hsa-miR-146a	0.0963360895911	56	-0.00139699333408	1000.0	13.0	987.0	0.026	2.12610078919
hsa-miR-146b	-0.0147945984936	56	0.00689759558913	1000.0	650.0	350.0	0.7	-0.413642199006
hsa-miR-147	-0.0322051325502	101	0.0065216108275	1000.0	901.0	99.0	0.198	-1.30188630791
hsa-miR-148a	-0.0885409342435	20	-0.00563408599716	1000.0	849.0	151.0	0.302	-1.07002686307
hsa-miR-148b	0.0644914400028	15	-0.00311237287741	1000.0	231.0	769.0	0.462	0.757017570446
hsa-miR-149	0.0511175501773	381	0.00511127730259	1000.0	6.0	994.0	0.012	2.55193860246
hsa-miR-150	-0.0578912693906	210	-0.00272178141111	1000.0	986.0	14.0	0.028	-2.16726427247
hsa-miR-151	-0.0576471002959	57	-0.0141766426789	1000.0	810.0	190.0	0.38	-0.880240983637
hsa-miR-152	-0.0173692676463	81	-0.00780164109669	1000.0	589.0	411.0	0.822	-0.249106184157
hsa-miR-154	0.0381547989985	27	-0.0312052691767	1000.0	141.0	859.0	0.282	1.05620881684
hsa-miR-155	-0.0543485474973	21	-0.00220141573031	1000.0	735.0	265.0	0.53	-0.640303782174
hsa-miR-15a	0.195026797081	28	-0.0106015580282	1000.0	1.0	999.0	0.002	3.10206561781
hsa-miR-15b	-0.0337209978764	67	-0.0116108220927	1000.0	747.0	253.0	0.506	-0.698801736134
hsa-miR-16	-0.0303040323941	28	-0.000335905785336	1000.0	655.0	345.0	0.69	-0.384023103928
hsa-miR-17-3p	-0.0690378185671	76	-0.017448412158	1000.0	838.0	162.0	0.324	-0.966705538038
hsa-miR-17-5p	0.0398177885742	203	-0.0299731577469	1000.0	9.0	991.0	0.018	2.65119207185
hsa-miR-181a	0.0296016668177	31	-0.0058468575697	1000.0	262.0	738.0	0.524	0.651567326483
hsa-miR-181b	0.0273047860241	121	0.00127944216465	1000.0	185.0	815.0	0.37	0.887126419125
hsa-miR-181c	-0.182091920629	16	-0.0137309788892	1000.0	964.0	36.0	0.072	-1.88727829143
hsa-miR-181d	-0.0440810792446	141	0.00107861567086	1000.0	937.0	63.0	0.126	-1.52280826185
hsa-miR-182	0.122245033701	56	0.00072669808932	1000.0	13.0	987.0	0.026	2.27343961174
hsa-miR-183	0.0856152526187	122	0.00096208045727	1000.0	1.0	999.0	0.002	2.99776730272
hsa-miR-184	0.0364002729183	795	0.00272436362316	1000.0	3.0	997.0	0.006	2.87527087324
hsa-miR-185	0.0216736903593	565	0.00884009016405	1000.0	211.0	789.0	0.422	0.862157254062
hsa-miR-186	0.0462363878398	22	-0.00849575436152	1000.0	218.0	782.0	0.436	0.741005346294
hsa-miR-187	-0.000107122478746	180	0.00107266217353	1000.0	513.0	487.0	0.974	-0.046820318127
hsa-miR-188	-0.0245210621239	350	0.0173948468843	1000.0	970.0	30.0	0.06	-1.96311346193
hsa-miR-189	0.0105826277642	79	-0.0198009029848	1000.0	216.0	784.0	0.432	0.760192217449
hsa-miR-18a	0.011192830473	110	-0.0215169488289	1000.0	158.0	842.0	0.316	0.99385564162
hsa-miR-18b	0.137778154653	86	0.0029019132281	1000.0	0.0	1000.0	0.0	3.52817814613
hsa-miR-191	-0.00765165835575	6	0.00189802325139	1000.0	539.0	461.0	0.922	-0.0800454662562
hsa-miR-192	0.046621061835	10	-0.0357873938786	1000.0	211.0	789.0	0.422	0.80082381515
hsa-miR-193a	-0.00795001054831	71	-0.0145098629894	1000.0	439.0	561.0	0.878	0.179883056406
hsa-miR-193b	0.00282665896012	343	-0.0309435880291	1000.0	23.0	977.0	0.046	1.97594734966
hsa-miR-194	-0.0300290737429	22	-0.0379321918226	1000.0	466.0	534.0	0.932	0.0983890665489
hsa-miR-195	0.0934709406611	32	0.0132812241403	1000.0	87.0	913.0	0.174	1.34371046229
hsa-miR-196a	-0.00818766870471	35	-0.0154654369381	1000.0	462.0	538.0	0.924	0.0901524509947
hsa-miR-196b	-0.0727502266586	50	0.0183386122831	1000.0	937.0	63.0	0.126	-1.54247367412
hsa-miR-197	-0.0219252638727	453	-0.00054140736307	1000.0	865.0	135.0	0.27	-1.12118276852
hsa-miR-198	0.00270564977935	607	-0.00120420026086	1000.0	389.0	611.0	0.778	0.268319845631
hsa-miR-199a	-0.00415400220767	74	0.00142823142688	1000.0	562.0	438.0	0.876	-0.159280130621
hsa-miR-199b	0.0158215314095	26	-0.000934552657023	1000.0	409.0	591.0	0.818	0.245625783875
hsa-miR-19a	0.256457056067	6	-0.0043143470472	1000.0	10.0	990.0	0.02	2.32525653161
hsa-miR-19b	-0.0284887684275	10	-0.0125827850693	1000.0	563.0	437.0	0.874	-0.142600520174
hsa-miR-200a	-0.0971289539879	1	-0.00516465606105	1000.0	593.0	407.0	0.814	-0.245925041604
hsa-miR-200b	0.150612608925	18	-0.00810807260514	1000.0	70.0	930.0	0.14	1.54227516909
hsa-miR-200c	0.0492753175885	16	-0.00871613790886	1000.0	288.0	712.0	0.576	0.589253532344
hsa-miR-202	0.0108095480423	1178	0.0238309279012	1000.0	895.0	105.0	0.21	-1.23126456083
hsa-miR-203	0.0132020001041	2	0.00215941141426	1000.0	486.0	514.0	0.972	0.0393185605454
hsa-miR-204	0.0316575195009	343	0.00293392852846	1000.0	55.0	945.0	0.11	1.54166798818
hsa-miR-205	-0.00325768087806	115	-0.0156234551005	1000.0	375.0	625.0	0.75	0.338470092189
hsa-miR-206	-0.0240988037912	511	0.00228777384773	1000.0	974.0	26.0	0.052	-1.9149272001
hsa-miR-208	0.103439922554	3	0.0138798722919	1000.0	336.0	664.0	0.672	0.493139721138
hsa-miR-20a	0.104648779212	84	-0.0239181594457	1000.0	0.0	1000.0	0.0	3.35265129415
hsa-miR-20b	0.0601095112841	121	-0.0118359156057	1000.0	20.0	980.0	0.04	2.13867203507
hsa-miR-21	-0.013174463671	7	-0.0488687858935	1000.0	392.0	608.0	0.784	0.282263784404
hsa-miR-210	-0.00861041374587	629	-0.0127653851131	1000.0	379.0	621.0	0.758	0.300170382457
hsa-miR-211	-0.0564316021126	492	0.00650725660871	1000.0	1000.0	0.0	0.0	-3.5137400236
hsa-miR-212	-0.00947161028987	57	0.0030578036421	1000.0	602.0	398.0	0.796	-0.260162686179
hsa-miR-214	-0.0128008770576	884	-0.00503967421487	1000.0	756.0	244.0	0.488	-0.698025619741
hsa-miR-215	0.4314525591	4	-0.0219909943446	1000.0	2.0	998.0	0.004	2.7601864673
hsa-miR-216	-0.425550337913	11	0.00418369316226	1000.0	1000.0	0.0	0.0	-4.20564232382
hsa-miR-217	0.0410148131229	89	0.0114341228771	1000.0	214.0	786.0	0.428	0.782097697207
hsa-miR-218	0.252255830149	8	0.0211608754141	1000.0	17.0	983.0	0.034	2.06513837068
hsa-miR-22	-0.00289557057738	51	-0.0257476482605	1000.0	315.0	685.0	0.63	0.470155423999
hsa-miR-220	-0.075121850397	15	-0.00713514574487	1000.0	783.0	217.0	0.434	-0.768576585444
hsa-miR-221	0.034471007967	249	0.0219797097713	1000.0	258.0	742.0	0.516	0.686942687731
hsa-miR-222	0.00699317538053	532	0.0215917501944	1000.0	817.0	183.0	0.366	-0.924628450625
hsa-miR-223	0.0564158229632	19	0.00623801261965	1000.0	264.0	736.0	0.528	0.645907746514
hsa-miR-224	0.00548648172183	33	-0.0246830567595	1000.0	319.0	681.0	0.638	0.522824690981
hsa-miR-23a	0.0706564019055	33	-0.00652648016363	1000.0	96.0	904.0	0.192	1.25272748327
hsa-miR-23b	0.066067679754	25	-0.00400284478501	1000.0	164.0	836.0	0.328	0.979021356879
hsa-miR-24	-0.00405306416945	397	-0.0134644504132	1000.0	275.0	725.0	0.55	0.608108974868
hsa-miR-25	0.000577954123831	49	-0.0188685848322	1000.0	335.0	665.0	0.67	0.406181530549
hsa-miR-26a	-0.00262159944359	22	0.0258345802435	1000.0	638.0	362.0	0.724	-0.366450379103
hsa-miR-26b	0.160517865423	18	-0.00309184827934	1000.0	21.0	979.0	0.042	1.98771407227
hsa-miR-27a	0.0268850486312	57	-0.0125612980529	1000.0	189.0	811.0	0.378	0.85474139772
hsa-miR-27b	-0.00701691037429	60	-0.024386145946	1000.0	344.0	656.0	0.688	0.394802619817
hsa-miR-28	-0.0147173637098	72	-0.0114758055107	1000.0	556.0	444.0	0.888	-0.0820028867158
hsa-miR-296	0.0784274080071	496	0.0237968266068	1000.0	0.0	1000.0	0.0	3.2962954087
hsa-miR-299-3p	0.0368988692339	183	0.00859289737475	1000.0	117.0	883.0	0.234	1.17974533538
hsa-miR-299-5p	0.207179586399	11	-0.00271828180663	1000.0	17.0	983.0	0.034	2.12151461175
hsa-miR-29a	0.0275906545752	12	-0.0244719307752	1000.0	291.0	709.0	0.582	0.519688631209
hsa-miR-29b	-0.0290878277941	12	-0.0097232601368	1000.0	567.0	433.0	0.866	-0.189036453977
hsa-miR-29c	0.0131107313387	10	-0.00882740166664	1000.0	439.0	561.0	0.878	0.19939802413
hsa-miR-301	0.000569540961722	11	-0.010609396222	1000.0	459.0	541.0	0.918	0.0991077319047
hsa-miR-302a	-0.0675544128836	75	0.0170476229346	1000.0	985.0	15.0	0.03	-2.15010114167
hsa-miR-302b	0.0816896789099	23	0.00583402916963	1000.0	204.0	796.0	0.408	0.845163225692
hsa-miR-302c	0.0179461115516	77	0.00378004153595	1000.0	334.0	666.0	0.668	0.418346432789
hsa-miR-302d	0.13424411849	47	0.00713613642329	1000.0	0.0	1000.0	0.0	2.95212706041
hsa-miR-30a-3p	0.012488527574	50	-0.00167565053746	1000.0	395.0	605.0	0.79	0.294621435012
hsa-miR-30a-5p	0.180458103329	11	-0.0160363060048	1000.0	41.0	959.0	0.082	1.83650161326
hsa-miR-30b	-0.12104416634	13	-0.0103160973646	1000.0	860.0	140.0	0.28	-1.10654248624
hsa-miR-30c	-0.0109925254146	17	-0.000813701499201	1000.0	559.0	441.0	0.882	-0.137025372229
hsa-miR-30d	-0.0254508373991	24	-0.017031395437	1000.0	546.0	454.0	0.908	-0.137175062425
hsa-miR-30e-3p	-0.0207257836408	22	0.00219100797792	1000.0	629.0	371.0	0.742	-0.302465069363
hsa-miR-30e-5p	-0.0280699445567	9	0.00368209716634	1000.0	598.0	402.0	0.804	-0.277377628765
hsa-miR-31	-0.0853844815313	158	-0.0017095208406	1000.0	995.0	5.0	0.01	-2.70814293183
hsa-miR-320	-0.00682678925776	1791	0.000661593543885	1000.0	792.0	208.0	0.416	-0.844719033907
hsa-miR-323	-0.118750054005	19	-0.0137745455452	1000.0	808.0	192.0	0.384	-0.897889093839
hsa-miR-324-3p	-0.0235778604379	706	-0.0113308533833	1000.0	834.0	166.0	0.332	-0.974599288813
hsa-miR-324-5p	-0.0159549449651	451	-0.000978656072828	1000.0	808.0	192.0	0.384	-0.85427357875
hsa-miR-325	-0.127684522905	101	-0.0140760786728	1000.0	1000.0	0.0	0.0	-3.45833377385
hsa-miR-326	-0.0117603849607	629	-0.0172715288606	1000.0	367.0	633.0	0.734	0.376156689831
hsa-miR-328	-0.00978122384203	1019	-0.00884661952325	1000.0	534.0	466.0	0.932	-0.105277035135
hsa-miR-329	-0.00389241367946	47	0.00806945038916	1000.0	604.0	396.0	0.792	-0.250544122621
hsa-miR-33	-0.691106318397	2	-0.031624639353	1000.0	979.0	21.0	0.042	-1.96129989936
hsa-miR-330	-0.045580223761	198	-0.0156280500931	1000.0	888.0	112.0	0.224	-1.19380836402
hsa-miR-331	-0.0583554331519	216	-0.0123129343016	1000.0	961.0	39.0	0.078	-1.81862717314
hsa-miR-335	0.178434136635	10	0.00841949949826	1000.0	70.0	930.0	0.14	1.54700378571
hsa-miR-337	0.034696937114	124	-0.0214069457076	1000.0	55.0	945.0	0.11	1.58150904994
hsa-miR-338	0.0944634987646	48	-0.0301137376675	1000.0	14.0	986.0	0.028	2.23303161634
hsa-miR-339	-0.00232601103199	771	-0.00474349701957	1000.0	406.0	594.0	0.812	0.22957693113
hsa-miR-33b	0.0292109735161	55	-0.0209126830012	1000.0	208.0	792.0	0.416	0.798868226661
hsa-miR-340	-0.0971591965888	19	0.00393887588832	1000.0	909.0	91.0	0.182	-1.31338844261
hsa-miR-342	-0.0486715812309	87	0.00519653651159	1000.0	945.0	55.0	0.11	-1.58473874066
hsa-miR-345	-0.0406627471656	341	-0.010365916237	1000.0	954.0	46.0	0.092	-1.71978512267
hsa-miR-346	0.00432046718571	1366	0.0134625526529	1000.0	835.0	165.0	0.33	-0.995947147588
hsa-miR-34a	-0.0229864567634	771	-0.0199113328746	1000.0	569.0	431.0	0.862	-0.191993592217
hsa-miR-34b	0.0423228363383	186	-0.00871572222038	1000.0	6.0	994.0	0.012	2.54076610189
hsa-miR-34c	0.03481674376	477	-0.0357533523449	1000.0	0.0	1000.0	0.0	4.13558524123
hsa-miR-361	-0.0540826841164	77	0.00695588454945	1000.0	943.0	57.0	0.114	-1.59276420694
hsa-miR-362	-0.0496019693488	154	-0.00737139085718	1000.0	938.0	62.0	0.124	-1.58630142639
hsa-miR-363	-0.0390151357261	12	-0.0360477854657	1000.0	493.0	507.0	0.986	-0.0312776444876
hsa-miR-365	-0.000749428314411	1	0.00476445626348	1000.0	494.0	506.0	0.988	-0.0162470798437
hsa-miR-367	0.102814001994	20	-0.0187796462433	1000.0	83.0	917.0	0.166	1.4287878024
hsa-miR-368	0.246931727008	10	0.000720970155822	1000.0	9.0	991.0	0.018	2.2996931561
hsa-miR-369-5p	0.542984948835	2	0.000482912879833	1000.0	10.0	990.0	0.02	2.32424539924
hsa-miR-370	0.0332443690905	1208	0.0142190176122	1000.0	20.0	980.0	0.04	2.10182501354
hsa-miR-371	-0.174333102806	42	-0.0150151202362	1000.0	989.0	11.0	0.022	-2.17685899315
hsa-miR-372	-0.0960151416732	82	-0.0265093351291	1000.0	955.0	45.0	0.09	-1.69366088105
hsa-miR-373	-0.0186476812296	224	-0.0117638470975	1000.0	644.0	356.0	0.712	-0.328623516988
hsa-miR-375	0.0107547462435	20	-0.00072986563929	1000.0	444.0	556.0	0.888	0.15313657356
hsa-miR-376a	0.0649900272308	10	-0.00520714442427	1000.0	258.0	742.0	0.516	0.653039149795
hsa-miR-376b	-0.382511718954	6	-0.0459467125067	1000.0	973.0	27.0	0.054	-1.94079148855
hsa-miR-377	0.32946779981	5	-0.0306043021017	1000.0	17.0	983.0	0.034	2.11970435261
hsa-miR-378	0.00326268515797	366	-0.0173338163683	1000.0	145.0	855.0	0.29	1.00628923307
hsa-miR-379	0.00985917707416	14	0.0033651917846	1000.0	465.0	535.0	0.93	0.0640936523153
hsa-miR-380-3p	0.0845904977077	8	0.00878432092457	1000.0	267.0	733.0	0.534	0.61195248994
hsa-miR-380-5p	0.0222618917714	12	0.0108811507264	1000.0	434.0	566.0	0.868	0.110342632121
hsa-miR-381	-0.0257052012001	86	-0.00337388502184	1000.0	757.0	243.0	0.486	-0.686895934688
hsa-miR-382	-0.0427975445481	70	0.0089771547967	1000.0	879.0	121.0	0.242	-1.18483941958
hsa-miR-383	-0.0284762863119	348	0.0221828585768	1000.0	997.0	3.0	0.006	-2.82949347296
hsa-miR-409-3p	-0.0603810616009	130	0.00387308630022	1000.0	984.0	16.0	0.032	-2.10794362693
hsa-miR-409-5p	0.074306044527	39	7.28290838517e-05	1000.0	49.0	951.0	0.098	1.65913802337
hsa-miR-410	0.0721412226318	11	0.00489197902947	1000.0	246.0	754.0	0.492	0.659130897081
hsa-miR-411	0.422369404983	2	0.0103374385216	1000.0	70.0	930.0	0.14	1.52867310836
hsa-miR-412	-0.00425478370202	432	-0.0123826421216	1000.0	290.0	710.0	0.58	0.618520841156
hsa-miR-421	-0.101750231081	24	-0.0102110055223	1000.0	876.0	124.0	0.248	-1.15418234193
hsa-miR-422a	0.000898398967264	523	0.00494378354214	1000.0	609.0	391.0	0.782	-0.271596472693
hsa-miR-422b	-0.0178823130504	523	0.00123044907098	1000.0	899.0	101.0	0.202	-1.2101532111
hsa-miR-423	-0.0116891748546	642	-0.0120816533691	1000.0	494.0	506.0	0.988	0.0280844207656
hsa-miR-424	-0.268994275595	10	-0.0089677490141	1000.0	993.0	7.0	0.014	-2.24228556524
hsa-miR-425-3p	0.0416112175461	88	0.0273725365065	1000.0	342.0	658.0	0.684	0.400002438952
hsa-miR-425-5p	-0.133996988359	9	-0.0186187806486	1000.0	862.0	138.0	0.276	-1.08141553288
hsa-miR-429	-0.273067255581	15	0.00554477166351	1000.0	998.0	2.0	0.004	-2.72531921892
hsa-miR-431	-0.0116936296356	124	0.00526252564707	1000.0	721.0	279.0	0.558	-0.579607536614
hsa-miR-432	0.000510684144672	1112	0.00902626183112	1000.0	792.0	208.0	0.416	-0.836285574624
hsa-miR-433	0.0205597729505	170	0.0150342911568	1000.0	430.0	570.0	0.86	0.210639135691
hsa-miR-448	0.153528652265	61	0.00590598082324	1000.0	0.0	1000.0	0.0	3.49621553081
hsa-miR-449	-0.0107258673658	486	-0.011119084353	1000.0	497.0	503.0	0.994	0.0264193612836
hsa-miR-449b	0.00560944962706	611	0.00169118958447	1000.0	405.0	595.0	0.81	0.22338903312
hsa-miR-450	0.0506743790471	5	0.00765789562015	1000.0	399.0	601.0	0.798	0.255572840568
hsa-miR-451	0.0398734378019	1	0.0202371871132	1000.0	488.0	512.0	0.976	0.0599072793383
hsa-miR-452	-0.0155372025725	161	-0.0171301673231	1000.0	473.0	527.0	0.946	0.0556807751158
hsa-miR-453	0.0108951067933	289	0.00379017416348	1000.0	362.0	638.0	0.724	0.350966815525
hsa-miR-454-3p	0.068815581903	64	0.00882828951445	1000.0	98.0	902.0	0.196	1.35100138425
hsa-miR-454-5p	0.150620715931	35	0.00455983981902	1000.0	20.0	980.0	0.04	2.13127016944
hsa-miR-455	-0.0213891476468	25	-0.0279508121806	1000.0	484.0	516.0	0.968	0.0954112510454
hsa-miR-483	-0.0225075415211	1059	-0.0307565314958	1000.0	191.0	809.0	0.382	0.817438009493
hsa-miR-484	0.0266065937693	655	0.00386619121082	1000.0	89.0	911.0	0.178	1.35863191146
hsa-miR-485-3p	0.057274872987	173	-0.00424743699247	1000.0	0.0	1000.0	0.0	3.00241341012
hsa-miR-485-5p	0.034150909863	558	0.00789465915594	1000.0	34.0	966.0	0.068	1.82775949102
hsa-miR-486	-0.0542222315612	280	-0.00350968136168	1000.0	992.0	8.0	0.016	-2.35366832386
hsa-miR-487a	0.0315911148714	22	0.0111417906644	1000.0	380.0	620.0	0.76	0.274272461272
hsa-miR-487b	0.182922811937	21	0.0269971121605	1000.0	44.0	956.0	0.088	1.76351705941
hsa-miR-488	0.111708619908	20	-0.00780480131503	1000.0	50.0	950.0	0.1	1.64214004341
hsa-miR-489	0.0281135927666	79	0.00957341281338	1000.0	303.0	697.0	0.606	0.505002942187
hsa-miR-490	0.00196564597227	179	0.0294463653601	1000.0	867.0	133.0	0.266	-1.06698486358
hsa-miR-491	0.0338942392276	1831	0.0148819323707	1000.0	12.0	988.0	0.024	2.47815859731
hsa-miR-492	-0.0144857984355	159	0.00346510228977	1000.0	695.0	305.0	0.61	-0.471768822045
hsa-miR-493-3p	0.0496797408698	190	0.000206187968528	1000.0	75.0	925.0	0.15	1.48087674729
hsa-miR-493-5p	-0.0100259470681	69	-0.000616316233241	1000.0	599.0	401.0	0.802	-0.275963237286
hsa-miR-494	0.0291147570119	68	-0.00571829558718	1000.0	230.0	770.0	0.46	0.760956045644
hsa-miR-495	-0.182534550726	4	-5.10859534275e-05	1000.0	836.0	164.0	0.328	-1.01077792201
hsa-miR-497	0.0456091607804	118	0.000321353203092	1000.0	61.0	939.0	0.122	1.54656505411
hsa-miR-498	-0.0063929819575	232	0.018424931762	1000.0	838.0	162.0	0.324	-0.967609602425
hsa-miR-499	0.0222423908249	10	-0.00750002910304	1000.0	389.0	611.0	0.778	0.261843187338
hsa-miR-500	0.0361848061954	172	0.0204312325841	1000.0	241.0	759.0	0.482	0.641181976103
hsa-miR-501	0.0316419001362	259	0.00997699797533	1000.0	137.0	863.0	0.274	1.03652976519
hsa-miR-502	-0.0233992311561	222	0.00680079370152	1000.0	877.0	123.0	0.246	-1.17786215116
hsa-miR-503	0.0567389474704	737	0.0305353729467	1000.0	14.0	986.0	0.028	2.06686896362
hsa-miR-504	0.0238885036484	73	0.0135014749171	1000.0	393.0	607.0	0.786	0.266794822494
hsa-miR-505	-0.0691787984601	35	-0.011491226997	1000.0	834.0	166.0	0.332	-0.964174108525
hsa-miR-506	-0.218515131017	56	-0.0276992129282	1000.0	998.0	2.0	0.004	-2.98820435266
hsa-miR-507	0.200778675419	24	-0.0234331284468	1000.0	4.0	996.0	0.008	2.68378898548
hsa-miR-508	0.0882314915751	50	-0.0274789182473	1000.0	22.0	978.0	0.044	2.17163629126
hsa-miR-509	-0.023831750073	347	-0.0304813910846	1000.0	353.0	647.0	0.706	0.383586205166
hsa-miR-510	-0.0276762888061	420	-0.00204401807194	1000.0	941.0	59.0	0.118	-1.55742872525
hsa-miR-511	0.054973012534	109	-0.00797950564751	1000.0	83.0	917.0	0.166	1.46170042223
hsa-miR-512-3p	-0.00305081784785	260	0.00473436932676	1000.0	645.0	355.0	0.71	-0.391882907806
hsa-miR-512-5p	-0.0551892491371	238	-0.0240868821905	1000.0	878.0	122.0	0.244	-1.19336516276
hsa-miR-513	-0.0582391049848	224	-0.0251074782646	1000.0	891.0	109.0	0.218	-1.27229281903
hsa-miR-514	-0.292632563615	7	-0.00971326309369	1000.0	955.0	45.0	0.09	-1.72071004858
hsa-miR-515-3p	-0.31961340831	51	-0.0229067760545	1000.0	1000.0	0.0	0.0	-4.19238981576
hsa-miR-515-5p	-0.15111188143	16	-0.026138062831	1000.0	878.0	122.0	0.244	-1.15342514471
hsa-miR-516-3p	-0.128138907746	27	0.00737753324343	1000.0	947.0	53.0	0.106	-1.69138498464
hsa-miR-516-5p	-0.0188632051341	148	-0.0310553072339	1000.0	319.0	681.0	0.638	0.466165929732
hsa-miR-517a	0.00494505240779	22	-0.0054910232929	1000.0	446.0	554.0	0.892	0.124835687524
hsa-miR-517b	0.0952838583853	21	-0.0118781567556	1000.0	64.0	936.0	0.128	1.55214846732
hsa-miR-517c	-0.180424242884	11	-0.00501554239606	1000.0	916.0	84.0	0.168	-1.39069895383
hsa-miR-518a	-0.0986217318676	49	-0.0140452578211	1000.0	878.0	122.0	0.244	-1.22986203356
hsa-miR-518b	0.147060480772	38	-0.0128135501853	1000.0	11.0	989.0	0.022	2.23800232858
hsa-miR-518c	-0.174787351897	12	0.00285496526602	1000.0	920.0	80.0	0.16	-1.39679855527
hsa-miR-518d	-0.138289330407	20	0.00301086693954	1000.0	934.0	66.0	0.132	-1.51966817965
hsa-miR-518e	-0.0697137940803	25	0.00197490549315	1000.0	820.0	180.0	0.36	-0.891301705766
hsa-miR-518f	0.0594955851462	8	0.00314103955398	1000.0	353.0	647.0	0.706	0.363975626941
hsa-miR-519a	-0.229773815752	36	-0.00850196361318	1000.0	994.0	6.0	0.012	-2.57415910342
hsa-miR-519b	-0.101889754999	14	-0.0281902680455	1000.0	755.0	245.0	0.49	-0.698703609817
hsa-miR-519c	0.0356733622835	15	-0.0103780442084	1000.0	317.0	683.0	0.634	0.507759856842
hsa-miR-519d	-0.0976121239327	45	0.00445375434188	1000.0	923.0	77.0	0.154	-1.43484474544
hsa-miR-519e	0.0696633588372	29	-0.0134784377997	1000.0	107.0	893.0	0.214	1.19869198812
hsa-miR-520a	0.015426297072	61	-0.03774602368	1000.0	136.0	864.0	0.272	1.08927396681
hsa-miR-520b	-0.0313804087996	24	-0.0236712429321	1000.0	536.0	464.0	0.928	-0.0855901959935
hsa-miR-520c	-0.140279231543	80	-0.0182701160791	1000.0	997.0	3.0	0.006	-2.45101145119
hsa-miR-520d	-0.013289042746	333	-0.0133792166815	1000.0	510.0	490.0	0.98	0.00499560213502
hsa-miR-520e	0.0886418602053	21	-0.0247929082591	1000.0	76.0	924.0	0.152	1.45213056085
hsa-miR-520f	-0.0284551019414	97	-0.0180398762984	1000.0	629.0	371.0	0.742	-0.281351353216
hsa-miR-520g	0.0208077722642	59	-0.0341354286241	1000.0	140.0	860.0	0.28	1.10360902367
hsa-miR-520h	-0.0896533488754	22	-0.00530422957707	1000.0	856.0	144.0	0.288	-1.09548261788
hsa-miR-521	0.107089566524	31	-0.00395359151911	1000.0	60.0	940.0	0.12	1.52017861828
hsa-miR-522	0.162662082317	17	-0.00823856188451	1000.0	58.0	942.0	0.116	1.48842216017
hsa-miR-523	0.0496896773369	10	-0.0188750727698	1000.0	302.0	698.0	0.604	0.527676905085
hsa-miR-524	-0.0671890109115	52	0.00230190577916	1000.0	890.0	110.0	0.22	-1.186622719
hsa-miR-525	0.0499566254093	87	-0.00465022614484	1000.0	58.0	942.0	0.116	1.50689338826
hsa-miR-526a	0.0180298933002	86	0.00202561737583	1000.0	350.0	650.0	0.7	0.368129502566
hsa-miR-526b	-0.00314070821695	167	-0.0131832054023	1000.0	372.0	628.0	0.744	0.304099275545
hsa-miR-526c	0.0161873423904	238	0.01497249089	1000.0	490.0	510.0	0.98	0.057961739441
hsa-miR-527	0.0298480205804	132	-0.0178400134153	1000.0	75.0	925.0	0.15	1.47651543231
hsa-miR-532	-0.0603839429946	75	-0.0252727984309	1000.0	790.0	210.0	0.42	-0.774811316681
hsa-miR-539	0.0664114553371	23	-0.00501486133273	1000.0	198.0	802.0	0.396	0.888321134214
hsa-miR-542-3p	0.151388818316	13	-0.00340731500931	1000.0	90.0	910.0	0.18	1.32704643905
hsa-miR-542-5p	0.0108492718275	92	-0.00854906965702	1000.0	287.0	713.0	0.574	0.595761896834
hsa-miR-544	-0.672782578983	2	-0.00482728722539	1000.0	999.0	1.0	0.002	-2.40128068995
hsa-miR-545	-0.331831073172	8	0.00473941523193	1000.0	998.0	2.0	0.004	-2.75174545089
hsa-miR-548a	-0.161895141148	2	-0.0112654569148	1000.0	720.0	280.0	0.56	-0.59360894229
hsa-miR-548b	-0.184595073674	9	-0.0264367572337	1000.0	906.0	94.0	0.188	-1.29462685009
hsa-miR-549	0.0632845910899	34	-0.00931930808169	1000.0	91.0	909.0	0.182	1.34434860176
hsa-miR-550	-0.0583534876158	166	-0.0117600644781	1000.0	958.0	42.0	0.084	-1.76319262803
hsa-miR-551a	0.015514046769	85	-0.0211241700679	1000.0	155.0	845.0	0.31	0.993010115603
hsa-miR-551b	-0.0358508079095	13	-0.00902710679814	1000.0	615.0	385.0	0.77	-0.271482285347
hsa-miR-552	0.040213536762	95	-0.0295534149787	1000.0	69.0	931.0	0.138	1.48098157159
hsa-miR-553	-0.0195878239875	14	-0.017580898887	1000.0	517.0	483.0	0.966	-0.0156609494852
hsa-miR-554	-0.107742418152	71	-0.025411978907	1000.0	971.0	29.0	0.058	-1.7278324021
hsa-miR-555	-0.0445492756779	89	-0.0193766269707	1000.0	684.0	316.0	0.632	-0.460194963917
hsa-miR-556	0.168221857268	8	-0.0337792663477	1000.0	106.0	894.0	0.212	1.25207670059
hsa-miR-557	-0.0223707140234	631	-0.021289022915	1000.0	535.0	465.0	0.93	-0.0699459397775
hsa-miR-558	-0.0672850565833	17	-0.0148238149701	1000.0	727.0	273.0	0.546	-0.554289311973
hsa-miR-560	0.0959498544236	311	0.0280820896681	1000.0	0.0	1000.0	0.0	3.49145554128
hsa-miR-562	0.108843778899	6	-0.020222999815	1000.0	236.0	764.0	0.472	0.770134377362
hsa-miR-563	0.100573052709	6	0.0165210937632	1000.0	279.0	721.0	0.558	0.609208277761
hsa-miR-564	0.00860046513879	487	-0.00940147321614	1000.0	207.0	793.0	0.414	0.79539578226
hsa-miR-565	-0.0415295107732	292	-0.0165864354294	1000.0	868.0	132.0	0.264	-1.13400396342
hsa-miR-566	0.0444229323974	214	-0.0179399397145	1000.0	5.0	995.0	0.01	2.43178564014
hsa-miR-567	0.0558179942847	53	-0.0136274279389	1000.0	107.0	893.0	0.214	1.26313204345
hsa-miR-569	-0.00953809977981	6	0.00209974044368	1000.0	526.0	474.0	0.948	-0.0788212417825
hsa-miR-570	0.200910157239	7	-0.00678191020575	1000.0	32.0	968.0	0.064	1.84924399152
hsa-miR-571	-0.0247203633842	200	-0.0140552943143	1000.0	675.0	325.0	0.65	-0.463391686454
hsa-miR-572	0.0349345009656	309	0.0157778343769	1000.0	158.0	842.0	0.316	0.981502831197
hsa-miR-573	0.0370682559761	90	-0.024019054544	1000.0	65.0	935.0	0.13	1.59566291282
hsa-miR-574	-0.0105346818862	183	-0.0121066779898	1000.0	468.0	532.0	0.936	0.0613272398883
hsa-miR-575	-0.0486297568021	207	0.00610546185177	1000.0	986.0	14.0	0.028	-2.23995380848
hsa-miR-576	-0.00291577317241	13	0.00641506455734	1000.0	528.0	472.0	0.944	-0.0886351830061
hsa-miR-577	0.395888094656	3	-0.00704259374152	1000.0	5.0	995.0	0.01	2.539037628
hsa-miR-578	-0.058049045752	30	0.00975576037248	1000.0	862.0	138.0	0.276	-1.09833330664
hsa-miR-579	0.284450780347	3	-0.00102867716604	1000.0	58.0	942.0	0.116	1.49776812901
hsa-miR-580	0.0771282095871	9	-0.0164953350684	1000.0	244.0	756.0	0.488	0.685351921473
hsa-miR-581	-0.0969167471398	14	-0.0204179805652	1000.0	815.0	185.0	0.37	-0.922600827469
hsa-miR-582	-0.0211602467648	13	0.00821529980497	1000.0	609.0	391.0	0.782	-0.296048987754
hsa-miR-583	-0.00832383725867	136	-0.00769672102616	1000.0	510.0	490.0	0.98	-0.0261640957211
hsa-miR-584	-0.0204306606076	248	-0.00659554207975	1000.0	737.0	263.0	0.526	-0.652127663225
hsa-miR-585	-0.14140399549	20	-0.0048665629826	1000.0	966.0	34.0	0.068	-1.76334598086
hsa-miR-586	0.126244139387	5	-0.0250675939496	1000.0	195.0	805.0	0.39	0.893009749316
hsa-miR-587	-0.125013622342	30	-0.00441335586602	1000.0	935.0	65.0	0.13	-1.48814751165
hsa-miR-588	-0.0903051338305	75	-0.0227520557351	1000.0	899.0	101.0	0.202	-1.27540752233
hsa-miR-589	0.0761646962705	136	0.00359141625529	1000.0	10.0	990.0	0.02	2.54726729898
hsa-miR-591	0.0878784407509	5	-0.0318280579773	1000.0	244.0	756.0	0.488	0.723145689462
hsa-miR-592	-0.0174179676529	12	0.0141081331181	1000.0	609.0	391.0	0.782	-0.293459781602
hsa-miR-593	-0.0511291738364	1734	-0.0362066905564	1000.0	967.0	33.0	0.066	-1.85479043007
hsa-miR-595	-0.0479898079794	272	-0.02231794344	1000.0	907.0	93.0	0.186	-1.2666838061
hsa-miR-596	0.00841023761821	944	-0.0162355061087	1000.0	10.0	990.0	0.02	2.33299083802
hsa-miR-597	0.0230263959785	44	-0.0249776259603	1000.0	171.0	829.0	0.342	0.947218176799
hsa-miR-598	0.252375785064	19	-0.00799405013667	1000.0	1.0	999.0	0.002	3.30408584393
hsa-miR-599	-0.260385134291	1	-0.0433193130162	1000.0	722.0	278.0	0.556	-0.645301327313
hsa-miR-600	-0.200681941453	34	-0.0246122035978	1000.0	988.0	12.0	0.024	-2.28715121956
hsa-miR-601	0.0090221606035	1002	0.00839178051076	1000.0	508.0	492.0	0.984	0.0530338795239
hsa-miR-602	0.0373921413208	1140	0.013792970931	1000.0	13.0	987.0	0.026	2.24013531046
hsa-miR-603	0.296680733894	1	-0.0260336261942	1000.0	171.0	829.0	0.342	0.979360168429
hsa-miR-604	-0.0329690840222	235	-0.0243056042934	1000.0	611.0	389.0	0.778	-0.312905582272
hsa-miR-605	-0.0563663416604	134	-0.000787149908487	1000.0	960.0	40.0	0.08	-1.79447173286
hsa-miR-608	-0.0319955816388	9324	-0.0373472963709	1000.0	75.0	925.0	0.15	1.42968772562
hsa-miR-609	-0.100738120253	90	-0.0309619624041	1000.0	959.0	41.0	0.082	-1.75235586491
hsa-miR-610	-0.0242432905301	211	-0.0247485516602	1000.0	494.0	506.0	0.988	0.0170588450135
hsa-miR-611	-0.0310155968072	759	-0.0213931180428	1000.0	716.0	284.0	0.568	-0.597427947108
hsa-miR-612	-0.0565366850978	4706	-0.0382508912584	1000.0	1000.0	0.0	0.0	-3.90717134857
hsa-miR-613	-0.0463337631437	20	-0.00859716438322	1000.0	682.0	318.0	0.636	-0.475540037244
hsa-miR-614	-0.0437727724979	191	-0.0142016104272	1000.0	841.0	159.0	0.318	-0.966542179438
hsa-miR-615	0.056623584515	433	-0.0150447540048	1000.0	0.0	1000.0	0.0	3.72516773192
hsa-miR-616	-0.0392234276469	5	-0.0260524962672	1000.0	525.0	475.0	0.95	-0.0677091239012
hsa-miR-617	-0.0688277408074	55	0.0304805464888	1000.0	974.0	26.0	0.052	-1.95119043979
hsa-miR-618	-0.101961013923	51	-0.00915267740766	1000.0	962.0	38.0	0.076	-1.79575113167
hsa-miR-619	-0.0356346697636	335	9.90469059469e-05	1000.0	988.0	12.0	0.024	-2.11835725297
hsa-miR-620	0.0253700796651	33	0.00598134114172	1000.0	381.0	619.0	0.762	0.308408403218
hsa-miR-621	-0.0548956052107	20	-0.0182147872387	1000.0	673.0	327.0	0.654	-0.470527720407
hsa-miR-622	-0.0288623463045	412	-0.00682189274371	1000.0	925.0	75.0	0.15	-1.39198314254
hsa-miR-623	-0.0103495851665	1465	-0.0114439265488	1000.0	450.0	550.0	0.9	0.11356035478
hsa-miR-624	0.0110485485097	64	-0.0154991051917	1000.0	247.0	753.0	0.494	0.685536373604
hsa-miR-625	0.00955453049878	935	-0.0118326706485	1000.0	22.0	978.0	0.044	2.0220172358
hsa-miR-626	0.0462683471739	13	-0.0116475639461	1000.0	273.0	727.0	0.546	0.571632931127
hsa-miR-627	-0.176683303533	22	-0.00259467170942	1000.0	996.0	4.0	0.008	-2.57723834362
hsa-miR-628	-0.0827762282299	54	0.00414464026457	1000.0	968.0	32.0	0.064	-1.82349724284
hsa-miR-629	0.0669224330798	206	-0.0174486326012	1000.0	0.0	1000.0	0.0	4.03402482068
hsa-miR-630	-0.0380374954819	120	-0.0142796754878	1000.0	807.0	193.0	0.386	-0.864899909796
hsa-miR-631	-0.0178952034794	282	-0.00775372711139	1000.0	689.0	311.0	0.622	-0.508427933073
hsa-miR-632	0.009331790637	220	-0.0103535823726	1000.0	224.0	776.0	0.448	0.776776741201
hsa-miR-634	0.0094418742796	91	-0.0353504304606	1000.0	159.0	841.0	0.318	1.02583996415
hsa-miR-635	-0.074109536982	89	-0.0290849116216	1000.0	878.0	122.0	0.244	-1.12254878349
hsa-miR-636	0.0331571445587	1056	-0.0102681187366	1000.0	3.0	997.0	0.006	2.93901282427
hsa-miR-637	-0.0091205240595	6154	-0.0274458647484	1000.0	0.0	1000.0	0.0	4.58423380049
hsa-miR-638	0.00295446704431	6038	0.000856133002892	1000.0	332.0	668.0	0.664	0.475422056403
hsa-miR-639	0.00563684291786	333	0.0143826567521	1000.0	667.0	333.0	0.666	-0.435219009775
hsa-miR-640	-0.110088570214	93	-0.024452121951	1000.0	981.0	19.0	0.038	-2.06491603709
hsa-miR-641	-0.0470938132495	150	0.0315193963825	1000.0	993.0	7.0	0.014	-2.31703560681
hsa-miR-642	-0.0706647948143	257	-0.0137926331421	1000.0	1000.0	0.0	0.0	-2.88080680018
hsa-miR-643	-0.176894114772	45	-0.0265216054573	1000.0	999.0	1.0	0.002	-2.85563713863
hsa-miR-644	-0.0475895162164	53	-0.00926444638953	1000.0	759.0	241.0	0.482	-0.717578133721
hsa-miR-645	-0.0590096620142	126	-0.0215641937277	1000.0	839.0	161.0	0.322	-1.00486651737
hsa-miR-646	0.0195924939768	283	-0.015026915618	1000.0	18.0	982.0	0.036	2.04698222931
hsa-miR-647	-0.000580481510993	110	0.00417670407271	1000.0	580.0	420.0	0.84	-0.153491587067
hsa-miR-648	0.0144959027572	462	0.019045826586	1000.0	600.0	400.0	0.8	-0.223762892685
hsa-miR-649	-0.182211392828	10	-0.011492799716	1000.0	954.0	46.0	0.092	-1.6625414466
hsa-miR-650	-0.021502276676	2345	-0.0175497227419	1000.0	736.0	264.0	0.528	-0.644613066389
hsa-miR-651	0.0824188448823	8	-0.0186149475424	1000.0	183.0	817.0	0.366	0.865164579139
hsa-miR-652	-0.00644206963623	305	-0.0146626299637	1000.0	314.0	686.0	0.628	0.494064187392
hsa-miR-653	-0.0154533948105	41	-0.017740728679	1000.0	461.0	539.0	0.922	0.0446155601139
hsa-miR-654	0.0347443253222	1148	0.0088088184921	1000.0	44.0	956.0	0.088	1.73104323105
hsa-miR-656	0.458313267721	1	-0.010043938209	1000.0	188.0	812.0	0.376	1.04208119416
hsa-miR-657	0.080851833813	386	0.0239874276693	1000.0	0.0	1000.0	0.0	4.16140754953
hsa-miR-658	-0.0136498720859	5351	-0.014424948888	1000.0	417.0	583.0	0.834	0.148976085222
hsa-miR-659	0.0257644723509	1305	0.0099649803473	1000.0	56.0	944.0	0.112	1.54724107782
hsa-miR-660	-0.0494953678343	16	-0.00668798761813	1000.0	702.0	298.0	0.596	-0.516789975409
hsa-miR-661	0.0519450049707	4037	0.0221694117998	1000.0	0.0	1000.0	0.0	5.15151265996
hsa-miR-662	0.0902068710242	224	0.0187319791452	1000.0	1.0	999.0	0.002	3.04925956424
hsa-miR-663	-0.0209210295693	5859	-0.0271088172736	1000.0	75.0	925.0	0.15	1.4075006427
hsa-miR-668	-0.00314253136551	365	-0.00777409946912	1000.0	388.0	612.0	0.776	0.274089070047
hsa-miR-671	0.00554346737792	6928	0.00717520913518	1000.0	647.0	353.0	0.706	-0.359098065728
hsa-miR-675	-0.0208898791714	3149	-0.018904845497	1000.0	622.0	378.0	0.756	-0.319397353833
hsa-miR-7	0.00306950618136	69	0.0183955571621	1000.0	642.0	358.0	0.716	-0.431586383278
hsa-miR-758	0.0540293125827	44	0.0204100801525	1000.0	199.0	801.0	0.398	0.829178186992
hsa-miR-765	-0.011164635528	3906	-0.00370996228135	1000.0	915.0	85.0	0.17	-1.37621079184
hsa-miR-766	0.0320483492812	1249	0.00836529647693	1000.0	10.0	990.0	0.02	2.41072396985
hsa-miR-767-3p	0.028887821552	122	0.00553028788619	1000.0	170.0	830.0	0.34	0.955734880329
hsa-miR-767-5p	-0.00488221156001	226	0.0123689529713	1000.0	810.0	190.0	0.38	-0.829135850985
hsa-miR-768-3p	-0.147028816966	113	0.00463897104625	1000.0	1000.0	0.0	0.0	-4.7828499487
hsa-miR-768-5p	0.000707778127594	1670	0.00264495571897	1000.0	609.0	391.0	0.782	-0.271080980491
hsa-miR-769-3p	-0.00449766756279	1370	0.0194798477869	1000.0	979.0	21.0	0.042	-2.15074044495
hsa-miR-769-5p	0.00276877739924	390	0.011777103481	1000.0	710.0	290.0	0.58	-0.521478643187
hsa-miR-770-5p	0.0120132888007	351	0.0066642485053	1000.0	363.0	637.0	0.726	0.36308341463
hsa-miR-801	0.0405982810685	71	-0.00119765910712	1000.0	116.0	884.0	0.232	1.20192308532
hsa-miR-802	-0.19036844342	1	-0.0329883294462	1000.0	683.0	316.0	0.634	-0.481306870356
hsa-miR-9	0.0639698657269	26	0.0040444336057	1000.0	227.0	773.0	0.454	0.73285448981
hsa-miR-92	-0.0439508937645	151	-0.0130175781191	1000.0	815.0	185.0	0.37	-0.884499084148
hsa-miR-92b	0.0413916958498	96	-0.00497740535508	1000.0	147.0	853.0	0.294	0.999338317216
hsa-miR-93	0.0498677686818	268	-0.03667409981	1000.0	0.0	1000.0	0.0	3.44807246187
hsa-miR-95	0.386782217096	6	-0.00516771964144	1000.0	3.0	997.0	0.006	2.55142557803
hsa-miR-96	0.0606067152379	18	-0.0377362385539	1000.0	145.0	855.0	0.29	1.10744780255
hsa-miR-98	0.0326966929443	28	-0.00659842730802	1000.0	263.0	737.0	0.526	0.650793670062
hsa-miR-99a	-0.161118618163	6	-0.0258927093394	1000.0	822.0	178.0	0.356	-0.949951785314
hsa-miR-99b	0.156649446875	7	0.00927154288215	1000.0	161.0	839.0	0.322	1.02193389391
hsa-mir-00040	-0.207614570498	2	-0.0187370840514	1000.0	808.0	192.0	0.384	-0.828016964723
hsa-mir-00052	-0.0131766097525	545	-0.0198573137243	1000.0	263.0	737.0	0.526	0.588940383388
hsa-mir-00057	0.223074276734	25	-0.010199832007	1000.0	4.0	996.0	0.008	2.88026315761
hsa-mir-00170	0.0251483108228	83	-0.0176361869686	1000.0	138.0	862.0	0.276	1.08206527003
hsa-mir-00197	-0.0464783183049	8	0.0181364403068	1000.0	707.0	293.0	0.586	-0.533242372954
hsa-mir-00201	-0.110295460838	4	0.00343430676912	1000.0	714.0	286.0	0.572	-0.578684058776
hsa-mir-00627	-0.03280662528	75	0.0146958778852	1000.0	929.0	71.0	0.142	-1.43877061129
hsa-mir-00717	0.00672220460451	1253	0.0119638007205	1000.0	708.0	292.0	0.584	-0.516346345321
hsa-mir-00726	0.02525057141	162	0.0224405084639	1000.0	446.0	554.0	0.892	0.109906745011
hsa-mir-00773	0.193293401489	14	0.0244274051994	1000.0	53.0	947.0	0.106	1.61050833258
hsa-mir-00868	-0.017017557888	701	-0.0109311565613	1000.0	609.0	391.0	0.782	-0.304871244355
hsa-mir-01033	0.0051298790399	106	-0.0106542810543	1000.0	332.0	668.0	0.664	0.487946641249
hsa-mir-01444	0.0311061316266	257	0.014317400335	1000.0	218.0	782.0	0.436	0.751242590698
hsa-mir-01520	-0.0315506077097	518	-0.00479651291021	1000.0	937.0	63.0	0.126	-1.5243660865
hsa-mir-01689	0.0437055549465	186	-0.00249296228894	1000.0	28.0	972.0	0.056	1.98821634781
hsa-mir-01757	0.265465246669	1	-0.0198122197159	1000.0	257.0	743.0	0.514	0.717071583496
hsa-mir-02243	0.00220155810522	3319	-0.00529449840664	1000.0	166.0	834.0	0.332	0.966952242159
hsa-mir-02532	0.279926636977	6	-0.00833357428583	1000.0	20.0	980.0	0.04	2.04657723164
hsa-mir-02618	-0.0617509665015	23	0.00433504949771	1000.0	881.0	119.0	0.238	-1.16457793836
hsa-mir-02869	0.045217910122	649	0.0198289613943	1000.0	36.0	964.0	0.072	1.72981418052
hsa-mir-02873	-0.327066333904	8	0.0213686370379	1000.0	999.0	1.0	0.002	-2.85172498056
hsa-mir-02876	-0.254242169457	8	0.0254659791227	1000.0	990.0	10.0	0.02	-2.30926699113
hsa-mir-03006	-0.136502804726	9	-0.011274096517	1000.0	862.0	138.0	0.276	-1.05865385599
hsa-mir-03121	-0.0163441049698	78	-0.00698487534713	1000.0	597.0	403.0	0.806	-0.279640153178
hsa-mir-03302	-0.0253279678612	50	0.0346742010007	1000.0	853.0	147.0	0.294	-1.02045918626
hsa-mir-03996	0.212725313043	3	0.0197164429745	1000.0	176.0	824.0	0.352	0.996068530083
hsa-mir-04343	-0.00667048099931	55	0.027084052346	1000.0	754.0	246.0	0.492	-0.702047088634
hsa-mir-04354	-0.0612479127014	55	0.0206143196327	1000.0	960.0	40.0	0.08	-1.77450936692
hsa-mir-04679	0.125795537054	5	0.0371655944356	1000.0	308.0	692.0	0.616	0.51891782118
hsa-mir-04691	-0.170204476807	7	-0.0022578078636	1000.0	928.0	72.0	0.144	-1.50248355699
hsa-mir-04768	-0.0738504545423	18	0.010130954285	1000.0	855.0	145.0	0.29	-1.06682183839
hsa-mir-04797	0.251274397732	3	-0.00498066078842	1000.0	46.0	954.0	0.092	1.65082493373
hsa-mir-04826	0.00705841603979	49	0.00224995861241	1000.0	465.0	535.0	0.93	0.11185436309
hsa-mir-04854	0.03148924904	6	0.000703531800283	1000.0	401.0	599.0	0.802	0.237889656524
hsa-mir-04883	-0.198400034982	6	0.0327109117279	1000.0	934.0	66.0	0.132	-1.52549348015
hsa-mir-05068	-0.154163884531	4	0.00795368784114	1000.0	885.0	115.0	0.23	-1.18442989632
hsa-mir-05075	0.024903518426	414	0.0251227532389	1000.0	501.0	499.0	0.998	-0.0143351313508
hsa-mir-05109	0.115964365935	3	-0.00932752362548	1000.0	262.0	738.0	0.524	0.623779694191
hsa-mir-05418	0.460978450726	4	-0.00341726215993	1000.0	51.0	949.0	0.102	1.6301811511
hsa-mir-05452	-0.0132296340189	197	0.00209046083339	1000.0	754.0	246.0	0.492	-0.668808851446
hsa-mir-05709	-0.0388219242389	26	0.0215765207726	1000.0	819.0	181.0	0.362	-0.905778086505
hsa-mir-05799	-0.255731251587	2	-0.0115638833601	1000.0	864.0	136.0	0.272	-1.1319236268
hsa-mir-06156	0.0305255877274	23	0.00316037983756	1000.0	347.0	653.0	0.694	0.407350491931
hsa-mir-06158	0.0471856121904	23	-0.0152326583931	1000.0	188.0	812.0	0.376	0.889846296698
hsa-mir-06164	-0.202018871317	23	0.00956951868118	1000.0	1000.0	0.0	0.0	-2.90480635704
hsa-mir-06168	0.198965580863	23	0.00226454432715	1000.0	7.0	993.0	0.014	2.54157453098
hsa-mir-06175	0.10677855945	23	0.0120741444986	1000.0	123.0	877.0	0.246	1.06806392663
hsa-mir-06383	0.00930967098282	2767	0.011283416375	1000.0	626.0	374.0	0.748	-0.285495822648
hsa-mir-06728	0.147287708187	23	-0.00192746830296	1000.0	28.0	972.0	0.056	1.8433176256
hsa-mir-06761	-0.109704370363	136	0.000308959763276	1000.0	997.0	3.0	0.006	-2.79942790863
hsa-mir-06830	0.0621296474567	162	0.024228028268	1000.0	53.0	947.0	0.106	1.56171157675
hsa-mir-07270	0.312494245692	2	0.000786125257357	1000.0	110.0	890.0	0.22	1.24633924936
hsa-mir-07396	-0.142298786393	2	0.00618352390221	1000.0	735.0	265.0	0.53	-0.647046667972
hsa-mir-07582	-0.251656584375	4	-0.000358539054873	1000.0	899.0	101.0	0.202	-1.25293080926
hsa-mir-08355	0.0577893883665	7	0.0272735369055	1000.0	396.0	604.0	0.792	0.253467579178
hsa-mir-08384	0.0411045824709	7	0.0266578901348	1000.0	464.0	536.0	0.928	0.118223356961
hsa-mir-08529	0.000915031060011	346	0.0182526308179	1000.0	831.0	169.0	0.338	-0.953903373866
hsa-mir-08570	0.11766238677	44	-0.00384798884769	1000.0	12.0	988.0	0.024	2.12124483048
hsa-mir-08709	0.0419652603105	264	-0.0111987413895	1000.0	5.0	995.0	0.01	2.50507280135
hsa-mir-08785	-0.186579669872	8	-0.00184797135518	1000.0	938.0	62.0	0.124	-1.61057844279
hsa-mir-09125	0.00303299550544	4137	-0.000543328795984	1000.0	247.0	753.0	0.494	0.667031365914
hsa-mir-09163	0.166625439491	15	0.0291443960856	1000.0	100.0	900.0	0.2	1.30850189286
hsa-mir-09187	-0.0746545499721	24	0.0080096782707	1000.0	869.0	131.0	0.262	-1.13658002771
hsa-mir-09252	0.159192349251	35	0.0070536788647	1000.0	12.0	988.0	0.024	2.212661856
hsa-mir-09323	0.116694294138	38	0.0108343138489	1000.0	40.0	960.0	0.08	1.75560098648
hsa-mir-09369	0.0648916520245	324	-0.0141807715743	1000.0	0.0	1000.0	0.0	3.60662878885
hsa-mir-09384	0.0589617289368	161	0.0041948351832	1000.0	7.0	993.0	0.014	2.40090049014
hsa-mir-09395	-0.0532903620952	75	-0.0171628461267	1000.0	785.0	215.0	0.43	-0.818111836593
hsa-mir-09451	-0.00562227700739	251	-0.0036112702484	1000.0	527.0	473.0	0.946	-0.0734716641616
hsa-mir-09860	0.213767226629	25	-0.0169328918812	1000.0	13.0	987.0	0.026	2.24738815825
hsa-mir-09870	0.0290895130206	162	0.0293217643261	1000.0	490.0	510.0	0.98	-0.00936234328046
hsa-mir-10139	0.238612811909	2	0.0405531887232	1000.0	227.0	773.0	0.454	0.809853504912
hsa-mir-10406	-0.0289667076795	2	-0.0048118083014	1000.0	544.0	456.0	0.912	-0.112177286046
hsa-mir-10575	0.0946875442373	138	0.0106438419937	1000.0	32.0	968.0	0.064	1.82282548209
hsa-mir-10610	0.0509930030611	262	0.00802692881784	1000.0	26.0	974.0	0.052	1.81897256478
hsa-mir-10619	0.0213041487795	262	0.0039060987865	1000.0	188.0	812.0	0.376	0.934565757741
hsa-mir-10737	0.238907517178	8	0.0164948179695	1000.0	36.0	964.0	0.072	1.72815711456
hsa-mir-10748	-0.146901123312	8	-0.0242603096026	1000.0	882.0	118.0	0.236	-1.16031545761
hsa-mir-10912	0.0262132158358	20	0.021978491973	1000.0	484.0	516.0	0.968	0.0523213566338
hsa-mir-10939	0.0206202215791	20	0.0235191817121	1000.0	521.0	479.0	0.958	-0.0358591985714
hsa-mir-11084	0.314806284522	11	0.0152630027649	1000.0	0.0	1000.0	0.0	3.45626720996
hsa-mir-11104	-0.117679325452	9	0.0187828991482	1000.0	934.0	66.0	0.132	-1.50012511047
hsa-mir-11116	0.0731102938433	9	-0.00713641478629	1000.0	269.0	731.0	0.538	0.608113874468
hsa-mir-11286	-0.171002613023	20	0.0198927145212	1000.0	994.0	6.0	0.012	-2.48720208323
hsa-mir-11399	-0.358749918565	9	0.0290051801496	1000.0	996.0	4.0	0.008	-2.46250506758
hsa-mir-11505	0.0596860905057	24	0.0238125821821	1000.0	309.0	691.0	0.618	0.533782242111
hsa-mir-11509	0.0182958302555	29	0.0377413671798	1000.0	633.0	367.0	0.734	-0.312860921081
hsa-mir-11522	-0.020451572895	471	-0.00703124232671	1000.0	806.0	194.0	0.388	-0.890073808606
hsa-mir-11812	0.133990179632	9	-0.0124183151784	1000.0	150.0	850.0	0.3	1.09346240533
hsa-mir-12480	0.150855730774	6	0.0070528615162	1000.0	158.0	842.0	0.316	0.974746454853
hsa-mir-12497	0.337432162245	2	0.00918962358329	1000.0	92.0	908.0	0.184	1.32524191653
hsa-mir-12504	0.308736304129	2	-0.00751009339205	1000.0	99.0	901.0	0.198	1.31421704582
hsa-mir-12508	0.180094902544	6	0.0122797905693	1000.0	122.0	878.0	0.244	1.18427826679
hsa-mir-12844	-0.0923950442879	30	0.00666111983292	1000.0	914.0	86.0	0.172	-1.38214047835
hsa-mir-12860	-0.315219738363	1	-0.0061569753538	1000.0	732.0	268.0	0.536	-0.748657895715
hsa-mir-12881	-0.236658710458	1	-0.0319938639915	1000.0	583.0	417.0	0.834	-0.396980493813
hsa-mir-12954	0.0660355526736	3	-0.015066679696	1000.0	405.0	595.0	0.81	0.285824506339
hsa-mir-12996	0.158550772191	4	-0.00120347769607	1000.0	193.0	807.0	0.386	0.884001721032
hsa-mir-13246	-0.0367208446573	54	0.00889186879337	1000.0	854.0	146.0	0.292	-1.05098540942
hsa-mir-13258	0.461172921778	1	0.0217230084863	1000.0	171.0	827.0	0.346	1.02489413914
hsa-mir-13264	-0.00657272379037	54	0.0149091507985	1000.0	651.0	349.0	0.698	-0.365111781209
hsa-mir-13276	-0.16031314314	10	-0.00110556713435	1000.0	884.0	116.0	0.232	-1.19838062902
hsa-mir-13282	0.049549974651	36	0.0208509857117	1000.0	310.0	690.0	0.62	0.524652518027
hsa-mir-13307	-0.019282380941	6	-0.0199292990767	1000.0	497.0	503.0	0.994	0.00389894025353
hsa-mir-13317	0.0410759511507	3	-0.0142678656424	1000.0	357.0	643.0	0.714	0.297862070604
hsa-mir-13941	0.109495420405	10	-0.0140223808119	1000.0	157.0	843.0	0.314	1.05569123415
hsa-mir-13945	0.134555553522	7	-0.0169919116766	1000.0	118.0	882.0	0.236	1.17244842472
hsa-mir-13974	0.488049477974	7	0.0130453164945	1000.0	2.0	998.0	0.004	2.79889669576
hsa-mir-14147	0.27071077265	2	0.0273521242084	1000.0	152.0	848.0	0.304	1.03779675864
hsa-mir-15165	-0.0918206491672	30	-0.00365016657938	1000.0	917.0	83.0	0.166	-1.40224152026
hsa-mir-15170	-0.0437440846141	30	0.0275570337783	1000.0	890.0	110.0	0.22	-1.21757114149
hsa-mir-15187	0.00954917977688	14	0.0174381057359	1000.0	539.0	461.0	0.922	-0.0768257574719
hsa-mir-15197	-0.0075433203087	14	0.0131941211959	1000.0	578.0	422.0	0.844	-0.199212693186
hsa-mir-15208	-0.00833343537588	7	0.0117313993782	1000.0	572.0	428.0	0.856	-0.169784649858
hsa-mir-15222	0.0979550810526	4	0.0119841651903	1000.0	307.0	693.0	0.614	0.500364097836
hsa-mir-15229	-0.00854711289393	64	0.00355116706215	1000.0	631.0	369.0	0.738	-0.304522068391
hsa-mir-15232	-0.0841064278954	77	-0.0115485239361	1000.0	956.0	44.0	0.088	-1.67149975866
hsa-mir-15249	-0.114979295518	7	0.0178050966274	1000.0	833.0	167.0	0.334	-0.958921626387
hsa-mir-15253	-0.273886574328	4	0.0294340090129	1000.0	967.0	33.0	0.066	-1.76426281853
hsa-mir-15260	0.0419794413064	2	0.00321988936699	1000.0	477.0	523.0	0.954	0.115087236265
hsa-mir-15270	0.152970381201	5	0.00542644139084	1000.0	208.0	792.0	0.416	0.838710013497
hsa-mir-15293	-0.0486440307895	58	-0.00947517007525	1000.0	742.0	258.0	0.516	-0.642591948764
hsa-mir-15321	-0.00208739318402	47	0.00740390686096	1000.0	594.0	406.0	0.812	-0.190745697112
hsa-mir-15557	0.00341216421552	256	0.019850479304	1000.0	809.0	191.0	0.382	-0.886432136696
hsa-mir-15624	0.0295389736877	380	0.0256484778827	1000.0	426.0	574.0	0.852	0.210865998176
hsa-mir-15711	-0.0479820646243	16	0.0233066132608	1000.0	745.0	255.0	0.51	-0.69273020739
hsa-mir-15753	-0.0701765394262	21	0.0127532680928	1000.0	810.0	190.0	0.38	-0.858677460728
hsa-mir-15903	0.0858532944884	206	0.00199457110772	1000.0	0.0	1000.0	0.0	3.86363212003
hsa-mir-16791	0.0341729816905	544	0.00715454635442	1000.0	99.0	901.0	0.198	1.30175732709
hsa-mir-17060	-0.389464667515	3	-0.00770770158546	1000.0	986.0	14.0	0.028	-2.04411961514
hsa-mir-17103	-0.0431841253448	54	0.00290593908524	1000.0	846.0	154.0	0.308	-1.01088008471
hsa-mir-17374	-0.185515957166	11	-0.000402228269959	1000.0	963.0	37.0	0.074	-1.7664300926
hsa-mir-17761	-0.0232805303	293	0.0190790992123	1000.0	955.0	45.0	0.09	-1.66638222408
hsa-mir-17902	-0.135745065687	6	0.00545870546153	1000.0	816.0	184.0	0.368	-0.887174157103
hsa-mir-18072	-0.00129230703826	84	-0.00224305853338	1000.0	493.0	507.0	0.986	0.0255871316193
hsa-mir-18081	-0.00998734158641	84	-0.00363746749636	1000.0	564.0	436.0	0.872	-0.176643914275
hsa-mir-18152	-0.144723531467	11	-0.0166069877668	1000.0	895.0	105.0	0.21	-1.26558764464
hsa-mir-18218	-0.0464243659536	18	-0.0193649580934	1000.0	638.0	362.0	0.724	-0.346330865707
hsa-mir-18895	-0.109245724737	8	0.0312243543738	1000.0	876.0	124.0	0.248	-1.1613434392
hsa-mir-18956	0.0247663552795	448	0.0213292604401	1000.0	442.0	558.0	0.884	0.162810592108
hsa-mir-19112	0.0464259927452	309	0.0156321866514	1000.0	84.0	916.0	0.168	1.36467372638
hsa-mir-19138	0.0567792047145	5	0.0102248814804	1000.0	369.0	631.0	0.738	0.364452424423
hsa-mir-19150	0.163869513186	5	-0.000445388932731	1000.0	172.0	828.0	0.344	0.97862707273
hsa-mir-19237	0.137124725761	64	0.0221504974355	1000.0	11.0	989.0	0.022	2.34025953405
hsa-mir-19790	0.0329638162862	82	0.0232053683029	1000.0	393.0	607.0	0.786	0.253394110216
hsa-mir-20096	0.0061202533404	1	-0.00930826600356	1000.0	463.0	537.0	0.926	0.0480883796788
hsa-mir-20099	0.513038942808	1	-0.0121314475264	1000.0	58.0	942.0	0.116	1.5867129434
hsa-mir-20108	-0.203326541089	2	-0.0156629476193	1000.0	741.0	259.0	0.518	-0.685292085286
hsa-mir-20288	-0.000371466579991	53	-0.00457367616793	1000.0	448.0	552.0	0.896	0.105789087737
hsa-mir-20546	-0.00378334799975	42	-0.0191259331353	1000.0	388.0	612.0	0.776	0.298480059205
hsa-mir-20690	-0.165428099503	2	0.0108268691723	1000.0	725.0	275.0	0.55	-0.625755039717
hsa-mir-20881	-0.010157433487	346	-0.0319653390873	1000.0	73.0	927.0	0.146	1.38687671391
hsa-mir-21526	0.0362068493156	126	0.0160445029191	1000.0	256.0	744.0	0.512	0.606697828392
hsa-mir-21629	-0.0573463099703	9	-0.012790242642	1000.0	623.0	377.0	0.754	-0.325785344175
hsa-mir-21638	0.0926016843189	9	0.0192418306366	1000.0	262.0	738.0	0.524	0.617043159626
hsa-mir-21805	0.0301545322965	18	0.00509705057711	1000.0	369.0	631.0	0.738	0.340958480129
hsa-mir-21886	-0.0329566265643	55	0.0266510425487	1000.0	885.0	115.0	0.23	-1.22990385972
hsa-mir-21989	-0.146635831163	2	-0.0103228117202	1000.0	702.0	298.0	0.596	-0.564147874268
hsa-mir-21997	0.00244631695631	312	-0.00643179014702	1000.0	333.0	667.0	0.666	0.413067494832
hsa-mir-22958	0.123844299941	3	0.00454707327451	1000.0	343.0	657.0	0.686	0.450698776187
hsa-mir-23321	0.015308784207	85	0.0205024560679	1000.0	571.0	429.0	0.858	-0.142755976554
hsa-mir-23726	-0.124792198644	1	-3.57017610404e-05	1000.0	634.0	366.0	0.732	-0.344045383705
hsa-mir-23740	0.0224460912922	66	0.0291581206033	1000.0	583.0	417.0	0.834	-0.17435616401
hsa-mir-23862	-0.115223284492	3	0.0116474504368	1000.0	766.0	234.0	0.468	-0.704805742946
hsa-mir-23974	-0.0104691354393	670	0.00379745704667	1000.0	859.0	141.0	0.282	-1.02701175629
hsa-mir-24347	-0.0112014564772	3590	-0.00762290684525	1000.0	766.0	234.0	0.468	-0.709304047043
hsa-mir-24482	0.0447382498381	912	0.036568773511	1000.0	253.0	747.0	0.506	0.66791513181
hsa-mir-24582	-0.39550542319	6	0.00559935678136	1000.0	997.0	3.0	0.006	-2.47553679181
hsa-mir-24743	0.0580212533375	12	-0.00247249875226	1000.0	265.0	735.0	0.53	0.627395127237
hsa-mir-24882	0.388713284022	3	0.00889658379255	1000.0	13.0	987.0	0.026	2.19961986118
hsa-mir-24945	-0.0317615924741	756	0.0023302732086	1000.0	998.0	2.0	0.004	-2.70409153194
hsa-mir-24951	0.0115287410721	47	0.0281569656488	1000.0	632.0	368.0	0.736	-0.356808561784
hsa-mir-25086	-0.0896169820902	20	0.0196320241074	1000.0	919.0	81.0	0.162	-1.45145096361
hsa-mir-25105	-0.0973669485894	20	0.00582207600412	1000.0	916.0	84.0	0.168	-1.38957719313
hsa-mir-25206	0.158137112159	2	0.0311785275654	1000.0	326.0	674.0	0.652	0.486335884108
hsa-mir-25270	7.50364750905e-05	1471	-0.0148894851007	1000.0	58.0	942.0	0.116	1.62181329665
hsa-mir-25307	-0.00719971532622	27	0.0211699801289	1000.0	654.0	346.0	0.692	-0.3913504209
hsa-mir-25466	0.137529782448	14	0.032264811959	1000.0	158.0	842.0	0.316	0.994902286239
hsa-mir-25676	0.0117265074296	155	-0.0105242625946	1000.0	217.0	783.0	0.434	0.777888584914
hsa-mir-26469	0.012264463669	378	0.000677372715278	1000.0	268.0	732.0	0.536	0.632206495654
hsa-mir-27001	0.00368601655482	1077	0.0235324048483	1000.0	990.0	10.0	0.02	-2.17232265359
hsa-mir-27068	-0.0156358698236	38	0.00720113235271	1000.0	664.0	336.0	0.672	-0.388548516941
hsa-mir-27110	-0.0737506504904	44	0.00983498164157	1000.0	945.0	55.0	0.11	-1.56653903508
hsa-mir-27120	-0.0737698688074	44	0.0042367013019	1000.0	923.0	77.0	0.154	-1.47204100826
hsa-mir-27237	0.0492023594973	5	0.0201029216813	1000.0	426.0	574.0	0.852	0.172812102919
hsa-mir-27356	0.0634191850858	4	0.014856328433	1000.0	434.0	566.0	0.868	0.195398474233
hsa-mir-27392	-0.0322984868741	70	0.00723545320356	1000.0	741.0	259.0	0.518	-0.662603850672
hsa-mir-27577	-0.211040930139	6	-0.00935125147534	1000.0	923.0	77.0	0.154	-1.50575128446
hsa-mir-28036	-0.19289689169	10	0.00894880633936	1000.0	971.0	29.0	0.058	-1.81099089845
hsa-mir-28044	-0.0366549800468	51	0.0032682807553	1000.0	821.0	179.0	0.358	-0.922766025625
hsa-mir-28509	0.0519131036088	15	0.0209163953101	1000.0	381.0	619.0	0.762	0.319181539669
hsa-mir-28644	-0.0381485481782	54	0.0130024458839	1000.0	911.0	89.0	0.178	-1.32715962004
hsa-mir-28648	0.0710579247914	18	0.029473272302	1000.0	311.0	689.0	0.622	0.494580288279
hsa-mir-28852	0.122171556177	75	-0.000438837455069	1000.0	1.0	999.0	0.002	3.06113015081
hsa-mir-28870	0.140378245409	2	0.0178768409257	1000.0	316.0	684.0	0.632	0.499516758396
hsa-mir-28942	0.380579552928	2	0.0178123325546	1000.0	86.0	914.0	0.172	1.39077796392
hsa-mir-28949	-0.268946529004	2	-0.00688457623571	1000.0	859.0	141.0	0.282	-1.06557744133
hsa-mir-29414	0.062526562944	16	-0.0142421701976	1000.0	243.0	757.0	0.486	0.719871050097
hsa-mir-29604	-0.334742089037	2	0.00944100130179	1000.0	968.0	32.0	0.064	-1.9118321077
hsa-mir-29625	-0.021017979154	19	0.0255940045672	1000.0	772.0	228.0	0.456	-0.701462505706
hsa-mir-29629	0.237011076174	19	-0.0109784035751	1000.0	22.0	978.0	0.044	2.04390055863
hsa-mir-29803	-0.134607655549	27	0.0322729898377	1000.0	989.0	11.0	0.022	-2.29739976713
hsa-mir-29930	0.0380207947062	18	-0.00204586800997	1000.0	330.0	670.0	0.66	0.470024154593
hsa-mir-30184	-0.0393975637895	115	0.0178387464711	1000.0	940.0	60.0	0.12	-1.53845257296
hsa-mir-30316	-0.0838549474411	15	0.0302179826172	1000.0	932.0	68.0	0.136	-1.36121760992
hsa-mir-30509	0.00998347342233	4	0.0203498778665	1000.0	523.0	477.0	0.954	-0.055399951072
hsa-mir-30653	0.150611034209	6	0.0180665555736	1000.0	181.0	819.0	0.362	0.937262020238
hsa-mir-30724	0.105659733739	1	0.028892610796	1000.0	441.0	559.0	0.882	0.180739322123
hsa-mir-31066	0.367921581113	5	-0.000174835093515	1000.0	13.0	987.0	0.026	2.08890066392
hsa-mir-31938	0.0638747476015	39	0.00201284967693	1000.0	189.0	811.0	0.378	0.888195566638
hsa-mir-32195	0.0315801044728	493	0.0240038314765	1000.0	313.0	687.0	0.626	0.519366261154
hsa-mir-32246	-0.101151970704	55	-0.000149767477399	1000.0	927.0	73.0	0.146	-1.51589954686
hsa-mir-32310	-0.0314738159402	5	-0.0238097348484	1000.0	531.0	469.0	0.938	-0.0586095364718
hsa-mir-32314	-0.118420732912	19	-0.0417541053271	1000.0	799.0	201.0	0.402	-0.84464377601
hsa-mir-32317	0.0323137781994	42	0.0253616017026	1000.0	439.0	561.0	0.878	0.0967008356348
hsa-mir-32331	-0.369041585008	7	-0.0193452532543	1000.0	993.0	7.0	0.014	-2.46341893839
hsa-mir-32339	-0.202602872135	20	0.0178191021523	1000.0	1000.0	0.0	0.0	-3.17508266177
hsa-mir-32370	-0.040183596381	802	-0.0220406526935	1000.0	959.0	41.0	0.082	-1.78403221994
hsa-mir-32446	-0.0110877633564	8	-0.00815778291313	1000.0	508.0	492.0	0.984	-0.0241415822334
hsa-mir-32713	0.601054346988	1	-0.0023602231633	1000.0	127.0	873.0	0.254	1.20459940853
hsa-mir-32764	0.0972969663058	18	0.0175844159356	1000.0	186.0	814.0	0.372	0.902177616939
hsa-mir-32860	0.0140619196504	16	0.0143174849995	1000.0	500.0	500.0	1.0	-0.00344686187498
hsa-mir-32892	0.202955126593	7	-0.0292482362531	1000.0	77.0	923.0	0.154	1.44005888987
hsa-mir-33433	0.000544684114167	63	0.0223757274593	1000.0	697.0	303.0	0.606	-0.513460163929
hsa-mir-33600	0.0440611251867	8	0.0122865198324	1000.0	395.0	605.0	0.79	0.29140831806
hsa-mir-33737	0.0252046091359	123	0.0272193720623	1000.0	523.0	477.0	0.954	-0.0647277673139
hsa-mir-34070	-0.0567246142311	31	0.0202860471282	1000.0	887.0	113.0	0.226	-1.23310770619
hsa-mir-34157	0.0462471677332	19	0.000945593795033	1000.0	290.0	710.0	0.58	0.589408351656
hsa-mir-34982	0.13142766713	17	0.00152812248056	1000.0	22.0	978.0	0.044	2.0029980886
hsa-mir-35125	0.0629526538839	4	-0.0125429602987	1000.0	329.0	671.0	0.658	0.45675631318
hsa-mir-35243	0.0438757713669	18	0.00180310498186	1000.0	323.0	677.0	0.646	0.49060955667
hsa-mir-35397	0.0465343658707	16	0.033887885545	1000.0	442.0	558.0	0.884	0.156923523702
hsa-mir-35453	-0.0583003897952	89	0.0184230984061	1000.0	980.0	20.0	0.04	-1.914766196
hsa-mir-35456	0.0354068658761	154	0.021307518785	1000.0	293.0	707.0	0.586	0.499006069015
hsa-mir-35463	0.0223277095858	140	0.00986128089527	1000.0	356.0	644.0	0.712	0.386040467175
hsa-mir-35582	-0.073858444924	67	-0.00193659577128	1000.0	954.0	46.0	0.092	-1.62413887636
hsa-mir-35664	-0.0503470064404	28	-0.00388539737043	1000.0	726.0	274.0	0.548	-0.591986715624
hsa-mir-35678	-0.1031972977	28	-0.0261145128449	1000.0	876.0	124.0	0.248	-1.16137521307
hsa-mir-35775	0.111164708884	14	-0.00922157516417	1000.0	190.0	810.0	0.38	0.887764085255
hsa-mir-35922	-0.0730608922615	41	0.0189576172688	1000.0	979.0	21.0	0.042	-2.03274952169
hsa-mir-36005	0.0340744895668	8	0.00882362885286	1000.0	405.0	595.0	0.81	0.216365759872
hsa-mir-36838	-0.162725109242	8	0.0261435411072	1000.0	926.0	74.0	0.148	-1.4288769709
hsa-mir-36916	-0.0153588976469	131	0.000931420516979	1000.0	692.0	308.0	0.616	-0.507257672061
hsa-mir-36927	-0.103495600367	12	0.016029020875	1000.0	839.0	161.0	0.322	-0.988354827524
hsa-mir-37152	-0.0432080729677	201	0.0101438169848	1000.0	986.0	14.0	0.028	-2.33390211313
hsa-mir-37164	-0.0113152487272	30	-0.00299639358766	1000.0	556.0	444.0	0.888	-0.129009619074
hsa-mir-37259	0.04224150799	49	0.00799069934844	1000.0	216.0	784.0	0.432	0.787514433548
hsa-mir-37417	0.0250485197297	33	0.0279588492771	1000.0	528.0	472.0	0.944	-0.0486426710469
hsa-mir-38568	0.0802098693815	3	0.0115016723421	1000.0	371.0	629.0	0.742	0.324734928899
hsa-mir-38832	-0.109645802623	4	-0.00343471306665	1000.0	730.0	270.0	0.54	-0.601522858309
hsa-mir-38868	-0.18690670533	16	0.00610997305398	1000.0	977.0	23.0	0.046	-1.947662539
hsa-mir-39247	0.0388556330164	560	0.00525439661979	1000.0	48.0	952.0	0.096	1.67841934027
hsa-mir-39760	0.154730536322	1	-0.00256947009537	1000.0	321.0	679.0	0.642	0.493406634944
hsa-mir-39780	0.0922373492705	55	-0.0315116845283	1000.0	6.0	994.0	0.012	2.50909617282
hsa-mir-39819	0.334319240657	4	0.0269708039928	1000.0	38.0	962.0	0.076	1.80792357646
hsa-mir-40131	0.052091078358	211	0.026102105685	1000.0	135.0	865.0	0.27	1.07793165018
hsa-mir-40199	0.0422532950839	7	0.0311586774601	1000.0	469.0	531.0	0.938	0.086659579335
hsa-mir-40248	-0.0355357173129	94	-0.000850129630331	1000.0	853.0	147.0	0.294	-1.02958490983
hsa-mir-40258	-0.0556317608353	11	-0.00700134139595	1000.0	667.0	333.0	0.666	-0.404271816372
hsa-mir-40266	0.0291423164575	11	-0.00121487370858	1000.0	388.0	612.0	0.776	0.285778893029
hsa-mir-40318	0.162338474106	3	0.000171195977143	1000.0	233.0	767.0	0.466	0.739990288386
hsa-mir-40321	0.106372916552	3	-0.0162280546029	1000.0	259.0	741.0	0.518	0.649704324017
hsa-mir-40345	-0.0685399371755	44	0.0235270951402	1000.0	948.0	52.0	0.104	-1.58656803109
hsa-mir-40381	-0.259119695953	1	0.0188674313296	1000.0	800.0	200.0	0.4	-0.883549786604
hsa-mir-40697	0.0198923090594	382	0.0185328545544	1000.0	472.0	528.0	0.944	0.0775600621093
hsa-mir-40709	0.046897813288	82	0.0312832312903	1000.0	338.0	662.0	0.676	0.407621387674
hsa-mir-40749	-0.0137100522401	38	-0.00605330419558	1000.0	586.0	414.0	0.828	-0.17357372957
hsa-mir-40796	-0.0971637053921	103	0.0156060744335	1000.0	998.0	2.0	0.004	-2.87777475082
hsa-mir-40948	-0.273239918661	3	-0.00372874772146	1000.0	972.0	28.0	0.056	-1.83938941742
hsa-mir-40967	-0.225712639052	7	0.0150909329157	1000.0	958.0	42.0	0.084	-1.77032175111
hsa-mir-41016	0.0402078069148	16	-0.00489999899905	1000.0	309.0	691.0	0.618	0.465153836643
hsa-mir-41166	0.0344026544484	246	0.00865800442895	1000.0	141.0	859.0	0.282	1.03960417519
hsa-mir-41168	-0.227214364082	16	0.00267252887914	1000.0	983.0	17.0	0.034	-2.11480521513
hsa-mir-41561	0.171966630365	3	0.00820487576234	1000.0	190.0	810.0	0.38	0.921967838418
hsa-mir-41785	-0.00909253230922	103	0.00273730713673	1000.0	645.0	355.0	0.71	-0.387030999977
hsa-mir-41860	-0.0931178443476	23	0.0302385526688	1000.0	948.0	52.0	0.104	-1.63632138561
hsa-mir-41893	0.268517649927	7	-0.00974980992076	1000.0	16.0	984.0	0.032	2.07117089317
hsa-mir-42325	-0.0317103748402	5	0.0047125015449	1000.0	587.0	413.0	0.826	-0.219709170266
hsa-mir-42448	0.292888356155	6	-0.0117416265771	1000.0	20.0	980.0	0.04	2.20063674122
hsa-mir-42456	0.109772146305	2	-0.00705460443282	1000.0	355.0	645.0	0.71	0.359403809848
hsa-mir-42531	0.195253471172	2	-0.00639121751895	1000.0	173.0	827.0	0.346	0.962749167395
hsa-mir-42575	0.0736059029365	41	0.0252266793432	1000.0	194.0	806.0	0.388	0.864339021234
hsa-mir-42577	-0.128705323723	41	-0.00231686776554	1000.0	963.0	37.0	0.074	-1.75330758314
hsa-mir-42592	-0.287890470129	1	0.0327411553485	1000.0	836.0	164.0	0.328	-1.01441774457
hsa-mir-42833	0.0608730506249	183	-0.00775564054129	1000.0	34.0	966.0	0.068	1.82626650514
hsa-mir-43014	0.024263114792	66	0.00667876888316	1000.0	379.0	621.0	0.758	0.323421053984
hsa-mir-43165	-0.175450566356	8	0.0232916132536	1000.0	961.0	39.0	0.078	-1.77464005514
hsa-mir-43367	0.0209900123736	201	-9.51686999372e-06	1000.0	228.0	772.0	0.456	0.737234862009
hsa-mir-43623	-0.097529016044	4	-0.00946298285457	1000.0	695.0	305.0	0.61	-0.532398979909
hsa-mir-43629	0.0185420818778	18	0.0117344846023	1000.0	467.0	533.0	0.934	0.0932563452031
hsa-mir-43639	-0.121290402075	4	-0.0135779367548	1000.0	758.0	242.0	0.484	-0.726930989559
hsa-mir-43645	0.0261800658124	18	0.00440462547384	1000.0	384.0	616.0	0.768	0.295885149436
hsa-mir-43701	0.0468147026703	162	0.0244286064132	1000.0	245.0	755.0	0.49	0.735453730925
hsa-mir-43721	0.0662036633253	15	-0.00355879838471	1000.0	216.0	784.0	0.432	0.793046795795
hsa-mir-43727	0.0864932225281	53	0.00351293679192	1000.0	35.0	965.0	0.07	1.77749644093
hsa-mir-43745	-0.0453000409529	34	-0.0229120077114	1000.0	654.0	346.0	0.692	-0.378720209449
hsa-mir-43753	-0.0498148659621	34	-0.0204066855898	1000.0	710.0	290.0	0.58	-0.509857675062
hsa-mir-43883	0.0318806452582	44	-0.0114918995666	1000.0	277.0	723.0	0.554	0.618486280191
hsa-mir-44388	-0.0483607165862	34	-0.00362709537465	1000.0	811.0	189.0	0.378	-0.882004890582
hsa-mir-44436	0.18300353637	14	0.0134754819253	1000.0	38.0	962.0	0.076	1.82317166741
hsa-mir-44442	-0.121914588841	2	-0.0105089439856	1000.0	710.0	290.0	0.58	-0.554931351014
hsa-mir-44453	-0.0700847435379	5	0.0194609310173	1000.0	729.0	271.0	0.542	-0.607122997456
hsa-mir-44578	-0.0190596431018	348	-0.000634296168816	1000.0	820.0	180.0	0.36	-0.909423104517
hsa-mir-44608	0.616904094911	1	-0.0375317095189	1000.0	46.0	954.0	0.092	1.69550126492
hsa-mir-44683	0.173485442578	4	0.0226763837087	1000.0	138.0	862.0	0.276	1.09871973687
hsa-mir-44691	0.055910347042	1032	-0.00191145668769	1000.0	0.0	1000.0	0.0	4.84909306842
hsa-mir-44952	-0.0198440878725	72	-0.00807796936625	1000.0	610.0	390.0	0.78	-0.26152342941
hsa-mir-45197	0.0148094683982	830	0.0183084628707	1000.0	602.0	398.0	0.796	-0.241704184756
hsa-mir-45362	0.106343829517	17	0.0138613827128	1000.0	142.0	858.0	0.284	1.09157021466
hsa-mir-45417	0.00867244471484	26	0.0196588152979	1000.0	573.0	427.0	0.854	-0.163732109887
hsa-mir-45496	-0.204318444884	18	0.0028710576773	1000.0	1000.0	0.0	0.0	-3.21888417286
hsa-mir-45605	0.0183026814178	750	0.00038984357811	1000.0	97.0	903.0	0.194	1.28303931099
hsa-mir-45608	0.0739880476047	53	0.00117908545556	1000.0	50.0	950.0	0.1	1.61280126773
hsa-mir-45612	0.0296904716848	22	-0.00704995910721	1000.0	302.0	698.0	0.604	0.509727516167
hsa-mir-45626	0.0596954766623	3	0.0187769232104	1000.0	426.0	574.0	0.852	0.201766926952
hsa-mir-45667	0.114794065827	22	0.00725020887672	1000.0	98.0	902.0	0.196	1.31566933937
hsa-mir-45674	-0.0262867226584	22	-0.00410979082445	1000.0	595.0	405.0	0.81	-0.228807930935
hsa-mir-45725	0.152251200074	2	0.0201510482708	1000.0	301.0	699.0	0.602	0.555342143534
hsa-mir-46185	-0.112903766123	4	-0.00224939713659	1000.0	720.0	280.0	0.56	-0.592676871414
hsa-mir-46882	0.094996886438	6	-0.00250481354609	1000.0	254.0	746.0	0.508	0.71363998076
hsa-mir-46928	-0.10125923261	35	-0.00162945103094	1000.0	889.0	111.0	0.222	-1.28046138072
hsa-mir-47156	0.0046070123064	82	-4.16655878417e-05	1000.0	438.0	562.0	0.876	0.117279169659
hsa-mir-47168	-0.156510648523	9	0.0374704041137	1000.0	959.0	41.0	0.082	-1.67767164057
hsa-mir-47172	0.0758614950805	7	0.00144530121764	1000.0	246.0	754.0	0.492	0.718950395325
hsa-mir-47178	-0.00908705128049	47	-0.0252234134573	1000.0	368.0	632.0	0.736	0.321849569563
hsa-mir-47182	-0.00748234430973	91	-0.0102449217464	1000.0	481.0	519.0	0.962	0.0980976510479
hsa-mir-47194	0.102341388065	6	0.00399294480155	1000.0	231.0	769.0	0.462	0.747659360907
hsa-mir-47220	-0.0858209760518	34	0.0275958045949	1000.0	974.0	26.0	0.052	-1.94636765831
hsa-mir-47565	-0.016424987263	12	0.0101289446477	1000.0	607.0	393.0	0.786	-0.307024327409
