# Supplementary material for: Joint Genome-Wide Profiling of miRNA and mRNA Expression in Alzheimer's Disease Cortex Reveals Altered miRNA Regulation
Source: PLoS One. 2010 Feb 1;5(2):e8898. doi: 10.1371/journal.pone.0008898 (PMC2813862; doi:10.1371/journal.pone.0008898)
Supplement: Table S8 — MicroRNA-mRNA highly concordant pairs. (7.10 MB TXT) [file pone.0008898.s013.txt]

pair ID	miRNA link	GeneID	Symbol	Link	ddG	corr	t	miRNA rank	mRNA rank	weighted shift/miRNA	weighted shift/mRNA	weighted shift/normalised_sum	PITA ddG threshold	mRNA mean expr threshold
hsa-mir-09369/NM_015723	http://www.ncbi.nlm.nih.gov/sites/entrez?cmd=Search&db=pubmed&term=mir-09369	50640	PNPLA8	http://www.ncbi.nlm.nih.gov/sites/entrez?db=gene&Cmd=ShowDetailView&TermToSearch=50640	-16.98	0.485627052189	1.36076940804	0.888888888889	0.75	3.60662878885	6.34586364384	7.03747488886	-15.0	4.0
hsa-mir-09369/NM_004849	http://www.ncbi.nlm.nih.gov/sites/entrez?cmd=Search&db=pubmed&term=mir-09369	9474	ATG5	http://www.ncbi.nlm.nih.gov/sites/entrez?db=gene&Cmd=ShowDetailView&TermToSearch=9474	-16.03	0.52512241818	1.51144726179	0.924242424242	0.833333333333	3.60662878885	5.71167618514	6.58903663627	-15.0	4.0
hsa-mir-44691/NM_001001716	http://www.ncbi.nlm.nih.gov/sites/entrez?cmd=Search&db=pubmed&term=mir-44691	4793	NFKBIB	http://www.ncbi.nlm.nih.gov/sites/entrez?db=gene&Cmd=ShowDetailView&TermToSearch=4793	-16.09	0.672726338503	2.22713263241	0.972058823529	0.933333333333	4.84909306842	4.30029564434	6.4695948025	-15.0	4.0
hsa-miR-560/NM_006500	http://www.ncbi.nlm.nih.gov/sites/entrez?cmd=Search&db=pubmed&term=miR-560	4162	MCAM	http://www.ncbi.nlm.nih.gov/sites/entrez?db=gene&Cmd=ShowDetailView&TermToSearch=4162	-16.19	0.571866752205	1.70754882793	0.949720670391	0.823529411765	3.49145554128	5.5953224825	6.42532235975	-15.0	4.0
hsa-mir-44691/NM_007225	http://www.ncbi.nlm.nih.gov/sites/entrez?cmd=Search&db=pubmed&term=mir-44691	11248	NXPH3	http://www.ncbi.nlm.nih.gov/sites/entrez?db=gene&Cmd=ShowDetailView&TermToSearch=11248	-20.56	0.483364401604	1.35249042095	0.875	0.8125	4.84909306842	3.77592189654	6.09880656956	-15.0	4.0
hsa-mir-28852/NM_015235	http://www.ncbi.nlm.nih.gov/sites/entrez?cmd=Search&db=pubmed&term=mir-28852	23283	CSTF2T	http://www.ncbi.nlm.nih.gov/sites/entrez?db=gene&Cmd=ShowDetailView&TermToSearch=23283	-15.01	0.723294777203	2.56568000821	0.980392156863	0.923076923077	3.06113015081	5.50178059708	6.05489225653	-15.0	4.0
hsa-miR-17-5p/NM_152487	http://www.ncbi.nlm.nih.gov/sites/entrez?cmd=Search&db=pubmed&term=miR-17-5p	148534	TMEM56	http://www.ncbi.nlm.nih.gov/sites/entrez?db=gene&Cmd=ShowDetailView&TermToSearch=148534	-15.86	0.592969491056	1.80380988945	0.956834532374	0.75	2.65119207185	5.87558832145	6.02934423779	-15.0	4.0
hsa-miR-17-5p/NM_007173	http://www.ncbi.nlm.nih.gov/sites/entrez?cmd=Search&db=pubmed&term=miR-17-5p	11098	PRSS23	http://www.ncbi.nlm.nih.gov/sites/entrez?db=gene&Cmd=ShowDetailView&TermToSearch=11098	-15.96	0.612892484913	1.89994667052	0.978417266187	0.8	2.65119207185	5.85209465833	6.01273170928	-15.0	4.0
hsa-mir-44691/NM_000388	http://www.ncbi.nlm.nih.gov/sites/entrez?cmd=Search&db=pubmed&term=mir-44691	846	CASR	http://www.ncbi.nlm.nih.gov/sites/entrez?db=gene&Cmd=ShowDetailView&TermToSearch=846	-17.59	0.575373994291	1.72318031093	0.939705882353	0.857142857143	4.84909306842	3.63374828551	5.99827464509	-15.0	4.0
hsa-miR-661/NM_022340	http://www.ncbi.nlm.nih.gov/sites/entrez?cmd=Search&db=pubmed&term=miR-661	64145	ZFYVE20	http://www.ncbi.nlm.nih.gov/sites/entrez?db=gene&Cmd=ShowDetailView&TermToSearch=64145	-23.52	0.313786273153	0.809501216354	0.731789316399	0.92	5.15151265996	3.312725429	5.98512015028	-15.0	4.0
hsa-mir-09369/NM_012461	http://www.ncbi.nlm.nih.gov/sites/entrez?cmd=Search&db=pubmed&term=mir-09369	26277	TINF2	http://www.ncbi.nlm.nih.gov/sites/entrez?db=gene&Cmd=ShowDetailView&TermToSearch=26277	-16.82	0.514856264349	1.47109493043	0.909090909091	0.842105263158	3.60662878885	4.68765097952	5.86494146927	-15.0	4.0
hsa-miR-661/NM_005282	http://www.ncbi.nlm.nih.gov/sites/entrez?cmd=Search&db=pubmed&term=miR-661	2828	GPR4	http://www.ncbi.nlm.nih.gov/sites/entrez?db=gene&Cmd=ShowDetailView&TermToSearch=2828	-16.91	0.594107638152	1.8091580143	0.955547254389	0.833333333333	5.15151265996	3.08823836559	5.82638382546	-15.0	4.0
hsa-miR-661/NM_171999	http://www.ncbi.nlm.nih.gov/sites/entrez?cmd=Search&db=pubmed&term=miR-661	27164	SALL3	http://www.ncbi.nlm.nih.gov/sites/entrez?db=gene&Cmd=ShowDetailView&TermToSearch=27164	-16.21	0.432911331252	1.17635779688	0.858050056033	0.75	5.15151265996	3.0212108384	5.77898820645	-15.0	4.0
hsa-miR-106a/NM_152487	http://www.ncbi.nlm.nih.gov/sites/entrez?cmd=Search&db=pubmed&term=miR-106a	148534	TMEM56	http://www.ncbi.nlm.nih.gov/sites/entrez?db=gene&Cmd=ShowDetailView&TermToSearch=148534	-15.66	0.620318594161	1.93722717331	0.954545454545	0.875	2.22851131258	5.87558832145	5.73046380663	-15.0	4.0
hsa-miR-34c/NM_004438	http://www.ncbi.nlm.nih.gov/sites/entrez?cmd=Search&db=pubmed&term=miR-34c	2043	EPHA4	http://www.ncbi.nlm.nih.gov/sites/entrez?db=gene&Cmd=ShowDetailView&TermToSearch=2043	-15.41	0.1567374432	0.388731360114	0.702127659574	0.736842105263	4.13558524123	3.93550160556	5.70712024091	-15.0	4.0
hsa-miR-34c/NM_194434	http://www.ncbi.nlm.nih.gov/sites/entrez?cmd=Search&db=pubmed&term=miR-34c	9218	VAPA	http://www.ncbi.nlm.nih.gov/sites/entrez?db=gene&Cmd=ShowDetailView&TermToSearch=9218	-15.37	0.231259433419	0.582251206733	0.77304964539	0.846153846154	4.13558524123	3.86274170712	5.65567122333	-15.0	4.0
hsa-miR-34c/NM_003574	http://www.ncbi.nlm.nih.gov/sites/entrez?cmd=Search&db=pubmed&term=miR-34c	9218	VAPA	http://www.ncbi.nlm.nih.gov/sites/entrez?db=gene&Cmd=ShowDetailView&TermToSearch=9218	-15.37	0.231259433419	0.582251206733	0.776595744681	0.846153846154	4.13558524123	3.86274170712	5.65567122333	-15.0	4.0
hsa-mir-28852/NM_138930	http://www.ncbi.nlm.nih.gov/sites/entrez?cmd=Search&db=pubmed&term=mir-28852	56616	DIABLO	http://www.ncbi.nlm.nih.gov/sites/entrez?db=gene&Cmd=ShowDetailView&TermToSearch=56616	-15.11	0.640287748595	2.04179991693	0.901960784314	0.777777777778	3.06113015081	4.76994577675	5.53740689236	-15.0	4.0
hsa-mir-28852/NM_019887	http://www.ncbi.nlm.nih.gov/sites/entrez?cmd=Search&db=pubmed&term=mir-28852	56616	DIABLO	http://www.ncbi.nlm.nih.gov/sites/entrez?db=gene&Cmd=ShowDetailView&TermToSearch=56616	-15.11	0.640287748595	2.04179991693	0.921568627451	0.777777777778	3.06113015081	4.76994577675	5.53740689236	-15.0	4.0
hsa-mir-28852/NM_138929	http://www.ncbi.nlm.nih.gov/sites/entrez?cmd=Search&db=pubmed&term=mir-28852	56616	DIABLO	http://www.ncbi.nlm.nih.gov/sites/entrez?db=gene&Cmd=ShowDetailView&TermToSearch=56616	-15.11	0.640287748595	2.04179991693	0.941176470588	0.777777777778	3.06113015081	4.76994577675	5.53740689236	-15.0	4.0
hsa-miR-661/NM_003200	http://www.ncbi.nlm.nih.gov/sites/entrez?cmd=Search&db=pubmed&term=miR-661	6929	TCF3	http://www.ncbi.nlm.nih.gov/sites/entrez?db=gene&Cmd=ShowDetailView&TermToSearch=6929	-17.49	0.396449897562	1.05777815038	0.821441912589	0.888888888889	5.15151265996	2.64703215923	5.51440392504	-15.0	4.0
hsa-mir-09369/NM_152896	http://www.ncbi.nlm.nih.gov/sites/entrez?cmd=Search&db=pubmed&term=mir-09369	115426	UHRF2	http://www.ncbi.nlm.nih.gov/sites/entrez?db=gene&Cmd=ShowDetailView&TermToSearch=115426	-17.95	0.487733875782	1.36851039727	0.893939393939	0.8	3.60662878885	4.17796118605	5.50453636001	-15.0	4.0
hsa-miR-661/NM_182925	http://www.ncbi.nlm.nih.gov/sites/entrez?cmd=Search&db=pubmed&term=miR-661	2324	FLT4	http://www.ncbi.nlm.nih.gov/sites/entrez?db=gene&Cmd=ShowDetailView&TermToSearch=2324	-19.01	0.474306529572	1.31969795211	0.890922674636	0.833333333333	5.15151265996	2.62262371745	5.49714455034	-15.0	4.0
hsa-miR-637/NM_000337	http://www.ncbi.nlm.nih.gov/sites/entrez?cmd=Search&db=pubmed&term=miR-637	6444	SGCD	http://www.ncbi.nlm.nih.gov/sites/entrez?db=gene&Cmd=ShowDetailView&TermToSearch=6444	-16.32	0.212039632039	0.531474056328	0.767335105098	0.745454545455	4.58423380049	3.13290988158	5.45684462898	-15.0	4.0
hsa-miR-661/NM_015305	http://www.ncbi.nlm.nih.gov/sites/entrez?cmd=Search&db=pubmed&term=miR-661	23357	ANGEL1	http://www.ncbi.nlm.nih.gov/sites/entrez?db=gene&Cmd=ShowDetailView&TermToSearch=23357	-16.57	0.403134618862	1.07904077118	0.827418752335	0.909090909091	5.15151265996	2.55694254423	5.45070094736	-15.0	4.0
hsa-miR-661/NM_014909	http://www.ncbi.nlm.nih.gov/sites/entrez?cmd=Search&db=pubmed&term=miR-661	22846	VASH1	http://www.ncbi.nlm.nih.gov/sites/entrez?db=gene&Cmd=ShowDetailView&TermToSearch=22846	-15.36	0.320431054672	0.82858219615	0.742995890923	0.928571428571	5.15151265996	2.52210410953	5.42606645393	-15.0	4.0
hsa-mir-09369/NM_152686	http://www.ncbi.nlm.nih.gov/sites/entrez?cmd=Search&db=pubmed&term=mir-09369	202052	DNAJC18	http://www.ncbi.nlm.nih.gov/sites/entrez?db=gene&Cmd=ShowDetailView&TermToSearch=202052	-20.2	0.54666803948	1.59916245255	0.944444444444	0.923076923077	3.60662878885	4.02322782848	5.3951233536	-15.0	4.0
hsa-mir-28852/NM_032932	http://www.ncbi.nlm.nih.gov/sites/entrez?cmd=Search&db=pubmed&term=mir-28852	84440	RAB11FIP4	http://www.ncbi.nlm.nih.gov/sites/entrez?db=gene&Cmd=ShowDetailView&TermToSearch=84440	-16.05	0.38496323931	1.02170430907	0.745098039216	0.897959183673	3.06113015081	4.55495803623	5.38538760317	-15.0	4.0
hsa-mir-44691/NM_152395	http://www.ncbi.nlm.nih.gov/sites/entrez?cmd=Search&db=pubmed&term=mir-44691	131870	NUDT16	http://www.ncbi.nlm.nih.gov/sites/entrez?db=gene&Cmd=ShowDetailView&TermToSearch=131870	-18.55	0.384183963741	1.01927753969	0.816176470588	0.785714285714	4.84909306842	2.76489587071	5.38390321074	-15.0	4.0
hsa-miR-661/NM_178516	http://www.ncbi.nlm.nih.gov/sites/entrez?cmd=Search&db=pubmed&term=miR-661	283849	EXOC3L	http://www.ncbi.nlm.nih.gov/sites/entrez?db=gene&Cmd=ShowDetailView&TermToSearch=283849	-18.2	0.605130623541	1.86184207092	0.958909226746	0.925925925926	5.15151265996	2.45134075817	5.37602920833	-15.0	4.0
hsa-let-7g/NM_015235	http://www.ncbi.nlm.nih.gov/sites/entrez?cmd=Search&db=pubmed&term=let-7g	23283	CSTF2T	http://www.ncbi.nlm.nih.gov/sites/entrez?db=gene&Cmd=ShowDetailView&TermToSearch=23283	-17.01	0.797441388816	3.23721596583	0.988095238095	0.961538461538	2.09068272872	5.50178059708	5.36868230358	-15.0	4.0
hsa-miR-661/NM_014725	http://www.ncbi.nlm.nih.gov/sites/entrez?cmd=Search&db=pubmed&term=miR-661	9754	STARD8	http://www.ncbi.nlm.nih.gov/sites/entrez?db=gene&Cmd=ShowDetailView&TermToSearch=9754	-15.64	0.780998880654	3.06316961984	0.995143817706	0.909090909091	5.15151265996	2.42694649519	5.35877985955	-15.0	4.0
hsa-miR-661/NM_178526	http://www.ncbi.nlm.nih.gov/sites/entrez?cmd=Search&db=pubmed&term=miR-661	284439	SLC25A42	http://www.ncbi.nlm.nih.gov/sites/entrez?db=gene&Cmd=ShowDetailView&TermToSearch=284439	-16.91	0.318810943867	0.823917531637	0.739260366081	0.8	5.15151265996	2.40384033411	5.34244133636	-15.0	4.0
hsa-mir-09369/NM_004438	http://www.ncbi.nlm.nih.gov/sites/entrez?cmd=Search&db=pubmed&term=mir-09369	2043	EPHA4	http://www.ncbi.nlm.nih.gov/sites/entrez?db=gene&Cmd=ShowDetailView&TermToSearch=2043	-15.63	0.342398086933	0.892657294862	0.808080808081	0.842105263158	3.60662878885	3.93550160556	5.33309154648	-15.0	4.0
hsa-miR-661/NM_015173	http://www.ncbi.nlm.nih.gov/sites/entrez?cmd=Search&db=pubmed&term=miR-661	23216	TBC1D1	http://www.ncbi.nlm.nih.gov/sites/entrez?db=gene&Cmd=ShowDetailView&TermToSearch=23216	-15.49	0.401335263173	1.07329741047	0.825924542398	0.75	5.15151265996	2.37755228589	5.3238528792	-15.0	4.0
hsa-miR-661/NM_002119	http://www.ncbi.nlm.nih.gov/sites/entrez?cmd=Search&db=pubmed&term=miR-661	3111	HLA-DOA	http://www.ncbi.nlm.nih.gov/sites/entrez?db=gene&Cmd=ShowDetailView&TermToSearch=3111	-16.57	0.557103444164	1.64324221864	0.939484497572	0.933333333333	5.15151265996	2.37369642985	5.32112637725	-15.0	4.0
hsa-miR-661/NM_003475	http://www.ncbi.nlm.nih.gov/sites/entrez?cmd=Search&db=pubmed&term=miR-661	8045	RASSF7	http://www.ncbi.nlm.nih.gov/sites/entrez?db=gene&Cmd=ShowDetailView&TermToSearch=8045	-15.48	0.623117449753	1.95149548219	0.969368696302	0.75	5.15151265996	2.34707580979	5.30230275629	-15.0	4.0
hsa-miR-637/NM_015278	http://www.ncbi.nlm.nih.gov/sites/entrez?cmd=Search&db=pubmed&term=miR-637	23328	SASH1	http://www.ncbi.nlm.nih.gov/sites/entrez?db=gene&Cmd=ShowDetailView&TermToSearch=23328	-18.46	0.380756744552	1.00863492266	0.91785455424	0.818181818182	4.58423380049	2.90490761317	5.29562267886	-15.0	4.0
hsa-miR-34c/NM_001038628	http://www.ncbi.nlm.nih.gov/sites/entrez?cmd=Search&db=pubmed&term=miR-34c	8706	B3GALNT1	http://www.ncbi.nlm.nih.gov/sites/entrez?db=gene&Cmd=ShowDetailView&TermToSearch=8706	-15.21	0.665774792978	2.18562288794	0.996453900709	0.857142857143	4.13558524123	3.35316598144	5.29534677217	-15.0	4.0
hsa-miR-93/NM_000856	http://www.ncbi.nlm.nih.gov/sites/entrez?cmd=Search&db=pubmed&term=miR-93	2982	GUCY1A3	http://www.ncbi.nlm.nih.gov/sites/entrez?db=gene&Cmd=ShowDetailView&TermToSearch=2982	-17.63	0.434761266327	1.18255320923	0.90625	0.769230769231	3.44807246187	4.0285414315	5.28676438432	-15.0	4.0
hsa-miR-661/NM_002969	http://www.ncbi.nlm.nih.gov/sites/entrez?cmd=Search&db=pubmed&term=miR-661	6300	MAPK12	http://www.ncbi.nlm.nih.gov/sites/entrez?db=gene&Cmd=ShowDetailView&TermToSearch=6300	-17.05	0.421465592345	1.13842645167	0.84422861412	0.75	5.15151265996	2.29738526286	5.26716623359	-15.0	4.0
hsa-miR-661/NM_001024809	http://www.ncbi.nlm.nih.gov/sites/entrez?cmd=Search&db=pubmed&term=miR-661	5914	RARA	http://www.ncbi.nlm.nih.gov/sites/entrez?db=gene&Cmd=ShowDetailView&TermToSearch=5914	-15.84	0.380359132841	1.00740337331	0.806499813224	0.772727272727	5.15151265996	2.2903735535	5.26220820636	-15.0	4.0
hsa-miR-661/NM_000964	http://www.ncbi.nlm.nih.gov/sites/entrez?cmd=Search&db=pubmed&term=miR-661	5914	RARA	http://www.ncbi.nlm.nih.gov/sites/entrez?db=gene&Cmd=ShowDetailView&TermToSearch=5914	-15.84	0.380359132841	1.00740337331	0.806873365708	0.772727272727	5.15151265996	2.2903735535	5.26220820636	-15.0	4.0
hsa-miR-661/NM_032711	http://www.ncbi.nlm.nih.gov/sites/entrez?cmd=Search&db=pubmed&term=miR-661	4097	MAFG	http://www.ncbi.nlm.nih.gov/sites/entrez?db=gene&Cmd=ShowDetailView&TermToSearch=4097	-15.75	0.48259705158	1.34969075715	0.898020171834	0.837837837838	5.15151265996	2.28928697063	5.26143987624	-15.0	4.0
hsa-miR-661/NM_004449	http://www.ncbi.nlm.nih.gov/sites/entrez?cmd=Search&db=pubmed&term=miR-661	2078	ERG	http://www.ncbi.nlm.nih.gov/sites/entrez?db=gene&Cmd=ShowDetailView&TermToSearch=2078	-18.55	0.326198769257	0.845254970076	0.749719835637	0.722222222222	5.15151265996	2.28482414018	5.25828417857	-15.0	4.0
hsa-miR-661/NM_182918	http://www.ncbi.nlm.nih.gov/sites/entrez?cmd=Search&db=pubmed&term=miR-661	2078	ERG	http://www.ncbi.nlm.nih.gov/sites/entrez?db=gene&Cmd=ShowDetailView&TermToSearch=2078	-18.55	0.326198769257	0.845254970076	0.750093388121	0.722222222222	5.15151265996	2.28482414018	5.25828417857	-15.0	4.0
hsa-miR-661/NM_173587	http://www.ncbi.nlm.nih.gov/sites/entrez?cmd=Search&db=pubmed&term=miR-661	283248	RCOR2	http://www.ncbi.nlm.nih.gov/sites/entrez?db=gene&Cmd=ShowDetailView&TermToSearch=283248	-17.29	0.364701677133	0.95941315416	0.790437056406	0.8	5.15151265996	2.24470563847	5.22991611396	-15.0	4.0
hsa-mir-44691/NM_000766	http://www.ncbi.nlm.nih.gov/sites/entrez?cmd=Search&db=pubmed&term=mir-44691	1553	CYP2A13	http://www.ncbi.nlm.nih.gov/sites/entrez?db=gene&Cmd=ShowDetailView&TermToSearch=1553	-15.45	0.587039117385	1.77621033719	0.945588235294	0.8	4.84909306842	2.52787217102	5.21630214539	-15.0	4.0
hsa-miR-661/NM_031476	http://www.ncbi.nlm.nih.gov/sites/entrez?cmd=Search&db=pubmed&term=miR-661	83716	CRISPLD2	http://www.ncbi.nlm.nih.gov/sites/entrez?db=gene&Cmd=ShowDetailView&TermToSearch=83716	-16.72	0.403950580259	1.08165015388	0.827792304819	0.789473684211	5.15151265996	2.21728487946	5.21052670931	-15.0	4.0
hsa-miR-661/NM_145912	http://www.ncbi.nlm.nih.gov/sites/entrez?cmd=Search&db=pubmed&term=miR-661	150372	NFAM1	http://www.ncbi.nlm.nih.gov/sites/entrez?db=gene&Cmd=ShowDetailView&TermToSearch=150372	-17.2	0.738811708042	2.68538317633	0.991034740381	0.923076923077	5.15151265996	2.19637251024	5.19573943123	-15.0	4.0
hsa-mir-44691/NM_032871	http://www.ncbi.nlm.nih.gov/sites/entrez?cmd=Search&db=pubmed&term=mir-44691	84957	TNFRSF19L	http://www.ncbi.nlm.nih.gov/sites/entrez?db=gene&Cmd=ShowDetailView&TermToSearch=84957	-15.24	0.540742758087	1.57461093401	0.913235294118	0.88	4.84909306842	2.46474114586	5.17166176939	-15.0	4.0
hsa-miR-573/NM_004849	http://www.ncbi.nlm.nih.gov/sites/entrez?cmd=Search&db=pubmed&term=miR-573	9474	ATG5	http://www.ncbi.nlm.nih.gov/sites/entrez?db=gene&Cmd=ShowDetailView&TermToSearch=9474	-15.87	0.310003603069	0.798698208283	0.897058823529	0.722222222222	1.59566291282	5.71167618514	5.1670690286	-15.0	4.0
hsa-miR-103/NM_001017963	http://www.ncbi.nlm.nih.gov/sites/entrez?cmd=Search&db=pubmed&term=miR-103	3320	HSP90AA1	http://www.ncbi.nlm.nih.gov/sites/entrez?db=gene&Cmd=ShowDetailView&TermToSearch=3320	-15.73	0.434630731975	1.18211544777	0.933962264151	0.75	2.09858400765	5.20725752709	5.16601009149	-15.0	11.0
hsa-mir-43727/NM_015235	http://www.ncbi.nlm.nih.gov/sites/entrez?cmd=Search&db=pubmed&term=mir-43727	23283	CSTF2T	http://www.ncbi.nlm.nih.gov/sites/entrez?db=gene&Cmd=ShowDetailView&TermToSearch=23283	-16.71	0.642352301661	2.05299565793	0.967741935484	0.807692307692	1.77749644093	5.50178059708	5.14722615571	-15.0	4.0
hsa-miR-661/NM_022047	http://www.ncbi.nlm.nih.gov/sites/entrez?cmd=Search&db=pubmed&term=miR-661	50619	DEF6	http://www.ncbi.nlm.nih.gov/sites/entrez?db=gene&Cmd=ShowDetailView&TermToSearch=50619	-15.25	0.385979634557	1.02487335766	0.811729548001	0.8	5.15151265996	2.12233558493	5.14338741928	-15.0	4.0
hsa-miR-661/NM_181491	http://www.ncbi.nlm.nih.gov/sites/entrez?cmd=Search&db=pubmed&term=miR-661	6837	SURF5	http://www.ncbi.nlm.nih.gov/sites/entrez?db=gene&Cmd=ShowDetailView&TermToSearch=6837	-17.82	0.303665835413	0.780691704416	0.720956294359	0.807692307692	5.15151265996	2.1113924812	5.13564947643	-15.0	4.0
hsa-miR-661/NM_015683	http://www.ncbi.nlm.nih.gov/sites/entrez?cmd=Search&db=pubmed&term=miR-661	27106	ARRDC2	http://www.ncbi.nlm.nih.gov/sites/entrez?db=gene&Cmd=ShowDetailView&TermToSearch=27106	-15.48	0.350915245807	0.917937487689	0.774000747105	0.857142857143	5.15151265996	2.10937317906	5.13422161419	-15.0	4.0
hsa-miR-661/NM_001025604	http://www.ncbi.nlm.nih.gov/sites/entrez?cmd=Search&db=pubmed&term=miR-661	27106	ARRDC2	http://www.ncbi.nlm.nih.gov/sites/entrez?db=gene&Cmd=ShowDetailView&TermToSearch=27106	-15.48	0.350915245807	0.917937487689	0.774374299589	0.857142857143	5.15151265996	2.10937317906	5.13422161419	-15.0	4.0
hsa-miR-636/NM_001001716	http://www.ncbi.nlm.nih.gov/sites/entrez?cmd=Search&db=pubmed&term=miR-636	4793	NFKBIB	http://www.ncbi.nlm.nih.gov/sites/entrez?db=gene&Cmd=ShowDetailView&TermToSearch=4793	-16.18	0.758260805305	2.84891210112	0.982484076433	0.966666666667	2.93901282427	4.30029564434	5.11896410926	-15.0	4.0
hsa-miR-637/NM_031207	http://www.ncbi.nlm.nih.gov/sites/entrez?cmd=Search&db=pubmed&term=miR-637	81888	HYI	http://www.ncbi.nlm.nih.gov/sites/entrez?db=gene&Cmd=ShowDetailView&TermToSearch=81888	-19.02	0.428002128235	1.16000515691	0.942981396473	0.75	4.58423380049	2.63225800903	5.10283029489	-15.0	4.0
hsa-miR-661/NM_006612	http://www.ncbi.nlm.nih.gov/sites/entrez?cmd=Search&db=pubmed&term=miR-661	10749	KIF1C	http://www.ncbi.nlm.nih.gov/sites/entrez?db=gene&Cmd=ShowDetailView&TermToSearch=10749	-20.11	0.294242039103	0.754127369298	0.709376167352	0.75	5.15151265996	2.06319144009	5.1015661934	-15.0	4.0
hsa-miR-637/NM_014899	http://www.ncbi.nlm.nih.gov/sites/entrez?cmd=Search&db=pubmed&term=miR-637	22836	RHOBTB3	http://www.ncbi.nlm.nih.gov/sites/entrez?db=gene&Cmd=ShowDetailView&TermToSearch=22836	-18.72	0.451952061039	1.24103086647	0.955303213337	0.75	4.58423380049	2.61983386821	5.09404510066	-15.0	4.0
hsa-miR-661/NM_198207	http://www.ncbi.nlm.nih.gov/sites/entrez?cmd=Search&db=pubmed&term=miR-661	10715	LASS1	http://www.ncbi.nlm.nih.gov/sites/entrez?db=gene&Cmd=ShowDetailView&TermToSearch=10715	-20.55	0.36109705237	0.94850052556	0.78259245424	0.72	5.15151265996	2.03491440123	5.08157130747	-15.0	4.0
hsa-miR-661/NM_021267	http://www.ncbi.nlm.nih.gov/sites/entrez?cmd=Search&db=pubmed&term=miR-661	2657	GDF1	http://www.ncbi.nlm.nih.gov/sites/entrez?db=gene&Cmd=ShowDetailView&TermToSearch=2657	-18.94	0.36109705237	0.94850052556	0.782966006724	0.764705882353	5.15151265996	2.03491440123	5.08157130747	-15.0	4.0
hsa-miR-20a/NM_001030055	http://www.ncbi.nlm.nih.gov/sites/entrez?cmd=Search&db=pubmed&term=miR-20a	394	ARHGAP5	http://www.ncbi.nlm.nih.gov/sites/entrez?db=gene&Cmd=ShowDetailView&TermToSearch=394	-18.17	0.798703013984	3.25134145311	0.967741935484	0.857142857143	3.35265129415	3.79459784352	5.05386833208	-15.0	4.0
hsa-miR-20a/NM_001173	http://www.ncbi.nlm.nih.gov/sites/entrez?cmd=Search&db=pubmed&term=miR-20a	394	ARHGAP5	http://www.ncbi.nlm.nih.gov/sites/entrez?db=gene&Cmd=ShowDetailView&TermToSearch=394	-18.17	0.798703013984	3.25134145311	0.983870967742	0.857142857143	3.35265129415	3.79459784352	5.05386833208	-15.0	4.0
hsa-miR-661/NM_020125	http://www.ncbi.nlm.nih.gov/sites/entrez?cmd=Search&db=pubmed&term=miR-661	56833	SLAMF8	http://www.ncbi.nlm.nih.gov/sites/entrez?db=gene&Cmd=ShowDetailView&TermToSearch=56833	-16.11	0.538235035701	1.5643205507	0.929398580501	0.923076923077	5.15151265996	1.99562658302	5.0537906248	-15.0	4.0
hsa-miR-661/NM_018344	http://www.ncbi.nlm.nih.gov/sites/entrez?cmd=Search&db=pubmed&term=miR-661	55315	SLC29A3	http://www.ncbi.nlm.nih.gov/sites/entrez?db=gene&Cmd=ShowDetailView&TermToSearch=55315	-17.17	0.690406819518	2.33770328299	0.986178558087	0.916666666667	5.15151265996	1.98087877146	5.04336234723	-15.0	4.0
hsa-miR-637/NM_002862	http://www.ncbi.nlm.nih.gov/sites/entrez?cmd=Search&db=pubmed&term=miR-637	5834	PYGB	http://www.ncbi.nlm.nih.gov/sites/entrez?db=gene&Cmd=ShowDetailView&TermToSearch=5834	-15.01	0.280977585496	0.717142269993	0.838125151003	0.833333333333	4.58423380049	2.53764974734	5.03593215149	-15.0	4.0
hsa-miR-661/NM_144677	http://www.ncbi.nlm.nih.gov/sites/entrez?cmd=Search&db=pubmed&term=miR-661	146664	MGAT5B	http://www.ncbi.nlm.nih.gov/sites/entrez?db=gene&Cmd=ShowDetailView&TermToSearch=146664	-19.78	0.441178648859	1.2041891402	0.864400448263	0.823529411765	5.15151265996	1.96770118937	5.03404438958	-15.0	4.0
hsa-miR-661/NM_198955	http://www.ncbi.nlm.nih.gov/sites/entrez?cmd=Search&db=pubmed&term=miR-661	146664	MGAT5B	http://www.ncbi.nlm.nih.gov/sites/entrez?db=gene&Cmd=ShowDetailView&TermToSearch=146664	-19.78	0.441178648859	1.2041891402	0.864774000747	0.823529411765	5.15151265996	1.96770118937	5.03404438958	-15.0	4.0
hsa-mir-45608/NM_015235	http://www.ncbi.nlm.nih.gov/sites/entrez?cmd=Search&db=pubmed&term=mir-45608	23283	CSTF2T	http://www.ncbi.nlm.nih.gov/sites/entrez?db=gene&Cmd=ShowDetailView&TermToSearch=23283	-16.71	0.620457796272	1.93793395174	0.967741935484	0.769230769231	1.61280126773	5.50178059708	5.03076908191	-15.0	4.0
hsa-miR-661/NM_080621	http://www.ncbi.nlm.nih.gov/sites/entrez?cmd=Search&db=pubmed&term=miR-661	140700	SAMD10	http://www.ncbi.nlm.nih.gov/sites/entrez?db=gene&Cmd=ShowDetailView&TermToSearch=140700	-18.4	0.487804296479	1.36876968022	0.901382144191	0.92	5.15151265996	1.96146048047	5.029631542	-15.0	4.0
hsa-miR-661/NM_032714	http://www.ncbi.nlm.nih.gov/sites/entrez?cmd=Search&db=pubmed&term=miR-661	84800	C14orf151	http://www.ncbi.nlm.nih.gov/sites/entrez?db=gene&Cmd=ShowDetailView&TermToSearch=84800	-19.44	0.566746517607	1.68497741993	0.943593574897	0.8	5.15151265996	1.95527598526	5.02525844349	-15.0	4.0
hsa-miR-661/NM_022489	http://www.ncbi.nlm.nih.gov/sites/entrez?cmd=Search&db=pubmed&term=miR-661	64423	C14orf173	http://www.ncbi.nlm.nih.gov/sites/entrez?db=gene&Cmd=ShowDetailView&TermToSearch=64423	-19.21	0.566746517607	1.68497741993	0.943967127381	0.857142857143	5.15151265996	1.95527598526	5.02525844349	-15.0	4.0
hsa-miR-661/NM_020400	http://www.ncbi.nlm.nih.gov/sites/entrez?cmd=Search&db=pubmed&term=miR-661	57121	GPR92	http://www.ncbi.nlm.nih.gov/sites/entrez?db=gene&Cmd=ShowDetailView&TermToSearch=57121	-15.9	0.541048901596	1.57587123398	0.931639895405	0.909090909091	5.15151265996	1.92747772604	5.00560210589	-15.0	4.0
hsa-miR-17-5p/NM_033428	http://www.ncbi.nlm.nih.gov/sites/entrez?cmd=Search&db=pubmed&term=miR-17-5p	90871	C9orf123	http://www.ncbi.nlm.nih.gov/sites/entrez?db=gene&Cmd=ShowDetailView&TermToSearch=90871	-16.33	0.516929578372	1.47917335488	0.935251798561	0.75	2.65119207185	4.40374302716	4.98859244934	-15.0	4.0
hsa-miR-661/NM_005291	http://www.ncbi.nlm.nih.gov/sites/entrez?cmd=Search&db=pubmed&term=miR-661	2840	GPR17	http://www.ncbi.nlm.nih.gov/sites/entrez?db=gene&Cmd=ShowDetailView&TermToSearch=2840	-17.95	0.535022266257	1.55122238716	0.926783713112	0.888888888889	5.15151265996	1.89849390243	4.98510744768	-15.0	4.0
hsa-mir-44691/NM_145912	http://www.ncbi.nlm.nih.gov/sites/entrez?cmd=Search&db=pubmed&term=mir-44691	150372	NFAM1	http://www.ncbi.nlm.nih.gov/sites/entrez?db=gene&Cmd=ShowDetailView&TermToSearch=150372	-16.28	0.342466118147	0.892858220081	0.777941176471	0.717948717949	4.84909306842	2.19637251024	4.98189648729	-15.0	4.0
hsa-miR-661/NM_173728	http://www.ncbi.nlm.nih.gov/sites/entrez?cmd=Search&db=pubmed&term=miR-661	22899	ARHGEF15	http://www.ncbi.nlm.nih.gov/sites/entrez?db=gene&Cmd=ShowDetailView&TermToSearch=22899	-18.28	0.577920100636	1.7346169494	0.949196862159	0.941176470588	5.15151265996	1.8865698204	4.97667584841	-15.0	4.0
hsa-miR-103/NM_001017963	http://www.ncbi.nlm.nih.gov/sites/entrez?cmd=Search&db=pubmed&term=miR-103	3320	HSP90AA1	http://www.ncbi.nlm.nih.gov/sites/entrez?db=gene&Cmd=ShowDetailView&TermToSearch=3320	-15.73	0.434630731975	1.18211544777	0.933962264151	0.75	1.80639214392	5.22238943278	4.97009911636	-15.0	4.0
hsa-miR-661/NM_018295	http://www.ncbi.nlm.nih.gov/sites/entrez?cmd=Search&db=pubmed&term=miR-661	55281	TMEM140	http://www.ncbi.nlm.nih.gov/sites/entrez?db=gene&Cmd=ShowDetailView&TermToSearch=55281	-20.39	0.679298649178	2.26736799589	0.983937243183	0.8	5.15151265996	1.86551348974	4.96178677422	-15.0	4.0
hsa-miR-661/NM_080672	http://www.ncbi.nlm.nih.gov/sites/entrez?cmd=Search&db=pubmed&term=miR-661	116154	PHACTR3	http://www.ncbi.nlm.nih.gov/sites/entrez?db=gene&Cmd=ShowDetailView&TermToSearch=116154	-24.34	0.364506861537	0.958822106062	0.789316398954	0.8	5.15151265996	1.85201476989	4.95224173787	-15.0	4.0
hsa-miR-661/NM_183246	http://www.ncbi.nlm.nih.gov/sites/entrez?cmd=Search&db=pubmed&term=miR-661	116154	PHACTR3	http://www.ncbi.nlm.nih.gov/sites/entrez?db=gene&Cmd=ShowDetailView&TermToSearch=116154	-24.34	0.364506861537	0.958822106062	0.789689951438	0.8	5.15151265996	1.85201476989	4.95224173787	-15.0	4.0
hsa-miR-661/NM_183244	http://www.ncbi.nlm.nih.gov/sites/entrez?cmd=Search&db=pubmed&term=miR-661	116154	PHACTR3	http://www.ncbi.nlm.nih.gov/sites/entrez?db=gene&Cmd=ShowDetailView&TermToSearch=116154	-24.34	0.364506861537	0.958822106062	0.790063503922	0.8	5.15151265996	1.85201476989	4.95224173787	-15.0	4.0
hsa-miR-661/NM_032017	http://www.ncbi.nlm.nih.gov/sites/entrez?cmd=Search&db=pubmed&term=miR-661	83931	STK40	http://www.ncbi.nlm.nih.gov/sites/entrez?db=gene&Cmd=ShowDetailView&TermToSearch=83931	-15.12	0.559549708572	1.65373621586	0.94023160254	0.923076923077	5.15151265996	1.8441642361	4.94669057219	-15.0	4.0
hsa-mir-09369/NM_018650	http://www.ncbi.nlm.nih.gov/sites/entrez?cmd=Search&db=pubmed&term=mir-09369	4139	MARK1	http://www.ncbi.nlm.nih.gov/sites/entrez?db=gene&Cmd=ShowDetailView&TermToSearch=4139	-16.2	0.360766823961	0.947503250887	0.828282828283	0.833333333333	3.60662878885	3.38113620855	4.941096015	-15.0	4.0
hsa-miR-661/NM_024050	http://www.ncbi.nlm.nih.gov/sites/entrez?cmd=Search&db=pubmed&term=miR-661	79016	C19orf58	http://www.ncbi.nlm.nih.gov/sites/entrez?db=gene&Cmd=ShowDetailView&TermToSearch=79016	-17.34	0.476825352986	1.32876154053	0.892790437056	0.846153846154	5.15151265996	1.83329287737	4.93900336072	-15.0	4.0
hsa-miR-661/NM_017556	http://www.ncbi.nlm.nih.gov/sites/entrez?cmd=Search&db=pubmed&term=miR-661	54751	FBLIM1	http://www.ncbi.nlm.nih.gov/sites/entrez?db=gene&Cmd=ShowDetailView&TermToSearch=54751	-16.12	0.365061787182	0.960506069297	0.790810608891	0.75	5.15151265996	1.82726457779	4.9347407092	-15.0	4.0
hsa-miR-661/NM_001024216	http://www.ncbi.nlm.nih.gov/sites/entrez?cmd=Search&db=pubmed&term=miR-661	54751	FBLIM1	http://www.ncbi.nlm.nih.gov/sites/entrez?db=gene&Cmd=ShowDetailView&TermToSearch=54751	-16.12	0.365061787182	0.960506069297	0.791184161375	0.75	5.15151265996	1.82726457779	4.9347407092	-15.0	4.0
hsa-mir-44691/NM_005082	http://www.ncbi.nlm.nih.gov/sites/entrez?cmd=Search&db=pubmed&term=mir-44691	7706	TRIM25	http://www.ncbi.nlm.nih.gov/sites/entrez?db=gene&Cmd=ShowDetailView&TermToSearch=7706	-17.35	0.499707026996	1.41310901551	0.895588235294	0.954545454545	4.84909306842	2.12073594199	4.92841335697	-15.0	4.0
hsa-miR-661/NM_003382	http://www.ncbi.nlm.nih.gov/sites/entrez?cmd=Search&db=pubmed&term=miR-661	7434	VIPR2	http://www.ncbi.nlm.nih.gov/sites/entrez?db=gene&Cmd=ShowDetailView&TermToSearch=7434	-15.54	0.744479681173	2.73138422207	0.992902502802	0.944444444444	5.15151265996	1.80617827705	4.91983044296	-15.0	4.0
hsa-miR-661/NM_015253	http://www.ncbi.nlm.nih.gov/sites/entrez?cmd=Search&db=pubmed&term=miR-661	23302	KIAA0523	http://www.ncbi.nlm.nih.gov/sites/entrez?db=gene&Cmd=ShowDetailView&TermToSearch=23302	-16.06	0.61873205837	1.92919272307	0.966753828913	0.975609756098	5.15151265996	1.80433172607	4.91852473424	-15.0	4.0
hsa-miR-661/NM_000530	http://www.ncbi.nlm.nih.gov/sites/entrez?cmd=Search&db=pubmed&term=miR-661	4359	MPZ	http://www.ncbi.nlm.nih.gov/sites/entrez?db=gene&Cmd=ShowDetailView&TermToSearch=4359	-15.55	0.495354795849	1.39677610907	0.902502801644	0.827586206897	5.15151265996	1.79995670517	4.91543112729	-15.0	4.0
hsa-miR-661/NM_000869	http://www.ncbi.nlm.nih.gov/sites/entrez?cmd=Search&db=pubmed&term=miR-661	3359	HTR3A	http://www.ncbi.nlm.nih.gov/sites/entrez?db=gene&Cmd=ShowDetailView&TermToSearch=3359	-15.79	0.785074494695	3.1046621202	0.995517370191	0.8	5.15151265996	1.79270041715	4.91030015683	-15.0	4.0
hsa-miR-661/NM_213621	http://www.ncbi.nlm.nih.gov/sites/entrez?cmd=Search&db=pubmed&term=miR-661	3359	HTR3A	http://www.ncbi.nlm.nih.gov/sites/entrez?db=gene&Cmd=ShowDetailView&TermToSearch=3359	-15.79	0.785074494695	3.1046621202	0.995890922675	0.8	5.15151265996	1.79270041715	4.91030015683	-15.0	4.0
hsa-miR-637/NM_018841	http://www.ncbi.nlm.nih.gov/sites/entrez?cmd=Search&db=pubmed&term=miR-637	55970	GNG12	http://www.ncbi.nlm.nih.gov/sites/entrez?db=gene&Cmd=ShowDetailView&TermToSearch=55970	-16.3	0.573052810515	1.71281927279	0.986711766127	0.833333333333	4.58423380049	2.35492533091	4.90672647755	-15.0	4.0
hsa-miR-661/NM_001362	http://www.ncbi.nlm.nih.gov/sites/entrez?cmd=Search&db=pubmed&term=miR-661	1735	DIO3	http://www.ncbi.nlm.nih.gov/sites/entrez?db=gene&Cmd=ShowDetailView&TermToSearch=1735	-17.1	0.347766333436	0.908561340996	0.770638774748	0.75	5.15151265996	1.76411961609	4.89009047859	-15.0	4.0
hsa-miR-661/NM_080661	http://www.ncbi.nlm.nih.gov/sites/entrez?cmd=Search&db=pubmed&term=miR-661	92292	GLYATL1	http://www.ncbi.nlm.nih.gov/sites/entrez?db=gene&Cmd=ShowDetailView&TermToSearch=92292	-16.69	0.339979547584	0.885524609775	0.762047067613	0.857142857143	5.15151265996	1.75780209898	4.8856233194	-15.0	4.0
hsa-miR-661/NM_144686	http://www.ncbi.nlm.nih.gov/sites/entrez?cmd=Search&db=pubmed&term=miR-661	147798	TMC4	http://www.ncbi.nlm.nih.gov/sites/entrez?db=gene&Cmd=ShowDetailView&TermToSearch=147798	-18.71	0.520526736938	1.49327377947	0.917818453493	0.8	5.15151265996	1.75602994432	4.88437021682	-15.0	4.0
hsa-miR-34c/NM_006628	http://www.ncbi.nlm.nih.gov/sites/entrez?cmd=Search&db=pubmed&term=miR-34c	10776	ARPP-19	http://www.ncbi.nlm.nih.gov/sites/entrez?db=gene&Cmd=ShowDetailView&TermToSearch=10776	-17.74	0.409284536861	1.09878430915	0.918439716312	0.821428571429	4.13558524123	2.76566014589	4.87991741186	-15.0	4.0
hsa-miR-637/NM_015162	http://www.ncbi.nlm.nih.gov/sites/entrez?cmd=Search&db=pubmed&term=miR-637	23205	ACSBG1	http://www.ncbi.nlm.nih.gov/sites/entrez?db=gene&Cmd=ShowDetailView&TermToSearch=23205	-15.02	0.642643349749	2.05458005918	0.993959893694	0.714285714286	4.58423380049	2.29643956827	4.86537079818	-15.0	4.0
hsa-miR-637/NM_001024809	http://www.ncbi.nlm.nih.gov/sites/entrez?cmd=Search&db=pubmed&term=miR-637	5914	RARA	http://www.ncbi.nlm.nih.gov/sites/entrez?db=gene&Cmd=ShowDetailView&TermToSearch=5914	-15.3	0.299292150788	0.768332234311	0.854312635902	0.727272727273	4.58423380049	2.2903735535	4.861081478	-15.0	4.0
hsa-miR-637/NM_000964	http://www.ncbi.nlm.nih.gov/sites/entrez?cmd=Search&db=pubmed&term=miR-637	5914	RARA	http://www.ncbi.nlm.nih.gov/sites/entrez?db=gene&Cmd=ShowDetailView&TermToSearch=5914	-15.3	0.299292150788	0.768332234311	0.854554240155	0.727272727273	4.58423380049	2.2903735535	4.861081478	-15.0	4.0
hsa-miR-661/NM_032425	http://www.ncbi.nlm.nih.gov/sites/entrez?cmd=Search&db=pubmed&term=miR-661	84439	KIAA1822	http://www.ncbi.nlm.nih.gov/sites/entrez?db=gene&Cmd=ShowDetailView&TermToSearch=84439	-16.44	0.793551381449	3.19438880551	0.997385132611	0.8	5.15151265996	1.70986083235	4.85172372467	-15.0	4.0
hsa-let-7g/NM_019887	http://www.ncbi.nlm.nih.gov/sites/entrez?cmd=Search&db=pubmed&term=let-7g	56616	DIABLO	http://www.ncbi.nlm.nih.gov/sites/entrez?db=gene&Cmd=ShowDetailView&TermToSearch=56616	-15.71	0.73341073526	2.64271797373	0.928571428571	0.888888888889	2.09068272872	4.76994577675	4.85119693942	-15.0	4.0
hsa-let-7g/NM_138930	http://www.ncbi.nlm.nih.gov/sites/entrez?cmd=Search&db=pubmed&term=let-7g	56616	DIABLO	http://www.ncbi.nlm.nih.gov/sites/entrez?db=gene&Cmd=ShowDetailView&TermToSearch=56616	-15.71	0.73341073526	2.64271797373	0.940476190476	0.888888888889	2.09068272872	4.76994577675	4.85119693942	-15.0	4.0
hsa-let-7g/NM_138929	http://www.ncbi.nlm.nih.gov/sites/entrez?cmd=Search&db=pubmed&term=let-7g	56616	DIABLO	http://www.ncbi.nlm.nih.gov/sites/entrez?db=gene&Cmd=ShowDetailView&TermToSearch=56616	-15.71	0.73341073526	2.64271797373	0.952380952381	0.888888888889	2.09068272872	4.76994577675	4.85119693942	-15.0	4.0
hsa-miR-661/NM_173042	http://www.ncbi.nlm.nih.gov/sites/entrez?cmd=Search&db=pubmed&term=miR-661	10068	IL18BP	http://www.ncbi.nlm.nih.gov/sites/entrez?db=gene&Cmd=ShowDetailView&TermToSearch=10068	-18.34	0.772561909458	2.98041410762	0.994396712738	0.978260869565	5.15151265996	1.69085315715	4.83828326864	-15.0	4.0
hsa-miR-661/NM_015329	http://www.ncbi.nlm.nih.gov/sites/entrez?cmd=Search&db=pubmed&term=miR-661	23383	KIAA0892	http://www.ncbi.nlm.nih.gov/sites/entrez?db=gene&Cmd=ShowDetailView&TermToSearch=23383	-15.17	0.404210638868	1.08248244935	0.828539409787	0.958333333333	5.15151265996	1.68519572441	4.83428285958	-15.0	4.0
hsa-miR-106a/NM_003374	http://www.ncbi.nlm.nih.gov/sites/entrez?cmd=Search&db=pubmed&term=miR-106a	7416	VDAC1	http://www.ncbi.nlm.nih.gov/sites/entrez?db=gene&Cmd=ShowDetailView&TermToSearch=7416	-17.84	0.536456408767	1.55705750072	0.88961038961	0.875	2.22851131258	4.60620632734	4.83287519068	-15.0	4.0
hsa-miR-661/NM_178136	http://www.ncbi.nlm.nih.gov/sites/entrez?cmd=Search&db=pubmed&term=miR-661	84271	POLDIP3	http://www.ncbi.nlm.nih.gov/sites/entrez?db=gene&Cmd=ShowDetailView&TermToSearch=84271	-15.35	0.305844734147	0.786869207344	0.723944714232	0.818181818182	5.15151265996	1.68318132555	4.83285846449	-15.0	4.0
hsa-miR-661/NM_032311	http://www.ncbi.nlm.nih.gov/sites/entrez?cmd=Search&db=pubmed&term=miR-661	84271	POLDIP3	http://www.ncbi.nlm.nih.gov/sites/entrez?db=gene&Cmd=ShowDetailView&TermToSearch=84271	-15.35	0.305844734147	0.786869207344	0.724318266716	0.818181818182	5.15151265996	1.68318132555	4.83285846449	-15.0	4.0
hsa-miR-661/NM_014424	http://www.ncbi.nlm.nih.gov/sites/entrez?cmd=Search&db=pubmed&term=miR-661	27129	HSPB7	http://www.ncbi.nlm.nih.gov/sites/entrez?db=gene&Cmd=ShowDetailView&TermToSearch=27129	-18.08	0.329520794689	0.85490572982	0.753081807994	0.842105263158	5.15151265996	1.68048744561	4.83095360372	-15.0	4.0
hsa-miR-34c/NM_018141	http://www.ncbi.nlm.nih.gov/sites/entrez?cmd=Search&db=pubmed&term=miR-34c	55173	MRPS10	http://www.ncbi.nlm.nih.gov/sites/entrez?db=gene&Cmd=ShowDetailView&TermToSearch=55173	-18.01	0.35886755698	0.941775485343	0.893617021277	0.8	4.13558524123	2.69397630184	4.82922927964	-15.0	4.0
hsa-miR-661/NM_001652	http://www.ncbi.nlm.nih.gov/sites/entrez?cmd=Search&db=pubmed&term=miR-661	363	AQP6	http://www.ncbi.nlm.nih.gov/sites/entrez?db=gene&Cmd=ShowDetailView&TermToSearch=363	-15.2	0.53496628658	1.55099500393	0.926410160628	0.909090909091	5.15151265996	1.67515031012	4.82717967902	-15.0	4.0
hsa-miR-661/NM_181842	http://www.ncbi.nlm.nih.gov/sites/entrez?cmd=Search&db=pubmed&term=miR-661	221527	ZBTB12	http://www.ncbi.nlm.nih.gov/sites/entrez?db=gene&Cmd=ShowDetailView&TermToSearch=221527	-15.07	0.616403320638	1.91746881007	0.964886066492	0.818181818182	5.15151265996	1.65252771941	4.81118309172	-15.0	4.0
hsa-miR-637/NM_024843	http://www.ncbi.nlm.nih.gov/sites/entrez?cmd=Search&db=pubmed&term=miR-637	79901	CYBRD1	http://www.ncbi.nlm.nih.gov/sites/entrez?db=gene&Cmd=ShowDetailView&TermToSearch=79901	-15.33	0.463853062505	1.28252368993	0.959410485625	0.75	4.58423380049	2.2194139249	4.81090544343	-15.0	4.0
hsa-miR-637/NM_014553	http://www.ncbi.nlm.nih.gov/sites/entrez?cmd=Search&db=pubmed&term=miR-637	29842	TFCP2L1	http://www.ncbi.nlm.nih.gov/sites/entrez?db=gene&Cmd=ShowDetailView&TermToSearch=29842	-15.8	0.481780243841	1.34671509917	0.963759362165	0.714285714286	4.58423380049	2.2187749854	4.81045364497	-15.0	4.0
hsa-miR-34c/NM_004956	http://www.ncbi.nlm.nih.gov/sites/entrez?cmd=Search&db=pubmed&term=miR-34c	2115	ETV1	http://www.ncbi.nlm.nih.gov/sites/entrez?db=gene&Cmd=ShowDetailView&TermToSearch=2115	-15.03	0.609503461555	1.88320348807	0.992907801418	0.941176470588	4.13558524123	2.65596064151	4.80234814843	-15.0	4.0
hsa-miR-661/NM_017726	http://www.ncbi.nlm.nih.gov/sites/entrez?cmd=Search&db=pubmed&term=miR-661	54866	PPP1R14D	http://www.ncbi.nlm.nih.gov/sites/entrez?db=gene&Cmd=ShowDetailView&TermToSearch=54866	-19.1	0.63116415058	1.99320767848	0.973477773627	0.75	5.15151265996	1.6383035097	4.80112505658	-15.0	4.0
hsa-miR-661/NM_145245	http://www.ncbi.nlm.nih.gov/sites/entrez?cmd=Search&db=pubmed&term=miR-661	115704	EVI5L	http://www.ncbi.nlm.nih.gov/sites/entrez?db=gene&Cmd=ShowDetailView&TermToSearch=115704	-15.29	0.318502850545	0.823031373138	0.738886813597	0.941176470588	5.15151265996	1.62546993787	4.79205035091	-15.0	4.0
hsa-miR-602/NM_002125	http://www.ncbi.nlm.nih.gov/sites/entrez?cmd=Search&db=pubmed&term=miR-602	3127	HLA-DRB5	http://www.ncbi.nlm.nih.gov/sites/entrez?db=gene&Cmd=ShowDetailView&TermToSearch=3127	-16.44	0.337256444013	0.877517477842	0.868531468531	0.8	2.24013531046	4.53308973814	4.78939336237	-15.0	4.0
hsa-mir-28852/NM_080591	http://www.ncbi.nlm.nih.gov/sites/entrez?cmd=Search&db=pubmed&term=mir-28852	5742	PTGS1	http://www.ncbi.nlm.nih.gov/sites/entrez?db=gene&Cmd=ShowDetailView&TermToSearch=5742	-16.01	0.301265429124	0.773901809164	0.705882352941	0.777777777778	3.06113015081	3.70269655691	4.7827477318	-15.0	4.0
hsa-mir-28852/NM_000962	http://www.ncbi.nlm.nih.gov/sites/entrez?cmd=Search&db=pubmed&term=mir-28852	5742	PTGS1	http://www.ncbi.nlm.nih.gov/sites/entrez?db=gene&Cmd=ShowDetailView&TermToSearch=5742	-16.01	0.301265429124	0.773901809164	0.725490196078	0.777777777778	3.06113015081	3.70269655691	4.7827477318	-15.0	4.0
hsa-miR-661/NM_153367	http://www.ncbi.nlm.nih.gov/sites/entrez?cmd=Search&db=pubmed&term=miR-661	219654	C10orf56	http://www.ncbi.nlm.nih.gov/sites/entrez?db=gene&Cmd=ShowDetailView&TermToSearch=219654	-19.29	0.47404299249	1.31875208141	0.890549122152	0.875	5.15151265996	1.6039279811	4.7768178872	-15.0	4.0
hsa-miR-661/NM_002596	http://www.ncbi.nlm.nih.gov/sites/entrez?cmd=Search&db=pubmed&term=miR-661	5129	PCTK3	http://www.ncbi.nlm.nih.gov/sites/entrez?db=gene&Cmd=ShowDetailView&TermToSearch=5129	-15.32	0.447493971015	1.22570489711	0.871124392977	0.809523809524	5.15151265996	1.60084968994	4.77464120664	-15.0	4.0
hsa-miR-661/NM_212503	http://www.ncbi.nlm.nih.gov/sites/entrez?cmd=Search&db=pubmed&term=miR-661	5129	PCTK3	http://www.ncbi.nlm.nih.gov/sites/entrez?db=gene&Cmd=ShowDetailView&TermToSearch=5129	-15.32	0.447493971015	1.22570489711	0.871497945461	0.809523809524	5.15151265996	1.60084968994	4.77464120664	-15.0	4.0
hsa-miR-661/NM_021830	http://www.ncbi.nlm.nih.gov/sites/entrez?cmd=Search&db=pubmed&term=miR-661	56652	PEO1	http://www.ncbi.nlm.nih.gov/sites/entrez?db=gene&Cmd=ShowDetailView&TermToSearch=56652	-21.17	0.585308417029	1.76823874206	0.952932387	0.9375	5.15151265996	1.57227082456	4.75443289713	-15.0	4.0
hsa-miR-34c/NM_004501	http://www.ncbi.nlm.nih.gov/sites/entrez?cmd=Search&db=pubmed&term=miR-34c	3192	HNRPU	http://www.ncbi.nlm.nih.gov/sites/entrez?db=gene&Cmd=ShowDetailView&TermToSearch=3192	-17.6	0.160101805596	0.397292603582	0.705673758865	0.785714285714	4.13558524123	2.57808142764	4.74727922818	-15.0	4.0
hsa-miR-34c/NM_031844	http://www.ncbi.nlm.nih.gov/sites/entrez?cmd=Search&db=pubmed&term=miR-34c	3192	HNRPU	http://www.ncbi.nlm.nih.gov/sites/entrez?db=gene&Cmd=ShowDetailView&TermToSearch=3192	-17.6	0.160101805596	0.397292603582	0.709219858156	0.785714285714	4.13558524123	2.57808142764	4.74727922818	-15.0	4.0
hsa-miR-560/NM_007271	http://www.ncbi.nlm.nih.gov/sites/entrez?cmd=Search&db=pubmed&term=miR-560	11329	STK38	http://www.ncbi.nlm.nih.gov/sites/entrez?db=gene&Cmd=ShowDetailView&TermToSearch=11329	-18.67	0.419326190966	1.13141097429	0.877094972067	0.9375	3.49145554128	3.21613384102	4.74298193764	-15.0	4.0
hsa-miR-661/NM_005427	http://www.ncbi.nlm.nih.gov/sites/entrez?cmd=Search&db=pubmed&term=miR-661	7161	TP73	http://www.ncbi.nlm.nih.gov/sites/entrez?db=gene&Cmd=ShowDetailView&TermToSearch=7161	-21.92	0.426771260489	1.15592494602	0.852446768771	0.8	5.15151265996	1.54962771294	4.73842179936	-15.0	4.0
hsa-miR-661/NM_178314	http://www.ncbi.nlm.nih.gov/sites/entrez?cmd=Search&db=pubmed&term=miR-661	353116	FLJ39378	http://www.ncbi.nlm.nih.gov/sites/entrez?db=gene&Cmd=ShowDetailView&TermToSearch=353116	-16.4	0.328608663959	0.852252391311	0.751587598058	0.75	5.15151265996	1.54908602765	4.73803877002	-15.0	4.0
hsa-miR-661/NM_014940	http://www.ncbi.nlm.nih.gov/sites/entrez?cmd=Search&db=pubmed&term=miR-661	22879	MON1B	http://www.ncbi.nlm.nih.gov/sites/entrez?db=gene&Cmd=ShowDetailView&TermToSearch=22879	-15.29	0.498545878704	1.40873768115	0.90399701158	0.875	5.15151265996	1.54327871082	4.73393237691	-15.0	4.0
hsa-miR-661/NM_001010911	http://www.ncbi.nlm.nih.gov/sites/entrez?cmd=Search&db=pubmed&term=miR-661	399726	C10orf114	http://www.ncbi.nlm.nih.gov/sites/entrez?db=gene&Cmd=ShowDetailView&TermToSearch=399726	-19.31	0.382981067714	1.01553657278	0.810235338065	0.75	5.15151265996	1.53430640117	4.72758799591	-15.0	4.0
hsa-miR-661/NM_138281	http://www.ncbi.nlm.nih.gov/sites/entrez?cmd=Search&db=pubmed&term=miR-661	1748	DLX4	http://www.ncbi.nlm.nih.gov/sites/entrez?db=gene&Cmd=ShowDetailView&TermToSearch=1748	-17.91	0.595436236637	1.81542231771	0.955920806873	0.833333333333	5.15151265996	1.53066236671	4.72501127443	-15.0	4.0
hsa-miR-637/NM_022917	http://www.ncbi.nlm.nih.gov/sites/entrez?cmd=Search&db=pubmed&term=miR-637	65083	NOL6	http://www.ncbi.nlm.nih.gov/sites/entrez?db=gene&Cmd=ShowDetailView&TermToSearch=65083	-19.18	0.293773731359	0.752813652286	0.847789321092	0.714285714286	4.58423380049	2.09129709719	4.72031316577	-15.0	4.0
hsa-miR-26b/NM_012461	http://www.ncbi.nlm.nih.gov/sites/entrez?cmd=Search&db=pubmed&term=miR-26b	26277	TINF2	http://www.ncbi.nlm.nih.gov/sites/entrez?db=gene&Cmd=ShowDetailView&TermToSearch=26277	-15.65	0.743211416787	2.72097850669	0.9	0.947368421053	1.98771407227	4.68765097952	4.72019589502	-15.0	4.0
hsa-mir-06168/NM_002397	http://www.ncbi.nlm.nih.gov/sites/entrez?cmd=Search&db=pubmed&term=mir-06168	4208	MEF2C	http://www.ncbi.nlm.nih.gov/sites/entrez?db=gene&Cmd=ShowDetailView&TermToSearch=4208	-16.7	0.566137396708	1.68231156265	0.916666666667	0.785714285714	2.54157453098	4.12651428737	4.71505082101	-15.0	4.0
hsa-miR-661/NM_197975	http://www.ncbi.nlm.nih.gov/sites/entrez?cmd=Search&db=pubmed&term=miR-661	10917	BTNL3	http://www.ncbi.nlm.nih.gov/sites/entrez?db=gene&Cmd=ShowDetailView&TermToSearch=10917	-15.01	0.657832299244	2.13944444891	0.979081060889	0.714285714286	5.15151265996	1.51330152645	4.71273530656	-15.0	4.0
hsa-mir-44691/NM_003382	http://www.ncbi.nlm.nih.gov/sites/entrez?cmd=Search&db=pubmed&term=mir-44691	7434	VIPR2	http://www.ncbi.nlm.nih.gov/sites/entrez?db=gene&Cmd=ShowDetailView&TermToSearch=7434	-16.55	0.5470933107	1.6009376128	0.919117647059	0.833333333333	4.84909306842	1.80617827705	4.70598749902	-15.0	4.0
hsa-miR-657/NM_015226	http://www.ncbi.nlm.nih.gov/sites/entrez?cmd=Search&db=pubmed&term=miR-657	23274	KIAA0350	http://www.ncbi.nlm.nih.gov/sites/entrez?db=gene&Cmd=ShowDetailView&TermToSearch=23274	-15.36	0.392524249774	1.04538499218	0.910714285714	0.967741935484	4.16140754953	2.49334832903	4.70562300887	-15.0	4.0
hsa-mir-44691/NM_015253	http://www.ncbi.nlm.nih.gov/sites/entrez?cmd=Search&db=pubmed&term=mir-44691	23302	KIAA0523	http://www.ncbi.nlm.nih.gov/sites/entrez?db=gene&Cmd=ShowDetailView&TermToSearch=23302	-15.13	0.359923846405	0.944959353441	0.791176470588	0.80487804878	4.84909306842	1.80433172607	4.7046817903	-15.0	4.0
hsa-miR-661/NM_015872	http://www.ncbi.nlm.nih.gov/sites/entrez?cmd=Search&db=pubmed&term=miR-661	51043	ZBTB7B	http://www.ncbi.nlm.nih.gov/sites/entrez?db=gene&Cmd=ShowDetailView&TermToSearch=51043	-17.06	0.579310025037	1.74089224928	0.949943967127	0.75	5.15151265996	1.49846077027	4.70224130723	-15.0	4.0
hsa-let-7g/NM_032932	http://www.ncbi.nlm.nih.gov/sites/entrez?cmd=Search&db=pubmed&term=let-7g	84440	RAB11FIP4	http://www.ncbi.nlm.nih.gov/sites/entrez?db=gene&Cmd=ShowDetailView&TermToSearch=84440	-17.55	0.582217992411	1.75409544959	0.845238095238	0.938775510204	2.09068272872	4.55495803623	4.69917765023	-15.0	4.0
hsa-miR-661/NM_015077	http://www.ncbi.nlm.nih.gov/sites/entrez?cmd=Search&db=pubmed&term=miR-661	23098	SARM1	http://www.ncbi.nlm.nih.gov/sites/entrez?db=gene&Cmd=ShowDetailView&TermToSearch=23098	-15.76	0.617093849368	1.92093672282	0.965259618976	0.973684210526	5.15151265996	1.49183209575	4.69755412652	-15.0	4.0
hsa-miR-106a/NM_033428	http://www.ncbi.nlm.nih.gov/sites/entrez?cmd=Search&db=pubmed&term=miR-106a	90871	C9orf123	http://www.ncbi.nlm.nih.gov/sites/entrez?db=gene&Cmd=ShowDetailView&TermToSearch=90871	-16.33	0.66483931634	2.1801161086	0.987012987013	0.875	2.22851131258	4.40374302716	4.68971201818	-15.0	4.0
hsa-miR-657/NM_006371	http://www.ncbi.nlm.nih.gov/sites/entrez?cmd=Search&db=pubmed&term=miR-657	10491	CRTAP	http://www.ncbi.nlm.nih.gov/sites/entrez?db=gene&Cmd=ShowDetailView&TermToSearch=10491	-17.27	0.32901180492	0.853424775985	0.870535714286	0.862745098039	4.16140754953	2.46585315011	4.68618098141	-15.0	4.0
hsa-mir-00057/NM_002419	http://www.ncbi.nlm.nih.gov/sites/entrez?cmd=Search&db=pubmed&term=mir-00057	4296	MAP3K11	http://www.ncbi.nlm.nih.gov/sites/entrez?db=gene&Cmd=ShowDetailView&TermToSearch=4296	-15.22	0.64715390332	2.07933015348	0.947368421053	0.769230769231	2.88026315761	3.74316380453	4.68347011962	-15.0	4.0
hsa-miR-661/NM_004573	http://www.ncbi.nlm.nih.gov/sites/entrez?cmd=Search&db=pubmed&term=miR-661	5330	PLCB2	http://www.ncbi.nlm.nih.gov/sites/entrez?db=gene&Cmd=ShowDetailView&TermToSearch=5330	-26.1	0.548350566769	1.60619599393	0.934628315278	0.857142857143	5.15151265996	1.47183376239	4.68341316939	-15.0	4.0
hsa-miR-661/NM_004154	http://www.ncbi.nlm.nih.gov/sites/entrez?cmd=Search&db=pubmed&term=miR-661	5031	P2RY6	http://www.ncbi.nlm.nih.gov/sites/entrez?db=gene&Cmd=ShowDetailView&TermToSearch=5031	-17.26	0.629489068043	1.98443820114	0.972730668659	0.875	5.15151265996	1.46925763499	4.68159157224	-15.0	4.0
hsa-miR-637/NM_002998	http://www.ncbi.nlm.nih.gov/sites/entrez?cmd=Search&db=pubmed&term=miR-637	6383	SDC2	http://www.ncbi.nlm.nih.gov/sites/entrez?db=gene&Cmd=ShowDetailView&TermToSearch=6383	-15.88	0.301851262222	0.775557422438	0.856970282677	0.785714285714	4.58423380049	2.0332294623	4.67925314737	-15.0	4.0
hsa-miR-661/NM_000683	http://www.ncbi.nlm.nih.gov/sites/entrez?cmd=Search&db=pubmed&term=miR-661	152	ADRA2C	http://www.ncbi.nlm.nih.gov/sites/entrez?db=gene&Cmd=ShowDetailView&TermToSearch=152	-17.27	0.476957901551	1.32923966416	0.893163989541	0.8	5.15151265996	1.46226764153	4.67664890046	-15.0	4.0
hsa-miR-661/NM_005191	http://www.ncbi.nlm.nih.gov/sites/entrez?cmd=Search&db=pubmed&term=miR-661	941	CD80	http://www.ncbi.nlm.nih.gov/sites/entrez?db=gene&Cmd=ShowDetailView&TermToSearch=941	-15.79	0.521256468124	1.49614747385	0.918939110945	0.8	5.15151265996	1.44495681107	4.66440829486	-15.0	4.0
hsa-mir-42833/NM_138929	http://www.ncbi.nlm.nih.gov/sites/entrez?cmd=Search&db=pubmed&term=mir-42833	56616	DIABLO	http://www.ncbi.nlm.nih.gov/sites/entrez?db=gene&Cmd=ShowDetailView&TermToSearch=56616	-15.47	0.938030255856	6.63013457956	0.971153846154	0.944444444444	1.82626650514	4.76994577675	4.66422643467	-15.0	4.0
hsa-mir-42833/NM_019887	http://www.ncbi.nlm.nih.gov/sites/entrez?cmd=Search&db=pubmed&term=mir-42833	56616	DIABLO	http://www.ncbi.nlm.nih.gov/sites/entrez?db=gene&Cmd=ShowDetailView&TermToSearch=56616	-15.47	0.938030255856	6.63013457956	0.980769230769	0.944444444444	1.82626650514	4.76994577675	4.66422643467	-15.0	4.0
hsa-mir-42833/NM_138930	http://www.ncbi.nlm.nih.gov/sites/entrez?cmd=Search&db=pubmed&term=mir-42833	56616	DIABLO	http://www.ncbi.nlm.nih.gov/sites/entrez?db=gene&Cmd=ShowDetailView&TermToSearch=56616	-15.47	0.938030255856	6.63013457956	0.990384615385	0.944444444444	1.82626650514	4.76994577675	4.66422643467	-15.0	4.0
hsa-miR-661/NM_016260	http://www.ncbi.nlm.nih.gov/sites/entrez?cmd=Search&db=pubmed&term=miR-661	22807	IKZF2	http://www.ncbi.nlm.nih.gov/sites/entrez?db=gene&Cmd=ShowDetailView&TermToSearch=22807	-15.24	0.468173452268	1.29780283606	0.884198729922	0.888888888889	5.15151265996	1.44294782307	4.66298772582	-15.0	4.0
hsa-miR-661/NM_032538	http://www.ncbi.nlm.nih.gov/sites/entrez?cmd=Search&db=pubmed&term=miR-661	84630	TTBK1	http://www.ncbi.nlm.nih.gov/sites/entrez?db=gene&Cmd=ShowDetailView&TermToSearch=84630	-15.75	0.465041570295	1.28671513676	0.88046320508	0.948717948718	5.15151265996	1.43983120003	4.66078394053	-15.0	4.0
hsa-mir-44691/NM_020745	http://www.ncbi.nlm.nih.gov/sites/entrez?cmd=Search&db=pubmed&term=mir-44691	57505	AARS2	http://www.ncbi.nlm.nih.gov/sites/entrez?db=gene&Cmd=ShowDetailView&TermToSearch=57505	-17.28	0.363726128104	0.95645490613	0.795588235294	0.75	4.84909306842	1.73527286228	4.65584979941	-15.0	4.0
hsa-mir-09369/NM_004116	http://www.ncbi.nlm.nih.gov/sites/entrez?cmd=Search&db=pubmed&term=mir-09369	2281	FKBP1B	http://www.ncbi.nlm.nih.gov/sites/entrez?db=gene&Cmd=ShowDetailView&TermToSearch=2281	-16.96	0.451175018978	1.23835122499	0.873737373737	0.8	3.60662878885	2.97700752722	4.65533388396	-15.0	4.0
hsa-miR-661/NM_013284	http://www.ncbi.nlm.nih.gov/sites/entrez?cmd=Search&db=pubmed&term=miR-661	27434	POLM	http://www.ncbi.nlm.nih.gov/sites/entrez?db=gene&Cmd=ShowDetailView&TermToSearch=27434	-17.69	0.649869179673	2.09440969955	0.9764661935	0.866666666667	5.15151265996	1.43183336878	4.65512861982	-15.0	4.0
hsa-miR-661/NM_004803	http://www.ncbi.nlm.nih.gov/sites/entrez?cmd=Search&db=pubmed&term=miR-661	9389	SLC22A14	http://www.ncbi.nlm.nih.gov/sites/entrez?db=gene&Cmd=ShowDetailView&TermToSearch=9389	-15.75	0.524143243524	1.50755999526	0.92118042585	0.714285714286	5.15151265996	1.42333334743	4.64911819708	-15.0	4.0
hsa-miR-661/NM_173477	http://www.ncbi.nlm.nih.gov/sites/entrez?cmd=Search&db=pubmed&term=miR-661	124590	USH1G	http://www.ncbi.nlm.nih.gov/sites/entrez?db=gene&Cmd=ShowDetailView&TermToSearch=124590	-20.81	0.609655404112	1.88395060299	0.963018304072	0.916666666667	5.15151265996	1.41555389499	4.64361729351	-15.0	4.0
hsa-miR-637/NM_152403	http://www.ncbi.nlm.nih.gov/sites/entrez?cmd=Search&db=pubmed&term=miR-637	133584	EGFLAM	http://www.ncbi.nlm.nih.gov/sites/entrez?db=gene&Cmd=ShowDetailView&TermToSearch=133584	-15.92	0.413200815126	1.11145044536	0.933317226383	0.777777777778	4.58423380049	1.98238449343	4.64330032509	-15.0	4.0
hsa-miR-637/NM_182801	http://www.ncbi.nlm.nih.gov/sites/entrez?cmd=Search&db=pubmed&term=miR-637	133584	EGFLAM	http://www.ncbi.nlm.nih.gov/sites/entrez?db=gene&Cmd=ShowDetailView&TermToSearch=133584	-15.92	0.413200815126	1.11145044536	0.933558830635	0.833333333333	4.58423380049	1.98238449343	4.64330032509	-15.0	4.0
hsa-miR-637/NM_182798	http://www.ncbi.nlm.nih.gov/sites/entrez?cmd=Search&db=pubmed&term=miR-637	133584	EGFLAM	http://www.ncbi.nlm.nih.gov/sites/entrez?db=gene&Cmd=ShowDetailView&TermToSearch=133584	-15.92	0.413200815126	1.11145044536	0.933800434888	0.833333333333	4.58423380049	1.98238449343	4.64330032509	-15.0	4.0
hsa-miR-637/NM_182799	http://www.ncbi.nlm.nih.gov/sites/entrez?cmd=Search&db=pubmed&term=miR-637	133584	EGFLAM	http://www.ncbi.nlm.nih.gov/sites/entrez?db=gene&Cmd=ShowDetailView&TermToSearch=133584	-15.92	0.413200815126	1.11145044536	0.93404203914	0.833333333333	4.58423380049	1.98238449343	4.64330032509	-15.0	4.0
hsa-mir-44691/NM_176816	http://www.ncbi.nlm.nih.gov/sites/entrez?cmd=Search&db=pubmed&term=mir-44691	202243	CCDC125	http://www.ncbi.nlm.nih.gov/sites/entrez?db=gene&Cmd=ShowDetailView&TermToSearch=202243	-15.91	0.492006946822	1.38430743251	0.891176470588	0.857142857143	4.84909306842	1.71570334877	4.6420120637	-15.0	4.0
hsa-miR-34b/NM_152686	http://www.ncbi.nlm.nih.gov/sites/entrez?cmd=Search&db=pubmed&term=miR-34b	202052	DNAJC18	http://www.ncbi.nlm.nih.gov/sites/entrez?db=gene&Cmd=ShowDetailView&TermToSearch=202052	-17.3	0.540895132663	1.57523810329	0.992	0.884615384615	2.54076610189	4.02322782848	4.64144461983	-15.0	4.0
hsa-mir-44691/NM_001380	http://www.ncbi.nlm.nih.gov/sites/entrez?cmd=Search&db=pubmed&term=mir-44691	1793	DOCK1	http://www.ncbi.nlm.nih.gov/sites/entrez?db=gene&Cmd=ShowDetailView&TermToSearch=1793	-16.32	0.557520270802	1.64502591495	0.927941176471	0.857142857143	4.84909306842	1.70959220931	4.63769083555	-15.0	4.0
hsa-miR-637/NM_002617	http://www.ncbi.nlm.nih.gov/sites/entrez?cmd=Search&db=pubmed&term=miR-637	5192	PEX10	http://www.ncbi.nlm.nih.gov/sites/entrez?db=gene&Cmd=ShowDetailView&TermToSearch=5192	-15.21	0.447069398978	1.22425130801	0.952645566562	0.727272727273	4.58423380049	1.96989327149	4.63446769736	-15.0	4.0
hsa-miR-637/NM_153818	http://www.ncbi.nlm.nih.gov/sites/entrez?cmd=Search&db=pubmed&term=miR-637	5192	PEX10	http://www.ncbi.nlm.nih.gov/sites/entrez?db=gene&Cmd=ShowDetailView&TermToSearch=5192	-15.21	0.447069398978	1.22425130801	0.952887170814	0.727272727273	4.58423380049	1.96989327149	4.63446769736	-15.0	4.0
hsa-miR-661/NM_017413	http://www.ncbi.nlm.nih.gov/sites/entrez?cmd=Search&db=pubmed&term=miR-661	8862	APLN	http://www.ncbi.nlm.nih.gov/sites/entrez?db=gene&Cmd=ShowDetailView&TermToSearch=8862	-15.32	0.481135124936	1.34436814134	0.896525961898	0.966666666667	5.15151265996	1.40085860595	4.63322615498	-15.0	4.0
hsa-miR-637/NM_153335	http://www.ncbi.nlm.nih.gov/sites/entrez?cmd=Search&db=pubmed&term=miR-637	92335	LYK5	http://www.ncbi.nlm.nih.gov/sites/entrez?db=gene&Cmd=ShowDetailView&TermToSearch=92335	-20.7	0.317165014446	0.819186761234	0.869292099541	0.8	4.58423380049	1.96365943798	4.63005971141	-15.0	4.0
hsa-miR-661/NM_152259	http://www.ncbi.nlm.nih.gov/sites/entrez?cmd=Search&db=pubmed&term=miR-661	90381	C15orf42	http://www.ncbi.nlm.nih.gov/sites/entrez?db=gene&Cmd=ShowDetailView&TermToSearch=90381	-16.92	0.551828652599	1.62082432102	0.935001867762	0.714285714286	5.15151265996	1.39535888693	4.62933726636	-15.0	4.0
hsa-mir-15903/NM_015503	http://www.ncbi.nlm.nih.gov/sites/entrez?cmd=Search&db=pubmed&term=mir-15903	25970	SH2B1	http://www.ncbi.nlm.nih.gov/sites/entrez?db=gene&Cmd=ShowDetailView&TermToSearch=25970	-16.6	0.465253772721	1.28746443212	0.932330827068	0.727272727273	3.86363212003	2.68052227233	4.62741594797	-15.0	4.0
hsa-miR-661/NM_014481	http://www.ncbi.nlm.nih.gov/sites/entrez?cmd=Search&db=pubmed&term=miR-661	27301	APEX2	http://www.ncbi.nlm.nih.gov/sites/entrez?db=gene&Cmd=ShowDetailView&TermToSearch=27301	-15.63	0.709938222606	2.46922532217	0.988046320508	0.888888888889	5.15151265996	1.38823230561	4.62429801239	-15.0	4.0
hsa-miR-566/NM_015640	http://www.ncbi.nlm.nih.gov/sites/entrez?cmd=Search&db=pubmed&term=miR-566	26135	SERBP1	http://www.ncbi.nlm.nih.gov/sites/entrez?db=gene&Cmd=ShowDetailView&TermToSearch=26135	-16.81	0.316577366813	0.817499727363	0.785714285714	0.727272727273	2.43178564014	4.10670418399	4.62341049336	-15.0	4.0
hsa-miR-566/NM_001018069	http://www.ncbi.nlm.nih.gov/sites/entrez?cmd=Search&db=pubmed&term=miR-566	26135	SERBP1	http://www.ncbi.nlm.nih.gov/sites/entrez?db=gene&Cmd=ShowDetailView&TermToSearch=26135	-16.81	0.316577366813	0.817499727363	0.792207792208	0.727272727273	2.43178564014	4.10670418399	4.62341049336	-15.0	4.0
hsa-miR-566/NM_001018067	http://www.ncbi.nlm.nih.gov/sites/entrez?cmd=Search&db=pubmed&term=miR-566	26135	SERBP1	http://www.ncbi.nlm.nih.gov/sites/entrez?db=gene&Cmd=ShowDetailView&TermToSearch=26135	-16.81	0.316577366813	0.817499727363	0.798701298701	0.727272727273	2.43178564014	4.10670418399	4.62341049336	-15.0	4.0
hsa-miR-566/NM_001018068	http://www.ncbi.nlm.nih.gov/sites/entrez?cmd=Search&db=pubmed&term=miR-566	26135	SERBP1	http://www.ncbi.nlm.nih.gov/sites/entrez?db=gene&Cmd=ShowDetailView&TermToSearch=26135	-16.81	0.316577366813	0.817499727363	0.805194805195	0.727272727273	2.43178564014	4.10670418399	4.62341049336	-15.0	4.0
hsa-miR-661/NM_022834	http://www.ncbi.nlm.nih.gov/sites/entrez?cmd=Search&db=pubmed&term=miR-661	64856	VWA1	http://www.ncbi.nlm.nih.gov/sites/entrez?db=gene&Cmd=ShowDetailView&TermToSearch=64856	-17.8	0.320576107516	0.82900023028	0.743369443407	0.833333333333	5.15151265996	1.38205959245	4.61993324505	-15.0	4.0
hsa-miR-661/NM_199121	http://www.ncbi.nlm.nih.gov/sites/entrez?cmd=Search&db=pubmed&term=miR-661	64856	VWA1	http://www.ncbi.nlm.nih.gov/sites/entrez?db=gene&Cmd=ShowDetailView&TermToSearch=64856	-17.8	0.320576107516	0.82900023028	0.743742995891	0.833333333333	5.15151265996	1.38205959245	4.61993324505	-15.0	4.0
hsa-miR-637/NM_015072	http://www.ncbi.nlm.nih.gov/sites/entrez?cmd=Search&db=pubmed&term=miR-637	23093	TTLL5	http://www.ncbi.nlm.nih.gov/sites/entrez?db=gene&Cmd=ShowDetailView&TermToSearch=23093	-16.08	0.276344963005	0.704331884746	0.834259482967	0.777777777778	4.58423380049	1.9465622678	4.61797018643	-15.0	4.0
hsa-mir-42833/NM_002356	http://www.ncbi.nlm.nih.gov/sites/entrez?cmd=Search&db=pubmed&term=mir-42833	4082	MARCKS	http://www.ncbi.nlm.nih.gov/sites/entrez?db=gene&Cmd=ShowDetailView&TermToSearch=4082	-15.54	0.573590903866	1.71521565658	0.826923076923	0.857142857143	1.82626650514	4.70429542952	4.61780462896	-15.0	4.0
hsa-miR-661/NM_174953	http://www.ncbi.nlm.nih.gov/sites/entrez?cmd=Search&db=pubmed&term=miR-661	489	ATP2A3	http://www.ncbi.nlm.nih.gov/sites/entrez?db=gene&Cmd=ShowDetailView&TermToSearch=489	-16.32	0.435856312469	1.18622919364	0.859544265969	0.8	5.15151265996	1.36116228481	4.60515661711	-15.0	4.0
hsa-miR-661/NM_174955	http://www.ncbi.nlm.nih.gov/sites/entrez?cmd=Search&db=pubmed&term=miR-661	489	ATP2A3	http://www.ncbi.nlm.nih.gov/sites/entrez?db=gene&Cmd=ShowDetailView&TermToSearch=489	-16.32	0.435856312469	1.18622919364	0.859917818453	0.8125	5.15151265996	1.36116228481	4.60515661711	-15.0	4.0
hsa-miR-661/NM_174954	http://www.ncbi.nlm.nih.gov/sites/entrez?cmd=Search&db=pubmed&term=miR-661	489	ATP2A3	http://www.ncbi.nlm.nih.gov/sites/entrez?db=gene&Cmd=ShowDetailView&TermToSearch=489	-16.32	0.435856312469	1.18622919364	0.860291370938	0.8	5.15151265996	1.36116228481	4.60515661711	-15.0	4.0
hsa-miR-661/NM_174957	http://www.ncbi.nlm.nih.gov/sites/entrez?cmd=Search&db=pubmed&term=miR-661	489	ATP2A3	http://www.ncbi.nlm.nih.gov/sites/entrez?db=gene&Cmd=ShowDetailView&TermToSearch=489	-16.32	0.435856312469	1.18622919364	0.860664923422	0.8	5.15151265996	1.36116228481	4.60515661711	-15.0	4.0
hsa-miR-661/NM_174956	http://www.ncbi.nlm.nih.gov/sites/entrez?cmd=Search&db=pubmed&term=miR-661	489	ATP2A3	http://www.ncbi.nlm.nih.gov/sites/entrez?db=gene&Cmd=ShowDetailView&TermToSearch=489	-16.32	0.435856312469	1.18622919364	0.861038475906	0.8	5.15151265996	1.36116228481	4.60515661711	-15.0	4.0
hsa-miR-661/NM_005173	http://www.ncbi.nlm.nih.gov/sites/entrez?cmd=Search&db=pubmed&term=miR-661	489	ATP2A3	http://www.ncbi.nlm.nih.gov/sites/entrez?db=gene&Cmd=ShowDetailView&TermToSearch=489	-16.32	0.435856312469	1.18622919364	0.86141202839	0.8	5.15151265996	1.36116228481	4.60515661711	-15.0	4.0
hsa-mir-44691/NM_181842	http://www.ncbi.nlm.nih.gov/sites/entrez?cmd=Search&db=pubmed&term=mir-44691	221527	ZBTB12	http://www.ncbi.nlm.nih.gov/sites/entrez?db=gene&Cmd=ShowDetailView&TermToSearch=221527	-15.92	0.689279444783	2.33042543531	0.975	0.909090909091	4.84909306842	1.65252771941	4.59734014778	-15.0	4.0
hsa-miR-661/NM_139159	http://www.ncbi.nlm.nih.gov/sites/entrez?cmd=Search&db=pubmed&term=miR-661	91039	DPP9	http://www.ncbi.nlm.nih.gov/sites/entrez?db=gene&Cmd=ShowDetailView&TermToSearch=91039	-16.91	0.505991684819	1.43694646602	0.908853193874	0.818181818182	5.15151265996	1.34940105591	4.5968401724	-15.0	4.0
hsa-miR-637/NM_006657	http://www.ncbi.nlm.nih.gov/sites/entrez?cmd=Search&db=pubmed&term=miR-637	10841	FTCD	http://www.ncbi.nlm.nih.gov/sites/entrez?db=gene&Cmd=ShowDetailView&TermToSearch=10841	-16.5	0.611010889901	1.89063031025	0.991785455424	0.75	4.58423380049	1.91209248707	4.59359637073	-15.0	4.0
hsa-miR-637/NM_015257	http://www.ncbi.nlm.nih.gov/sites/entrez?cmd=Search&db=pubmed&term=miR-637	23306	KIAA0286	http://www.ncbi.nlm.nih.gov/sites/entrez?db=gene&Cmd=ShowDetailView&TermToSearch=23306	-16.5	0.36215336555	0.951693301764	0.906015945881	0.952380952381	4.58423380049	1.91027882376	4.59231391711	-15.0	4.0
hsa-miR-661/NM_005624	http://www.ncbi.nlm.nih.gov/sites/entrez?cmd=Search&db=pubmed&term=miR-661	6370	CCL25	http://www.ncbi.nlm.nih.gov/sites/entrez?db=gene&Cmd=ShowDetailView&TermToSearch=6370	-15.37	0.734517753181	2.65137285352	0.989914082929	0.769230769231	5.15151265996	1.3413600941	4.59115435378	-15.0	4.0
hsa-mir-44691/NM_016953	http://www.ncbi.nlm.nih.gov/sites/entrez?cmd=Search&db=pubmed&term=mir-44691	50940	PDE11A	http://www.ncbi.nlm.nih.gov/sites/entrez?db=gene&Cmd=ShowDetailView&TermToSearch=50940	-15.91	0.539792937621	1.57070643184	0.911764705882	0.875	4.84909306842	1.63744516615	4.58667517209	-15.0	4.0
hsa-miR-661/NM_017621	http://www.ncbi.nlm.nih.gov/sites/entrez?cmd=Search&db=pubmed&term=miR-661	54784	ALKBH4	http://www.ncbi.nlm.nih.gov/sites/entrez?db=gene&Cmd=ShowDetailView&TermToSearch=54784	-17.07	0.44833367577	1.22858281212	0.87224505043	0.75	5.15151265996	1.33392064512	4.58589386896	-15.0	4.0
hsa-miR-661/NM_016643	http://www.ncbi.nlm.nih.gov/sites/entrez?cmd=Search&db=pubmed&term=miR-661	51333	ZNF771	http://www.ncbi.nlm.nih.gov/sites/entrez?db=gene&Cmd=ShowDetailView&TermToSearch=51333	-17.08	0.568446058069	1.6924371387	0.94471423235	0.8	5.15151265996	1.33301748745	4.58525524004	-15.0	4.0
hsa-mir-44691/NM_021705	http://www.ncbi.nlm.nih.gov/sites/entrez?cmd=Search&db=pubmed&term=mir-44691	4800	NFYA	http://www.ncbi.nlm.nih.gov/sites/entrez?db=gene&Cmd=ShowDetailView&TermToSearch=4800	-17.18	0.327430097652	0.848827963298	0.760294117647	0.916666666667	4.84909306842	1.62798082221	4.57998287031	-15.0	4.0
hsa-mir-44691/NM_002505	http://www.ncbi.nlm.nih.gov/sites/entrez?cmd=Search&db=pubmed&term=mir-44691	4800	NFYA	http://www.ncbi.nlm.nih.gov/sites/entrez?db=gene&Cmd=ShowDetailView&TermToSearch=4800	-17.18	0.327430097652	0.848827963298	0.761764705882	0.916666666667	4.84909306842	1.62798082221	4.57998287031	-15.0	4.0
hsa-mir-44691/NM_000595	http://www.ncbi.nlm.nih.gov/sites/entrez?cmd=Search&db=pubmed&term=mir-44691	4049	LTA	http://www.ncbi.nlm.nih.gov/sites/entrez?db=gene&Cmd=ShowDetailView&TermToSearch=4049	-15.16	0.454256328304	1.24899809516	0.860294117647	0.733333333333	4.84909306842	1.61178867924	4.56853329621	-15.0	4.0
hsa-mir-13974/NM_207043	http://www.ncbi.nlm.nih.gov/sites/entrez?cmd=Search&db=pubmed&term=mir-13974	2029	ENSA	http://www.ncbi.nlm.nih.gov/sites/entrez?db=gene&Cmd=ShowDetailView&TermToSearch=2029	-16.06	0.738329877405	2.68153149363	0.8	0.9375	2.79889669576	3.65440481115	4.56317325658	-15.0	4.0
hsa-miR-93/NM_024071	http://www.ncbi.nlm.nih.gov/sites/entrez?cmd=Search&db=pubmed&term=miR-93	79038	ZFYVE21	http://www.ncbi.nlm.nih.gov/sites/entrez?db=gene&Cmd=ShowDetailView&TermToSearch=79038	-15.75	0.532494439662	1.54098303812	0.95625	0.75	3.44807246187	3.00093660508	4.56013804317	-15.0	4.0
hsa-miR-661/NM_032587	http://www.ncbi.nlm.nih.gov/sites/entrez?cmd=Search&db=pubmed&term=miR-661	84674	CARD6	http://www.ncbi.nlm.nih.gov/sites/entrez?db=gene&Cmd=ShowDetailView&TermToSearch=84674	-19.25	0.516561121376	1.47773512142	0.915203586104	0.833333333333	5.15151265996	1.28892182275	4.55407489651	-15.0	4.0
hsa-miR-661/NM_000335	http://www.ncbi.nlm.nih.gov/sites/entrez?cmd=Search&db=pubmed&term=miR-661	6331	SCN5A	http://www.ncbi.nlm.nih.gov/sites/entrez?db=gene&Cmd=ShowDetailView&TermToSearch=6331	-20.41	0.649948662428	2.09485319281	0.976839745984	0.928571428571	5.15151265996	1.27978288338	4.54761269051	-15.0	4.0
hsa-miR-661/NM_198056	http://www.ncbi.nlm.nih.gov/sites/entrez?cmd=Search&db=pubmed&term=miR-661	6331	SCN5A	http://www.ncbi.nlm.nih.gov/sites/entrez?db=gene&Cmd=ShowDetailView&TermToSearch=6331	-20.41	0.649948662428	2.09485319281	0.977213298468	0.928571428571	5.15151265996	1.27978288338	4.54761269051	-15.0	4.0
hsa-miR-661/NM_182580	http://www.ncbi.nlm.nih.gov/sites/entrez?cmd=Search&db=pubmed&term=miR-661	284613	CYB561D1	http://www.ncbi.nlm.nih.gov/sites/entrez?db=gene&Cmd=ShowDetailView&TermToSearch=284613	-15.58	0.338440348748	0.8809956095	0.759432200224	0.772727272727	5.15151265996	1.27812586921	4.54644100455	-15.0	4.0
hsa-miR-661/NM_014861	http://www.ncbi.nlm.nih.gov/sites/entrez?cmd=Search&db=pubmed&term=miR-661	9914	ATP2C2	http://www.ncbi.nlm.nih.gov/sites/entrez?db=gene&Cmd=ShowDetailView&TermToSearch=9914	-20.68	0.514589390361	1.47005764725	0.913709376167	0.75	5.15151265996	1.27782186119	4.54622603842	-15.0	4.0
hsa-miR-661/NM_020753	http://www.ncbi.nlm.nih.gov/sites/entrez?cmd=Search&db=pubmed&term=miR-661	57513	CASKIN2	http://www.ncbi.nlm.nih.gov/sites/entrez?db=gene&Cmd=ShowDetailView&TermToSearch=57513	-15.19	0.344409425629	0.898604375421	0.766529697422	0.8	5.15151265996	1.27391626625	4.54346436576	-15.0	4.0
hsa-mir-09384/NM_152686	http://www.ncbi.nlm.nih.gov/sites/entrez?cmd=Search&db=pubmed&term=mir-09384	202052	DNAJC18	http://www.ncbi.nlm.nih.gov/sites/entrez?db=gene&Cmd=ShowDetailView&TermToSearch=202052	-17.3	0.569913302143	1.69890298377	0.972222222222	0.961538461538	2.40090049014	4.02322782848	4.54254469731	-15.0	4.0
hsa-miR-661/NM_005370	http://www.ncbi.nlm.nih.gov/sites/entrez?cmd=Search&db=pubmed&term=miR-661	4218	RAB8A	http://www.ncbi.nlm.nih.gov/sites/entrez?db=gene&Cmd=ShowDetailView&TermToSearch=4218	-19.47	0.368737829019	0.971691272702	0.794172581248	0.733333333333	5.15151265996	1.27158984013	4.54181933407	-15.0	4.0
hsa-mir-44691/NM_021830	http://www.ncbi.nlm.nih.gov/sites/entrez?cmd=Search&db=pubmed&term=mir-44691	56652	PEO1	http://www.ncbi.nlm.nih.gov/sites/entrez?db=gene&Cmd=ShowDetailView&TermToSearch=56652	-16.71	0.414033633917	1.11415351156	0.835294117647	0.875	4.84909306842	1.57227082456	4.54058995319	-15.0	4.0
hsa-mir-44691/NM_148912	http://www.ncbi.nlm.nih.gov/sites/entrez?cmd=Search&db=pubmed&term=mir-44691	83451	ABHD11	http://www.ncbi.nlm.nih.gov/sites/entrez?db=gene&Cmd=ShowDetailView&TermToSearch=83451	-16.27	0.375204882828	0.991497424618	0.808823529412	0.75	4.84909306842	1.56722722514	4.53702358984	-15.0	4.0
hsa-miR-503/NM_033133	http://www.ncbi.nlm.nih.gov/sites/entrez?cmd=Search&db=pubmed&term=miR-503	1267	CNP	http://www.ncbi.nlm.nih.gov/sites/entrez?db=gene&Cmd=ShowDetailView&TermToSearch=1267	-17.21	0.490606049872	1.37911408327	0.941834451902	0.852941176471	2.06686896362	4.34359394896	4.53288179603	-15.0	4.0
hsa-miR-661/NM_002224	http://www.ncbi.nlm.nih.gov/sites/entrez?cmd=Search&db=pubmed&term=miR-661	3710	ITPR3	http://www.ncbi.nlm.nih.gov/sites/entrez?db=gene&Cmd=ShowDetailView&TermToSearch=3710	-16.75	0.336307046565	0.874731688267	0.758685095256	0.833333333333	5.15151265996	1.25615266425	4.53090360232	-15.0	4.0
hsa-miR-661/NM_024015	http://www.ncbi.nlm.nih.gov/sites/entrez?cmd=Search&db=pubmed&term=miR-661	3214	HOXB4	http://www.ncbi.nlm.nih.gov/sites/entrez?db=gene&Cmd=ShowDetailView&TermToSearch=3214	-17.43	0.512417744821	1.46163844636	0.911841613747	0.846153846154	5.15151265996	1.2555811199	4.53049945944	-15.0	4.0
hsa-mir-44691/NM_182847	http://www.ncbi.nlm.nih.gov/sites/entrez?cmd=Search&db=pubmed&term=mir-44691	55515	ACCN4	http://www.ncbi.nlm.nih.gov/sites/entrez?db=gene&Cmd=ShowDetailView&TermToSearch=55515	-17.12	0.564459590112	1.67498946013	0.930882352941	0.727272727273	4.84909306842	1.55550187306	4.52873251387	-15.0	4.0
hsa-mir-44691/NM_018674	http://www.ncbi.nlm.nih.gov/sites/entrez?cmd=Search&db=pubmed&term=mir-44691	55515	ACCN4	http://www.ncbi.nlm.nih.gov/sites/entrez?db=gene&Cmd=ShowDetailView&TermToSearch=55515	-17.12	0.564459590112	1.67498946013	0.932352941176	0.727272727273	4.84909306842	1.55550187306	4.52873251387	-15.0	4.0
hsa-miR-661/NM_021242	http://www.ncbi.nlm.nih.gov/sites/entrez?cmd=Search&db=pubmed&term=miR-661	58526	MID1IP1	http://www.ncbi.nlm.nih.gov/sites/entrez?db=gene&Cmd=ShowDetailView&TermToSearch=58526	-20.95	0.531978795125	1.53890143457	0.925289503175	0.923076923077	5.15151265996	1.23887220068	4.51868446935	-15.0	4.0
hsa-miR-661/NM_058180	http://www.ncbi.nlm.nih.gov/sites/entrez?cmd=Search&db=pubmed&term=miR-661	54058	C21orf58	http://www.ncbi.nlm.nih.gov/sites/entrez?db=gene&Cmd=ShowDetailView&TermToSearch=54058	-19.04	0.396490748837	1.05790747634	0.821815465073	0.857142857143	5.15151265996	1.23178084449	4.5136701233	-15.0	4.0
hsa-miR-661/NM_014703	http://www.ncbi.nlm.nih.gov/sites/entrez?cmd=Search&db=pubmed&term=miR-661	9730	VPRBP	http://www.ncbi.nlm.nih.gov/sites/entrez?db=gene&Cmd=ShowDetailView&TermToSearch=9730	-17.32	0.384626566827	1.0206555513	0.811355995517	0.846153846154	5.15151265996	1.23175986715	4.51365529008	-15.0	4.0
hsa-miR-661/NM_014726	http://www.ncbi.nlm.nih.gov/sites/entrez?cmd=Search&db=pubmed&term=miR-661	9755	TBKBP1	http://www.ncbi.nlm.nih.gov/sites/entrez?db=gene&Cmd=ShowDetailView&TermToSearch=9755	-15.64	0.624104008135	1.95655396241	0.969742248786	0.857142857143	5.15151265996	1.2225194729	4.50712134465	-15.0	4.0
hsa-miR-661/NM_000033	http://www.ncbi.nlm.nih.gov/sites/entrez?cmd=Search&db=pubmed&term=miR-661	215	ABCD1	http://www.ncbi.nlm.nih.gov/sites/entrez?db=gene&Cmd=ShowDetailView&TermToSearch=215	-17.2	0.428725793673	1.16240772555	0.854688083676	0.761904761905	5.15151265996	1.22124363825	4.50621919331	-15.0	4.0
hsa-mir-09369/NM_006628	http://www.ncbi.nlm.nih.gov/sites/entrez?cmd=Search&db=pubmed&term=mir-09369	10776	ARPP-19	http://www.ncbi.nlm.nih.gov/sites/entrez?db=gene&Cmd=ShowDetailView&TermToSearch=10776	-17.76	0.582989551388	1.75761562134	0.974747474747	0.928571428571	3.60662878885	2.76566014589	4.50588871743	-15.0	4.0
hsa-miR-484/NM_006129	http://www.ncbi.nlm.nih.gov/sites/entrez?cmd=Search&db=pubmed&term=miR-484	649	BMP1	http://www.ncbi.nlm.nih.gov/sites/entrez?db=gene&Cmd=ShowDetailView&TermToSearch=649	-16.49	0.686002748324	2.3094545421	0.958230958231	0.888888888889	1.35863191146	5.01224885756	4.50489299391	-15.0	4.0
hsa-miR-661/NM_000457	http://www.ncbi.nlm.nih.gov/sites/entrez?cmd=Search&db=pubmed&term=miR-661	3172	HNF4A	http://www.ncbi.nlm.nih.gov/sites/entrez?db=gene&Cmd=ShowDetailView&TermToSearch=3172	-16.96	0.54627605198	1.59752778788	0.933134105342	0.896551724138	5.15151265996	1.21677913209	4.50306231073	-15.0	4.0
hsa-miR-661/NM_178849	http://www.ncbi.nlm.nih.gov/sites/entrez?cmd=Search&db=pubmed&term=miR-661	3172	HNF4A	http://www.ncbi.nlm.nih.gov/sites/entrez?db=gene&Cmd=ShowDetailView&TermToSearch=3172	-16.96	0.54627605198	1.59752778788	0.933507657826	0.896551724138	5.15151265996	1.21677913209	4.50306231073	-15.0	4.0
hsa-mir-39780/NM_183050	http://www.ncbi.nlm.nih.gov/sites/entrez?cmd=Search&db=pubmed&term=mir-39780	594	BCKDHB	http://www.ncbi.nlm.nih.gov/sites/entrez?db=gene&Cmd=ShowDetailView&TermToSearch=594	-15.17	0.720632601863	2.54599529009	0.979166666667	0.9	2.50909617282	3.85218911563	4.49810796453	-15.0	4.0
hsa-miR-454-3p/NM_003016	http://www.ncbi.nlm.nih.gov/sites/entrez?cmd=Search&db=pubmed&term=miR-454-3p	6427	SFRS2	http://www.ncbi.nlm.nih.gov/sites/entrez?db=gene&Cmd=ShowDetailView&TermToSearch=6427	-15.31	0.57581298115	1.72514678342	0.918918918919	0.777777777778	1.35100138425	5.00109620021	4.49161127673	-15.0	4.0
hsa-miR-637/NM_014654	http://www.ncbi.nlm.nih.gov/sites/entrez?cmd=Search&db=pubmed&term=miR-637	9672	SDC3	http://www.ncbi.nlm.nih.gov/sites/entrez?db=gene&Cmd=ShowDetailView&TermToSearch=9672	-15.32	0.654218339975	2.11885358099	0.995167914955	0.714285714286	4.58423380049	1.76651563375	4.49065799057	-15.0	4.0
hsa-mir-44691/NM_030961	http://www.ncbi.nlm.nih.gov/sites/entrez?cmd=Search&db=pubmed&term=mir-44691	81844	TRIM56	http://www.ncbi.nlm.nih.gov/sites/entrez?db=gene&Cmd=ShowDetailView&TermToSearch=81844	-20.37	0.494719679613	1.3944043975	0.892647058824	0.894736842105	4.84909306842	1.49570722506	4.48645131279	-15.0	4.0
hsa-miR-637/NM_024954	http://www.ncbi.nlm.nih.gov/sites/entrez?cmd=Search&db=pubmed&term=miR-637	80019	UBTD1	http://www.ncbi.nlm.nih.gov/sites/entrez?db=gene&Cmd=ShowDetailView&TermToSearch=80019	-21.47	0.277075524444	0.706348511055	0.834501087219	0.75	4.58423380049	1.75742121535	4.48422726565	-15.0	4.0
hsa-miR-657/NM_003204	http://www.ncbi.nlm.nih.gov/sites/entrez?cmd=Search&db=pubmed&term=miR-657	4779	NFE2L1	http://www.ncbi.nlm.nih.gov/sites/entrez?db=gene&Cmd=ShowDetailView&TermToSearch=4779	-15.0	0.307896543776	0.79269886064	0.839285714286	0.954545454545	4.16140754953	2.17979462053	4.48390705532	-15.0	4.0
hsa-mir-39247/NM_017813	http://www.ncbi.nlm.nih.gov/sites/entrez?cmd=Search&db=pubmed&term=mir-39247	54928	IMPAD1	http://www.ncbi.nlm.nih.gov/sites/entrez?db=gene&Cmd=ShowDetailView&TermToSearch=54928	-16.52	0.281873195166	0.719625098243	0.740331491713	0.75	1.67841934027	4.65099520166	4.47557194354	-15.0	4.0
hsa-miR-661/NM_003189	http://www.ncbi.nlm.nih.gov/sites/entrez?cmd=Search&db=pubmed&term=miR-661	6886	TAL1	http://www.ncbi.nlm.nih.gov/sites/entrez?db=gene&Cmd=ShowDetailView&TermToSearch=6886	-20.0	0.411810521594	1.10694547888	0.834142697049	0.85	5.15151265996	1.17762270644	4.47537453663	-15.0	4.0
hsa-miR-661/NM_019034	http://www.ncbi.nlm.nih.gov/sites/entrez?cmd=Search&db=pubmed&term=miR-661	54509	RHOF	http://www.ncbi.nlm.nih.gov/sites/entrez?db=gene&Cmd=ShowDetailView&TermToSearch=54509	-16.6	0.402384767407	1.07664551289	0.826298094882	0.916666666667	5.15151265996	1.17191486711	4.47133848473	-15.0	4.0
hsa-mir-44691/NM_004154	http://www.ncbi.nlm.nih.gov/sites/entrez?cmd=Search&db=pubmed&term=mir-44691	5031	P2RY6	http://www.ncbi.nlm.nih.gov/sites/entrez?db=gene&Cmd=ShowDetailView&TermToSearch=5031	-15.52	0.519854328256	1.49062979574	0.901470588235	0.75	4.84909306842	1.46925763499	4.4677486283	-15.0	4.0
hsa-mir-44691/NM_002146	http://www.ncbi.nlm.nih.gov/sites/entrez?cmd=Search&db=pubmed&term=mir-44691	3213	HOXB3	http://www.ncbi.nlm.nih.gov/sites/entrez?db=gene&Cmd=ShowDetailView&TermToSearch=3213	-19.51	0.491325813104	1.38178059516	0.888235294118	0.8	4.84909306842	1.4686031086	4.46728580825	-15.0	4.0
hsa-miR-661/NM_033120	http://www.ncbi.nlm.nih.gov/sites/entrez?cmd=Search&db=pubmed&term=miR-661	85409	NKD2	http://www.ncbi.nlm.nih.gov/sites/entrez?db=gene&Cmd=ShowDetailView&TermToSearch=85409	-16.55	0.428803105424	1.1626645624	0.85506163616	0.857142857143	5.15151265996	1.16106466834	4.46366623561	-15.0	4.0
hsa-miR-661/NM_002231	http://www.ncbi.nlm.nih.gov/sites/entrez?cmd=Search&db=pubmed&term=miR-661	3732	CD82	http://www.ncbi.nlm.nih.gov/sites/entrez?db=gene&Cmd=ShowDetailView&TermToSearch=3732	-15.85	0.473348953066	1.31626326442	0.888307807247	0.8	5.15151265996	1.15904369083	4.4622371887	-15.0	4.0
hsa-miR-661/NM_001024844	http://www.ncbi.nlm.nih.gov/sites/entrez?cmd=Search&db=pubmed&term=miR-661	3732	CD82	http://www.ncbi.nlm.nih.gov/sites/entrez?db=gene&Cmd=ShowDetailView&TermToSearch=3732	-15.85	0.473348953066	1.31626326442	0.888681359731	0.8	5.15151265996	1.15904369083	4.4622371887	-15.0	4.0
hsa-miR-661/NM_005994	http://www.ncbi.nlm.nih.gov/sites/entrez?cmd=Search&db=pubmed&term=miR-661	6909	TBX2	http://www.ncbi.nlm.nih.gov/sites/entrez?db=gene&Cmd=ShowDetailView&TermToSearch=6909	-16.72	0.648645002574	2.087594091	0.976092641016	0.875	5.15151265996	1.1561871415	4.4602173033	-15.0	4.0
hsa-mir-09369/NM_018141	http://www.ncbi.nlm.nih.gov/sites/entrez?cmd=Search&db=pubmed&term=mir-09369	55173	MRPS10	http://www.ncbi.nlm.nih.gov/sites/entrez?db=gene&Cmd=ShowDetailView&TermToSearch=55173	-19.13	0.541065886445	1.57594118137	0.934343434343	0.9	3.60662878885	2.69397630184	4.45520058521	-15.0	4.0
hsa-miR-661/NM_001034914	http://www.ncbi.nlm.nih.gov/sites/entrez?cmd=Search&db=pubmed&term=miR-661	30818	KCNIP3	http://www.ncbi.nlm.nih.gov/sites/entrez?db=gene&Cmd=ShowDetailView&TermToSearch=30818	-15.01	0.471398883081	1.30928720914	0.886066492342	0.869565217391	5.15151265996	1.14896085622	4.45510754798	-15.0	4.0
hsa-miR-661/NM_013434	http://www.ncbi.nlm.nih.gov/sites/entrez?cmd=Search&db=pubmed&term=miR-661	30818	KCNIP3	http://www.ncbi.nlm.nih.gov/sites/entrez?db=gene&Cmd=ShowDetailView&TermToSearch=30818	-15.01	0.471398883081	1.30928720914	0.886440044826	0.869565217391	5.15151265996	1.14896085622	4.45510754798	-15.0	4.0
hsa-mir-44691/NM_003683	http://www.ncbi.nlm.nih.gov/sites/entrez?cmd=Search&db=pubmed&term=mir-44691	8568	D21S2056E	http://www.ncbi.nlm.nih.gov/sites/entrez?db=gene&Cmd=ShowDetailView&TermToSearch=8568	-15.27	0.438154573634	1.19396546799	0.851470588235	0.909090909091	4.84909306842	1.44933839591	4.45366359927	-15.0	4.0
hsa-miR-661/NM_031889	http://www.ncbi.nlm.nih.gov/sites/entrez?cmd=Search&db=pubmed&term=miR-661	10117	ENAM	http://www.ncbi.nlm.nih.gov/sites/entrez?db=gene&Cmd=ShowDetailView&TermToSearch=10117	-16.1	0.32129125355	0.831062192015	0.744116548375	0.806451612903	5.15151265996	1.14435509912	4.4518507859	-15.0	4.0
hsa-miR-661/NM_153027	http://www.ncbi.nlm.nih.gov/sites/entrez?cmd=Search&db=pubmed&term=miR-661	152756	FLJ31659	http://www.ncbi.nlm.nih.gov/sites/entrez?db=gene&Cmd=ShowDetailView&TermToSearch=152756	-17.04	0.304312971482	0.78252501649	0.721329846843	0.75	5.15151265996	1.14187447165	4.45009671739	-15.0	4.0
hsa-miR-661/NM_172217	http://www.ncbi.nlm.nih.gov/sites/entrez?cmd=Search&db=pubmed&term=miR-661	3603	IL16	http://www.ncbi.nlm.nih.gov/sites/entrez?db=gene&Cmd=ShowDetailView&TermToSearch=3603	-15.45	0.292425677346	0.749035340316	0.708255509899	0.833333333333	5.15151265996	1.1397493568	4.44859403427	-15.0	4.0
hsa-mir-44691/NM_178037	http://www.ncbi.nlm.nih.gov/sites/entrez?cmd=Search&db=pubmed&term=mir-44691	23085	ERC1	http://www.ncbi.nlm.nih.gov/sites/entrez?db=gene&Cmd=ShowDetailView&TermToSearch=23085	-18.97	0.286608134828	0.732785581062	0.716176470588	0.8	4.84909306842	1.43214715875	4.44150755889	-15.0	4.0
hsa-mir-44691/NM_178039	http://www.ncbi.nlm.nih.gov/sites/entrez?cmd=Search&db=pubmed&term=mir-44691	23085	ERC1	http://www.ncbi.nlm.nih.gov/sites/entrez?db=gene&Cmd=ShowDetailView&TermToSearch=23085	-18.97	0.286608134828	0.732785581062	0.717647058824	0.714285714286	4.84909306842	1.43214715875	4.44150755889	-15.0	4.0
hsa-mir-44691/NM_178040	http://www.ncbi.nlm.nih.gov/sites/entrez?cmd=Search&db=pubmed&term=mir-44691	23085	ERC1	http://www.ncbi.nlm.nih.gov/sites/entrez?db=gene&Cmd=ShowDetailView&TermToSearch=23085	-18.97	0.286608134828	0.732785581062	0.719117647059	0.714285714286	4.84909306842	1.43214715875	4.44150755889	-15.0	4.0
hsa-mir-44691/NM_015064	http://www.ncbi.nlm.nih.gov/sites/entrez?cmd=Search&db=pubmed&term=mir-44691	23085	ERC1	http://www.ncbi.nlm.nih.gov/sites/entrez?db=gene&Cmd=ShowDetailView&TermToSearch=23085	-18.97	0.286608134828	0.732785581062	0.720588235294	0.8	4.84909306842	1.43214715875	4.44150755889	-15.0	4.0
hsa-miR-657/NM_181491	http://www.ncbi.nlm.nih.gov/sites/entrez?cmd=Search&db=pubmed&term=miR-657	6837	SURF5	http://www.ncbi.nlm.nih.gov/sites/entrez?db=gene&Cmd=ShowDetailView&TermToSearch=6837	-16.17	0.204935205545	0.51287211664	0.714285714286	0.730769230769	4.16140754953	2.1113924812	4.43553943876	-15.0	4.0
hsa-mir-44691/NM_001007026	http://www.ncbi.nlm.nih.gov/sites/entrez?cmd=Search&db=pubmed&term=mir-44691	1822	ATN1	http://www.ncbi.nlm.nih.gov/sites/entrez?db=gene&Cmd=ShowDetailView&TermToSearch=1822	-24.2	0.353081521173	0.924408338546	0.782352941176	0.823529411765	4.84909306842	1.42342720916	4.43534162341	-15.0	4.0
hsa-miR-661/NM_001007271	http://www.ncbi.nlm.nih.gov/sites/entrez?cmd=Search&db=pubmed&term=miR-661	51207	DUSP13	http://www.ncbi.nlm.nih.gov/sites/entrez?db=gene&Cmd=ShowDetailView&TermToSearch=51207	-17.5	0.679598267513	2.26922600242	0.984310795667	0.8	5.15151265996	1.11451944823	4.43075379483	-15.0	4.0
hsa-miR-637/NM_014424	http://www.ncbi.nlm.nih.gov/sites/entrez?cmd=Search&db=pubmed&term=miR-637	27129	HSPB7	http://www.ncbi.nlm.nih.gov/sites/entrez?db=gene&Cmd=ShowDetailView&TermToSearch=27129	-16.12	0.265138370975	0.673560187711	0.824595312878	0.789473684211	4.58423380049	1.68048744561	4.42982687536	-15.0	4.0
hsa-mir-02869/NM_002934	http://www.ncbi.nlm.nih.gov/sites/entrez?cmd=Search&db=pubmed&term=mir-02869	6036	RNASE2	http://www.ncbi.nlm.nih.gov/sites/entrez?db=gene&Cmd=ShowDetailView&TermToSearch=6036	-17.46	0.593744072349	1.80744780795	0.989583333333	0.833333333333	1.72981418052	4.53308973814	4.4285418308	-15.0	4.0
hsa-miR-661/NM_001008404	http://www.ncbi.nlm.nih.gov/sites/entrez?cmd=Search&db=pubmed&term=miR-661	400258	LOC400258	http://www.ncbi.nlm.nih.gov/sites/entrez?db=gene&Cmd=ShowDetailView&TermToSearch=400258	-15.53	0.499229309243	1.41130934243	0.904744116548	0.75	5.15151265996	1.11109718878	4.42833389197	-15.0	4.0
hsa-mir-09369/NM_004956	http://www.ncbi.nlm.nih.gov/sites/entrez?cmd=Search&db=pubmed&term=mir-09369	2115	ETV1	http://www.ncbi.nlm.nih.gov/sites/entrez?db=gene&Cmd=ShowDetailView&TermToSearch=2115	-15.0	0.530526583501	1.5330518163	0.929292929293	0.882352941176	3.60662878885	2.65596064151	4.42831945399	-15.0	4.0
hsa-miR-661/NM_014360	http://www.ncbi.nlm.nih.gov/sites/entrez?cmd=Search&db=pubmed&term=miR-661	26257	NKX2-8	http://www.ncbi.nlm.nih.gov/sites/entrez?db=gene&Cmd=ShowDetailView&TermToSearch=26257	-17.02	0.518279875416	1.48445370541	0.916324243556	0.727272727273	5.15151265996	1.10934483175	4.42709478843	-15.0	4.0
hsa-miR-661/NM_002832	http://www.ncbi.nlm.nih.gov/sites/entrez?cmd=Search&db=pubmed&term=miR-661	5778	PTPN7	http://www.ncbi.nlm.nih.gov/sites/entrez?db=gene&Cmd=ShowDetailView&TermToSearch=5778	-15.97	0.564574140704	1.67548839698	0.942472917445	0.909090909091	5.15151265996	1.10076637788	4.42102890553	-15.0	4.0
hsa-miR-661/NM_080588	http://www.ncbi.nlm.nih.gov/sites/entrez?cmd=Search&db=pubmed&term=miR-661	5778	PTPN7	http://www.ncbi.nlm.nih.gov/sites/entrez?db=gene&Cmd=ShowDetailView&TermToSearch=5778	-15.97	0.564574140704	1.67548839698	0.942846469929	0.909090909091	5.15151265996	1.10076637788	4.42102890553	-15.0	4.0
hsa-miR-661/NM_002593	http://www.ncbi.nlm.nih.gov/sites/entrez?cmd=Search&db=pubmed&term=miR-661	5118	PCOLCE	http://www.ncbi.nlm.nih.gov/sites/entrez?db=gene&Cmd=ShowDetailView&TermToSearch=5118	-17.62	0.703863109023	2.42717015007	0.98729921554	0.8	5.15151265996	1.09222504127	4.41498926849	-15.0	4.0
hsa-miR-661/NM_004778	http://www.ncbi.nlm.nih.gov/sites/entrez?cmd=Search&db=pubmed&term=miR-661	11251	GPR44	http://www.ncbi.nlm.nih.gov/sites/entrez?db=gene&Cmd=ShowDetailView&TermToSearch=11251	-18.96	0.577385789951	1.73221065837	0.948823309675	0.916666666667	5.15151265996	1.09123490349	4.41428913535	-15.0	4.0
hsa-miR-661/NM_152309	http://www.ncbi.nlm.nih.gov/sites/entrez?cmd=Search&db=pubmed&term=miR-661	118788	PIK3AP1	http://www.ncbi.nlm.nih.gov/sites/entrez?db=gene&Cmd=ShowDetailView&TermToSearch=118788	-16.01	0.426549118842	1.15518940541	0.852073216287	0.916666666667	5.15151265996	1.09047383916	4.4137509816	-15.0	4.0
hsa-mir-43701/NM_015235	http://www.ncbi.nlm.nih.gov/sites/entrez?cmd=Search&db=pubmed&term=mir-43701	23283	CSTF2T	http://www.ncbi.nlm.nih.gov/sites/entrez?db=gene&Cmd=ShowDetailView&TermToSearch=23283	-15.81	0.668336907761	2.20080020883	0.981981981982	0.884615384615	0.735453730925	5.50178059708	4.41039068918	-15.0	4.0
hsa-miR-661/NM_138568	http://www.ncbi.nlm.nih.gov/sites/entrez?cmd=Search&db=pubmed&term=miR-661	90332	EXOC3L2	http://www.ncbi.nlm.nih.gov/sites/entrez?db=gene&Cmd=ShowDetailView&TermToSearch=90332	-16.24	0.567915315592	1.69010415178	0.944340679866	0.833333333333	5.15151265996	1.08478424553	4.40972783136	-15.0	4.0
hsa-miR-657/NM_201636	http://www.ncbi.nlm.nih.gov/sites/entrez?cmd=Search&db=pubmed&term=miR-657	6915	TBXA2R	http://www.ncbi.nlm.nih.gov/sites/entrez?db=gene&Cmd=ShowDetailView&TermToSearch=6915	-15.46	0.351414056946	0.91942598354	0.875	0.75	4.16140754953	2.06686206954	4.4040516827	-15.0	4.0
hsa-miR-661/NM_002827	http://www.ncbi.nlm.nih.gov/sites/entrez?cmd=Search&db=pubmed&term=miR-661	5770	PTPN1	http://www.ncbi.nlm.nih.gov/sites/entrez?db=gene&Cmd=ShowDetailView&TermToSearch=5770	-16.35	0.406196271525	1.08884767158	0.830033619724	0.857142857143	5.15151265996	1.07591752012	4.4034581097	-15.0	4.0
hsa-miR-657/NM_005569	http://www.ncbi.nlm.nih.gov/sites/entrez?cmd=Search&db=pubmed&term=miR-657	3985	LIMK2	http://www.ncbi.nlm.nih.gov/sites/entrez?db=gene&Cmd=ShowDetailView&TermToSearch=3985	-15.7	0.302931873306	0.778613857705	0.825892857143	0.777777777778	4.16140754953	2.06521859853	4.40288957321	-15.0	4.0
hsa-miR-657/NM_016733	http://www.ncbi.nlm.nih.gov/sites/entrez?cmd=Search&db=pubmed&term=miR-657	3985	LIMK2	http://www.ncbi.nlm.nih.gov/sites/entrez?db=gene&Cmd=ShowDetailView&TermToSearch=3985	-15.7	0.302931873306	0.778613857705	0.830357142857	0.777777777778	4.16140754953	2.06521859853	4.40288957321	-15.0	4.0
hsa-miR-661/NM_001497	http://www.ncbi.nlm.nih.gov/sites/entrez?cmd=Search&db=pubmed&term=miR-661	2683	B4GALT1	http://www.ncbi.nlm.nih.gov/sites/entrez?db=gene&Cmd=ShowDetailView&TermToSearch=2683	-18.66	0.427740350126	1.15913672711	0.853193873739	0.888888888889	5.15151265996	1.06813785424	4.3979570552	-15.0	4.0
hsa-miR-661/NM_001718	http://www.ncbi.nlm.nih.gov/sites/entrez?cmd=Search&db=pubmed&term=miR-661	654	BMP6	http://www.ncbi.nlm.nih.gov/sites/entrez?db=gene&Cmd=ShowDetailView&TermToSearch=654	-19.82	0.478698783596	1.33553022793	0.894284646993	0.9	5.15151265996	1.06692189436	4.39709724172	-15.0	4.0
hsa-miR-661/NM_213613	http://www.ncbi.nlm.nih.gov/sites/entrez?cmd=Search&db=pubmed&term=miR-661	10861	SLC26A1	http://www.ncbi.nlm.nih.gov/sites/entrez?db=gene&Cmd=ShowDetailView&TermToSearch=10861	-17.4	0.576738032538	1.72929793108	0.948449757191	0.875	5.15151265996	1.06482666653	4.39561569192	-15.0	4.0
hsa-miR-34c/NM_003144	http://www.ncbi.nlm.nih.gov/sites/entrez?cmd=Search&db=pubmed&term=miR-34c	6745	SSR1	http://www.ncbi.nlm.nih.gov/sites/entrez?db=gene&Cmd=ShowDetailView&TermToSearch=6745	-16.0	0.4280400998	1.16013115449	0.921985815603	0.777777777778	4.13558524123	2.07686476335	4.39286552602	-15.0	4.0
hsa-miR-637/NM_152901	http://www.ncbi.nlm.nih.gov/sites/entrez?cmd=Search&db=pubmed&term=miR-637	260434	PYDC1	http://www.ncbi.nlm.nih.gov/sites/entrez?db=gene&Cmd=ShowDetailView&TermToSearch=260434	-16.49	0.430364114177	1.16785709193	0.944189417734	0.75	4.58423380049	1.62289255529	4.38910113785	-15.0	4.0
hsa-miR-661/NM_182981	http://www.ncbi.nlm.nih.gov/sites/entrez?cmd=Search&db=pubmed&term=miR-661	29948	OSGIN1	http://www.ncbi.nlm.nih.gov/sites/entrez?db=gene&Cmd=ShowDetailView&TermToSearch=29948	-15.09	0.75925465217	2.85772070214	0.99364960777	0.833333333333	5.15151265996	1.05550783889	4.3890262857	-15.0	4.0
hsa-miR-661/NM_013370	http://www.ncbi.nlm.nih.gov/sites/entrez?cmd=Search&db=pubmed&term=miR-661	29948	OSGIN1	http://www.ncbi.nlm.nih.gov/sites/entrez?db=gene&Cmd=ShowDetailView&TermToSearch=29948	-15.09	0.75925465217	2.85772070214	0.994023160254	0.833333333333	5.15151265996	1.05550783889	4.3890262857	-15.0	4.0
hsa-miR-661/NM_197974	http://www.ncbi.nlm.nih.gov/sites/entrez?cmd=Search&db=pubmed&term=miR-661	10384	BTN3A3	http://www.ncbi.nlm.nih.gov/sites/entrez?db=gene&Cmd=ShowDetailView&TermToSearch=10384	-16.96	0.443388367966	1.2116918343	0.869256630557	0.9	5.15151265996	1.05320429691	4.38739743555	-15.0	4.0
hsa-miR-661/NM_006994	http://www.ncbi.nlm.nih.gov/sites/entrez?cmd=Search&db=pubmed&term=miR-661	10384	BTN3A3	http://www.ncbi.nlm.nih.gov/sites/entrez?db=gene&Cmd=ShowDetailView&TermToSearch=10384	-16.96	0.443388367966	1.2116918343	0.869630183041	0.9	5.15151265996	1.05320429691	4.38739743555	-15.0	4.0
hsa-mir-15903/NM_021216	http://www.ncbi.nlm.nih.gov/sites/entrez?cmd=Search&db=pubmed&term=mir-15903	58491	ZNF71	http://www.ncbi.nlm.nih.gov/sites/entrez?db=gene&Cmd=ShowDetailView&TermToSearch=58491	-15.3	0.331082282514	0.859454252611	0.796992481203	0.8	3.86363212003	2.33858621051	4.38563063992	-15.0	4.0
hsa-miR-661/NM_004662	http://www.ncbi.nlm.nih.gov/sites/entrez?cmd=Search&db=pubmed&term=miR-661	1770	DNAH9	http://www.ncbi.nlm.nih.gov/sites/entrez?db=gene&Cmd=ShowDetailView&TermToSearch=1770	-17.84	0.29669574342	0.761020359122	0.715353007097	0.714285714286	5.15151265996	1.05023107777	4.38529505213	-15.0	4.0
hsa-miR-661/NM_001372	http://www.ncbi.nlm.nih.gov/sites/entrez?cmd=Search&db=pubmed&term=miR-661	1770	DNAH9	http://www.ncbi.nlm.nih.gov/sites/entrez?db=gene&Cmd=ShowDetailView&TermToSearch=1770	-17.84	0.29669574342	0.761020359122	0.715726559582	0.714285714286	5.15151265996	1.05023107777	4.38529505213	-15.0	4.0
hsa-let-7f/NM_015235	http://www.ncbi.nlm.nih.gov/sites/entrez?cmd=Search&db=pubmed&term=let-7f	23283	CSTF2T	http://www.ncbi.nlm.nih.gov/sites/entrez?db=gene&Cmd=ShowDetailView&TermToSearch=23283	-17.31	0.6639805067	2.17507682544	0.964285714286	0.846153846154	0.697748193983	5.50178059708	4.38372884832	-15.0	4.0
hsa-miR-661/NM_001384	http://www.ncbi.nlm.nih.gov/sites/entrez?cmd=Search&db=pubmed&term=miR-661	1802	DPH2	http://www.ncbi.nlm.nih.gov/sites/entrez?db=gene&Cmd=ShowDetailView&TermToSearch=1802	-15.51	0.458271168322	1.26295547624	0.877101232723	0.8	5.15151265996	1.04778138564	4.38356285821	-15.0	4.0
hsa-miR-661/NM_030914	http://www.ncbi.nlm.nih.gov/sites/entrez?cmd=Search&db=pubmed&term=miR-661	81605	URM1	http://www.ncbi.nlm.nih.gov/sites/entrez?db=gene&Cmd=ShowDetailView&TermToSearch=81605	-17.09	0.416182383269	1.12114330122	0.839745984311	0.909090909091	5.15151265996	1.04742399394	4.38331014412	-15.0	4.0
hsa-mir-44691/NM_013435	http://www.ncbi.nlm.nih.gov/sites/entrez?cmd=Search&db=pubmed&term=mir-44691	30062	RAX	http://www.ncbi.nlm.nih.gov/sites/entrez?db=gene&Cmd=ShowDetailView&TermToSearch=30062	-15.4	0.765979186277	2.91858644505	0.991176470588	0.875	4.84909306842	1.34789040571	4.38192903746	-15.0	4.0
hsa-miR-637/NM_004073	http://www.ncbi.nlm.nih.gov/sites/entrez?cmd=Search&db=pubmed&term=miR-637	1263	PLK3	http://www.ncbi.nlm.nih.gov/sites/entrez?db=gene&Cmd=ShowDetailView&TermToSearch=1263	-17.04	0.325830984476	0.844188689909	0.876057018604	0.75	4.58423380049	1.6115755238	4.38109878814	-15.0	4.0
hsa-mir-28852/NM_000337	http://www.ncbi.nlm.nih.gov/sites/entrez?cmd=Search&db=pubmed&term=mir-28852	6444	SGCD	http://www.ncbi.nlm.nih.gov/sites/entrez?db=gene&Cmd=ShowDetailView&TermToSearch=6444	-15.06	0.39936069305	1.06701182447	0.78431372549	0.963636363636	3.06113015081	3.13290988158	4.37984770984	-15.0	4.0
hsa-miR-661/NM_000890	http://www.ncbi.nlm.nih.gov/sites/entrez?cmd=Search&db=pubmed&term=miR-661	3762	KCNJ5	http://www.ncbi.nlm.nih.gov/sites/entrez?db=gene&Cmd=ShowDetailView&TermToSearch=3762	-15.88	0.455859257161	1.25455898439	0.874859917818	0.8	5.15151265996	1.04205347163	4.37951261137	-15.0	4.0
hsa-miR-661/NM_015079	http://www.ncbi.nlm.nih.gov/sites/entrez?cmd=Search&db=pubmed&term=miR-661	23102	TBC1D2B	http://www.ncbi.nlm.nih.gov/sites/entrez?db=gene&Cmd=ShowDetailView&TermToSearch=23102	-15.18	0.436037757582	1.18683891785	0.861785580874	0.947368421053	5.15151265996	1.04156203759	4.37916511503	-15.0	4.0
hsa-miR-661/NM_199282	http://www.ncbi.nlm.nih.gov/sites/entrez?cmd=Search&db=pubmed&term=miR-661	201176	ARHGAP27	http://www.ncbi.nlm.nih.gov/sites/entrez?db=gene&Cmd=ShowDetailView&TermToSearch=201176	-16.43	0.482408963237	1.34900513887	0.89764661935	0.727272727273	5.15151265996	1.03543637361	4.37483361649	-15.0	4.0
hsa-mir-43727/NM_030791	http://www.ncbi.nlm.nih.gov/sites/entrez?cmd=Search&db=pubmed&term=mir-43727	81537	SGPP1	http://www.ncbi.nlm.nih.gov/sites/entrez?db=gene&Cmd=ShowDetailView&TermToSearch=81537	-15.45	0.468846721183	1.30019453397	0.935483870968	0.789473684211	1.77749644093	4.4094242997	4.37481361036	-15.0	4.0
hsa-miR-637/NM_030818	http://www.ncbi.nlm.nih.gov/sites/entrez?cmd=Search&db=pubmed&term=miR-637	81576	CCDC130	http://www.ncbi.nlm.nih.gov/sites/entrez?db=gene&Cmd=ShowDetailView&TermToSearch=81576	-17.94	0.536632764712	1.55777634703	0.979705242812	0.75	4.58423380049	1.60265049224	4.37478783781	-15.0	4.0
hsa-miR-17-5p/NM_003909	http://www.ncbi.nlm.nih.gov/sites/entrez?cmd=Search&db=pubmed&term=miR-17-5p	8895	CPNE3	http://www.ncbi.nlm.nih.gov/sites/entrez?db=gene&Cmd=ShowDetailView&TermToSearch=8895	-15.85	0.696830374523	2.37980098423	0.992805755396	0.916666666667	2.65119207185	3.53502727755	4.37431765187	-15.0	4.0
hsa-miR-661/NM_015345	http://www.ncbi.nlm.nih.gov/sites/entrez?cmd=Search&db=pubmed&term=miR-661	23500	DAAM2	http://www.ncbi.nlm.nih.gov/sites/entrez?db=gene&Cmd=ShowDetailView&TermToSearch=23500	-15.25	0.540543608242	1.57379156929	0.930892790437	0.896551724138	5.15151265996	1.03384848533	4.37371080992	-15.0	4.0
hsa-miR-615/NM_024888	http://www.ncbi.nlm.nih.gov/sites/entrez?cmd=Search&db=pubmed&term=miR-615	79948	PRG2	http://www.ncbi.nlm.nih.gov/sites/entrez?db=gene&Cmd=ShowDetailView&TermToSearch=79948	-15.19	0.490895975276	1.38018772401	0.928825622776	0.875	3.72516773192	2.45788986091	4.37208195236	-15.0	4.0
hsa-mir-44691/NM_000762	http://www.ncbi.nlm.nih.gov/sites/entrez?cmd=Search&db=pubmed&term=mir-44691	1548	CYP2A6	http://www.ncbi.nlm.nih.gov/sites/entrez?db=gene&Cmd=ShowDetailView&TermToSearch=1548	-19.7	0.632383744846	1.99962169124	0.958823529412	0.9	4.84909306842	1.32969764186	4.36906481077	-15.0	4.0
hsa-miR-661/NM_014957	http://www.ncbi.nlm.nih.gov/sites/entrez?cmd=Search&db=pubmed&term=miR-661	22898	DENND3	http://www.ncbi.nlm.nih.gov/sites/entrez?db=gene&Cmd=ShowDetailView&TermToSearch=22898	-15.37	0.301411936165	0.774315759812	0.719088531939	0.714285714286	5.15151265996	1.02609586265	4.36822887785	-15.0	4.0
hsa-mir-47178/NM_007173	http://www.ncbi.nlm.nih.gov/sites/entrez?cmd=Search&db=pubmed&term=mir-47178	11098	PRSS23	http://www.ncbi.nlm.nih.gov/sites/entrez?db=gene&Cmd=ShowDetailView&TermToSearch=11098	-15.38	0.512322104825	1.46126853948	0.972972972973	0.733333333333	0.321849569563	5.85209465833	4.36563783021	-15.0	4.0
hsa-miR-637/NM_199078	http://www.ncbi.nlm.nih.gov/sites/entrez?cmd=Search&db=pubmed&term=miR-637	26505	CNNM3	http://www.ncbi.nlm.nih.gov/sites/entrez?db=gene&Cmd=ShowDetailView&TermToSearch=26505	-22.03	0.282555286646	0.721517377108	0.838608359507	0.714285714286	4.58423380049	1.58869388209	4.36491902413	-15.0	4.0
hsa-miR-637/NM_017623	http://www.ncbi.nlm.nih.gov/sites/entrez?cmd=Search&db=pubmed&term=miR-637	26505	CNNM3	http://www.ncbi.nlm.nih.gov/sites/entrez?db=gene&Cmd=ShowDetailView&TermToSearch=26505	-22.03	0.282555286646	0.721517377108	0.838849963759	0.714285714286	4.58423380049	1.58869388209	4.36491902413	-15.0	4.0
hsa-miR-637/NM_144671	http://www.ncbi.nlm.nih.gov/sites/entrez?cmd=Search&db=pubmed&term=miR-637	144717	FAM109A	http://www.ncbi.nlm.nih.gov/sites/entrez?db=gene&Cmd=ShowDetailView&TermToSearch=144717	-15.09	0.554369767734	1.63158862874	0.984054119353	0.764705882353	4.58423380049	1.57623072783	4.35610624323	-15.0	4.0
hsa-miR-661/NM_032266	http://www.ncbi.nlm.nih.gov/sites/entrez?cmd=Search&db=pubmed&term=miR-661	84226	C2orf16	http://www.ncbi.nlm.nih.gov/sites/entrez?db=gene&Cmd=ShowDetailView&TermToSearch=84226	-16.99	0.554565993784	1.6324225809	0.937243182667	0.818181818182	5.15151265996	1.00857053006	4.35583659634	-15.0	4.0
hsa-miR-661/NM_001002836	http://www.ncbi.nlm.nih.gov/sites/entrez?cmd=Search&db=pubmed&term=miR-661	126208	ZNF787	http://www.ncbi.nlm.nih.gov/sites/entrez?db=gene&Cmd=ShowDetailView&TermToSearch=126208	-15.61	0.402421305866	1.07676216806	0.826671647366	0.727272727273	5.15151265996	1.007078374	4.35478148267	-15.0	4.0
hsa-miR-661/NM_030929	http://www.ncbi.nlm.nih.gov/sites/entrez?cmd=Search&db=pubmed&term=miR-661	81621	KAZALD1	http://www.ncbi.nlm.nih.gov/sites/entrez?db=gene&Cmd=ShowDetailView&TermToSearch=81621	-15.81	0.372442188704	0.983016020364	0.79977586851	0.888888888889	5.15151265996	1.003535144	4.35227604071	-15.0	4.0
hsa-miR-615/NM_003456	http://www.ncbi.nlm.nih.gov/sites/entrez?cmd=Search&db=pubmed&term=miR-615	7755	ZNF205	http://www.ncbi.nlm.nih.gov/sites/entrez?db=gene&Cmd=ShowDetailView&TermToSearch=7755	-17.32	0.592419833565	1.80123304069	0.978647686833	0.777777777778	3.72516773192	2.42962232399	4.35209378531	-15.0	4.0
hsa-miR-34a/NM_015723	http://www.ncbi.nlm.nih.gov/sites/entrez?cmd=Search&db=pubmed&term=miR-34a	50640	PNPLA8	http://www.ncbi.nlm.nih.gov/sites/entrez?db=gene&Cmd=ShowDetailView&TermToSearch=50640	-18.0	0.602206084502	1.84770446382	0.929006085193	0.916666666667	-0.191993592217	6.34586364384	4.35144324404	-15.0	4.0
hsa-miR-661/NM_003966	http://www.ncbi.nlm.nih.gov/sites/entrez?cmd=Search&db=pubmed&term=miR-661	9037	SEMA5A	http://www.ncbi.nlm.nih.gov/sites/entrez?db=gene&Cmd=ShowDetailView&TermToSearch=9037	-18.75	0.575550610493	1.72397120762	0.947702652223	0.939393939394	5.15151265996	1.00195030616	4.35115539112	-15.0	4.0
hsa-mir-09369/NM_006832	http://www.ncbi.nlm.nih.gov/sites/entrez?cmd=Search&db=pubmed&term=mir-09369	10979	PLEKHC1	http://www.ncbi.nlm.nih.gov/sites/entrez?db=gene&Cmd=ShowDetailView&TermToSearch=10979	-15.76	0.214974665809	0.53918457613	0.742424242424	0.727272727273	3.60662878885	2.54667901952	4.35104567803	-15.0	4.0
hsa-miR-661/NM_018280	http://www.ncbi.nlm.nih.gov/sites/entrez?cmd=Search&db=pubmed&term=miR-661	55267	C22orf26	http://www.ncbi.nlm.nih.gov/sites/entrez?db=gene&Cmd=ShowDetailView&TermToSearch=55267	-16.97	0.879358447903	4.52364272397	0.999252895032	0.933333333333	5.15151265996	1.00086013998	4.35038452723	-15.0	4.0
hsa-miR-661/NM_147187	http://www.ncbi.nlm.nih.gov/sites/entrez?cmd=Search&db=pubmed&term=miR-661	8795	TNFRSF10B	http://www.ncbi.nlm.nih.gov/sites/entrez?db=gene&Cmd=ShowDetailView&TermToSearch=8795	-15.03	0.424813768598	1.14945220305	0.849084796414	0.888888888889	5.15151265996	1.00017259998	4.34989836303	-15.0	4.0
hsa-miR-661/NM_003842	http://www.ncbi.nlm.nih.gov/sites/entrez?cmd=Search&db=pubmed&term=miR-661	8795	TNFRSF10B	http://www.ncbi.nlm.nih.gov/sites/entrez?db=gene&Cmd=ShowDetailView&TermToSearch=8795	-15.03	0.424813768598	1.14945220305	0.849458348898	0.888888888889	5.15151265996	1.00017259998	4.34989836303	-15.0	4.0
hsa-mir-09369/NM_020408	http://www.ncbi.nlm.nih.gov/sites/entrez?cmd=Search&db=pubmed&term=mir-09369	57128	LYRM4	http://www.ncbi.nlm.nih.gov/sites/entrez?db=gene&Cmd=ShowDetailView&TermToSearch=57128	-15.26	0.580262106035	1.74520393097	0.969696969697	0.8	3.60662878885	2.54287071317	4.34835279878	-15.0	4.0
hsa-mir-28852/NM_004060	http://www.ncbi.nlm.nih.gov/sites/entrez?cmd=Search&db=pubmed&term=mir-28852	900	CCNG1	http://www.ncbi.nlm.nih.gov/sites/entrez?db=gene&Cmd=ShowDetailView&TermToSearch=900	-17.31	0.416436193643	1.12197043103	0.843137254902	0.952380952381	3.06113015081	3.08587620901	4.34658988103	-15.0	4.0
hsa-miR-560/NM_003897	http://www.ncbi.nlm.nih.gov/sites/entrez?cmd=Search&db=pubmed&term=miR-560	8870	IER3	http://www.ncbi.nlm.nih.gov/sites/entrez?db=gene&Cmd=ShowDetailView&TermToSearch=8870	-16.8	0.624895031855	1.96062092558	0.972067039106	0.8	3.49145554128	2.64251629761	4.33737308289	-15.0	4.0
hsa-miR-661/NM_002144	http://www.ncbi.nlm.nih.gov/sites/entrez?cmd=Search&db=pubmed&term=miR-661	3211	HOXB1	http://www.ncbi.nlm.nih.gov/sites/entrez?db=gene&Cmd=ShowDetailView&TermToSearch=3211	-15.95	0.45823371155	1.26282481058	0.876727680239	0.75	5.15151265996	0.981246056689	4.33651527592	-15.0	4.0
hsa-miR-625/NM_015640	http://www.ncbi.nlm.nih.gov/sites/entrez?cmd=Search&db=pubmed&term=miR-625	26135	SERBP1	http://www.ncbi.nlm.nih.gov/sites/entrez?db=gene&Cmd=ShowDetailView&TermToSearch=26135	-19.64	0.481322811364	1.34505065544	0.957264957265	0.909090909091	2.0220172358	4.10670418399	4.33366047594	-15.0	4.0
hsa-miR-625/NM_001018068	http://www.ncbi.nlm.nih.gov/sites/entrez?cmd=Search&db=pubmed&term=miR-625	26135	SERBP1	http://www.ncbi.nlm.nih.gov/sites/entrez?db=gene&Cmd=ShowDetailView&TermToSearch=26135	-19.64	0.481322811364	1.34505065544	0.958974358974	0.909090909091	2.0220172358	4.10670418399	4.33366047594	-15.0	4.0
hsa-miR-625/NM_001018069	http://www.ncbi.nlm.nih.gov/sites/entrez?cmd=Search&db=pubmed&term=miR-625	26135	SERBP1	http://www.ncbi.nlm.nih.gov/sites/entrez?db=gene&Cmd=ShowDetailView&TermToSearch=26135	-19.64	0.481322811364	1.34505065544	0.960683760684	0.909090909091	2.0220172358	4.10670418399	4.33366047594	-15.0	4.0
hsa-miR-625/NM_001018067	http://www.ncbi.nlm.nih.gov/sites/entrez?cmd=Search&db=pubmed&term=miR-625	26135	SERBP1	http://www.ncbi.nlm.nih.gov/sites/entrez?db=gene&Cmd=ShowDetailView&TermToSearch=26135	-19.64	0.481322811364	1.34505065544	0.962393162393	0.909090909091	2.0220172358	4.10670418399	4.33366047594	-15.0	4.0
hsa-miR-661/NM_005475	http://www.ncbi.nlm.nih.gov/sites/entrez?cmd=Search&db=pubmed&term=miR-661	10019	SH2B3	http://www.ncbi.nlm.nih.gov/sites/entrez?db=gene&Cmd=ShowDetailView&TermToSearch=10019	-17.23	0.5524065708	1.62326667811	0.936122525215	0.9	5.15151265996	0.971266406578	4.32945859766	-15.0	4.0
hsa-mir-44691/NM_006166	http://www.ncbi.nlm.nih.gov/sites/entrez?cmd=Search&db=pubmed&term=mir-44691	4801	NFYB	http://www.ncbi.nlm.nih.gov/sites/entrez?db=gene&Cmd=ShowDetailView&TermToSearch=4801	-15.49	0.34542669499	0.90161755155	0.779411764706	0.833333333333	4.84909306842	1.27076903265	4.32739599159	-15.0	4.0
hsa-mir-10610/NM_001001716	http://www.ncbi.nlm.nih.gov/sites/entrez?cmd=Search&db=pubmed&term=mir-10610	4793	NFKBIB	http://www.ncbi.nlm.nih.gov/sites/entrez?db=gene&Cmd=ShowDetailView&TermToSearch=4793	-16.15	0.469901927077	1.30394885978	0.898936170213	0.8	1.81897256478	4.30029564434	4.32697604657	-15.0	4.0
hsa-miR-661/NM_002209	http://www.ncbi.nlm.nih.gov/sites/entrez?cmd=Search&db=pubmed&term=miR-661	3683	ITGAL	http://www.ncbi.nlm.nih.gov/sites/entrez?db=gene&Cmd=ShowDetailView&TermToSearch=3683	-15.58	0.62647424641	1.96876997166	0.970862906238	0.945945945946	5.15151265996	0.961274818371	4.32239347788	-15.0	4.0
hsa-miR-17-5p/NM_014898	http://www.ncbi.nlm.nih.gov/sites/entrez?cmd=Search&db=pubmed&term=miR-17-5p	22835	ZFP30	http://www.ncbi.nlm.nih.gov/sites/entrez?db=gene&Cmd=ShowDetailView&TermToSearch=22835	-15.66	0.661425588091	2.16017583503	0.985611510791	0.818181818182	2.65119207185	3.45357606124	4.31672294448	-15.0	4.0
hsa-miR-661/NM_175053	http://www.ncbi.nlm.nih.gov/sites/entrez?cmd=Search&db=pubmed&term=miR-661	121391	KRT74	http://www.ncbi.nlm.nih.gov/sites/entrez?db=gene&Cmd=ShowDetailView&TermToSearch=121391	-15.46	0.48475526131	1.35757532978	0.899887934255	0.75	5.15151265996	0.951888527429	4.3157563679	-15.0	4.0
hsa-miR-637/NM_001678	http://www.ncbi.nlm.nih.gov/sites/entrez?cmd=Search&db=pubmed&term=miR-637	482	ATP1B2	http://www.ncbi.nlm.nih.gov/sites/entrez?db=gene&Cmd=ShowDetailView&TermToSearch=482	-17.95	0.527210356438	1.51976399187	0.976805991785	0.846153846154	4.58423380049	1.51355830648	4.3117901491	-15.0	4.0
hsa-miR-503/NM_152686	http://www.ncbi.nlm.nih.gov/sites/entrez?cmd=Search&db=pubmed&term=miR-503	202052	DNAJC18	http://www.ncbi.nlm.nih.gov/sites/entrez?db=gene&Cmd=ShowDetailView&TermToSearch=202052	-15.26	0.394949527675	1.05303346894	0.883668903803	0.807692307692	2.06686896362	4.02322782848	4.30634873978	-15.0	4.0
hsa-let-7g/NM_032352	http://www.ncbi.nlm.nih.gov/sites/entrez?cmd=Search&db=pubmed&term=let-7g	84312	BRMS1L	http://www.ncbi.nlm.nih.gov/sites/entrez?db=gene&Cmd=ShowDetailView&TermToSearch=84312	-18.05	0.625124347067	1.96180177497	0.892857142857	0.75	2.09068272872	3.9991691874	4.30617558631	-15.0	4.0
hsa-miR-661/NM_004283	http://www.ncbi.nlm.nih.gov/sites/entrez?cmd=Search&db=pubmed&term=miR-661	9545	RAB3D	http://www.ncbi.nlm.nih.gov/sites/entrez?db=gene&Cmd=ShowDetailView&TermToSearch=9545	-17.95	0.483202421984	1.35189910283	0.898393724318	0.8	5.15151265996	0.935103842879	4.30388780364	-15.0	4.0
hsa-miR-661/NM_006096	http://www.ncbi.nlm.nih.gov/sites/entrez?cmd=Search&db=pubmed&term=miR-661	10397	NDRG1	http://www.ncbi.nlm.nih.gov/sites/entrez?db=gene&Cmd=ShowDetailView&TermToSearch=10397	-23.86	0.356826563516	0.935635268738	0.779977586851	0.9	5.15151265996	0.932722916867	4.30220423471	-15.0	4.0
hsa-miR-637/NM_022749	http://www.ncbi.nlm.nih.gov/sites/entrez?cmd=Search&db=pubmed&term=miR-637	64760	RAI16	http://www.ncbi.nlm.nih.gov/sites/entrez?db=gene&Cmd=ShowDetailView&TermToSearch=64760	-15.95	0.388652901484	1.03322940839	0.922686639285	0.866666666667	4.58423380049	1.49336021829	4.29750794398	-15.0	4.0
hsa-miR-34c/NM_001001481	http://www.ncbi.nlm.nih.gov/sites/entrez?cmd=Search&db=pubmed&term=miR-34c	55284	UBE2W	http://www.ncbi.nlm.nih.gov/sites/entrez?db=gene&Cmd=ShowDetailView&TermToSearch=55284	-16.21	0.478490201299	1.3347754555	0.943262411348	0.875	4.13558524123	1.93967031342	4.29585440013	-15.0	4.0
hsa-miR-34c/NM_018299	http://www.ncbi.nlm.nih.gov/sites/entrez?cmd=Search&db=pubmed&term=miR-34c	55284	UBE2W	http://www.ncbi.nlm.nih.gov/sites/entrez?db=gene&Cmd=ShowDetailView&TermToSearch=55284	-16.21	0.478490201299	1.3347754555	0.946808510638	0.875	4.13558524123	1.93967031342	4.29585440013	-15.0	4.0
hsa-mir-44691/NM_003412	http://www.ncbi.nlm.nih.gov/sites/entrez?cmd=Search&db=pubmed&term=mir-44691	7545	ZIC1	http://www.ncbi.nlm.nih.gov/sites/entrez?db=gene&Cmd=ShowDetailView&TermToSearch=7545	-17.23	0.40150582541	1.07384119029	0.822058823529	0.942857142857	4.84909306842	1.22269912016	4.2934054305	-15.0	4.0
hsa-miR-661/NM_001018050	http://www.ncbi.nlm.nih.gov/sites/entrez?cmd=Search&db=pubmed&term=miR-661	171568	POLR3H	http://www.ncbi.nlm.nih.gov/sites/entrez?db=gene&Cmd=ShowDetailView&TermToSearch=171568	-22.01	0.357507241195	0.937681336209	0.780351139335	0.842105263158	5.15151265996	0.912437323974	4.28786015442	-15.0	4.0
hsa-miR-661/NM_001018052	http://www.ncbi.nlm.nih.gov/sites/entrez?cmd=Search&db=pubmed&term=miR-661	171568	POLR3H	http://www.ncbi.nlm.nih.gov/sites/entrez?db=gene&Cmd=ShowDetailView&TermToSearch=171568	-22.01	0.357507241195	0.937681336209	0.780724691819	0.842105263158	5.15151265996	0.912437323974	4.28786015442	-15.0	4.0
hsa-mir-44691/NM_003149	http://www.ncbi.nlm.nih.gov/sites/entrez?cmd=Search&db=pubmed&term=mir-44691	6769	STAC	http://www.ncbi.nlm.nih.gov/sites/entrez?db=gene&Cmd=ShowDetailView&TermToSearch=6769	-16.78	0.65573261429	2.12745002675	0.963235294118	0.888888888889	4.84909306842	1.21222065279	4.28599603517	-15.0	4.0
hsa-miR-661/NM_015666	http://www.ncbi.nlm.nih.gov/sites/entrez?cmd=Search&db=pubmed&term=miR-661	26164	GTPBP5	http://www.ncbi.nlm.nih.gov/sites/entrez?db=gene&Cmd=ShowDetailView&TermToSearch=26164	-16.36	0.514397396725	1.46931176774	0.913335823683	0.823529411765	5.15151265996	0.909284705227	4.28563091632	-15.0	4.0
hsa-miR-34c/NM_175907	http://www.ncbi.nlm.nih.gov/sites/entrez?cmd=Search&db=pubmed&term=miR-34c	284273	ZADH2	http://www.ncbi.nlm.nih.gov/sites/entrez?db=gene&Cmd=ShowDetailView&TermToSearch=284273	-16.9	0.50502811965	1.43327199287	0.960992907801	0.833333333333	4.13558524123	1.9242990798	4.28498529661	-15.0	4.0
hsa-miR-661/NM_031485	http://www.ncbi.nlm.nih.gov/sites/entrez?cmd=Search&db=pubmed&term=miR-661	83743	GRWD1	http://www.ncbi.nlm.nih.gov/sites/entrez?db=gene&Cmd=ShowDetailView&TermToSearch=83743	-18.53	0.502236146604	1.42266553207	0.905491221517	0.75	5.15151265996	0.908323362739	4.28495114453	-15.0	4.0
hsa-miR-661/NM_006955	http://www.ncbi.nlm.nih.gov/sites/entrez?cmd=Search&db=pubmed&term=miR-661	7558		http://www.ncbi.nlm.nih.gov/sites/entrez?db=gene&Cmd=ShowDetailView&TermToSearch=7558	-15.37	0.449172622053	1.231462193	0.872992155398	0.944444444444	5.15151265996	0.902360773937	4.28073495755	-15.0	4.0
hsa-miR-661/NM_004167	http://www.ncbi.nlm.nih.gov/sites/entrez?cmd=Search&db=pubmed&term=miR-661	6359	CCL15	http://www.ncbi.nlm.nih.gov/sites/entrez?db=gene&Cmd=ShowDetailView&TermToSearch=6359	-15.38	0.535968191824	1.5550689676	0.92753081808	0.941176470588	5.15151265996	0.899162911472	4.27847372732	-15.0	4.0
hsa-miR-637/NM_007264	http://www.ncbi.nlm.nih.gov/sites/entrez?cmd=Search&db=pubmed&term=miR-637	11318	ADMR	http://www.ncbi.nlm.nih.gov/sites/entrez?db=gene&Cmd=ShowDetailView&TermToSearch=11318	-15.42	0.441725816881	1.20604440333	0.94805508577	0.833333333333	4.58423380049	1.46387558124	4.27665915718	-15.0	4.0
hsa-miR-661/NM_053044	http://www.ncbi.nlm.nih.gov/sites/entrez?cmd=Search&db=pubmed&term=miR-661	94031	HTRA3	http://www.ncbi.nlm.nih.gov/sites/entrez?db=gene&Cmd=ShowDetailView&TermToSearch=94031	-15.71	0.440569381552	1.20212528118	0.864026895779	0.769230769231	5.15151265996	0.893254155884	4.27429560617	-15.0	4.0
hsa-miR-661/NM_020229	http://www.ncbi.nlm.nih.gov/sites/entrez?cmd=Search&db=pubmed&term=miR-661	56981	PRDM11	http://www.ncbi.nlm.nih.gov/sites/entrez?db=gene&Cmd=ShowDetailView&TermToSearch=56981	-15.74	0.620934929036	1.9403587854	0.968248038849	0.888888888889	5.15151265996	0.89268500927	4.27389315874	-15.0	4.0
hsa-mir-00868/NM_015723	http://www.ncbi.nlm.nih.gov/sites/entrez?cmd=Search&db=pubmed&term=mir-00868	50640	PNPLA8	http://www.ncbi.nlm.nih.gov/sites/entrez?db=gene&Cmd=ShowDetailView&TermToSearch=50640	-18.0	0.533235029642	1.5439769144	0.856502242152	0.833333333333	-0.304871244355	6.34586364384	4.27162669077	-15.0	4.0
hsa-miR-661/NM_006767	http://www.ncbi.nlm.nih.gov/sites/entrez?cmd=Search&db=pubmed&term=miR-661	8216	LZTR1	http://www.ncbi.nlm.nih.gov/sites/entrez?db=gene&Cmd=ShowDetailView&TermToSearch=8216	-17.14	0.316888325729	0.81839230567	0.735151288756	0.875	5.15151265996	0.883754946975	4.26757865114	-15.0	4.0
hsa-mir-44691/NM_198406	http://www.ncbi.nlm.nih.gov/sites/entrez?cmd=Search&db=pubmed&term=mir-44691	79957	PAQR6	http://www.ncbi.nlm.nih.gov/sites/entrez?db=gene&Cmd=ShowDetailView&TermToSearch=79957	-16.92	0.631365005618	1.99426230691	0.954411764706	0.95	4.84909306842	1.18370028307	4.26582908834	-15.0	4.0
hsa-miR-17-5p/NM_018650	http://www.ncbi.nlm.nih.gov/sites/entrez?cmd=Search&db=pubmed&term=miR-17-5p	4139	MARK1	http://www.ncbi.nlm.nih.gov/sites/entrez?db=gene&Cmd=ShowDetailView&TermToSearch=4139	-15.61	0.323373684758	0.837075461877	0.812949640288	0.75	2.65119207185	3.38113620855	4.26550023341	-15.0	4.0
hsa-miR-637/NM_003038	http://www.ncbi.nlm.nih.gov/sites/entrez?cmd=Search&db=pubmed&term=miR-637	6509	SLC1A4	http://www.ncbi.nlm.nih.gov/sites/entrez?db=gene&Cmd=ShowDetailView&TermToSearch=6509	-16.41	0.224891796151	0.565352358821	0.782072964484	0.888888888889	4.58423380049	1.44632899747	4.26425184881	-15.0	4.0
hsa-let-7g/NM_017443	http://www.ncbi.nlm.nih.gov/sites/entrez?cmd=Search&db=pubmed&term=let-7g	54107	POLE3	http://www.ncbi.nlm.nih.gov/sites/entrez?db=gene&Cmd=ShowDetailView&TermToSearch=54107	-15.43	0.750290626781	2.77992219089	0.964285714286	0.928571428571	2.09068272872	3.93742491901	4.26251579543	-15.0	4.0
hsa-miR-661/NM_000820	http://www.ncbi.nlm.nih.gov/sites/entrez?cmd=Search&db=pubmed&term=miR-661	2621	GAS6	http://www.ncbi.nlm.nih.gov/sites/entrez?db=gene&Cmd=ShowDetailView&TermToSearch=2621	-15.5	0.706127092981	2.44271633078	0.987672768024	0.75	5.15151265996	0.873822864815	4.26055560849	-15.0	4.0
hsa-miR-661/NM_004505	http://www.ncbi.nlm.nih.gov/sites/entrez?cmd=Search&db=pubmed&term=miR-661	9098	USP6	http://www.ncbi.nlm.nih.gov/sites/entrez?db=gene&Cmd=ShowDetailView&TermToSearch=9098	-15.16	0.458618082404	1.26416606978	0.877474785207	0.933333333333	5.15151265996	0.87005855811	4.2578938417	-15.0	4.0
hsa-miR-34c/NM_004329	http://www.ncbi.nlm.nih.gov/sites/entrez?cmd=Search&db=pubmed&term=miR-34c	657	BMPR1A	http://www.ncbi.nlm.nih.gov/sites/entrez?db=gene&Cmd=ShowDetailView&TermToSearch=657	-17.68	0.392274419249	1.04459858393	0.900709219858	0.8	4.13558524123	1.8806203696	4.25409978443	-15.0	4.0
hsa-miR-661/NM_014383	http://www.ncbi.nlm.nih.gov/sites/entrez?cmd=Search&db=pubmed&term=miR-661	27033	ZBTB32	http://www.ncbi.nlm.nih.gov/sites/entrez?db=gene&Cmd=ShowDetailView&TermToSearch=27033	-20.53	0.620198579579	1.93661805564	0.967874486365	0.75	5.15151265996	0.860795988055	4.2513442156	-15.0	4.0
hsa-miR-637/NM_021946	http://www.ncbi.nlm.nih.gov/sites/entrez?cmd=Search&db=pubmed&term=miR-637	63035	BCORL1	http://www.ncbi.nlm.nih.gov/sites/entrez?db=gene&Cmd=ShowDetailView&TermToSearch=63035	-15.12	0.265926493604	0.675714460115	0.825803334139	0.791666666667	4.58423380049	1.42610587943	4.24995194491	-15.0	4.0
hsa-miR-615/NM_182918	http://www.ncbi.nlm.nih.gov/sites/entrez?cmd=Search&db=pubmed&term=miR-615	2078	ERG	http://www.ncbi.nlm.nih.gov/sites/entrez?db=gene&Cmd=ShowDetailView&TermToSearch=2078	-22.92	0.384991143176	1.02179125299	0.829181494662	0.777777777778	3.72516773192	2.28482414018	4.24970600764	-15.0	4.0
hsa-miR-615/NM_004449	http://www.ncbi.nlm.nih.gov/sites/entrez?cmd=Search&db=pubmed&term=miR-615	2078	ERG	http://www.ncbi.nlm.nih.gov/sites/entrez?db=gene&Cmd=ShowDetailView&TermToSearch=2078	-22.92	0.384991143176	1.02179125299	0.832740213523	0.777777777778	3.72516773192	2.28482414018	4.24970600764	-15.0	4.0
hsa-miR-637/NM_001007026	http://www.ncbi.nlm.nih.gov/sites/entrez?cmd=Search&db=pubmed&term=miR-637	1822	ATN1	http://www.ncbi.nlm.nih.gov/sites/entrez?db=gene&Cmd=ShowDetailView&TermToSearch=1822	-16.23	0.339592142695	0.884383938745	0.88644600145	0.705882352941	4.58423380049	1.42342720916	4.24805783899	-15.0	4.0
hsa-miR-34c/NM_015000	http://www.ncbi.nlm.nih.gov/sites/entrez?cmd=Search&db=pubmed&term=miR-34c	23012	STK38L	http://www.ncbi.nlm.nih.gov/sites/entrez?db=gene&Cmd=ShowDetailView&TermToSearch=23012	-16.94	0.512502247342	1.46196533818	0.964539007092	0.833333333333	4.13558524123	1.86652587508	4.24413347178	-15.0	4.0
hsa-miR-661/NM_005908	http://www.ncbi.nlm.nih.gov/sites/entrez?cmd=Search&db=pubmed&term=miR-661	4126	MANBA	http://www.ncbi.nlm.nih.gov/sites/entrez?db=gene&Cmd=ShowDetailView&TermToSearch=4126	-16.22	0.374531148254	0.989426256181	0.800896525962	0.833333333333	5.15151265996	0.848530685849	4.24267133723	-15.0	4.0
hsa-mir-44691/NM_004979	http://www.ncbi.nlm.nih.gov/sites/entrez?cmd=Search&db=pubmed&term=mir-44691	3750	KCND1	http://www.ncbi.nlm.nih.gov/sites/entrez?db=gene&Cmd=ShowDetailView&TermToSearch=3750	-15.28	0.445027509216	1.21727498447	0.852941176471	0.857142857143	4.84909306842	1.1504300251	4.24230346331	-15.0	4.0
hsa-miR-637/NM_000561	http://www.ncbi.nlm.nih.gov/sites/entrez?cmd=Search&db=pubmed&term=miR-637	2944	GSTM1	http://www.ncbi.nlm.nih.gov/sites/entrez?db=gene&Cmd=ShowDetailView&TermToSearch=2944	-19.11	0.855209518485	4.04186368946	0.999275187243	0.882352941176	4.58423380049	1.4115305872	4.23964565693	-15.0	4.0
hsa-miR-637/NM_146421	http://www.ncbi.nlm.nih.gov/sites/entrez?cmd=Search&db=pubmed&term=miR-637	2944	GSTM1	http://www.ncbi.nlm.nih.gov/sites/entrez?db=gene&Cmd=ShowDetailView&TermToSearch=2944	-19.11	0.855209518485	4.04186368946	0.999516791496	0.882352941176	4.58423380049	1.4115305872	4.23964565693	-15.0	4.0
hsa-miR-661/NM_001004439	http://www.ncbi.nlm.nih.gov/sites/entrez?cmd=Search&db=pubmed&term=miR-661	22801	ITGA11	http://www.ncbi.nlm.nih.gov/sites/entrez?db=gene&Cmd=ShowDetailView&TermToSearch=22801	-16.09	0.375607563704	0.99273620321	0.802764288383	0.9	5.15151265996	0.843752030863	4.23929231789	-15.0	4.0
hsa-miR-637/NM_006314	http://www.ncbi.nlm.nih.gov/sites/entrez?cmd=Search&db=pubmed&term=miR-637	10256	CNKSR1	http://www.ncbi.nlm.nih.gov/sites/entrez?db=gene&Cmd=ShowDetailView&TermToSearch=10256	-15.32	0.400709615902	1.07130388512	0.928968349843	0.727272727273	4.58423380049	1.4109929467	4.23926548769	-15.0	4.0
hsa-mir-44691/NM_031889	http://www.ncbi.nlm.nih.gov/sites/entrez?cmd=Search&db=pubmed&term=mir-44691	10117	ENAM	http://www.ncbi.nlm.nih.gov/sites/entrez?db=gene&Cmd=ShowDetailView&TermToSearch=10117	-16.38	0.656474034507	2.13167542055	0.964705882353	0.967741935484	4.84909306842	1.14435509912	4.23800784196	-15.0	4.0
hsa-miR-661/NM_015023	http://www.ncbi.nlm.nih.gov/sites/entrez?cmd=Search&db=pubmed&term=miR-661	23038	WDTC1	http://www.ncbi.nlm.nih.gov/sites/entrez?db=gene&Cmd=ShowDetailView&TermToSearch=23038	-18.58	0.626009745984	1.96636893764	0.97011580127	0.733333333333	5.15151265996	0.839591857415	4.23635063103	-15.0	4.0
hsa-miR-637/NM_003098	http://www.ncbi.nlm.nih.gov/sites/entrez?cmd=Search&db=pubmed&term=miR-637	6640	SNTA1	http://www.ncbi.nlm.nih.gov/sites/entrez?db=gene&Cmd=ShowDetailView&TermToSearch=6640	-15.11	0.411053102584	1.10449513593	0.932350809374	0.75	4.58423380049	1.40658760113	4.23615043796	-15.0	4.0
hsa-miR-661/NM_181500	http://www.ncbi.nlm.nih.gov/sites/entrez?cmd=Search&db=pubmed&term=miR-661	1523	CUTL1	http://www.ncbi.nlm.nih.gov/sites/entrez?db=gene&Cmd=ShowDetailView&TermToSearch=1523	-16.73	0.663914187254	2.17468832085	0.980575270826	0.857142857143	5.15151265996	0.83228231867	4.23118200662	-15.0	4.0
hsa-miR-661/NM_001913	http://www.ncbi.nlm.nih.gov/sites/entrez?cmd=Search&db=pubmed&term=miR-661	1523	CUTL1	http://www.ncbi.nlm.nih.gov/sites/entrez?db=gene&Cmd=ShowDetailView&TermToSearch=1523	-16.73	0.663914187254	2.17468832085	0.98094882331	0.857142857143	5.15151265996	0.83228231867	4.23118200662	-15.0	4.0
hsa-miR-661/NM_144691	http://www.ncbi.nlm.nih.gov/sites/entrez?cmd=Search&db=pubmed&term=miR-661	147968	CAPN12	http://www.ncbi.nlm.nih.gov/sites/entrez?db=gene&Cmd=ShowDetailView&TermToSearch=147968	-15.01	0.568826694944	1.69411222745	0.945461337318	0.714285714286	5.15151265996	0.828787211362	4.22871059254	-15.0	4.0
hsa-mir-02243/NM_006129	http://www.ncbi.nlm.nih.gov/sites/entrez?cmd=Search&db=pubmed&term=mir-02243	649	BMP1	http://www.ncbi.nlm.nih.gov/sites/entrez?db=gene&Cmd=ShowDetailView&TermToSearch=649	-17.6	0.552967276294	1.6256395117	0.909302325581	0.777777777778	0.966952242159	5.01224885756	4.22793364369	-15.0	4.0
hsa-miR-34c/NM_032509	http://www.ncbi.nlm.nih.gov/sites/entrez?cmd=Search&db=pubmed&term=miR-34c	84549	RBM13	http://www.ncbi.nlm.nih.gov/sites/entrez?db=gene&Cmd=ShowDetailView&TermToSearch=84549	-15.7	0.198400184177	0.495835889112	0.755319148936	0.75	4.13558524123	1.84180666962	4.22665435397	-15.0	4.0
hsa-miR-637/NM_005449	http://www.ncbi.nlm.nih.gov/sites/entrez?cmd=Search&db=pubmed&term=miR-637	9214	FAIM3	http://www.ncbi.nlm.nih.gov/sites/entrez?db=gene&Cmd=ShowDetailView&TermToSearch=9214	-16.74	0.295849398038	0.758640933676	0.849963759362	0.857142857143	4.58423380049	1.38597912803	4.22157804688	-15.0	4.0
hsa-mir-06728/NM_002397	http://www.ncbi.nlm.nih.gov/sites/entrez?cmd=Search&db=pubmed&term=mir-06728	4208	MEF2C	http://www.ncbi.nlm.nih.gov/sites/entrez?db=gene&Cmd=ShowDetailView&TermToSearch=4208	-16.7	0.5861438238	1.77208200614	0.916666666667	0.928571428571	1.8433176256	4.12651428737	4.2213086282	-15.0	4.0
hsa-miR-637/NM_000163	http://www.ncbi.nlm.nih.gov/sites/entrez?cmd=Search&db=pubmed&term=miR-637	2690	GHR	http://www.ncbi.nlm.nih.gov/sites/entrez?db=gene&Cmd=ShowDetailView&TermToSearch=2690	-16.63	0.549066835261	1.6091986912	0.982604493839	0.818181818182	4.58423380049	1.38242816496	4.21906713682	-15.0	4.0
hsa-miR-661/NM_033006	http://www.ncbi.nlm.nih.gov/sites/entrez?cmd=Search&db=pubmed&term=miR-661	22861	NLRP1	http://www.ncbi.nlm.nih.gov/sites/entrez?db=gene&Cmd=ShowDetailView&TermToSearch=22861	-15.58	0.371794124113	0.981030886437	0.796787448637	0.714285714286	5.15151265996	0.811563056108	4.21653127556	-15.0	4.0
hsa-miR-661/NM_033004	http://www.ncbi.nlm.nih.gov/sites/entrez?cmd=Search&db=pubmed&term=miR-661	22861	NLRP1	http://www.ncbi.nlm.nih.gov/sites/entrez?db=gene&Cmd=ShowDetailView&TermToSearch=22861	-15.58	0.371794124113	0.981030886437	0.797161001121	0.714285714286	5.15151265996	0.811563056108	4.21653127556	-15.0	4.0
hsa-miR-661/NM_014922	http://www.ncbi.nlm.nih.gov/sites/entrez?cmd=Search&db=pubmed&term=miR-661	22861	NLRP1	http://www.ncbi.nlm.nih.gov/sites/entrez?db=gene&Cmd=ShowDetailView&TermToSearch=22861	-15.58	0.371794124113	0.981030886437	0.797534553605	0.714285714286	5.15151265996	0.811563056108	4.21653127556	-15.0	4.0
hsa-miR-661/NM_033007	http://www.ncbi.nlm.nih.gov/sites/entrez?cmd=Search&db=pubmed&term=miR-661	22861	NLRP1	http://www.ncbi.nlm.nih.gov/sites/entrez?db=gene&Cmd=ShowDetailView&TermToSearch=22861	-15.58	0.371794124113	0.981030886437	0.797908106089	0.714285714286	5.15151265996	0.811563056108	4.21653127556	-15.0	4.0
hsa-miR-661/NM_015651	http://www.ncbi.nlm.nih.gov/sites/entrez?cmd=Search&db=pubmed&term=miR-661	26147	PHF19	http://www.ncbi.nlm.nih.gov/sites/entrez?db=gene&Cmd=ShowDetailView&TermToSearch=26147	-21.84	0.407294305039	1.09237549126	0.831154277176	0.962962962963	5.15151265996	0.809816042194	4.21529595018	-15.0	4.0
hsa-miR-661/NM_018228	http://www.ncbi.nlm.nih.gov/sites/entrez?cmd=Search&db=pubmed&term=miR-661	55237	C14orf115	http://www.ncbi.nlm.nih.gov/sites/entrez?db=gene&Cmd=ShowDetailView&TermToSearch=55237	-15.05	0.524417737	1.50864888495	0.921553978334	0.857142857143	5.15151265996	0.809733716749	4.21523773729	-15.0	4.0
hsa-miR-661/NM_006137	http://www.ncbi.nlm.nih.gov/sites/entrez?cmd=Search&db=pubmed&term=miR-661	924	CD7	http://www.ncbi.nlm.nih.gov/sites/entrez?db=gene&Cmd=ShowDetailView&TermToSearch=924	-18.54	0.445079665214	1.21745288506	0.870003735525	0.75	5.15151265996	0.809110626612	4.21479714603	-15.0	4.0
hsa-miR-661/NM_005578	http://www.ncbi.nlm.nih.gov/sites/entrez?cmd=Search&db=pubmed&term=miR-661	4026	LPP	http://www.ncbi.nlm.nih.gov/sites/entrez?db=gene&Cmd=ShowDetailView&TermToSearch=4026	-16.54	0.461307980385	1.27357769395	0.87859544266	0.9	5.15151265996	0.808454282047	4.21433304034	-15.0	4.0
hsa-miR-661/NM_006361	http://www.ncbi.nlm.nih.gov/sites/entrez?cmd=Search&db=pubmed&term=miR-661	10481	HOXB13	http://www.ncbi.nlm.nih.gov/sites/entrez?db=gene&Cmd=ShowDetailView&TermToSearch=10481	-19.12	0.392517560446	1.04536393217	0.817706387747	0.888888888889	5.15151265996	0.804113744369	4.21126381671	-15.0	4.0
hsa-mir-44691/NM_198988	http://www.ncbi.nlm.nih.gov/sites/entrez?cmd=Search&db=pubmed&term=mir-44691	94059	LENG9	http://www.ncbi.nlm.nih.gov/sites/entrez?db=gene&Cmd=ShowDetailView&TermToSearch=94059	-15.62	0.580141328906	1.74465637244	0.942647058824	0.75	4.84909306842	1.1028092502	4.20863049046	-15.0	4.0
hsa-miR-661/NM_001006946	http://www.ncbi.nlm.nih.gov/sites/entrez?cmd=Search&db=pubmed&term=miR-661	6382	SDC1	http://www.ncbi.nlm.nih.gov/sites/entrez?db=gene&Cmd=ShowDetailView&TermToSearch=6382	-18.15	0.390790996985	1.03993473256	0.815091520359	0.875	5.15151265996	0.799119719726	4.20773250802	-15.0	4.0
hsa-mir-47182/NM_007173	http://www.ncbi.nlm.nih.gov/sites/entrez?cmd=Search&db=pubmed&term=mir-47182	11098	PRSS23	http://www.ncbi.nlm.nih.gov/sites/entrez?db=gene&Cmd=ShowDetailView&TermToSearch=11098	-15.74	0.633388779027	2.00492591695	0.981481481481	0.933333333333	0.0980976510479	5.85209465833	4.20742133133	-15.0	4.0
hsa-miR-661/NM_004594	http://www.ncbi.nlm.nih.gov/sites/entrez?cmd=Search&db=pubmed&term=miR-661	6553	SLC9A5	http://www.ncbi.nlm.nih.gov/sites/entrez?db=gene&Cmd=ShowDetailView&TermToSearch=6553	-16.01	0.378162975866	1.0006128012	0.804632050803	0.916666666667	5.15151265996	0.795447082654	4.20513556145	-15.0	4.0
hsa-miR-637/NM_003256	http://www.ncbi.nlm.nih.gov/sites/entrez?cmd=Search&db=pubmed&term=miR-637	7079	TIMP4	http://www.ncbi.nlm.nih.gov/sites/entrez?db=gene&Cmd=ShowDetailView&TermToSearch=7079	-15.8	0.442584629059	1.20895972085	0.948538294274	0.75	4.58423380049	1.36038703974	4.20348170771	-15.0	4.0
hsa-miR-560/NM_178516	http://www.ncbi.nlm.nih.gov/sites/entrez?cmd=Search&db=pubmed&term=miR-560	283849	EXOC3L	http://www.ncbi.nlm.nih.gov/sites/entrez?db=gene&Cmd=ShowDetailView&TermToSearch=283849	-19.06	0.546990495816	1.60050828258	0.944134078212	0.888888888889	3.49145554128	2.45134075817	4.20219156255	-15.0	4.0
hsa-miR-661/NM_017772	http://www.ncbi.nlm.nih.gov/sites/entrez?cmd=Search&db=pubmed&term=miR-661	55633	TBC1D22B	http://www.ncbi.nlm.nih.gov/sites/entrez?db=gene&Cmd=ShowDetailView&TermToSearch=55633	-16.17	0.502763771102	1.42466534442	0.905864774001	0.928571428571	5.15151265996	0.789637088399	4.20102727511	-15.0	4.0
hsa-mir-09369/NM_015918	http://www.ncbi.nlm.nih.gov/sites/entrez?cmd=Search&db=pubmed&term=mir-09369	51367	POP5	http://www.ncbi.nlm.nih.gov/sites/entrez?db=gene&Cmd=ShowDetailView&TermToSearch=51367	-20.51	0.643949126309	2.06170711044	0.989898989899	0.833333333333	3.60662878885	2.33342798629	4.20025442633	-15.0	4.0
hsa-miR-661/NM_020795	http://www.ncbi.nlm.nih.gov/sites/entrez?cmd=Search&db=pubmed&term=miR-661	57555	NLGN2	http://www.ncbi.nlm.nih.gov/sites/entrez?db=gene&Cmd=ShowDetailView&TermToSearch=57555	-16.08	0.324674113504	0.840837486206	0.748972730669	0.935483870968	5.15151265996	0.787607750869	4.19959231678	-15.0	4.0
hsa-miR-20b/NM_001030055	http://www.ncbi.nlm.nih.gov/sites/entrez?cmd=Search&db=pubmed&term=miR-20b	394	ARHGAP5	http://www.ncbi.nlm.nih.gov/sites/entrez?db=gene&Cmd=ShowDetailView&TermToSearch=394	-16.87	0.58752377202	1.77844929632	0.976470588235	0.714285714286	2.13867203507	3.79459784352	4.19545536576	-15.0	4.0
hsa-miR-20b/NM_001173	http://www.ncbi.nlm.nih.gov/sites/entrez?cmd=Search&db=pubmed&term=miR-20b	394	ARHGAP5	http://www.ncbi.nlm.nih.gov/sites/entrez?db=gene&Cmd=ShowDetailView&TermToSearch=394	-16.87	0.58752377202	1.77844929632	0.988235294118	0.714285714286	2.13867203507	3.79459784352	4.19545536576	-15.0	4.0
hsa-mir-44691/NM_181657	http://www.ncbi.nlm.nih.gov/sites/entrez?cmd=Search&db=pubmed&term=mir-44691	1241	LTB4R	http://www.ncbi.nlm.nih.gov/sites/entrez?db=gene&Cmd=ShowDetailView&TermToSearch=1241	-15.31	0.341770440104	0.890804335407	0.776470588235	0.875	4.84909306842	1.08346961937	4.19495530635	-15.0	4.0
hsa-miR-661/NM_177963	http://www.ncbi.nlm.nih.gov/sites/entrez?cmd=Search&db=pubmed&term=miR-661	91683	SYT12	http://www.ncbi.nlm.nih.gov/sites/entrez?db=gene&Cmd=ShowDetailView&TermToSearch=91683	-15.05	0.463935733102	1.28281495376	0.879342547628	0.818181818182	5.15151265996	0.780191308074	4.19434809979	-15.0	4.0
hsa-miR-661/NM_201520	http://www.ncbi.nlm.nih.gov/sites/entrez?cmd=Search&db=pubmed&term=miR-661	399512	SLC25A35	http://www.ncbi.nlm.nih.gov/sites/entrez?db=gene&Cmd=ShowDetailView&TermToSearch=399512	-18.27	0.406171374452	1.08876774656	0.829660067239	0.9	5.15151265996	0.775223096554	4.19083504373	-15.0	4.0
hsa-miR-661/NM_000302	http://www.ncbi.nlm.nih.gov/sites/entrez?cmd=Search&db=pubmed&term=miR-661	5351	PLOD1	http://www.ncbi.nlm.nih.gov/sites/entrez?db=gene&Cmd=ShowDetailView&TermToSearch=5351	-19.7	0.72273785462	2.5615423433	0.988793425476	0.909090909091	5.15151265996	0.771451898297	4.18816840387	-15.0	4.0
hsa-miR-637/NM_152794	http://www.ncbi.nlm.nih.gov/sites/entrez?cmd=Search&db=pubmed&term=miR-637	64344	HIF3A	http://www.ncbi.nlm.nih.gov/sites/entrez?db=gene&Cmd=ShowDetailView&TermToSearch=64344	-17.58	0.577852261	1.7343112453	0.987919787388	0.818181818182	4.58423380049	1.32613086263	4.17925893258	-15.0	4.0
hsa-miR-17-5p/NM_004330	http://www.ncbi.nlm.nih.gov/sites/entrez?cmd=Search&db=pubmed&term=miR-17-5p	663	BNIP2	http://www.ncbi.nlm.nih.gov/sites/entrez?db=gene&Cmd=ShowDetailView&TermToSearch=663	-15.26	0.350018900414	0.915264953046	0.827338129496	0.714285714286	2.65119207185	3.25291480017	4.17483400606	-15.0	4.0
hsa-miR-661/NM_033212	http://www.ncbi.nlm.nih.gov/sites/entrez?cmd=Search&db=pubmed&term=miR-661	92922	CCDC102A	http://www.ncbi.nlm.nih.gov/sites/entrez?db=gene&Cmd=ShowDetailView&TermToSearch=92922	-16.79	0.661399199039	2.16002262872	0.979454613373	0.75	5.15151265996	0.74646602679	4.17050072469	-15.0	4.0
hsa-miR-661/NM_032957	http://www.ncbi.nlm.nih.gov/sites/entrez?cmd=Search&db=pubmed&term=miR-661	51750	RTEL1	http://www.ncbi.nlm.nih.gov/sites/entrez?db=gene&Cmd=ShowDetailView&TermToSearch=51750	-20.15	0.336066149137	0.874025308742	0.757937990288	0.916666666667	5.15151265996	0.745882118348	4.17008783908	-15.0	4.0
hsa-miR-661/NM_006017	http://www.ncbi.nlm.nih.gov/sites/entrez?cmd=Search&db=pubmed&term=miR-661	8842	PROM1	http://www.ncbi.nlm.nih.gov/sites/entrez?db=gene&Cmd=ShowDetailView&TermToSearch=8842	-16.0	0.305352263129	0.785471790788	0.723571161748	0.8	5.15151265996	0.745484810617	4.16980690008	-15.0	4.0
hsa-miR-661/NM_001029939	http://www.ncbi.nlm.nih.gov/sites/entrez?cmd=Search&db=pubmed&term=miR-661	57623	ZFAT1	http://www.ncbi.nlm.nih.gov/sites/entrez?db=gene&Cmd=ShowDetailView&TermToSearch=57623	-20.68	0.597587567038	1.82561479783	0.957041464326	0.8	5.15151265996	0.745199771982	4.16960534733	-15.0	4.0
hsa-miR-338/NM_016097	http://www.ncbi.nlm.nih.gov/sites/entrez?cmd=Search&db=pubmed&term=miR-338	51124	IER3IP1	http://www.ncbi.nlm.nih.gov/sites/entrez?db=gene&Cmd=ShowDetailView&TermToSearch=51124	-16.54	0.666340083477	2.18895949336	0.96	0.8	2.23303161634	3.66179002529	4.16826835668	-15.0	4.0
hsa-miR-661/NM_182616	http://www.ncbi.nlm.nih.gov/sites/entrez?cmd=Search&db=pubmed&term=miR-661	348110	C15orf38	http://www.ncbi.nlm.nih.gov/sites/entrez?db=gene&Cmd=ShowDetailView&TermToSearch=348110	-15.15	0.316291967161	0.816680772318	0.734404183788	0.833333333333	5.15151265996	0.74290438161	4.16798226124	-15.0	4.0
hsa-miR-657/NM_006306	http://www.ncbi.nlm.nih.gov/sites/entrez?cmd=Search&db=pubmed&term=miR-657	8243	SMC1A	http://www.ncbi.nlm.nih.gov/sites/entrez?db=gene&Cmd=ShowDetailView&TermToSearch=8243	-15.43	0.381960203872	1.01236647049	0.888392857143	0.911111111111	4.16140754953	1.7291009034	4.1652184717	-15.0	4.0
hsa-miR-637/NM_138797	http://www.ncbi.nlm.nih.gov/sites/entrez?cmd=Search&db=pubmed&term=miR-637	129138	ANKRD54	http://www.ncbi.nlm.nih.gov/sites/entrez?db=gene&Cmd=ShowDetailView&TermToSearch=129138	-17.25	0.37351085251	0.98629317161	0.914713698961	0.857142857143	4.58423380049	1.30206743842	4.16224352214	-15.0	4.0
hsa-miR-15a/NM_014335	http://www.ncbi.nlm.nih.gov/sites/entrez?cmd=Search&db=pubmed&term=miR-15a	23741	EID1	http://www.ncbi.nlm.nih.gov/sites/entrez?db=gene&Cmd=ShowDetailView&TermToSearch=23741	-18.78	0.37606452218	0.994142750484	0.730769230769	0.833333333333	3.10206561781	2.78010126459	4.15932009062	-15.0	4.0
hsa-miR-34c/NM_032632	http://www.ncbi.nlm.nih.gov/sites/entrez?cmd=Search&db=pubmed&term=miR-34c	10914	PAPOLA	http://www.ncbi.nlm.nih.gov/sites/entrez?db=gene&Cmd=ShowDetailView&TermToSearch=10914	-16.98	0.398449507047	1.06411724269	0.904255319149	0.857142857143	4.13558524123	1.74579887051	4.15876658817	-15.0	4.0
hsa-mir-44691/NM_152462	http://www.ncbi.nlm.nih.gov/sites/entrez?cmd=Search&db=pubmed&term=mir-44691	146861	AMAC1	http://www.ncbi.nlm.nih.gov/sites/entrez?db=gene&Cmd=ShowDetailView&TermToSearch=146861	-20.47	0.532121143478	1.53947584123	0.907352941176	0.894736842105	4.84909306842	1.03176432294	4.15839414062	-15.0	4.0
hsa-miR-661/NM_152511	http://www.ncbi.nlm.nih.gov/sites/entrez?cmd=Search&db=pubmed&term=miR-661	150290	DUSP18	http://www.ncbi.nlm.nih.gov/sites/entrez?db=gene&Cmd=ShowDetailView&TermToSearch=150290	-23.91	0.343696026351	0.896493413076	0.76540903997	0.8	5.15151265996	0.728325633848	4.15767352983	-15.0	4.0
hsa-miR-637/NM_031934	http://www.ncbi.nlm.nih.gov/sites/entrez?cmd=Search&db=pubmed&term=miR-637	83871	RAB34	http://www.ncbi.nlm.nih.gov/sites/entrez?db=gene&Cmd=ShowDetailView&TermToSearch=83871	-15.96	0.310967280722	0.801446381088	0.864460014496	0.714285714286	4.58423380049	1.28100162804	4.14734774477	-15.0	4.0
hsa-miR-198/NM_006500	http://www.ncbi.nlm.nih.gov/sites/entrez?cmd=Search&db=pubmed&term=miR-198	4162	MCAM	http://www.ncbi.nlm.nih.gov/sites/entrez?db=gene&Cmd=ShowDetailView&TermToSearch=4162	-15.47	0.566383639016	1.68338876894	0.97461928934	0.764705882353	0.268319845631	5.5953224825	4.14622125267	-15.0	4.0
hsa-miR-507/NM_004028	http://www.ncbi.nlm.nih.gov/sites/entrez?cmd=Search&db=pubmed&term=miR-507	361	AQP4	http://www.ncbi.nlm.nih.gov/sites/entrez?db=gene&Cmd=ShowDetailView&TermToSearch=361	-19.87	0.322030846239	0.833196307995	0.8	0.8	2.68378898548	3.17941515181	4.14591140496	-15.0	4.0
hsa-miR-507/NM_001650	http://www.ncbi.nlm.nih.gov/sites/entrez?cmd=Search&db=pubmed&term=miR-507	361	AQP4	http://www.ncbi.nlm.nih.gov/sites/entrez?db=gene&Cmd=ShowDetailView&TermToSearch=361	-19.87	0.322030846239	0.833196307995	0.866666666667	0.8	2.68378898548	3.17941515181	4.14591140496	-15.0	4.0
hsa-miR-637/NM_173623	http://www.ncbi.nlm.nih.gov/sites/entrez?cmd=Search&db=pubmed&term=miR-637	284076	TTLL6	http://www.ncbi.nlm.nih.gov/sites/entrez?db=gene&Cmd=ShowDetailView&TermToSearch=284076	-15.52	0.562185703051	1.66511457734	0.985262140614	0.823529411765	4.58423380049	1.2785573366	4.14561936972	-15.0	4.0
hsa-miR-637/NM_032900	http://www.ncbi.nlm.nih.gov/sites/entrez?cmd=Search&db=pubmed&term=miR-637	84986	ARHGAP19	http://www.ncbi.nlm.nih.gov/sites/entrez?db=gene&Cmd=ShowDetailView&TermToSearch=84986	-15.4	0.328898777569	0.853096025476	0.878231456874	0.862068965517	4.58423380049	1.27818749542	4.14535785251	-15.0	4.0
hsa-miR-661/NM_032620	http://www.ncbi.nlm.nih.gov/sites/entrez?cmd=Search&db=pubmed&term=miR-661	84705	GTPBP3	http://www.ncbi.nlm.nih.gov/sites/entrez?db=gene&Cmd=ShowDetailView&TermToSearch=84705	-16.0	0.30747274642	0.791493759763	0.725812476653	0.857142857143	5.15151265996	0.71075742739	4.14525093191	-15.0	4.0
hsa-miR-637/NM_173855	http://www.ncbi.nlm.nih.gov/sites/entrez?cmd=Search&db=pubmed&term=miR-637	283385	MORN3	http://www.ncbi.nlm.nih.gov/sites/entrez?db=gene&Cmd=ShowDetailView&TermToSearch=283385	-18.71	0.573409483242	1.71440733564	0.986953370379	0.714285714286	4.58423380049	1.27648269022	4.14415237319	-15.0	4.0
hsa-miR-661/NM_000761	http://www.ncbi.nlm.nih.gov/sites/entrez?cmd=Search&db=pubmed&term=miR-661	1544	CYP1A2	http://www.ncbi.nlm.nih.gov/sites/entrez?db=gene&Cmd=ShowDetailView&TermToSearch=1544	-17.44	0.520892037318	1.49471177671	0.918192005977	0.954545454545	5.15151265996	0.707490139276	4.14294061033	-15.0	4.0
hsa-miR-637/NM_020777	http://www.ncbi.nlm.nih.gov/sites/entrez?cmd=Search&db=pubmed&term=miR-637	57537	SORCS2	http://www.ncbi.nlm.nih.gov/sites/entrez?db=gene&Cmd=ShowDetailView&TermToSearch=57537	-16.76	0.571640651183	1.70654592015	0.986470161875	0.904761904762	4.58423380049	1.27385477583	4.14229415711	-15.0	4.0
hsa-miR-661/NM_145177	http://www.ncbi.nlm.nih.gov/sites/entrez?cmd=Search&db=pubmed&term=miR-661	207063	DHRSX	http://www.ncbi.nlm.nih.gov/sites/entrez?db=gene&Cmd=ShowDetailView&TermToSearch=207063	-15.28	0.590947468816	1.79434950738	0.954800149421	0.923076923077	5.15151265996	0.706118421055	4.14197065907	-15.0	4.0
hsa-miR-661/NM_181489	http://www.ncbi.nlm.nih.gov/sites/entrez?cmd=Search&db=pubmed&term=miR-661	353274	ZNF445	http://www.ncbi.nlm.nih.gov/sites/entrez?db=gene&Cmd=ShowDetailView&TermToSearch=353274	-15.32	0.361956480093	0.951097883161	0.787075084049	0.945945945946	5.15151265996	0.704714363364	4.14097784036	-15.0	4.0
hsa-miR-661/NM_145804	http://www.ncbi.nlm.nih.gov/sites/entrez?cmd=Search&db=pubmed&term=miR-661	25841	ABTB2	http://www.ncbi.nlm.nih.gov/sites/entrez?db=gene&Cmd=ShowDetailView&TermToSearch=25841	-25.35	0.399681431321	1.06803161411	0.824803884946	0.75	5.15151265996	0.703591307423	4.14018371989	-15.0	4.0
hsa-miR-661/NM_018677	http://www.ncbi.nlm.nih.gov/sites/entrez?cmd=Search&db=pubmed&term=miR-661	55902	ACSS2	http://www.ncbi.nlm.nih.gov/sites/entrez?db=gene&Cmd=ShowDetailView&TermToSearch=55902	-17.05	0.467077090146	1.29391434658	0.882704519985	0.777777777778	5.15151265996	0.703507158503	4.14012421762	-15.0	4.0
hsa-miR-657/NM_173042	http://www.ncbi.nlm.nih.gov/sites/entrez?cmd=Search&db=pubmed&term=miR-657	10068	IL18BP	http://www.ncbi.nlm.nih.gov/sites/entrez?db=gene&Cmd=ShowDetailView&TermToSearch=10068	-24.96	0.453202769518	1.24535141578	0.9375	0.826086956522	4.16140754953	1.69085315715	4.13817323097	-15.0	4.0
hsa-miR-637/NM_138460	http://www.ncbi.nlm.nih.gov/sites/entrez?cmd=Search&db=pubmed&term=miR-637	116173	CMTM5	http://www.ncbi.nlm.nih.gov/sites/entrez?db=gene&Cmd=ShowDetailView&TermToSearch=116173	-20.67	0.704931350949	2.43448704796	0.997342353225	0.75	4.58423380049	1.26632421279	4.13696924492	-15.0	4.0
hsa-miR-661/NM_015299	http://www.ncbi.nlm.nih.gov/sites/entrez?cmd=Search&db=pubmed&term=miR-661	23351	KIAA0323	http://www.ncbi.nlm.nih.gov/sites/entrez?db=gene&Cmd=ShowDetailView&TermToSearch=23351	-16.81	0.555774475422	1.63756726115	0.937990287635	0.941176470588	5.15151265996	0.695799038016	4.13467375335	-15.0	4.0
hsa-miR-661/NM_139161	http://www.ncbi.nlm.nih.gov/sites/entrez?cmd=Search&db=pubmed&term=miR-661	92359	CRB3	http://www.ncbi.nlm.nih.gov/sites/entrez?db=gene&Cmd=ShowDetailView&TermToSearch=92359	-22.78	0.452340409695	1.24237142244	0.87411281285	0.833333333333	5.15151265996	0.695630292714	4.1345544324	-15.0	4.0
hsa-miR-661/NM_017590	http://www.ncbi.nlm.nih.gov/sites/entrez?cmd=Search&db=pubmed&term=miR-661	23264	ZC3H7B	http://www.ncbi.nlm.nih.gov/sites/entrez?db=gene&Cmd=ShowDetailView&TermToSearch=23264	-18.28	0.562269670786	1.66547824036	0.940978707508	0.933333333333	5.15151265996	0.694417680332	4.13369698596	-15.0	4.0
hsa-mir-44691/NM_003320	http://www.ncbi.nlm.nih.gov/sites/entrez?cmd=Search&db=pubmed&term=mir-44691	7275	TUB	http://www.ncbi.nlm.nih.gov/sites/entrez?db=gene&Cmd=ShowDetailView&TermToSearch=7275	-16.43	0.273106539848	0.695408460048	0.711764705882	0.868421052632	4.84909306842	0.99561437138	4.13283226473	-15.0	4.0
hsa-mir-44691/NM_177972	http://www.ncbi.nlm.nih.gov/sites/entrez?cmd=Search&db=pubmed&term=mir-44691	7275	TUB	http://www.ncbi.nlm.nih.gov/sites/entrez?db=gene&Cmd=ShowDetailView&TermToSearch=7275	-16.43	0.273106539848	0.695408460048	0.713235294118	0.868421052632	4.84909306842	0.99561437138	4.13283226473	-15.0	4.0
hsa-miR-661/NM_173484	http://www.ncbi.nlm.nih.gov/sites/entrez?cmd=Search&db=pubmed&term=miR-661	128209	KLF17	http://www.ncbi.nlm.nih.gov/sites/entrez?db=gene&Cmd=ShowDetailView&TermToSearch=128209	-17.33	0.602670912671	1.84994364686	0.958535674262	0.947368421053	5.15151265996	0.691677337161	4.13175927073	-15.0	4.0
hsa-miR-661/NM_014976	http://www.ncbi.nlm.nih.gov/sites/entrez?cmd=Search&db=pubmed&term=miR-661	22984	PDCD11	http://www.ncbi.nlm.nih.gov/sites/entrez?db=gene&Cmd=ShowDetailView&TermToSearch=22984	-18.12	0.419448330556	1.13181087382	0.842734404184	0.75	5.15151265996	0.690106847829	4.13064876707	-15.0	4.0
hsa-miR-661/NM_000609	http://www.ncbi.nlm.nih.gov/sites/entrez?cmd=Search&db=pubmed&term=miR-661	6387	CXCL12	http://www.ncbi.nlm.nih.gov/sites/entrez?db=gene&Cmd=ShowDetailView&TermToSearch=6387	-17.01	0.62833816462	1.97843952513	0.971610011207	0.95652173913	5.15151265996	0.682485948321	4.12525997735	-15.0	4.0
hsa-mir-44691/NM_016734	http://www.ncbi.nlm.nih.gov/sites/entrez?cmd=Search&db=pubmed&term=mir-44691	5079	PAX5	http://www.ncbi.nlm.nih.gov/sites/entrez?db=gene&Cmd=ShowDetailView&TermToSearch=5079	-15.05	0.900554674561	5.07403360875	0.997058823529	0.954545454545	4.84909306842	0.983118331147	4.12399622995	-15.0	4.0
hsa-mir-09384/NM_003099	http://www.ncbi.nlm.nih.gov/sites/entrez?cmd=Search&db=pubmed&term=mir-09384	6642	SNX1	http://www.ncbi.nlm.nih.gov/sites/entrez?db=gene&Cmd=ShowDetailView&TermToSearch=6642	-16.91	0.204921447351	0.512836176	0.703703703704	0.854166666667	2.40090049014	3.42423988632	4.11899626156	-15.0	4.0
hsa-miR-637/NM_001459	http://www.ncbi.nlm.nih.gov/sites/entrez?cmd=Search&db=pubmed&term=miR-637	2323	FLT3LG	http://www.ncbi.nlm.nih.gov/sites/entrez?db=gene&Cmd=ShowDetailView&TermToSearch=2323	-19.19	0.386381408677	1.02612726925	0.921237013771	0.8	4.58423380049	1.23958858408	4.11806430056	-15.0	4.0
hsa-miR-125a/NM_002419	http://www.ncbi.nlm.nih.gov/sites/entrez?cmd=Search&db=pubmed&term=miR-125a	4296	MAP3K11	http://www.ncbi.nlm.nih.gov/sites/entrez?db=gene&Cmd=ShowDetailView&TermToSearch=4296	-15.41	0.722248748991	2.55791714352	0.988095238095	0.923076923077	2.07998642665	3.74316380453	4.11758901634	-15.0	4.0
hsa-mir-44691/NM_152429	http://www.ncbi.nlm.nih.gov/sites/entrez?cmd=Search&db=pubmed&term=mir-44691	143282	FGFBP3	http://www.ncbi.nlm.nih.gov/sites/entrez?db=gene&Cmd=ShowDetailView&TermToSearch=143282	-16.66	0.367600813535	0.968226048705	0.801470588235	0.809523809524	4.84909306842	0.973952417059	4.11751494994	-15.0	4.0
hsa-mir-15903/NM_014035	http://www.ncbi.nlm.nih.gov/sites/entrez?cmd=Search&db=pubmed&term=mir-15903	28966	SNX24	http://www.ncbi.nlm.nih.gov/sites/entrez?db=gene&Cmd=ShowDetailView&TermToSearch=28966	-17.62	0.34568630624	0.902387103592	0.804511278195	0.857142857143	3.86363212003	1.95556717132	4.11479527999	-15.0	4.0
hsa-miR-637/NM_000836	http://www.ncbi.nlm.nih.gov/sites/entrez?cmd=Search&db=pubmed&term=miR-637	2906	GRIN2D	http://www.ncbi.nlm.nih.gov/sites/entrez?db=gene&Cmd=ShowDetailView&TermToSearch=2906	-16.41	0.411075530612	1.10456765374	0.932592413626	0.8	4.58423380049	1.23279172701	4.11325819683	-15.0	4.0
hsa-mir-44691/NM_144719	http://www.ncbi.nlm.nih.gov/sites/entrez?cmd=Search&db=pubmed&term=mir-44691	152206	CCDC13	http://www.ncbi.nlm.nih.gov/sites/entrez?db=gene&Cmd=ShowDetailView&TermToSearch=152206	-15.89	0.437245067753	1.19090049538	0.85	0.875	4.84909306842	0.95921763391	4.10709588486	-15.0	4.0
hsa-miR-661/NM_153247	http://www.ncbi.nlm.nih.gov/sites/entrez?cmd=Search&db=pubmed&term=miR-661	222962	SLC29A4	http://www.ncbi.nlm.nih.gov/sites/entrez?db=gene&Cmd=ShowDetailView&TermToSearch=222962	-15.02	0.507164885323	1.44143013144	0.909226746358	0.8125	5.15151265996	0.653833106919	4.10499935889	-15.0	4.0
hsa-mir-44691/NM_080491	http://www.ncbi.nlm.nih.gov/sites/entrez?cmd=Search&db=pubmed&term=mir-44691	9846	GAB2	http://www.ncbi.nlm.nih.gov/sites/entrez?db=gene&Cmd=ShowDetailView&TermToSearch=9846	-15.03	0.571219322738	1.70467858948	0.935294117647	0.985294117647	4.84909306842	0.955104615151	4.1041875414	-15.0	4.0
hsa-mir-44691/NM_012296	http://www.ncbi.nlm.nih.gov/sites/entrez?cmd=Search&db=pubmed&term=mir-44691	9846	GAB2	http://www.ncbi.nlm.nih.gov/sites/entrez?db=gene&Cmd=ShowDetailView&TermToSearch=9846	-15.03	0.571219322738	1.70467858948	0.936764705882	0.985294117647	4.84909306842	0.955104615151	4.1041875414	-15.0	4.0
hsa-miR-637/NM_000457	http://www.ncbi.nlm.nih.gov/sites/entrez?cmd=Search&db=pubmed&term=miR-637	3172	HNF4A	http://www.ncbi.nlm.nih.gov/sites/entrez?db=gene&Cmd=ShowDetailView&TermToSearch=3172	-15.22	0.261001696094	0.662276581776	0.819280019328	0.724137931034	4.58423380049	1.21677913209	4.10193558238	-15.0	4.0
hsa-miR-637/NM_178849	http://www.ncbi.nlm.nih.gov/sites/entrez?cmd=Search&db=pubmed&term=miR-637	3172	HNF4A	http://www.ncbi.nlm.nih.gov/sites/entrez?db=gene&Cmd=ShowDetailView&TermToSearch=3172	-15.22	0.261001696094	0.662276581776	0.819521623581	0.724137931034	4.58423380049	1.21677913209	4.10193558238	-15.0	4.0
hsa-miR-661/NM_006092	http://www.ncbi.nlm.nih.gov/sites/entrez?cmd=Search&db=pubmed&term=miR-661	10392	NOD1	http://www.ncbi.nlm.nih.gov/sites/entrez?db=gene&Cmd=ShowDetailView&TermToSearch=10392	-15.67	0.353673234485	0.926178782943	0.776615614494	0.8	5.15151265996	0.647492828082	4.10051610473	-15.0	4.0
hsa-mir-44691/NM_006141	http://www.ncbi.nlm.nih.gov/sites/entrez?cmd=Search&db=pubmed&term=mir-44691	1783	DYNC1LI2	http://www.ncbi.nlm.nih.gov/sites/entrez?db=gene&Cmd=ShowDetailView&TermToSearch=1783	-16.84	0.389932954701	1.03724143392	0.817647058824	0.882352941176	4.84909306842	0.948434317541	4.09947092873	-15.0	4.0
hsa-miR-637/NM_001804	http://www.ncbi.nlm.nih.gov/sites/entrez?cmd=Search&db=pubmed&term=miR-637	1044	CDX1	http://www.ncbi.nlm.nih.gov/sites/entrez?db=gene&Cmd=ShowDetailView&TermToSearch=1044	-15.63	0.42512096983	1.15046670404	0.94056535395	0.833333333333	4.58423380049	1.21043691622	4.09745095853	-15.0	4.0
hsa-let-7g/NM_080591	http://www.ncbi.nlm.nih.gov/sites/entrez?cmd=Search&db=pubmed&term=let-7g	5742	PTGS1	http://www.ncbi.nlm.nih.gov/sites/entrez?db=gene&Cmd=ShowDetailView&TermToSearch=5742	-17.51	0.583504342632	1.75996831662	0.857142857143	0.944444444444	2.09068272872	3.70269655691	4.09653777885	-15.0	4.0
hsa-let-7g/NM_000962	http://www.ncbi.nlm.nih.gov/sites/entrez?cmd=Search&db=pubmed&term=let-7g	5742	PTGS1	http://www.ncbi.nlm.nih.gov/sites/entrez?db=gene&Cmd=ShowDetailView&TermToSearch=5742	-17.51	0.583504342632	1.75996831662	0.869047619048	0.944444444444	2.09068272872	3.70269655691	4.09653777885	-15.0	4.0
hsa-miR-637/NM_006454	http://www.ncbi.nlm.nih.gov/sites/entrez?cmd=Search&db=pubmed&term=miR-637	10608	MXD4	http://www.ncbi.nlm.nih.gov/sites/entrez?db=gene&Cmd=ShowDetailView&TermToSearch=10608	-15.59	0.213031150679	0.534077141486	0.768301522107	0.8	4.58423380049	1.20766843249	4.09549334491	-15.0	4.0
hsa-mir-44691/NM_199262	http://www.ncbi.nlm.nih.gov/sites/entrez?cmd=Search&db=pubmed&term=mir-44691	80320	SP6	http://www.ncbi.nlm.nih.gov/sites/entrez?db=gene&Cmd=ShowDetailView&TermToSearch=80320	-17.51	0.665032549945	2.1812520874	0.969117647059	0.823529411765	4.84909306842	0.942477184579	4.09525859961	-15.0	4.0
hsa-miR-661/NM_206961	http://www.ncbi.nlm.nih.gov/sites/entrez?cmd=Search&db=pubmed&term=miR-661	4058	LTK	http://www.ncbi.nlm.nih.gov/sites/entrez?db=gene&Cmd=ShowDetailView&TermToSearch=4058	-18.47	0.383177256543	1.01614629945	0.810608890549	0.75	5.15151265996	0.634375058897	4.09124044119	-15.0	4.0
hsa-miR-661/NM_002344	http://www.ncbi.nlm.nih.gov/sites/entrez?cmd=Search&db=pubmed&term=miR-661	4058	LTK	http://www.ncbi.nlm.nih.gov/sites/entrez?db=gene&Cmd=ShowDetailView&TermToSearch=4058	-18.47	0.383177256543	1.01614629945	0.810982443033	0.75	5.15151265996	0.634375058897	4.09124044119	-15.0	4.0
hsa-miR-215/NM_017801	http://www.ncbi.nlm.nih.gov/sites/entrez?cmd=Search&db=pubmed&term=miR-215	54918	CMTM6	http://www.ncbi.nlm.nih.gov/sites/entrez?db=gene&Cmd=ShowDetailView&TermToSearch=54918	-15.47	0.399894677123	1.06870988901	0.8	0.75	2.7601864673	3.0230228027	4.08934649184	-15.0	4.0
hsa-miR-34c/NM_005783	http://www.ncbi.nlm.nih.gov/sites/entrez?cmd=Search&db=pubmed&term=miR-34c	10190	TXNDC9	http://www.ncbi.nlm.nih.gov/sites/entrez?db=gene&Cmd=ShowDetailView&TermToSearch=10190	-15.34	0.300158398987	0.770775878737	0.840425531915	0.75	4.13558524123	1.6439045658	4.08671643435	-15.0	4.0
hsa-miR-661/NM_032805	http://www.ncbi.nlm.nih.gov/sites/entrez?cmd=Search&db=pubmed&term=miR-661	84891	ZSCAN10	http://www.ncbi.nlm.nih.gov/sites/entrez?db=gene&Cmd=ShowDetailView&TermToSearch=84891	-15.15	0.328482779145	0.851886409464	0.751214045573	0.727272727273	5.15151265996	0.626123448733	4.08540567169	-15.0	4.0
hsa-miR-637/NM_032842	http://www.ncbi.nlm.nih.gov/sites/entrez?cmd=Search&db=pubmed&term=miR-637	84928	FLJ14803	http://www.ncbi.nlm.nih.gov/sites/entrez?db=gene&Cmd=ShowDetailView&TermToSearch=84928	-15.22	0.377282775186	0.997896744346	0.916163324475	0.75	4.58423380049	1.18882885347	4.08217175083	-15.0	4.0
hsa-miR-106a/NM_003909	http://www.ncbi.nlm.nih.gov/sites/entrez?cmd=Search&db=pubmed&term=miR-106a	8895	CPNE3	http://www.ncbi.nlm.nih.gov/sites/entrez?db=gene&Cmd=ShowDetailView&TermToSearch=8895	-15.85	0.628291392837	1.97819619882	0.961038961039	0.833333333333	2.22851131258	3.53502727755	4.07543722071	-15.0	4.0
hsa-miR-615/NM_198207	http://www.ncbi.nlm.nih.gov/sites/entrez?cmd=Search&db=pubmed&term=miR-615	10715	LASS1	http://www.ncbi.nlm.nih.gov/sites/entrez?db=gene&Cmd=ShowDetailView&TermToSearch=10715	-18.06	0.55685995239	1.64220109532	0.97153024911	0.96	3.72516773192	2.03491440123	4.07299313654	-15.0	4.0
hsa-miR-661/NM_020914	http://www.ncbi.nlm.nih.gov/sites/entrez?cmd=Search&db=pubmed&term=miR-661	57674	RNF213	http://www.ncbi.nlm.nih.gov/sites/entrez?db=gene&Cmd=ShowDetailView&TermToSearch=57674	-15.27	0.38659689654	1.02680007604	0.81247665297	0.913043478261	5.15151265996	0.604292602142	4.06996893202	-15.0	4.0
hsa-miR-637/NM_002070	http://www.ncbi.nlm.nih.gov/sites/entrez?cmd=Search&db=pubmed&term=miR-637	2771	GNAI2	http://www.ncbi.nlm.nih.gov/sites/entrez?db=gene&Cmd=ShowDetailView&TermToSearch=2771	-16.09	0.505413035416	1.43473897117	0.971249093984	0.882352941176	4.58423380049	1.16931632076	4.06837430663	-15.0	4.0
hsa-miR-661/NM_003577	http://www.ncbi.nlm.nih.gov/sites/entrez?cmd=Search&db=pubmed&term=miR-661	8433	UTF1	http://www.ncbi.nlm.nih.gov/sites/entrez?db=gene&Cmd=ShowDetailView&TermToSearch=8433	-17.6	0.511440253112	1.45786126967	0.911468061263	0.875	5.15151265996	0.598434956958	4.06582695139	-15.0	4.0
hsa-miR-661/NM_014661	http://www.ncbi.nlm.nih.gov/sites/entrez?cmd=Search&db=pubmed&term=miR-661	9679	FAM53B	http://www.ncbi.nlm.nih.gov/sites/entrez?db=gene&Cmd=ShowDetailView&TermToSearch=9679	-18.48	0.307914658853	0.792750383883	0.726186029137	0.85	5.15151265996	0.597010163823	4.0648194705	-15.0	4.0
hsa-miR-637/NM_012318	http://www.ncbi.nlm.nih.gov/sites/entrez?cmd=Search&db=pubmed&term=miR-637	3954	LETM1	http://www.ncbi.nlm.nih.gov/sites/entrez?db=gene&Cmd=ShowDetailView&TermToSearch=3954	-16.0	0.463061448328	1.27973684542	0.959168881372	0.777777777778	4.58423380049	1.16227621534	4.06339620035	-15.0	4.0
hsa-miR-661/NM_018977	http://www.ncbi.nlm.nih.gov/sites/entrez?cmd=Search&db=pubmed&term=miR-661	54413	NLGN3	http://www.ncbi.nlm.nih.gov/sites/entrez?db=gene&Cmd=ShowDetailView&TermToSearch=54413	-15.47	0.310978994709	0.801479803318	0.72917444901	0.8	5.15151265996	0.594332392206	4.06292600003	-15.0	4.0
hsa-miR-637/NM_033120	http://www.ncbi.nlm.nih.gov/sites/entrez?cmd=Search&db=pubmed&term=miR-637	85409	NKD2	http://www.ncbi.nlm.nih.gov/sites/entrez?db=gene&Cmd=ShowDetailView&TermToSearch=85409	-15.64	0.416311379884	1.12156364214	0.936699685914	0.714285714286	4.58423380049	1.16106466834	4.06253950725	-15.0	4.0
hsa-miR-661/NM_020163	http://www.ncbi.nlm.nih.gov/sites/entrez?cmd=Search&db=pubmed&term=miR-661	56920	SEMA3G	http://www.ncbi.nlm.nih.gov/sites/entrez?db=gene&Cmd=ShowDetailView&TermToSearch=56920	-15.09	0.504741220605	1.43217931951	0.90847964139	0.931034482759	5.15151265996	0.593546216644	4.06237008996	-15.0	4.0
hsa-miR-661/NM_001112	http://www.ncbi.nlm.nih.gov/sites/entrez?cmd=Search&db=pubmed&term=miR-661	104	ADARB1	http://www.ncbi.nlm.nih.gov/sites/entrez?db=gene&Cmd=ShowDetailView&TermToSearch=104	-16.76	0.442921747601	1.2101052307	0.86776242062	0.903225806452	5.15151265996	0.593226923192	4.0621443154	-15.0	4.0
hsa-miR-661/NM_001033049	http://www.ncbi.nlm.nih.gov/sites/entrez?cmd=Search&db=pubmed&term=miR-661	104	ADARB1	http://www.ncbi.nlm.nih.gov/sites/entrez?db=gene&Cmd=ShowDetailView&TermToSearch=104	-16.76	0.442921747601	1.2101052307	0.868135973104	0.916666666667	5.15151265996	0.593226923192	4.0621443154	-15.0	4.0
hsa-miR-661/NM_015834	http://www.ncbi.nlm.nih.gov/sites/entrez?cmd=Search&db=pubmed&term=miR-661	104	ADARB1	http://www.ncbi.nlm.nih.gov/sites/entrez?db=gene&Cmd=ShowDetailView&TermToSearch=104	-16.76	0.442921747601	1.2101052307	0.868509525588	0.8	5.15151265996	0.593226923192	4.0621443154	-15.0	4.0
hsa-miR-661/NM_015833	http://www.ncbi.nlm.nih.gov/sites/entrez?cmd=Search&db=pubmed&term=miR-661	104	ADARB1	http://www.ncbi.nlm.nih.gov/sites/entrez?db=gene&Cmd=ShowDetailView&TermToSearch=104	-16.76	0.442921747601	1.2101052307	0.868883078072	0.916666666667	5.15151265996	0.593226923192	4.0621443154	-15.0	4.0
hsa-miR-637/NM_006076	http://www.ncbi.nlm.nih.gov/sites/entrez?cmd=Search&db=pubmed&term=miR-637	3268	HRBL	http://www.ncbi.nlm.nih.gov/sites/entrez?db=gene&Cmd=ShowDetailView&TermToSearch=3268	-15.97	0.345374693388	0.901463434187	0.896110171539	0.833333333333	4.58423380049	1.15591699385	4.05889955171	-15.0	4.0
hsa-let-7c/NM_032932	http://www.ncbi.nlm.nih.gov/sites/entrez?cmd=Search&db=pubmed&term=let-7c	84440	RAB11FIP4	http://www.ncbi.nlm.nih.gov/sites/entrez?db=gene&Cmd=ShowDetailView&TermToSearch=84440	-18.21	0.210830423553	0.528301783723	0.762331838565	0.734693877551	1.18142501314	4.55495803623	4.05623535369	-15.0	4.0
hsa-miR-637/NM_018649	http://www.ncbi.nlm.nih.gov/sites/entrez?cmd=Search&db=pubmed&term=miR-637	55506	H2AFY2	http://www.ncbi.nlm.nih.gov/sites/entrez?db=gene&Cmd=ShowDetailView&TermToSearch=55506	-17.61	0.659804649124	2.15079154759	0.995409519208	0.833333333333	4.58423380049	1.14776750056	4.05313698974	-15.0	4.0
hsa-miR-493-3p/NM_025196	http://www.ncbi.nlm.nih.gov/sites/entrez?cmd=Search&db=pubmed&term=miR-493-3p	80273	GRPEL1	http://www.ncbi.nlm.nih.gov/sites/entrez?db=gene&Cmd=ShowDetailView&TermToSearch=80273	-15.46	0.698752172523	2.39260949567	0.973214285714	0.75	1.48087674729	4.25064077617	4.05279490733	-15.0	4.0
hsa-miR-661/NM_000545	http://www.ncbi.nlm.nih.gov/sites/entrez?cmd=Search&db=pubmed&term=miR-661	6927	TCF1	http://www.ncbi.nlm.nih.gov/sites/entrez?db=gene&Cmd=ShowDetailView&TermToSearch=6927	-19.77	0.322218866769	0.833739117735	0.744490100859	0.8125	5.15151265996	0.579619547202	4.05252244756	-15.0	4.0
hsa-miR-637/NM_006192	http://www.ncbi.nlm.nih.gov/sites/entrez?cmd=Search&db=pubmed&term=miR-637	5075	PAX1	http://www.ncbi.nlm.nih.gov/sites/entrez?db=gene&Cmd=ShowDetailView&TermToSearch=5075	-16.92	0.380606240024	1.00816867802	0.917612949988	0.96	4.58423380049	1.1412033752	4.04849545219	-15.0	4.0
hsa-miR-661/NM_006764	http://www.ncbi.nlm.nih.gov/sites/entrez?cmd=Search&db=pubmed&term=miR-661	7866	IFRD2	http://www.ncbi.nlm.nih.gov/sites/entrez?db=gene&Cmd=ShowDetailView&TermToSearch=7866	-19.45	0.382738755797	1.01478372446	0.809114680613	0.714285714286	5.15151265996	0.573608024873	4.04827165936	-15.0	4.0
hsa-mir-43727/NM_006241	http://www.ncbi.nlm.nih.gov/sites/entrez?cmd=Search&db=pubmed&term=mir-43727	5504	PPP1R2	http://www.ncbi.nlm.nih.gov/sites/entrez?db=gene&Cmd=ShowDetailView&TermToSearch=5504	-17.21	0.317784718111	0.82096695897	0.838709677419	0.736842105263	1.77749644093	3.9469488513	4.04779408467	-15.0	4.0
hsa-miR-661/NM_001010867	http://www.ncbi.nlm.nih.gov/sites/entrez?cmd=Search&db=pubmed&term=miR-661	200205	C1orf69	http://www.ncbi.nlm.nih.gov/sites/entrez?db=gene&Cmd=ShowDetailView&TermToSearch=200205	-18.12	0.341368125552	0.889617319334	0.764288382518	0.894736842105	5.15151265996	0.572746577385	4.047662524	-15.0	4.0
hsa-miR-637/NM_006675	http://www.ncbi.nlm.nih.gov/sites/entrez?cmd=Search&db=pubmed&term=miR-637	10867	TSPAN9	http://www.ncbi.nlm.nih.gov/sites/entrez?db=gene&Cmd=ShowDetailView&TermToSearch=10867	-17.87	0.206295843776	0.516428094538	0.76105339454	0.78125	4.58423380049	1.13991129842	4.04758181594	-15.0	4.0
hsa-mir-44691/NM_024821	http://www.ncbi.nlm.nih.gov/sites/entrez?cmd=Search&db=pubmed&term=mir-44691	79879	CCDC134	http://www.ncbi.nlm.nih.gov/sites/entrez?db=gene&Cmd=ShowDetailView&TermToSearch=79879	-17.84	0.341069257789	0.888735878008	0.772058823529	0.888888888889	4.84909306842	0.873471171067	4.04646397952	-15.0	4.0
hsa-miR-661/NM_005990	http://www.ncbi.nlm.nih.gov/sites/entrez?cmd=Search&db=pubmed&term=miR-661	6793	STK10	http://www.ncbi.nlm.nih.gov/sites/entrez?db=gene&Cmd=ShowDetailView&TermToSearch=6793	-17.87	0.631242048339	1.99361661664	0.973851326111	0.888888888889	5.15151265996	0.570954437527	4.04639528975	-15.0	4.0
hsa-miR-661/NM_033013	http://www.ncbi.nlm.nih.gov/sites/entrez?cmd=Search&db=pubmed&term=miR-661	8856	NR1I2	http://www.ncbi.nlm.nih.gov/sites/entrez?db=gene&Cmd=ShowDetailView&TermToSearch=8856	-15.67	0.361812760297	0.95066333999	0.785207321629	0.875	5.15151265996	0.568984363849	4.04500223729	-15.0	4.0
hsa-miR-661/NM_022002	http://www.ncbi.nlm.nih.gov/sites/entrez?cmd=Search&db=pubmed&term=miR-661	8856	NR1I2	http://www.ncbi.nlm.nih.gov/sites/entrez?db=gene&Cmd=ShowDetailView&TermToSearch=8856	-15.67	0.361812760297	0.95066333999	0.785580874113	0.875	5.15151265996	0.568984363849	4.04500223729	-15.0	4.0
hsa-miR-661/NM_003889	http://www.ncbi.nlm.nih.gov/sites/entrez?cmd=Search&db=pubmed&term=miR-661	8856	NR1I2	http://www.ncbi.nlm.nih.gov/sites/entrez?db=gene&Cmd=ShowDetailView&TermToSearch=8856	-15.67	0.361812760297	0.95066333999	0.785954426597	0.875	5.15151265996	0.568984363849	4.04500223729	-15.0	4.0
hsa-miR-661/NM_004357	http://www.ncbi.nlm.nih.gov/sites/entrez?cmd=Search&db=pubmed&term=miR-661	977	CD151	http://www.ncbi.nlm.nih.gov/sites/entrez?db=gene&Cmd=ShowDetailView&TermToSearch=977	-18.94	0.35353957405	0.925778751315	0.77624206201	0.777777777778	5.15151265996	0.567639128427	4.0440510122	-15.0	4.0
hsa-miR-661/NM_175884	http://www.ncbi.nlm.nih.gov/sites/entrez?cmd=Search&db=pubmed&term=miR-661	168455	FLJ36031	http://www.ncbi.nlm.nih.gov/sites/entrez?db=gene&Cmd=ShowDetailView&TermToSearch=168455	-20.29	0.540581273453	1.57394650707	0.931266342921	0.857142857143	5.15151265996	0.567214917064	4.04375104947	-15.0	4.0
hsa-miR-661/NM_145798	http://www.ncbi.nlm.nih.gov/sites/entrez?cmd=Search&db=pubmed&term=miR-661	114881	OSBPL7	http://www.ncbi.nlm.nih.gov/sites/entrez?db=gene&Cmd=ShowDetailView&TermToSearch=114881	-19.11	0.442612083061	1.20905298414	0.867015315652	0.904761904762	5.15151265996	0.566745015446	4.04341877885	-15.0	4.0
hsa-miR-101/NM_016312	http://www.ncbi.nlm.nih.gov/sites/entrez?cmd=Search&db=pubmed&term=miR-101	51729	WBP11	http://www.ncbi.nlm.nih.gov/sites/entrez?db=gene&Cmd=ShowDetailView&TermToSearch=51729	-15.45	0.523624922584	1.50550563082	0.857142857143	0.888888888889	2.74343596494	2.97383971252	4.04272440144	-15.0	4.0
hsa-miR-661/NM_022767	http://www.ncbi.nlm.nih.gov/sites/entrez?cmd=Search&db=pubmed&term=miR-661	64782	ISG20L1	http://www.ncbi.nlm.nih.gov/sites/entrez?db=gene&Cmd=ShowDetailView&TermToSearch=64782	-15.3	0.667261248589	2.19441119195	0.981695928278	0.875	5.15151265996	0.561422283497	4.039655039	-15.0	4.0
hsa-miR-637/NM_021925	http://www.ncbi.nlm.nih.gov/sites/entrez?cmd=Search&db=pubmed&term=miR-637	60526	C2orf43	http://www.ncbi.nlm.nih.gov/sites/entrez?db=gene&Cmd=ShowDetailView&TermToSearch=60526	-18.37	0.327125377755	0.847943295882	0.87678183136	0.777777777778	4.58423380049	1.12578880249	4.0375957033	-15.0	4.0
hsa-miR-661/NM_020773	http://www.ncbi.nlm.nih.gov/sites/entrez?cmd=Search&db=pubmed&term=miR-661	57533	TBC1D14	http://www.ncbi.nlm.nih.gov/sites/entrez?db=gene&Cmd=ShowDetailView&TermToSearch=57533	-15.11	0.514208208028	1.46857707909	0.912962271199	0.933333333333	5.15151265996	0.550857643831	4.03218471065	-15.0	4.0
hsa-miR-637/NM_002517	http://www.ncbi.nlm.nih.gov/sites/entrez?cmd=Search&db=pubmed&term=miR-637	4861	NPAS1	http://www.ncbi.nlm.nih.gov/sites/entrez?db=gene&Cmd=ShowDetailView&TermToSearch=4861	-15.97	0.46453234733	1.28491820361	0.960135298381	0.75	4.58423380049	1.11224487023	4.02801869695	-15.0	4.0
hsa-miR-661/NM_020831	http://www.ncbi.nlm.nih.gov/sites/entrez?cmd=Search&db=pubmed&term=miR-661	57591	MKL1	http://www.ncbi.nlm.nih.gov/sites/entrez?db=gene&Cmd=ShowDetailView&TermToSearch=57591	-15.38	0.450805749269	1.23707903316	0.873365707882	0.8	5.15151265996	0.54127614327	4.02540956663	-15.0	4.0
hsa-miR-657/NM_016532	http://www.ncbi.nlm.nih.gov/sites/entrez?cmd=Search&db=pubmed&term=miR-657	51763	SKIP	http://www.ncbi.nlm.nih.gov/sites/entrez?db=gene&Cmd=ShowDetailView&TermToSearch=51763	-15.15	0.296619310786	0.760805394864	0.803571428571	0.777777777778	4.16140754953	1.5312695648	4.02533059065	-15.0	4.0
hsa-miR-661/NM_003044	http://www.ncbi.nlm.nih.gov/sites/entrez?cmd=Search&db=pubmed&term=miR-661	6539	SLC6A12	http://www.ncbi.nlm.nih.gov/sites/entrez?db=gene&Cmd=ShowDetailView&TermToSearch=6539	-21.22	0.497799402518	1.40593278107	0.903623459096	0.846153846154	5.15151265996	0.541105049857	4.02528858531	-15.0	4.0
hsa-miR-661/NM_145256	http://www.ncbi.nlm.nih.gov/sites/entrez?cmd=Search&db=pubmed&term=miR-661	126364	LRRC25	http://www.ncbi.nlm.nih.gov/sites/entrez?db=gene&Cmd=ShowDetailView&TermToSearch=126364	-20.66	0.45763143496	1.26072497379	0.876354127755	0.909090909091	5.15151265996	0.540784844366	4.02506216584	-15.0	4.0
hsa-miR-661/NM_203412	http://www.ncbi.nlm.nih.gov/sites/entrez?cmd=Search&db=pubmed&term=miR-661	164153	UBL4B	http://www.ncbi.nlm.nih.gov/sites/entrez?db=gene&Cmd=ShowDetailView&TermToSearch=164153	-15.21	0.78955206477	3.15146069635	0.997011580127	0.928571428571	5.15151265996	0.538108216799	4.02316950434	-15.0	4.0
hsa-miR-560/NM_145912	http://www.ncbi.nlm.nih.gov/sites/entrez?cmd=Search&db=pubmed&term=miR-560	150372	NFAM1	http://www.ncbi.nlm.nih.gov/sites/entrez?db=gene&Cmd=ShowDetailView&TermToSearch=150372	-17.88	0.421976094377	1.14010388524	0.882681564246	0.794871794872	3.49145554128	2.19637251024	4.02190178545	-15.0	4.0
hsa-miR-34c/NM_018092	http://www.ncbi.nlm.nih.gov/sites/entrez?cmd=Search&db=pubmed&term=miR-34c	81831	NETO2	http://www.ncbi.nlm.nih.gov/sites/entrez?db=gene&Cmd=ShowDetailView&TermToSearch=81831	-15.88	0.338232599483	0.880384932785	0.875886524823	0.806451612903	4.13558524123	1.54830563105	4.01911777931	-15.0	4.0
hsa-miR-106a/NM_014898	http://www.ncbi.nlm.nih.gov/sites/entrez?cmd=Search&db=pubmed&term=miR-106a	22835	ZFP30	http://www.ncbi.nlm.nih.gov/sites/entrez?db=gene&Cmd=ShowDetailView&TermToSearch=22835	-15.66	0.663502999963	2.17228159931	0.967532467532	0.909090909091	2.22851131258	3.45357606124	4.01784251332	-15.0	4.0
hsa-miR-661/NM_020631	http://www.ncbi.nlm.nih.gov/sites/entrez?cmd=Search&db=pubmed&term=miR-661	57449	PLEKHG5	http://www.ncbi.nlm.nih.gov/sites/entrez?db=gene&Cmd=ShowDetailView&TermToSearch=57449	-22.77	0.308281549363	0.79379410594	0.726933134105	0.75	5.15151265996	0.528651073742	4.01648229435	-15.0	4.0
hsa-mir-44691/NM_002429	http://www.ncbi.nlm.nih.gov/sites/entrez?cmd=Search&db=pubmed&term=mir-44691	4327	MMP19	http://www.ncbi.nlm.nih.gov/sites/entrez?db=gene&Cmd=ShowDetailView&TermToSearch=4327	-25.36	0.619555039045	1.9333556185	0.952941176471	0.882352941176	4.84909306842	0.827719157282	4.01411242032	-15.0	4.0
hsa-mir-02869/NM_003945	http://www.ncbi.nlm.nih.gov/sites/entrez?cmd=Search&db=pubmed&term=mir-02869	8992	ATP6V0E1	http://www.ncbi.nlm.nih.gov/sites/entrez?db=gene&Cmd=ShowDetailView&TermToSearch=8992	-15.0	0.297510291664	0.763312246499	0.770833333333	0.8	1.72981418052	3.94679008857	4.01396537279	-15.0	4.0
hsa-miR-661/NM_033259	http://www.ncbi.nlm.nih.gov/sites/entrez?cmd=Search&db=pubmed&term=miR-661	94032	CAMK2N2	http://www.ncbi.nlm.nih.gov/sites/entrez?db=gene&Cmd=ShowDetailView&TermToSearch=94032	-15.51	0.397254868686	1.06032788401	0.822189017557	0.785714285714	5.15151265996	0.525073576702	4.01395262193	-15.0	4.0
hsa-miR-661/NM_001033551	http://www.ncbi.nlm.nih.gov/sites/entrez?cmd=Search&db=pubmed&term=miR-661	146691	TOM1L2	http://www.ncbi.nlm.nih.gov/sites/entrez?db=gene&Cmd=ShowDetailView&TermToSearch=146691	-15.87	0.375545176524	0.992544236941	0.802390735898	0.923076923077	5.15151265996	0.524123707515	4.01328096299	-15.0	4.0
hsa-miR-20b/NM_003909	http://www.ncbi.nlm.nih.gov/sites/entrez?cmd=Search&db=pubmed&term=miR-20b	8895	CPNE3	http://www.ncbi.nlm.nih.gov/sites/entrez?db=gene&Cmd=ShowDetailView&TermToSearch=8895	-16.3	0.52286414189	1.50249444701	0.964705882353	0.75	2.13867203507	3.53502727755	4.01191125837	-15.0	4.0
hsa-miR-661/NM_006532	http://www.ncbi.nlm.nih.gov/sites/entrez?cmd=Search&db=pubmed&term=miR-661	8178	ELL	http://www.ncbi.nlm.nih.gov/sites/entrez?db=gene&Cmd=ShowDetailView&TermToSearch=8178	-16.01	0.501857295572	1.42123091475	0.905117669032	0.882352941176	5.15151265996	0.518952101293	4.00962408516	-15.0	4.0
hsa-miR-637/NM_019594	http://www.ncbi.nlm.nih.gov/sites/entrez?cmd=Search&db=pubmed&term=miR-637	56262	LRRC8A	http://www.ncbi.nlm.nih.gov/sites/entrez?db=gene&Cmd=ShowDetailView&TermToSearch=56262	-17.83	0.50377224036	1.42849359773	0.970524281227	0.8125	4.58423380049	1.08374979397	4.0078696353	-15.0	4.0
hsa-mir-44691/NM_016204	http://www.ncbi.nlm.nih.gov/sites/entrez?cmd=Search&db=pubmed&term=mir-44691	2658	GDF2	http://www.ncbi.nlm.nih.gov/sites/entrez?db=gene&Cmd=ShowDetailView&TermToSearch=2658	-15.66	0.534670737141	1.54979498912	0.908823529412	0.714285714286	4.84909306842	0.814302250141	4.00462523429	-15.0	4.0
hsa-miR-637/NM_024722	http://www.ncbi.nlm.nih.gov/sites/entrez?cmd=Search&db=pubmed&term=miR-637	79777	ACBD4	http://www.ncbi.nlm.nih.gov/sites/entrez?db=gene&Cmd=ShowDetailView&TermToSearch=79777	-15.25	0.236442480792	0.59606455126	0.794877989853	0.714285714286	4.58423380049	1.07828056997	4.00400230992	-15.0	4.0
hsa-miR-661/NM_002101	http://www.ncbi.nlm.nih.gov/sites/entrez?cmd=Search&db=pubmed&term=miR-661	2995	GYPC	http://www.ncbi.nlm.nih.gov/sites/entrez?db=gene&Cmd=ShowDetailView&TermToSearch=2995	-18.85	0.6415567864	2.04867275524	0.974971983564	0.8	5.15151265996	0.510954124577	4.00396866159	-15.0	4.0
hsa-miR-636/NM_017460	http://www.ncbi.nlm.nih.gov/sites/entrez?cmd=Search&db=pubmed&term=miR-636	1576	CYP3A4	http://www.ncbi.nlm.nih.gov/sites/entrez?db=gene&Cmd=ShowDetailView&TermToSearch=1576	-15.15	0.501750486207	1.42082665116	0.837579617834	0.8	2.93901282427	2.72276971366	4.00348482617	-15.0	4.0
hsa-mir-09369/NM_016433	http://www.ncbi.nlm.nih.gov/sites/entrez?cmd=Search&db=pubmed&term=mir-09369	51228	GLTP	http://www.ncbi.nlm.nih.gov/sites/entrez?db=gene&Cmd=ShowDetailView&TermToSearch=51228	-19.92	0.256379250675	0.649714219421	0.782828282828	0.9	3.60662878885	2.05480068254	4.00323517043	-15.0	4.0
hsa-miR-484/NM_001001716	http://www.ncbi.nlm.nih.gov/sites/entrez?cmd=Search&db=pubmed&term=miR-484	4793	NFKBIB	http://www.ncbi.nlm.nih.gov/sites/entrez?db=gene&Cmd=ShowDetailView&TermToSearch=4793	-16.65	0.669146045482	2.20562261975	0.95085995086	0.9	1.35863191146	4.30029564434	4.00146604895	-15.0	4.0
hsa-miR-615/NM_032753	http://www.ncbi.nlm.nih.gov/sites/entrez?cmd=Search&db=pubmed&term=miR-615	84839	RAXL1	http://www.ncbi.nlm.nih.gov/sites/entrez?db=gene&Cmd=ShowDetailView&TermToSearch=84839	-16.5	0.478011866913	1.33304566868	0.921708185053	0.722222222222	3.72516773192	1.93230667335	4.00043851636	-15.0	4.0
hsa-mir-44691/NM_000166	http://www.ncbi.nlm.nih.gov/sites/entrez?cmd=Search&db=pubmed&term=mir-44691	2705	GJB1	http://www.ncbi.nlm.nih.gov/sites/entrez?db=gene&Cmd=ShowDetailView&TermToSearch=2705	-18.82	0.648402910924	2.08624956571	0.961764705882	0.882352941176	4.84909306842	0.807511840806	3.99982368981	-15.0	4.0
hsa-miR-637/NM_018222	http://www.ncbi.nlm.nih.gov/sites/entrez?cmd=Search&db=pubmed&term=miR-637	55742	PARVA	http://www.ncbi.nlm.nih.gov/sites/entrez?db=gene&Cmd=ShowDetailView&TermToSearch=55742	-16.67	0.231469605798	0.582810308254	0.790045904808	0.838709677419	4.58423380049	1.07176039871	3.99939185261	-15.0	4.0
hsa-miR-661/NM_014603	http://www.ncbi.nlm.nih.gov/sites/entrez?cmd=Search&db=pubmed&term=miR-661	30850	CDR2L	http://www.ncbi.nlm.nih.gov/sites/entrez?db=gene&Cmd=ShowDetailView&TermToSearch=30850	-15.2	0.320172940779	0.827838487037	0.742248785954	0.888888888889	5.15151265996	0.503968388329	3.99902900012	-15.0	4.0
hsa-miR-637/NM_182676	http://www.ncbi.nlm.nih.gov/sites/entrez?cmd=Search&db=pubmed&term=miR-637	5360	PLTP	http://www.ncbi.nlm.nih.gov/sites/entrez?db=gene&Cmd=ShowDetailView&TermToSearch=5360	-23.03	0.303841804807	0.781190101093	0.860352742208	0.833333333333	4.58423380049	1.07122168834	3.99901092685	-15.0	4.0
hsa-miR-637/NM_006227	http://www.ncbi.nlm.nih.gov/sites/entrez?cmd=Search&db=pubmed&term=miR-637	5360	PLTP	http://www.ncbi.nlm.nih.gov/sites/entrez?db=gene&Cmd=ShowDetailView&TermToSearch=5360	-23.03	0.303841804807	0.781190101093	0.86059434646	0.833333333333	4.58423380049	1.07122168834	3.99901092685	-15.0	4.0
hsa-miR-657/NM_145637	http://www.ncbi.nlm.nih.gov/sites/entrez?cmd=Search&db=pubmed&term=miR-657	23780	APOL2	http://www.ncbi.nlm.nih.gov/sites/entrez?db=gene&Cmd=ShowDetailView&TermToSearch=23780	-16.69	0.327453708225	0.848896522248	0.866071428571	0.95652173913	4.16140754953	1.48827718427	3.99493038684	-15.0	4.0
hsa-miR-661/NM_015245	http://www.ncbi.nlm.nih.gov/sites/entrez?cmd=Search&db=pubmed&term=miR-661	23294	ANKS1A	http://www.ncbi.nlm.nih.gov/sites/entrez?db=gene&Cmd=ShowDetailView&TermToSearch=23294	-20.97	0.478231223152	1.33383872924	0.893911094509	0.875	5.15151265996	0.49718455175	3.99423210327	-15.0	4.0
hsa-miR-661/NM_001003945	http://www.ncbi.nlm.nih.gov/sites/entrez?cmd=Search&db=pubmed&term=miR-661	210	ALAD	http://www.ncbi.nlm.nih.gov/sites/entrez?db=gene&Cmd=ShowDetailView&TermToSearch=210	-16.9	0.313512062102	0.808716663429	0.730668658947	0.793103448276	5.15151265996	0.497142679938	3.99420249543	-15.0	4.0
hsa-miR-661/NM_000031	http://www.ncbi.nlm.nih.gov/sites/entrez?cmd=Search&db=pubmed&term=miR-661	210	ALAD	http://www.ncbi.nlm.nih.gov/sites/entrez?db=gene&Cmd=ShowDetailView&TermToSearch=210	-16.9	0.313512062102	0.808716663429	0.731042211431	0.793103448276	5.15151265996	0.497142679938	3.99420249543	-15.0	4.0
hsa-miR-661/NM_033118	http://www.ncbi.nlm.nih.gov/sites/entrez?cmd=Search&db=pubmed&term=miR-661	85366	MYLK2	http://www.ncbi.nlm.nih.gov/sites/entrez?db=gene&Cmd=ShowDetailView&TermToSearch=85366	-16.5	0.737023635486	2.67113487748	0.990661187897	0.916666666667	5.15151265996	0.496889119632	3.99402320122	-15.0	4.0
hsa-miR-601/NM_006500	http://www.ncbi.nlm.nih.gov/sites/entrez?cmd=Search&db=pubmed&term=miR-601	4162	MCAM	http://www.ncbi.nlm.nih.gov/sites/entrez?db=gene&Cmd=ShowDetailView&TermToSearch=4162	-16.97	0.596394598097	1.8199552792	0.982964224872	0.941176470588	0.0530338795239	5.5953224825	3.99399108615	-15.0	4.0
hsa-miR-637/NM_003102	http://www.ncbi.nlm.nih.gov/sites/entrez?cmd=Search&db=pubmed&term=miR-637	6649	SOD3	http://www.ncbi.nlm.nih.gov/sites/entrez?db=gene&Cmd=ShowDetailView&TermToSearch=6649	-16.9	0.478730853917	1.33564630308	0.963034549408	0.8125	4.58423380049	1.06253913966	3.9928714378	-15.0	4.0
hsa-miR-661/NM_015638	http://www.ncbi.nlm.nih.gov/sites/entrez?cmd=Search&db=pubmed&term=miR-661	26133	TRPC4AP	http://www.ncbi.nlm.nih.gov/sites/entrez?db=gene&Cmd=ShowDetailView&TermToSearch=26133	-18.07	0.379691113744	1.00533574281	0.80612626074	0.875	5.15151265996	0.492887382856	3.991193546	-15.0	4.0
hsa-miR-637/NM_000848	http://www.ncbi.nlm.nih.gov/sites/entrez?cmd=Search&db=pubmed&term=miR-637	2946	GSTM2	http://www.ncbi.nlm.nih.gov/sites/entrez?db=gene&Cmd=ShowDetailView&TermToSearch=2946	-19.11	0.871247358926	4.34783872538	0.999758395748	0.882352941176	4.58423380049	1.0584150244	3.98995524793	-15.0	4.0
hsa-miR-637/NM_001013640	http://www.ncbi.nlm.nih.gov/sites/entrez?cmd=Search&db=pubmed&term=miR-637	388503	LOC388503	http://www.ncbi.nlm.nih.gov/sites/entrez?db=gene&Cmd=ShowDetailView&TermToSearch=388503	-17.58	0.408286391661	1.09556780193	0.931384392365	0.777777777778	4.58423380049	1.05333526838	3.98636331801	-15.0	4.0
hsa-miR-661/NM_005276	http://www.ncbi.nlm.nih.gov/sites/entrez?cmd=Search&db=pubmed&term=miR-661	2819	GPD1	http://www.ncbi.nlm.nih.gov/sites/entrez?db=gene&Cmd=ShowDetailView&TermToSearch=2819	-15.99	0.380869832684	1.00898531756	0.808367575644	0.785714285714	5.15151265996	0.485978628795	3.98630831916	-15.0	4.0
hsa-miR-661/NM_033393	http://www.ncbi.nlm.nih.gov/sites/entrez?cmd=Search&db=pubmed&term=miR-661	85462	KIAA1727	http://www.ncbi.nlm.nih.gov/sites/entrez?db=gene&Cmd=ShowDetailView&TermToSearch=85462	-15.95	0.563894658402	1.67253091755	0.942099364961	0.866666666667	5.15151265996	0.483375089643	3.98446733897	-15.0	4.0
hsa-miR-637/NM_030914	http://www.ncbi.nlm.nih.gov/sites/entrez?cmd=Search&db=pubmed&term=miR-637	81605	URM1	http://www.ncbi.nlm.nih.gov/sites/entrez?db=gene&Cmd=ShowDetailView&TermToSearch=81605	-16.9	0.290883900569	0.744720048192	0.846098091326	0.727272727273	4.58423380049	1.04742399394	3.98218341576	-15.0	4.0
hsa-miR-661/NM_004455	http://www.ncbi.nlm.nih.gov/sites/entrez?cmd=Search&db=pubmed&term=miR-661	2134	EXTL1	http://www.ncbi.nlm.nih.gov/sites/entrez?db=gene&Cmd=ShowDetailView&TermToSearch=2134	-16.06	0.645906187186	2.0724466611	0.975719088532	0.954545454545	5.15151265996	0.476184334463	3.97938270722	-15.0	4.0
hsa-miR-661/NM_020064	http://www.ncbi.nlm.nih.gov/sites/entrez?cmd=Search&db=pubmed&term=miR-661	56751	BARHL1	http://www.ncbi.nlm.nih.gov/sites/entrez?db=gene&Cmd=ShowDetailView&TermToSearch=56751	-16.83	0.695834353263	2.37320194598	0.986925663056	0.833333333333	5.15151265996	0.473465254057	3.97746002703	-15.0	4.0
hsa-miR-661/NM_014963	http://www.ncbi.nlm.nih.gov/sites/entrez?cmd=Search&db=pubmed&term=miR-661	22904	SBNO2	http://www.ncbi.nlm.nih.gov/sites/entrez?db=gene&Cmd=ShowDetailView&TermToSearch=22904	-16.7	0.428722082857	1.16239539866	0.854314531192	0.857142857143	5.15151265996	0.469324323644	3.97453194705	-15.0	4.0
hsa-miR-661/NM_022727	http://www.ncbi.nlm.nih.gov/sites/entrez?cmd=Search&db=pubmed&term=miR-661	27037	HTF9C	http://www.ncbi.nlm.nih.gov/sites/entrez?db=gene&Cmd=ShowDetailView&TermToSearch=27037	-16.03	0.382364448417	1.01362125647	0.808741128129	0.8	5.15151265996	0.469089038342	3.97436557522	-15.0	4.0
hsa-miR-661/NM_004200	http://www.ncbi.nlm.nih.gov/sites/entrez?cmd=Search&db=pubmed&term=miR-661	9066	SYT7	http://www.ncbi.nlm.nih.gov/sites/entrez?db=gene&Cmd=ShowDetailView&TermToSearch=9066	-15.39	0.462673997357	1.2783742625	0.878968995144	0.888888888889	5.15151265996	0.468869545358	3.97421037024	-15.0	4.0
hsa-miR-661/NM_000246	http://www.ncbi.nlm.nih.gov/sites/entrez?cmd=Search&db=pubmed&term=miR-661	4261	CIITA	http://www.ncbi.nlm.nih.gov/sites/entrez?db=gene&Cmd=ShowDetailView&TermToSearch=4261	-20.6	0.653747123362	2.11618762361	0.978333955921	0.833333333333	5.15151265996	0.46085001941	3.96853970906	-15.0	4.0
hsa-miR-615/NM_173728	http://www.ncbi.nlm.nih.gov/sites/entrez?cmd=Search&db=pubmed&term=miR-615	22899	ARHGEF15	http://www.ncbi.nlm.nih.gov/sites/entrez?db=gene&Cmd=ShowDetailView&TermToSearch=22899	-16.0	0.344769805	0.899671416047	0.790035587189	0.764705882353	3.72516773192	1.8865698204	3.96809767748	-15.0	4.0
hsa-mir-44691/NM_001937	http://www.ncbi.nlm.nih.gov/sites/entrez?cmd=Search&db=pubmed&term=mir-44691	1805	DPT	http://www.ncbi.nlm.nih.gov/sites/entrez?db=gene&Cmd=ShowDetailView&TermToSearch=1805	-19.38	0.43304727362	1.17681244166	0.848529411765	0.846153846154	4.84909306842	0.762615644708	3.9680772851	-15.0	4.0
hsa-mir-00726/NM_015235	http://www.ncbi.nlm.nih.gov/sites/entrez?cmd=Search&db=pubmed&term=mir-00726	23283	CSTF2T	http://www.ncbi.nlm.nih.gov/sites/entrez?db=gene&Cmd=ShowDetailView&TermToSearch=23283	-15.81	0.516771424289	1.47855587961	0.972972972973	0.730769230769	0.109906745011	5.50178059708	3.96806217349	-15.0	4.0
hsa-miR-637/NM_153234	http://www.ncbi.nlm.nih.gov/sites/entrez?cmd=Search&db=pubmed&term=miR-637	167410	LIX1	http://www.ncbi.nlm.nih.gov/sites/entrez?db=gene&Cmd=ShowDetailView&TermToSearch=167410	-15.42	0.372208135121	0.982298881422	0.913988886204	0.777777777778	4.58423380049	1.02594783405	3.96699747747	-15.0	4.0
hsa-miR-106a/NM_018650	http://www.ncbi.nlm.nih.gov/sites/entrez?cmd=Search&db=pubmed&term=miR-106a	4139	MARK1	http://www.ncbi.nlm.nih.gov/sites/entrez?db=gene&Cmd=ShowDetailView&TermToSearch=4139	-15.67	0.429395433096	1.16463336967	0.824675324675	0.916666666667	2.22851131258	3.38113620855	3.96661980226	-15.0	4.0
hsa-miR-637/NM_138456	http://www.ncbi.nlm.nih.gov/sites/entrez?cmd=Search&db=pubmed&term=miR-637	116071	BATF2	http://www.ncbi.nlm.nih.gov/sites/entrez?db=gene&Cmd=ShowDetailView&TermToSearch=116071	-17.04	0.591619134511	1.79748621545	0.989611017154	0.833333333333	4.58423380049	1.02280744585	3.96477688768	-15.0	4.0
hsa-miR-661/NM_000965	http://www.ncbi.nlm.nih.gov/sites/entrez?cmd=Search&db=pubmed&term=miR-661	5915	RARB	http://www.ncbi.nlm.nih.gov/sites/entrez?db=gene&Cmd=ShowDetailView&TermToSearch=5915	-15.78	0.425698364403	1.15237480499	0.850952558835	0.8	5.15151265996	0.450802408972	3.96143497559	-15.0	4.0
hsa-miR-661/NM_016152	http://www.ncbi.nlm.nih.gov/sites/entrez?cmd=Search&db=pubmed&term=miR-661	5915	RARB	http://www.ncbi.nlm.nih.gov/sites/entrez?db=gene&Cmd=ShowDetailView&TermToSearch=5915	-15.78	0.425698364403	1.15237480499	0.851326111319	0.8	5.15151265996	0.450802408972	3.96143497559	-15.0	4.0
hsa-miR-661/NM_033102	http://www.ncbi.nlm.nih.gov/sites/entrez?cmd=Search&db=pubmed&term=miR-661	85414	SLC45A3	http://www.ncbi.nlm.nih.gov/sites/entrez?db=gene&Cmd=ShowDetailView&TermToSearch=85414	-15.55	0.409426253664	1.09924137295	0.831901382144	0.9375	5.15151265996	0.450062024726	3.96091144486	-15.0	4.0
hsa-miR-661/NM_000296	http://www.ncbi.nlm.nih.gov/sites/entrez?cmd=Search&db=pubmed&term=miR-661	5310	PKD1	http://www.ncbi.nlm.nih.gov/sites/entrez?db=gene&Cmd=ShowDetailView&TermToSearch=5310	-15.51	0.361900704614	0.950929234262	0.786327979081	0.8	5.15151265996	0.442759917368	3.95574807523	-15.0	4.0
hsa-miR-661/NM_001009944	http://www.ncbi.nlm.nih.gov/sites/entrez?cmd=Search&db=pubmed&term=miR-661	5310	PKD1	http://www.ncbi.nlm.nih.gov/sites/entrez?db=gene&Cmd=ShowDetailView&TermToSearch=5310	-15.51	0.361900704614	0.950929234262	0.786701531565	0.8	5.15151265996	0.442759917368	3.95574807523	-15.0	4.0
hsa-miR-637/NM_018172	http://www.ncbi.nlm.nih.gov/sites/entrez?cmd=Search&db=pubmed&term=miR-637	55199	FAM86C	http://www.ncbi.nlm.nih.gov/sites/entrez?db=gene&Cmd=ShowDetailView&TermToSearch=55199	-15.32	0.516435287455	1.47724419843	0.973665136506	0.833333333333	4.58423380049	1.00965770857	3.95547861928	-15.0	4.0
hsa-miR-637/NM_152563	http://www.ncbi.nlm.nih.gov/sites/entrez?cmd=Search&db=pubmed&term=miR-637	55199	FAM86C	http://www.ncbi.nlm.nih.gov/sites/entrez?db=gene&Cmd=ShowDetailView&TermToSearch=55199	-15.32	0.516435287455	1.47724419843	0.973906740759	0.833333333333	4.58423380049	1.00965770857	3.95547861928	-15.0	4.0
hsa-mir-15903/NM_006306	http://www.ncbi.nlm.nih.gov/sites/entrez?cmd=Search&db=pubmed&term=mir-15903	8243	SMC1A	http://www.ncbi.nlm.nih.gov/sites/entrez?db=gene&Cmd=ShowDetailView&TermToSearch=8243	-15.25	0.289392812102	0.740552657357	0.766917293233	0.888888888889	3.86363212003	1.7291009034	3.95465944623	-15.0	4.0
hsa-miR-637/NM_001030047	http://www.ncbi.nlm.nih.gov/sites/entrez?cmd=Search&db=pubmed&term=miR-637	354	KLK3	http://www.ncbi.nlm.nih.gov/sites/entrez?db=gene&Cmd=ShowDetailView&TermToSearch=354	-16.61	0.278027408065	0.708978061924	0.835467504228	0.785714285714	4.58423380049	1.00577224632	3.95273118257	-15.0	4.0
hsa-miR-637/NM_020062	http://www.ncbi.nlm.nih.gov/sites/entrez?cmd=Search&db=pubmed&term=miR-637	56731	SLC2A4RG	http://www.ncbi.nlm.nih.gov/sites/entrez?db=gene&Cmd=ShowDetailView&TermToSearch=56731	-15.42	0.316033584129	0.815939554058	0.868567286784	0.777777777778	4.58423380049	0.999062942367	3.94798698825	-15.0	4.0
hsa-miR-637/NM_001005367	http://www.ncbi.nlm.nih.gov/sites/entrez?cmd=Search&db=pubmed&term=miR-637	57348	TTYH1	http://www.ncbi.nlm.nih.gov/sites/entrez?db=gene&Cmd=ShowDetailView&TermToSearch=57348	-15.2	0.552869510474	1.62522555061	0.983329306596	0.833333333333	4.58423380049	0.996829246672	3.94640752688	-15.0	4.0
hsa-miR-637/NM_020659	http://www.ncbi.nlm.nih.gov/sites/entrez?cmd=Search&db=pubmed&term=miR-637	57348	TTYH1	http://www.ncbi.nlm.nih.gov/sites/entrez?db=gene&Cmd=ShowDetailView&TermToSearch=57348	-15.2	0.552869510474	1.62522555061	0.983570910848	0.714285714286	4.58423380049	0.996829246672	3.94640752688	-15.0	4.0
hsa-miR-637/NM_198573	http://www.ncbi.nlm.nih.gov/sites/entrez?cmd=Search&db=pubmed&term=miR-637	375704	C9orf165	http://www.ncbi.nlm.nih.gov/sites/entrez?db=gene&Cmd=ShowDetailView&TermToSearch=375704	-15.84	0.586248389675	1.77256366375	0.989127808649	0.75	4.58423380049	0.993176384821	3.94382456349	-15.0	4.0
hsa-miR-662/NM_000766	http://www.ncbi.nlm.nih.gov/sites/entrez?cmd=Search&db=pubmed&term=miR-662	1553	CYP2A13	http://www.ncbi.nlm.nih.gov/sites/entrez?db=gene&Cmd=ShowDetailView&TermToSearch=1553	-15.36	0.598816855238	1.83146634779	0.944444444444	0.85	3.04925956424	2.52787217102	3.94362766957	-15.0	4.0
hsa-miR-637/NM_058163	http://www.ncbi.nlm.nih.gov/sites/entrez?cmd=Search&db=pubmed&term=miR-637	90121	TSR2	http://www.ncbi.nlm.nih.gov/sites/entrez?db=gene&Cmd=ShowDetailView&TermToSearch=90121	-16.51	0.169902380203	0.422314206973	0.713698961102	0.705882352941	4.58423380049	0.990633777909	3.9420266689	-15.0	4.0
hsa-miR-661/NM_007335	http://www.ncbi.nlm.nih.gov/sites/entrez?cmd=Search&db=pubmed&term=miR-661	9940	DLEC1	http://www.ncbi.nlm.nih.gov/sites/entrez?db=gene&Cmd=ShowDetailView&TermToSearch=9940	-15.23	0.492556855333	1.38634990327	0.901755696675	0.88	5.15151265996	0.421945474279	3.94103004138	-15.0	4.0
hsa-miR-662/NM_014909	http://www.ncbi.nlm.nih.gov/sites/entrez?cmd=Search&db=pubmed&term=miR-662	22846	VASH1	http://www.ncbi.nlm.nih.gov/sites/entrez?db=gene&Cmd=ShowDetailView&TermToSearch=22846	-20.58	0.437586454492	1.19205041463	0.865079365079	0.97619047619	3.04925956424	2.52210410953	3.93954903418	-15.0	4.0
hsa-miR-637/NM_016734	http://www.ncbi.nlm.nih.gov/sites/entrez?cmd=Search&db=pubmed&term=miR-637	5079	PAX5	http://www.ncbi.nlm.nih.gov/sites/entrez?db=gene&Cmd=ShowDetailView&TermToSearch=5079	-19.05	0.428194751534	1.16064439892	0.943223000725	0.772727272727	4.58423380049	0.983118331147	3.93671244553	-15.0	4.0
hsa-mir-15903/NM_001348	http://www.ncbi.nlm.nih.gov/sites/entrez?cmd=Search&db=pubmed&term=mir-15903	1613	DAPK3	http://www.ncbi.nlm.nih.gov/sites/entrez?db=gene&Cmd=ShowDetailView&TermToSearch=1613	-15.36	0.380980654497	1.00932874183	0.84962406015	0.75	3.86363212003	1.70257602231	3.93590352294	-15.0	4.0
hsa-miR-661/NM_022369	http://www.ncbi.nlm.nih.gov/sites/entrez?cmd=Search&db=pubmed&term=miR-661	64220	STRA6	http://www.ncbi.nlm.nih.gov/sites/entrez?db=gene&Cmd=ShowDetailView&TermToSearch=64220	-15.07	0.52876604513	1.52598541258	0.923795293239	0.846153846154	5.15151265996	0.413765093433	3.93524563861	-15.0	4.0
hsa-miR-657/NM_017413	http://www.ncbi.nlm.nih.gov/sites/entrez?cmd=Search&db=pubmed&term=miR-657	8862	APLN	http://www.ncbi.nlm.nih.gov/sites/entrez?db=gene&Cmd=ShowDetailView&TermToSearch=8862	-19.15	0.406903109988	1.09111798964	0.928571428571	0.833333333333	4.16140754953	1.40085860595	3.9331161173	-15.0	4.0
hsa-mir-44691/NM_024575	http://www.ncbi.nlm.nih.gov/sites/entrez?cmd=Search&db=pubmed&term=mir-44691	79626	TNFAIP8L2	http://www.ncbi.nlm.nih.gov/sites/entrez?db=gene&Cmd=ShowDetailView&TermToSearch=79626	-15.33	0.749284971846	2.77141894486	0.988235294118	0.944444444444	4.84909306842	0.709759034823	3.93070201782	-15.0	4.0
hsa-miR-637/NM_152429	http://www.ncbi.nlm.nih.gov/sites/entrez?cmd=Search&db=pubmed&term=miR-637	143282	FGFBP3	http://www.ncbi.nlm.nih.gov/sites/entrez?db=gene&Cmd=ShowDetailView&TermToSearch=143282	-18.76	0.78563638428	3.11046388536	0.998791978739	0.952380952381	4.58423380049	0.973952417059	3.93023116553	-15.0	4.0
hsa-miR-661/NM_005027	http://www.ncbi.nlm.nih.gov/sites/entrez?cmd=Search&db=pubmed&term=miR-661	5296	PIK3R2	http://www.ncbi.nlm.nih.gov/sites/entrez?db=gene&Cmd=ShowDetailView&TermToSearch=5296	-15.9	0.519172925445	1.48795431929	0.91669779604	0.933333333333	5.15151265996	0.405001053676	3.92904852667	-15.0	4.0
hsa-miR-661/NM_001031702	http://www.ncbi.nlm.nih.gov/sites/entrez?cmd=Search&db=pubmed&term=miR-661	54437	SEMA5B	http://www.ncbi.nlm.nih.gov/sites/entrez?db=gene&Cmd=ShowDetailView&TermToSearch=54437	-15.03	0.284677847032	0.727413476428	0.702278670153	0.833333333333	5.15151265996	0.402919418011	3.92757658797	-15.0	4.0
hsa-miR-661/NM_006674	http://www.ncbi.nlm.nih.gov/sites/entrez?cmd=Search&db=pubmed&term=miR-661	10866	HCP5	http://www.ncbi.nlm.nih.gov/sites/entrez?db=gene&Cmd=ShowDetailView&TermToSearch=10866	-16.84	0.456947031385	1.25834146543	0.875233470303	0.8	5.15151265996	0.401658842187	3.92668522626	-15.0	4.0
hsa-mir-44691/NM_018891	http://www.ncbi.nlm.nih.gov/sites/entrez?cmd=Search&db=pubmed&term=mir-44691	3918	LAMC2	http://www.ncbi.nlm.nih.gov/sites/entrez?db=gene&Cmd=ShowDetailView&TermToSearch=3918	-15.49	0.60673523543	1.86964935837	0.95	0.875	4.84909306842	0.702363036942	3.92547225756	-15.0	4.0
hsa-miR-637/NM_147204	http://www.ncbi.nlm.nih.gov/sites/entrez?cmd=Search&db=pubmed&term=miR-637	59341	TRPV4	http://www.ncbi.nlm.nih.gov/sites/entrez?db=gene&Cmd=ShowDetailView&TermToSearch=59341	-15.06	0.51664901935	1.47807812022	0.974148345011	0.833333333333	4.58423380049	0.962695780767	3.92227152167	-15.0	4.0
hsa-miR-637/NM_021625	http://www.ncbi.nlm.nih.gov/sites/entrez?cmd=Search&db=pubmed&term=miR-637	59341	TRPV4	http://www.ncbi.nlm.nih.gov/sites/entrez?db=gene&Cmd=ShowDetailView&TermToSearch=59341	-15.06	0.51664901935	1.47807812022	0.974389949263	0.833333333333	4.58423380049	0.962695780767	3.92227152167	-15.0	4.0
hsa-miR-661/NM_032789	http://www.ncbi.nlm.nih.gov/sites/entrez?cmd=Search&db=pubmed&term=miR-661	84875	PARP10	http://www.ncbi.nlm.nih.gov/sites/entrez?db=gene&Cmd=ShowDetailView&TermToSearch=84875	-15.84	0.442083158123	1.20725692987	0.865894658199	0.9	5.15151265996	0.392925868238	3.92051008116	-15.0	4.0
hsa-miR-661/NM_002725	http://www.ncbi.nlm.nih.gov/sites/entrez?cmd=Search&db=pubmed&term=miR-661	5549	PRELP	http://www.ncbi.nlm.nih.gov/sites/entrez?db=gene&Cmd=ShowDetailView&TermToSearch=5549	-17.13	0.562706426196	1.66737103732	0.941725812477	0.9375	5.15151265996	0.392330186964	3.92008887089	-15.0	4.0
hsa-mir-44691/NM_017590	http://www.ncbi.nlm.nih.gov/sites/entrez?cmd=Search&db=pubmed&term=mir-44691	23264	ZC3H7B	http://www.ncbi.nlm.nih.gov/sites/entrez?db=gene&Cmd=ShowDetailView&TermToSearch=23264	-24.83	0.372062839673	0.981853806385	0.804411764706	0.833333333333	4.84909306842	0.694417680332	3.91985404202	-15.0	4.0
hsa-miR-637/NM_199072	http://www.ncbi.nlm.nih.gov/sites/entrez?cmd=Search&db=pubmed&term=miR-637	29969	MDFIC	http://www.ncbi.nlm.nih.gov/sites/entrez?db=gene&Cmd=ShowDetailView&TermToSearch=29969	-15.24	0.319377146851	0.825546840694	0.871466537811	0.9	4.58423380049	0.956439657432	3.91784777444	-15.0	4.0
hsa-miR-637/NM_014757	http://www.ncbi.nlm.nih.gov/sites/entrez?cmd=Search&db=pubmed&term=miR-637	9794	MAML1	http://www.ncbi.nlm.nih.gov/sites/entrez?db=gene&Cmd=ShowDetailView&TermToSearch=9794	-19.27	0.499188048521	1.41115398425	0.969074655714	0.782608695652	4.58423380049	0.95573966289	3.91735280355	-15.0	4.0
hsa-mir-44691/NM_022648	http://www.ncbi.nlm.nih.gov/sites/entrez?cmd=Search&db=pubmed&term=mir-44691	7145	TNS1	http://www.ncbi.nlm.nih.gov/sites/entrez?db=gene&Cmd=ShowDetailView&TermToSearch=7145	-16.09	0.483531078458	1.35309907589	0.876470588235	0.909090909091	4.84909306842	0.689872089677	3.91663982405	-15.0	4.0
hsa-miR-661/NM_032875	http://www.ncbi.nlm.nih.gov/sites/entrez?cmd=Search&db=pubmed&term=miR-661	84961	FBXL20	http://www.ncbi.nlm.nih.gov/sites/entrez?db=gene&Cmd=ShowDetailView&TermToSearch=84961	-16.28	0.486079280576	1.36242837942	0.900635039223	0.8	5.15151265996	0.385200242544	3.91504723884	-15.0	4.0
hsa-miR-615/NM_003382	http://www.ncbi.nlm.nih.gov/sites/entrez?cmd=Search&db=pubmed&term=miR-615	7434	VIPR2	http://www.ncbi.nlm.nih.gov/sites/entrez?db=gene&Cmd=ShowDetailView&TermToSearch=7434	-16.22	0.40039071677	1.07028845111	0.850533807829	0.777777777778	3.72516773192	1.80617827705	3.91125227203	-15.0	4.0
hsa-miR-661/NM_004387	http://www.ncbi.nlm.nih.gov/sites/entrez?cmd=Search&db=pubmed&term=miR-661	1482	NKX2-5	http://www.ncbi.nlm.nih.gov/sites/entrez?db=gene&Cmd=ShowDetailView&TermToSearch=1482	-18.12	0.818626503689	3.49142531037	0.998132237579	0.875	5.15151265996	0.377237661442	3.90941684375	-15.0	4.0
hsa-miR-637/NM_002999	http://www.ncbi.nlm.nih.gov/sites/entrez?cmd=Search&db=pubmed&term=miR-637	6385	SDC4	http://www.ncbi.nlm.nih.gov/sites/entrez?db=gene&Cmd=ShowDetailView&TermToSearch=6385	-15.72	0.728711905416	2.60648248562	0.998550374487	0.909090909091	4.58423380049	0.943926789901	3.90899984095	-15.0	4.0
hsa-miR-654/NM_002342	http://www.ncbi.nlm.nih.gov/sites/entrez?cmd=Search&db=pubmed&term=miR-654	4055	LTBR	http://www.ncbi.nlm.nih.gov/sites/entrez?db=gene&Cmd=ShowDetailView&TermToSearch=4055	-17.93	0.784148020706	3.09513942235	0.963636363636	0.875	1.73104323105	3.79546948485	3.90783461773	-15.0	4.0
hsa-miR-560/NM_021267	http://www.ncbi.nlm.nih.gov/sites/entrez?cmd=Search&db=pubmed&term=miR-560	2657	GDF1	http://www.ncbi.nlm.nih.gov/sites/entrez?db=gene&Cmd=ShowDetailView&TermToSearch=2657	-16.15	0.432985546719	1.17660599036	0.888268156425	0.882352941176	3.49145554128	2.03491440123	3.90773366169	-15.0	4.0
hsa-miR-661/NM_004468	http://www.ncbi.nlm.nih.gov/sites/entrez?cmd=Search&db=pubmed&term=miR-661	2275	FHL3	http://www.ncbi.nlm.nih.gov/sites/entrez?db=gene&Cmd=ShowDetailView&TermToSearch=2275	-16.44	0.628657142895	1.98009992894	0.971983563691	0.923076923077	5.15151265996	0.371073837615	3.90505836212	-15.0	4.0
hsa-mir-39780/NM_001001323	http://www.ncbi.nlm.nih.gov/sites/entrez?cmd=Search&db=pubmed&term=mir-39780	490	ATP2B1	http://www.ncbi.nlm.nih.gov/sites/entrez?db=gene&Cmd=ShowDetailView&TermToSearch=490	-15.94	0.401994082552	1.07539856932	0.729166666667	0.807692307692	2.50909617282	3.01344298582	3.90502488844	-15.0	4.0
hsa-mir-39780/NM_001682	http://www.ncbi.nlm.nih.gov/sites/entrez?cmd=Search&db=pubmed&term=mir-39780	490	ATP2B1	http://www.ncbi.nlm.nih.gov/sites/entrez?db=gene&Cmd=ShowDetailView&TermToSearch=490	-15.94	0.401994082552	1.07539856932	0.75	0.8	2.50909617282	3.01344298582	3.90502488844	-15.0	4.0
hsa-miR-637/NM_021228	http://www.ncbi.nlm.nih.gov/sites/entrez?cmd=Search&db=pubmed&term=miR-637	58506	SR-A1	http://www.ncbi.nlm.nih.gov/sites/entrez?db=gene&Cmd=ShowDetailView&TermToSearch=58506	-17.3	0.638229031141	2.03071050226	0.99347668519	0.75	4.58423380049	0.938274714265	3.90500321994	-15.0	4.0
hsa-mir-02243/NM_032932	http://www.ncbi.nlm.nih.gov/sites/entrez?cmd=Search&db=pubmed&term=mir-02243	84440	RAB11FIP4	http://www.ncbi.nlm.nih.gov/sites/entrez?db=gene&Cmd=ShowDetailView&TermToSearch=84440	-15.55	0.341524136484	0.890077558787	0.739069767442	0.816326530612	0.966952242159	4.55495803623	3.90458020295	-15.0	4.0
hsa-miR-34a/NM_004849	http://www.ncbi.nlm.nih.gov/sites/entrez?cmd=Search&db=pubmed&term=miR-34a	9474	ATG5	http://www.ncbi.nlm.nih.gov/sites/entrez?db=gene&Cmd=ShowDetailView&TermToSearch=9474	-15.4	0.674565783215	2.23829446178	0.963488843813	0.888888888889	-0.191993592217	5.71167618514	3.90300499145	-15.0	4.0
hsa-miR-661/NM_207429	http://www.ncbi.nlm.nih.gov/sites/entrez?cmd=Search&db=pubmed&term=miR-661	399948	FLJ45803	http://www.ncbi.nlm.nih.gov/sites/entrez?db=gene&Cmd=ShowDetailView&TermToSearch=399948	-20.33	0.305255276143	0.785196666273	0.723197609264	0.909090909091	5.15151265996	0.367612543182	3.90261085736	-15.0	4.0
hsa-miR-637/NM_018330	http://www.ncbi.nlm.nih.gov/sites/entrez?cmd=Search&db=pubmed&term=miR-637	57698	KIAA1598	http://www.ncbi.nlm.nih.gov/sites/entrez?db=gene&Cmd=ShowDetailView&TermToSearch=57698	-17.97	0.234131237268	0.589898286509	0.793186760087	0.833333333333	4.58423380049	0.933528699878	3.90164728099	-15.0	4.0
hsa-miR-637/NM_016081	http://www.ncbi.nlm.nih.gov/sites/entrez?cmd=Search&db=pubmed&term=miR-637	23022	PALLD	http://www.ncbi.nlm.nih.gov/sites/entrez?db=gene&Cmd=ShowDetailView&TermToSearch=23022	-16.65	0.289855507162	0.741845195866	0.844890070065	0.9	4.58423380049	0.92946260535	3.89877211797	-15.0	4.0
hsa-miR-637/NM_005670	http://www.ncbi.nlm.nih.gov/sites/entrez?cmd=Search&db=pubmed&term=miR-637	7957	EPM2A	http://www.ncbi.nlm.nih.gov/sites/entrez?db=gene&Cmd=ShowDetailView&TermToSearch=7957	-24.99	0.391585510891	1.04243147542	0.92437786905	0.727272727273	4.58423380049	0.927025647917	3.89704892885	-15.0	4.0
hsa-miR-661/NM_033446	http://www.ncbi.nlm.nih.gov/sites/entrez?cmd=Search&db=pubmed&term=miR-661	89853	FAM125B	http://www.ncbi.nlm.nih.gov/sites/entrez?db=gene&Cmd=ShowDetailView&TermToSearch=89853	-17.66	0.372062462024	0.981852649664	0.799028763541	0.913043478261	5.15151265996	0.357856768753	3.8957124831	-15.0	4.0
hsa-miR-661/NM_003023	http://www.ncbi.nlm.nih.gov/sites/entrez?cmd=Search&db=pubmed&term=miR-661	6452	SH3BP2	http://www.ncbi.nlm.nih.gov/sites/entrez?db=gene&Cmd=ShowDetailView&TermToSearch=6452	-15.45	0.472505991926	1.31324466359	0.887560702279	0.928571428571	5.15151265996	0.353317372841	3.89250264547	-15.0	4.0
hsa-miR-661/NM_198525	http://www.ncbi.nlm.nih.gov/sites/entrez?cmd=Search&db=pubmed&term=miR-661	374654	KIF7	http://www.ncbi.nlm.nih.gov/sites/entrez?db=gene&Cmd=ShowDetailView&TermToSearch=374654	-17.32	0.493192433587	1.38871330054	0.90212924916	0.8	5.15151265996	0.352124531629	3.89165917936	-15.0	4.0
hsa-miR-602/NM_018440	http://www.ncbi.nlm.nih.gov/sites/entrez?cmd=Search&db=pubmed&term=miR-602	55824	PAG1	http://www.ncbi.nlm.nih.gov/sites/entrez?db=gene&Cmd=ShowDetailView&TermToSearch=55824	-16.54	0.275517093346	0.70204824841	0.813986013986	0.763157894737	2.24013531046	3.26165171123	3.89035091168	-15.0	4.0
hsa-miR-637/NM_138563	http://www.ncbi.nlm.nih.gov/sites/entrez?cmd=Search&db=pubmed&term=miR-637	55554	KLK15	http://www.ncbi.nlm.nih.gov/sites/entrez?db=gene&Cmd=ShowDetailView&TermToSearch=55554	-16.34	0.34883363278	0.911735367833	0.899009422566	0.846153846154	4.58423380049	0.913136452882	3.88722778485	-15.0	4.0
hsa-miR-637/NM_017509	http://www.ncbi.nlm.nih.gov/sites/entrez?cmd=Search&db=pubmed&term=miR-637	55554	KLK15	http://www.ncbi.nlm.nih.gov/sites/entrez?db=gene&Cmd=ShowDetailView&TermToSearch=55554	-16.88	0.34883363278	0.911735367833	0.899251026818	0.818181818182	4.58423380049	0.913136452882	3.88722778485	-15.0	4.0
hsa-miR-637/NM_001018050	http://www.ncbi.nlm.nih.gov/sites/entrez?cmd=Search&db=pubmed&term=miR-637	171568	POLR3H	http://www.ncbi.nlm.nih.gov/sites/entrez?db=gene&Cmd=ShowDetailView&TermToSearch=171568	-18.29	0.202568832439	0.506695065842	0.758154143513	0.736842105263	4.58423380049	0.912437323974	3.88673342606	-15.0	4.0
hsa-miR-637/NM_001018052	http://www.ncbi.nlm.nih.gov/sites/entrez?cmd=Search&db=pubmed&term=miR-637	171568	POLR3H	http://www.ncbi.nlm.nih.gov/sites/entrez?db=gene&Cmd=ShowDetailView&TermToSearch=171568	-18.29	0.202568832439	0.506695065842	0.758395747765	0.736842105263	4.58423380049	0.912437323974	3.88673342606	-15.0	4.0
hsa-miR-637/NM_002278	http://www.ncbi.nlm.nih.gov/sites/entrez?cmd=Search&db=pubmed&term=miR-637	3882	KRT32	http://www.ncbi.nlm.nih.gov/sites/entrez?db=gene&Cmd=ShowDetailView&TermToSearch=3882	-17.79	0.489990269043	1.37683574708	0.96545059193	0.714285714286	4.58423380049	0.91054154859	3.88539291043	-15.0	4.0
hsa-mir-09369/NM_003916	http://www.ncbi.nlm.nih.gov/sites/entrez?cmd=Search&db=pubmed&term=mir-09369	8905	AP1S2	http://www.ncbi.nlm.nih.gov/sites/entrez?db=gene&Cmd=ShowDetailView&TermToSearch=8905	-17.02	0.24431894067	0.617159811063	0.777777777778	0.8	3.60662878885	1.88697159231	3.88456208265	-15.0	4.0
hsa-miR-661/NM_000961	http://www.ncbi.nlm.nih.gov/sites/entrez?cmd=Search&db=pubmed&term=miR-661	5740	PTGIS	http://www.ncbi.nlm.nih.gov/sites/entrez?db=gene&Cmd=ShowDetailView&TermToSearch=5740	-17.05	0.284292049764	0.726340937422	0.701905117669	0.9	5.15151265996	0.340722837654	3.88359696424	-15.0	4.0
hsa-mir-09369/NM_001007024	http://www.ncbi.nlm.nih.gov/sites/entrez?cmd=Search&db=pubmed&term=mir-09369	9527	GOSR1	http://www.ncbi.nlm.nih.gov/sites/entrez?db=gene&Cmd=ShowDetailView&TermToSearch=9527	-16.34	0.560399809915	1.65739767148	0.949494949495	0.967741935484	3.60662878885	1.88471490353	3.88296636271	-15.0	4.0
hsa-mir-09369/NM_001007025	http://www.ncbi.nlm.nih.gov/sites/entrez?cmd=Search&db=pubmed&term=mir-09369	9527	GOSR1	http://www.ncbi.nlm.nih.gov/sites/entrez?db=gene&Cmd=ShowDetailView&TermToSearch=9527	-16.34	0.560399809915	1.65739767148	0.954545454545	0.967741935484	3.60662878885	1.88471490353	3.88296636271	-15.0	4.0
hsa-mir-09369/NM_004871	http://www.ncbi.nlm.nih.gov/sites/entrez?cmd=Search&db=pubmed&term=mir-09369	9527	GOSR1	http://www.ncbi.nlm.nih.gov/sites/entrez?db=gene&Cmd=ShowDetailView&TermToSearch=9527	-16.34	0.560399809915	1.65739767148	0.959595959596	0.967741935484	3.60662878885	1.88471490353	3.88296636271	-15.0	4.0
hsa-miR-661/NM_006546	http://www.ncbi.nlm.nih.gov/sites/entrez?cmd=Search&db=pubmed&term=miR-661	10642	IGF2BP1	http://www.ncbi.nlm.nih.gov/sites/entrez?db=gene&Cmd=ShowDetailView&TermToSearch=10642	-17.85	0.536675991426	1.55795258763	0.928277923048	0.916666666667	5.15151265996	0.339116608978	3.88246118905	-15.0	4.0
hsa-mir-44691/NM_002185	http://www.ncbi.nlm.nih.gov/sites/entrez?cmd=Search&db=pubmed&term=mir-44691	3575	IL7R	http://www.ncbi.nlm.nih.gov/sites/entrez?db=gene&Cmd=ShowDetailView&TermToSearch=3575	-21.32	0.31337076426	0.808312479824	0.742647058824	0.8	4.84909306842	0.638305368226	3.88017664562	-15.0	4.0
hsa-miR-596/NM_006213	http://www.ncbi.nlm.nih.gov/sites/entrez?cmd=Search&db=pubmed&term=miR-596	5260	PHKG1	http://www.ncbi.nlm.nih.gov/sites/entrez?db=gene&Cmd=ShowDetailView&TermToSearch=5260	-16.49	0.33923933939	0.883345590926	0.891846921797	0.727272727273	2.33299083802	3.15106115908	3.87781035553	-15.0	4.0
hsa-miR-661/NM_031910	http://www.ncbi.nlm.nih.gov/sites/entrez?cmd=Search&db=pubmed&term=miR-661	114904	C1QTNF6	http://www.ncbi.nlm.nih.gov/sites/entrez?db=gene&Cmd=ShowDetailView&TermToSearch=114904	-16.35	0.364108697226	0.957614572822	0.78894284647	0.882352941176	5.15151265996	0.332066188546	3.87747578895	-15.0	4.0
hsa-miR-637/NM_016369	http://www.ncbi.nlm.nih.gov/sites/entrez?cmd=Search&db=pubmed&term=miR-637	51208	CLDN18	http://www.ncbi.nlm.nih.gov/sites/entrez?db=gene&Cmd=ShowDetailView&TermToSearch=51208	-21.29	0.364178379813	0.957825859033	0.90915680116	0.846153846154	4.58423380049	0.898680292273	3.87700573566	-15.0	4.0
hsa-miR-637/NM_020248	http://www.ncbi.nlm.nih.gov/sites/entrez?cmd=Search&db=pubmed&term=miR-637	56998	CTNNBIP1	http://www.ncbi.nlm.nih.gov/sites/entrez?db=gene&Cmd=ShowDetailView&TermToSearch=56998	-15.8	0.354689876285	0.929223610416	0.90166706934	0.727272727273	4.58423380049	0.89757370654	3.87622326138	-15.0	4.0
hsa-miR-106a/NM_004330	http://www.ncbi.nlm.nih.gov/sites/entrez?cmd=Search&db=pubmed&term=miR-106a	663	BNIP2	http://www.ncbi.nlm.nih.gov/sites/entrez?db=gene&Cmd=ShowDetailView&TermToSearch=663	-16.26	0.391925974184	1.04350221628	0.805194805195	0.857142857143	2.22851131258	3.25291480017	3.8759535749	-15.0	4.0
hsa-miR-661/NM_013400	http://www.ncbi.nlm.nih.gov/sites/entrez?cmd=Search&db=pubmed&term=miR-661	29803	REPIN1	http://www.ncbi.nlm.nih.gov/sites/entrez?db=gene&Cmd=ShowDetailView&TermToSearch=29803	-15.09	0.423630867146	1.14555030908	0.846843481509	0.769230769231	5.15151265996	0.327748038795	3.87442239598	-15.0	4.0
hsa-miR-661/NM_014374	http://www.ncbi.nlm.nih.gov/sites/entrez?cmd=Search&db=pubmed&term=miR-661	29803	REPIN1	http://www.ncbi.nlm.nih.gov/sites/entrez?db=gene&Cmd=ShowDetailView&TermToSearch=29803	-15.09	0.423630867146	1.14555030908	0.847217033993	0.75	5.15151265996	0.327748038795	3.87442239598	-15.0	4.0
hsa-mir-44691/NM_021976	http://www.ncbi.nlm.nih.gov/sites/entrez?cmd=Search&db=pubmed&term=mir-44691	6257	RXRB	http://www.ncbi.nlm.nih.gov/sites/entrez?db=gene&Cmd=ShowDetailView&TermToSearch=6257	-15.93	0.271830675188	0.691899873893	0.710294117647	0.8	4.84909306842	0.629134194595	3.87369164656	-15.0	4.0
hsa-miR-637/NM_001003408	http://www.ncbi.nlm.nih.gov/sites/entrez?cmd=Search&db=pubmed&term=miR-637	3983	ABLIM1	http://www.ncbi.nlm.nih.gov/sites/entrez?db=gene&Cmd=ShowDetailView&TermToSearch=3983	-17.28	0.341386493793	0.889671502168	0.888862043972	0.846153846154	4.58423380049	0.893832725926	3.87357798862	-15.0	4.0
hsa-miR-637/NM_001003407	http://www.ncbi.nlm.nih.gov/sites/entrez?cmd=Search&db=pubmed&term=miR-637	3983	ABLIM1	http://www.ncbi.nlm.nih.gov/sites/entrez?db=gene&Cmd=ShowDetailView&TermToSearch=3983	-17.28	0.341386493793	0.889671502168	0.889103648224	0.846153846154	4.58423380049	0.893832725926	3.87357798862	-15.0	4.0
hsa-miR-637/NM_006720	http://www.ncbi.nlm.nih.gov/sites/entrez?cmd=Search&db=pubmed&term=miR-637	3983	ABLIM1	http://www.ncbi.nlm.nih.gov/sites/entrez?db=gene&Cmd=ShowDetailView&TermToSearch=3983	-17.28	0.341386493793	0.889671502168	0.889345252476	0.846153846154	4.58423380049	0.893832725926	3.87357798862	-15.0	4.0
hsa-miR-637/NM_002313	http://www.ncbi.nlm.nih.gov/sites/entrez?cmd=Search&db=pubmed&term=miR-637	3983	ABLIM1	http://www.ncbi.nlm.nih.gov/sites/entrez?db=gene&Cmd=ShowDetailView&TermToSearch=3983	-17.28	0.341386493793	0.889671502168	0.889586856729	0.846153846154	4.58423380049	0.893832725926	3.87357798862	-15.0	4.0
hsa-miR-661/NM_194255	http://www.ncbi.nlm.nih.gov/sites/entrez?cmd=Search&db=pubmed&term=miR-661	6573	SLC19A1	http://www.ncbi.nlm.nih.gov/sites/entrez?db=gene&Cmd=ShowDetailView&TermToSearch=6573	-16.63	0.34125507045	0.889283853573	0.763541277549	0.727272727273	5.15151265996	0.326497280229	3.87353797611	-15.0	4.0
hsa-miR-637/NM_033410	http://www.ncbi.nlm.nih.gov/sites/entrez?cmd=Search&db=pubmed&term=miR-637	92595	ZNF764	http://www.ncbi.nlm.nih.gov/sites/entrez?db=gene&Cmd=ShowDetailView&TermToSearch=92595	-22.59	0.39896837259	1.06576507246	0.927760328582	0.777777777778	4.58423380049	0.893259746822	3.87317283121	-15.0	4.0
hsa-mir-09369/NM_016061	http://www.ncbi.nlm.nih.gov/sites/entrez?cmd=Search&db=pubmed&term=mir-09369	51646	YPEL5	http://www.ncbi.nlm.nih.gov/sites/entrez?db=gene&Cmd=ShowDetailView&TermToSearch=51646	-16.41	0.521363907173	1.49657095087	0.919191919192	0.833333333333	3.60662878885	1.86806439675	3.87119267645	-15.0	4.0
hsa-miR-637/NM_015094	http://www.ncbi.nlm.nih.gov/sites/entrez?cmd=Search&db=pubmed&term=miR-637	23119	HIC2	http://www.ncbi.nlm.nih.gov/sites/entrez?db=gene&Cmd=ShowDetailView&TermToSearch=23119	-16.82	0.32835624149	0.851518580916	0.877989852621	0.782608695652	4.58423380049	0.889787614582	3.87071766296	-15.0	4.0
hsa-mir-09369/NM_015000	http://www.ncbi.nlm.nih.gov/sites/entrez?cmd=Search&db=pubmed&term=mir-09369	23012	STK38L	http://www.ncbi.nlm.nih.gov/sites/entrez?db=gene&Cmd=ShowDetailView&TermToSearch=23012	-15.98	0.706447245852	2.44492672902	0.994949494949	0.916666666667	3.60662878885	1.86652587508	3.87010477735	-15.0	4.0
hsa-miR-17-5p/NM_001029839	http://www.ncbi.nlm.nih.gov/sites/entrez?cmd=Search&db=pubmed&term=miR-17-5p	285343	C3orf23	http://www.ncbi.nlm.nih.gov/sites/entrez?db=gene&Cmd=ShowDetailView&TermToSearch=285343	-15.75	0.393284487752	1.04777972819	0.877697841727	0.875	2.65119207185	2.82193663353	3.87008642188	-15.0	4.0
hsa-miR-661/NM_031313	http://www.ncbi.nlm.nih.gov/sites/entrez?cmd=Search&db=pubmed&term=miR-661	251	ALPPL2	http://www.ncbi.nlm.nih.gov/sites/entrez?db=gene&Cmd=ShowDetailView&TermToSearch=251	-17.99	0.432748999829	1.17581502609	0.857676503549	0.777777777778	5.15151265996	0.320598095006	3.86936662224	-15.0	4.0
hsa-miR-491/NM_018400	http://www.ncbi.nlm.nih.gov/sites/entrez?cmd=Search&db=pubmed&term=miR-491	55800	SCN3B	http://www.ncbi.nlm.nih.gov/sites/entrez?db=gene&Cmd=ShowDetailView&TermToSearch=55800	-15.91	0.512394747662	1.46154949349	0.965699208443	0.857142857143	2.47815859731	2.99268655944	3.86847170916	-15.0	4.0
hsa-miR-637/NM_002448	http://www.ncbi.nlm.nih.gov/sites/entrez?cmd=Search&db=pubmed&term=miR-637	4487	MSX1	http://www.ncbi.nlm.nih.gov/sites/entrez?db=gene&Cmd=ShowDetailView&TermToSearch=4487	-20.5	0.296190105566	0.759598566941	0.850446967867	0.8125	4.58423380049	0.886237859833	3.8682076073	-15.0	4.0
hsa-let-7d/NM_032932	http://www.ncbi.nlm.nih.gov/sites/entrez?cmd=Search&db=pubmed&term=let-7d	84440	RAB11FIP4	http://www.ncbi.nlm.nih.gov/sites/entrez?db=gene&Cmd=ShowDetailView&TermToSearch=84440	-15.01	0.43497319856	1.18326414331	0.881118881119	0.918367346939	0.914155888319	4.55495803623	3.86724754313	-15.0	4.0
hsa-miR-661/NM_015549	http://www.ncbi.nlm.nih.gov/sites/entrez?cmd=Search&db=pubmed&term=miR-661	26030	PLEKHG3	http://www.ncbi.nlm.nih.gov/sites/entrez?db=gene&Cmd=ShowDetailView&TermToSearch=26030	-20.16	0.467469188912	1.2953041321	0.883451624953	0.857142857143	5.15151265996	0.316332942007	3.86635070363	-15.0	4.0
hsa-miR-661/NM_014212	http://www.ncbi.nlm.nih.gov/sites/entrez?cmd=Search&db=pubmed&term=miR-661	3227	HOXC11	http://www.ncbi.nlm.nih.gov/sites/entrez?db=gene&Cmd=ShowDetailView&TermToSearch=3227	-15.68	0.597001889085	1.82283395752	0.956667911842	0.8	5.15151265996	0.312695352119	3.86377853915	-15.0	4.0
hsa-miR-661/NM_153487	http://www.ncbi.nlm.nih.gov/sites/entrez?cmd=Search&db=pubmed&term=miR-661	266727	MDGA1	http://www.ncbi.nlm.nih.gov/sites/entrez?db=gene&Cmd=ShowDetailView&TermToSearch=266727	-20.04	0.395097289942	1.05350029928	0.819947702652	0.861111111111	5.15151265996	0.311845511846	3.86317761133	-15.0	4.0
hsa-miR-615/NM_020745	http://www.ncbi.nlm.nih.gov/sites/entrez?cmd=Search&db=pubmed&term=miR-615	57505	AARS2	http://www.ncbi.nlm.nih.gov/sites/entrez?db=gene&Cmd=ShowDetailView&TermToSearch=57505	-15.84	0.503656749806	1.42805478762	0.946619217082	0.916666666667	3.72516773192	1.73527286228	3.86111457243	-15.0	4.0
hsa-miR-637/NM_005564	http://www.ncbi.nlm.nih.gov/sites/entrez?cmd=Search&db=pubmed&term=miR-637	3934	LCN2	http://www.ncbi.nlm.nih.gov/sites/entrez?db=gene&Cmd=ShowDetailView&TermToSearch=3934	-23.14	0.446635634913	1.2227673165	0.951437545301	0.857142857143	4.58423380049	0.873767365332	3.85938963608	-15.0	4.0
hsa-miR-661/NM_021155	http://www.ncbi.nlm.nih.gov/sites/entrez?cmd=Search&db=pubmed&term=miR-661	30835	CD209	http://www.ncbi.nlm.nih.gov/sites/entrez?db=gene&Cmd=ShowDetailView&TermToSearch=30835	-15.6	0.50333147772	1.4268194569	0.906238326485	0.9375	5.15151265996	0.305842500863	3.85893284156	-15.0	4.0
hsa-miR-661/NM_005867	http://www.ncbi.nlm.nih.gov/sites/entrez?cmd=Search&db=pubmed&term=miR-661	10281	DSCR4	http://www.ncbi.nlm.nih.gov/sites/entrez?db=gene&Cmd=ShowDetailView&TermToSearch=10281	-15.33	0.565253960951	1.6784523514	0.943220022413	0.833333333333	5.15151265996	0.30193316934	3.85616852673	-15.0	4.0
hsa-miR-560/NM_080621	http://www.ncbi.nlm.nih.gov/sites/entrez?cmd=Search&db=pubmed&term=miR-560	140700	SAMD10	http://www.ncbi.nlm.nih.gov/sites/entrez?db=gene&Cmd=ShowDetailView&TermToSearch=140700	-16.13	0.327580614641	0.849265055926	0.810055865922	0.8	3.49145554128	1.96146048047	3.85579389622	-15.0	4.0
hsa-miR-93/NM_003941	http://www.ncbi.nlm.nih.gov/sites/entrez?cmd=Search&db=pubmed&term=miR-93	8976	WASL	http://www.ncbi.nlm.nih.gov/sites/entrez?db=gene&Cmd=ShowDetailView&TermToSearch=8976	-17.62	0.395355465713	1.05431619534	0.88125	0.9375	3.44807246187	2.00351016901	3.85485104649	-15.0	4.0
hsa-mir-44691/NM_005189	http://www.ncbi.nlm.nih.gov/sites/entrez?cmd=Search&db=pubmed&term=mir-44691	84733	CBX2	http://www.ncbi.nlm.nih.gov/sites/entrez?db=gene&Cmd=ShowDetailView&TermToSearch=84733	-15.88	0.474290511802	1.31964044908	0.870588235294	0.954545454545	4.84909306842	0.601357674309	3.85405068071	-15.0	4.0
hsa-mir-09369/NM_032509	http://www.ncbi.nlm.nih.gov/sites/entrez?cmd=Search&db=pubmed&term=mir-09369	84549	RBM13	http://www.ncbi.nlm.nih.gov/sites/entrez?db=gene&Cmd=ShowDetailView&TermToSearch=84549	-16.25	0.463057134695	1.27972167015	0.883838383838	0.8125	3.60662878885	1.84180666962	3.85262565954	-15.0	4.0
hsa-miR-661/NM_015227	http://www.ncbi.nlm.nih.gov/sites/entrez?cmd=Search&db=pubmed&term=miR-661	23275	POFUT2	http://www.ncbi.nlm.nih.gov/sites/entrez?db=gene&Cmd=ShowDetailView&TermToSearch=23275	-19.62	0.48081770308	1.34321439691	0.895405304445	0.857142857143	5.15151265996	0.296140295395	3.85207234628	-15.0	4.0
hsa-miR-661/NM_133635	http://www.ncbi.nlm.nih.gov/sites/entrez?cmd=Search&db=pubmed&term=miR-661	23275	POFUT2	http://www.ncbi.nlm.nih.gov/sites/entrez?db=gene&Cmd=ShowDetailView&TermToSearch=23275	-19.62	0.48081770308	1.34321439691	0.895778856929	0.866666666667	5.15151265996	0.296140295395	3.85207234628	-15.0	4.0
hsa-miR-661/NM_133634	http://www.ncbi.nlm.nih.gov/sites/entrez?cmd=Search&db=pubmed&term=miR-661	23275	POFUT2	http://www.ncbi.nlm.nih.gov/sites/entrez?db=gene&Cmd=ShowDetailView&TermToSearch=23275	-19.62	0.48081770308	1.34321439691	0.896152409414	0.842105263158	5.15151265996	0.296140295395	3.85207234628	-15.0	4.0
hsa-miR-637/NM_002457	http://www.ncbi.nlm.nih.gov/sites/entrez?cmd=Search&db=pubmed&term=miR-637	4583	MUC2	http://www.ncbi.nlm.nih.gov/sites/entrez?db=gene&Cmd=ShowDetailView&TermToSearch=4583	-17.45	0.409915892278	1.10082128728	0.932109205122	0.75	4.58423380049	0.861842476555	3.85095746636	-15.0	4.0
hsa-miR-637/NM_033262	http://www.ncbi.nlm.nih.gov/sites/entrez?cmd=Search&db=pubmed&term=miR-637	6547	SLC8A3	http://www.ncbi.nlm.nih.gov/sites/entrez?db=gene&Cmd=ShowDetailView&TermToSearch=6547	-15.54	0.180457738959	0.44940741949	0.72650398647	0.888888888889	4.58423380049	0.849163143184	3.84199182375	-15.0	4.0
hsa-miR-637/NM_183002	http://www.ncbi.nlm.nih.gov/sites/entrez?cmd=Search&db=pubmed&term=miR-637	6547	SLC8A3	http://www.ncbi.nlm.nih.gov/sites/entrez?db=gene&Cmd=ShowDetailView&TermToSearch=6547	-15.54	0.180457738959	0.44940741949	0.726745590722	0.888888888889	4.58423380049	0.849163143184	3.84199182375	-15.0	4.0
hsa-miR-637/NM_182936	http://www.ncbi.nlm.nih.gov/sites/entrez?cmd=Search&db=pubmed&term=miR-637	6547	SLC8A3	http://www.ncbi.nlm.nih.gov/sites/entrez?db=gene&Cmd=ShowDetailView&TermToSearch=6547	-15.54	0.180457738959	0.44940741949	0.726987194975	0.888888888889	4.58423380049	0.849163143184	3.84199182375	-15.0	4.0
hsa-miR-637/NM_182932	http://www.ncbi.nlm.nih.gov/sites/entrez?cmd=Search&db=pubmed&term=miR-637	6547	SLC8A3	http://www.ncbi.nlm.nih.gov/sites/entrez?db=gene&Cmd=ShowDetailView&TermToSearch=6547	-15.54	0.180457738959	0.44940741949	0.727228799227	0.888888888889	4.58423380049	0.849163143184	3.84199182375	-15.0	4.0
hsa-miR-637/NM_058240	http://www.ncbi.nlm.nih.gov/sites/entrez?cmd=Search&db=pubmed&term=miR-637	6547	SLC8A3	http://www.ncbi.nlm.nih.gov/sites/entrez?db=gene&Cmd=ShowDetailView&TermToSearch=6547	-15.54	0.180457738959	0.44940741949	0.727470403479	0.888888888889	4.58423380049	0.849163143184	3.84199182375	-15.0	4.0
hsa-miR-34c/NM_015980	http://www.ncbi.nlm.nih.gov/sites/entrez?cmd=Search&db=pubmed&term=miR-34c	51617	HMP19	http://www.ncbi.nlm.nih.gov/sites/entrez?db=gene&Cmd=ShowDetailView&TermToSearch=51617	-16.94	0.316352509771	0.816854478893	0.854609929078	0.785714285714	4.13558524123	1.29761228527	3.84185081451	-15.0	4.0
hsa-miR-637/NM_175063	http://www.ncbi.nlm.nih.gov/sites/entrez?cmd=Search&db=pubmed&term=miR-637	284361	LOC284361	http://www.ncbi.nlm.nih.gov/sites/entrez?db=gene&Cmd=ShowDetailView&TermToSearch=284361	-17.07	0.492988968012	1.38795639462	0.967141821696	0.916666666667	4.58423380049	0.848775672073	3.8417178403	-15.0	4.0
hsa-miR-661/NM_052813	http://www.ncbi.nlm.nih.gov/sites/entrez?cmd=Search&db=pubmed&term=miR-661	64170	CARD9	http://www.ncbi.nlm.nih.gov/sites/entrez?db=gene&Cmd=ShowDetailView&TermToSearch=64170	-22.48	0.465628112395	1.28878693153	0.880836757564	0.75	5.15151265996	0.277692218488	3.839027586	-15.0	4.0
hsa-miR-657/NM_182623	http://www.ncbi.nlm.nih.gov/sites/entrez?cmd=Search&db=pubmed&term=miR-657	348487	C1orf117	http://www.ncbi.nlm.nih.gov/sites/entrez?db=gene&Cmd=ShowDetailView&TermToSearch=348487	-19.2	0.570400653332	1.70105595531	0.977678571429	0.923076923077	4.16140754953	1.26664022668	3.83820939116	-15.0	4.0
hsa-miR-661/NM_020405	http://www.ncbi.nlm.nih.gov/sites/entrez?cmd=Search&db=pubmed&term=miR-661	57125	PLXDC1	http://www.ncbi.nlm.nih.gov/sites/entrez?db=gene&Cmd=ShowDetailView&TermToSearch=57125	-16.7	0.664940185386	2.1807089981	0.981322375794	0.964285714286	5.15151265996	0.274653476258	3.83687887076	-15.0	4.0
hsa-miR-34b/NM_016021	http://www.ncbi.nlm.nih.gov/sites/entrez?cmd=Search&db=pubmed&term=miR-34b	51465	UBE2J1	http://www.ncbi.nlm.nih.gov/sites/entrez?db=gene&Cmd=ShowDetailView&TermToSearch=51465	-15.07	0.369186843544	0.973061100156	0.92	0.833333333333	2.54076610189	2.88503162379	3.83661836517	-15.0	4.0
hsa-miR-661/NM_002473	http://www.ncbi.nlm.nih.gov/sites/entrez?cmd=Search&db=pubmed&term=miR-661	4627	MYH9	http://www.ncbi.nlm.nih.gov/sites/entrez?db=gene&Cmd=ShowDetailView&TermToSearch=4627	-15.88	0.688942342206	2.3282555226	0.985805005603	0.96	5.15151265996	0.269257992282	3.83306368746	-15.0	4.0
hsa-miR-661/NM_003621	http://www.ncbi.nlm.nih.gov/sites/entrez?cmd=Search&db=pubmed&term=miR-661	8495	PPFIBP2	http://www.ncbi.nlm.nih.gov/sites/entrez?db=gene&Cmd=ShowDetailView&TermToSearch=8495	-18.25	0.382794310843	1.01495630891	0.809488233097	0.75	5.15151265996	0.268908416145	3.8328164998	-15.0	4.0
hsa-mir-44691/NM_003371	http://www.ncbi.nlm.nih.gov/sites/entrez?cmd=Search&db=pubmed&term=mir-44691	7410	VAV2	http://www.ncbi.nlm.nih.gov/sites/entrez?db=gene&Cmd=ShowDetailView&TermToSearch=7410	-17.18	0.707899147714	2.45498866724	0.977941176471	0.971428571429	4.84909306842	0.571163946561	3.83270049107	-15.0	4.0
hsa-miR-657/NM_006738	http://www.ncbi.nlm.nih.gov/sites/entrez?cmd=Search&db=pubmed&term=miR-657	11214	AKAP13	http://www.ncbi.nlm.nih.gov/sites/entrez?db=gene&Cmd=ShowDetailView&TermToSearch=11214	-16.74	0.383430415125	1.01693331814	0.892857142857	0.916666666667	4.16140754953	1.25814717566	3.83220389719	-15.0	4.0
hsa-miR-657/NM_007200	http://www.ncbi.nlm.nih.gov/sites/entrez?cmd=Search&db=pubmed&term=miR-657	11214	AKAP13	http://www.ncbi.nlm.nih.gov/sites/entrez?db=gene&Cmd=ShowDetailView&TermToSearch=11214	-16.74	0.383430415125	1.01693331814	0.897321428571	0.916666666667	4.16140754953	1.25814717566	3.83220389719	-15.0	4.0
hsa-miR-657/NM_144767	http://www.ncbi.nlm.nih.gov/sites/entrez?cmd=Search&db=pubmed&term=miR-657	11214	AKAP13	http://www.ncbi.nlm.nih.gov/sites/entrez?db=gene&Cmd=ShowDetailView&TermToSearch=11214	-16.74	0.383430415125	1.01693331814	0.901785714286	0.916666666667	4.16140754953	1.25814717566	3.83220389719	-15.0	4.0
hsa-mir-44691/NM_145301	http://www.ncbi.nlm.nih.gov/sites/entrez?cmd=Search&db=pubmed&term=mir-44691	201158	FAM18B2	http://www.ncbi.nlm.nih.gov/sites/entrez?db=gene&Cmd=ShowDetailView&TermToSearch=201158	-17.71	0.288645404319	0.738465970104	0.725	0.8	4.84909306842	0.5666064971	3.82947788765	-15.0	4.0
hsa-mir-44691/NM_145687	http://www.ncbi.nlm.nih.gov/sites/entrez?cmd=Search&db=pubmed&term=mir-44691	9448	MAP4K4	http://www.ncbi.nlm.nih.gov/sites/entrez?db=gene&Cmd=ShowDetailView&TermToSearch=9448	-15.36	0.486013933785	1.36218857033	0.877941176471	0.947368421053	4.84909306842	0.566488736056	3.82939461802	-15.0	4.0
hsa-mir-44691/NM_004834	http://www.ncbi.nlm.nih.gov/sites/entrez?cmd=Search&db=pubmed&term=mir-44691	9448	MAP4K4	http://www.ncbi.nlm.nih.gov/sites/entrez?db=gene&Cmd=ShowDetailView&TermToSearch=9448	-15.36	0.486013933785	1.36218857033	0.879411764706	0.947368421053	4.84909306842	0.566488736056	3.82939461802	-15.0	4.0
hsa-mir-44691/NM_145686	http://www.ncbi.nlm.nih.gov/sites/entrez?cmd=Search&db=pubmed&term=mir-44691	9448	MAP4K4	http://www.ncbi.nlm.nih.gov/sites/entrez?db=gene&Cmd=ShowDetailView&TermToSearch=9448	-15.36	0.486013933785	1.36218857033	0.880882352941	0.947368421053	4.84909306842	0.566488736056	3.82939461802	-15.0	4.0
hsa-miR-661/NM_000799	http://www.ncbi.nlm.nih.gov/sites/entrez?cmd=Search&db=pubmed&term=miR-661	2056	EPO	http://www.ncbi.nlm.nih.gov/sites/entrez?db=gene&Cmd=ShowDetailView&TermToSearch=2056	-15.03	0.424744481115	1.14922345514	0.84871124393	0.923076923077	5.15151265996	0.261767027165	3.82776677523	-15.0	4.0
hsa-miR-661/NM_004431	http://www.ncbi.nlm.nih.gov/sites/entrez?cmd=Search&db=pubmed&term=miR-661	1969	EPHA2	http://www.ncbi.nlm.nih.gov/sites/entrez?db=gene&Cmd=ShowDetailView&TermToSearch=1969	-15.42	0.417377335537	1.12504024413	0.841987299216	0.714285714286	5.15151265996	0.261422097683	3.82752287325	-15.0	4.0
hsa-miR-637/NM_002429	http://www.ncbi.nlm.nih.gov/sites/entrez?cmd=Search&db=pubmed&term=miR-637	4327	MMP19	http://www.ncbi.nlm.nih.gov/sites/entrez?db=gene&Cmd=ShowDetailView&TermToSearch=4327	-15.17	0.331897388524	0.861831755101	0.880164290892	0.705882352941	4.58423380049	0.827719157282	3.8268286359	-15.0	4.0
hsa-miR-637/NM_000411	http://www.ncbi.nlm.nih.gov/sites/entrez?cmd=Search&db=pubmed&term=miR-637	3141	HLCS	http://www.ncbi.nlm.nih.gov/sites/entrez?db=gene&Cmd=ShowDetailView&TermToSearch=3141	-15.51	0.264231924004	0.671084279964	0.823145687364	0.75	4.58423380049	0.827042509341	3.82635017356	-15.0	4.0
hsa-miR-661/NM_003466	http://www.ncbi.nlm.nih.gov/sites/entrez?cmd=Search&db=pubmed&term=miR-661	7849	PAX8	http://www.ncbi.nlm.nih.gov/sites/entrez?db=gene&Cmd=ShowDetailView&TermToSearch=7849	-17.3	0.399078190218	1.0661139908	0.823309675009	0.838709677419	5.15151265996	0.258771173954	3.8256483871	-15.0	4.0
hsa-miR-661/NM_013951	http://www.ncbi.nlm.nih.gov/sites/entrez?cmd=Search&db=pubmed&term=miR-661	7849	PAX8	http://www.ncbi.nlm.nih.gov/sites/entrez?db=gene&Cmd=ShowDetailView&TermToSearch=7849	-17.3	0.399078190218	1.0661139908	0.823683227493	0.838709677419	5.15151265996	0.258771173954	3.8256483871	-15.0	4.0
hsa-miR-661/NM_013952	http://www.ncbi.nlm.nih.gov/sites/entrez?cmd=Search&db=pubmed&term=miR-661	7849	PAX8	http://www.ncbi.nlm.nih.gov/sites/entrez?db=gene&Cmd=ShowDetailView&TermToSearch=7849	-17.3	0.399078190218	1.0661139908	0.824056779978	0.838709677419	5.15151265996	0.258771173954	3.8256483871	-15.0	4.0
hsa-mir-00868/NM_004849	http://www.ncbi.nlm.nih.gov/sites/entrez?cmd=Search&db=pubmed&term=mir-00868	9474	ATG5	http://www.ncbi.nlm.nih.gov/sites/entrez?db=gene&Cmd=ShowDetailView&TermToSearch=9474	-15.3	0.766934084511	2.92741374573	0.95067264574	0.944444444444	-0.304871244355	5.71167618514	3.82318843818	-15.0	4.0
hsa-miR-661/NM_001017535	http://www.ncbi.nlm.nih.gov/sites/entrez?cmd=Search&db=pubmed&term=miR-661	7421	VDR	http://www.ncbi.nlm.nih.gov/sites/entrez?db=gene&Cmd=ShowDetailView&TermToSearch=7421	-15.77	0.471782888285	1.31065896454	0.88681359731	0.958333333333	5.15151265996	0.251288650949	3.82035744435	-15.0	4.0
hsa-miR-637/NM_001014831	http://www.ncbi.nlm.nih.gov/sites/entrez?cmd=Search&db=pubmed&term=miR-637	10298	PAK4	http://www.ncbi.nlm.nih.gov/sites/entrez?db=gene&Cmd=ShowDetailView&TermToSearch=10298	-16.85	0.287921863723	0.736447320642	0.843682048804	0.777777777778	4.58423380049	0.81806607467	3.82000287573	-15.0	4.0
hsa-miR-637/NM_001014835	http://www.ncbi.nlm.nih.gov/sites/entrez?cmd=Search&db=pubmed&term=miR-637	10298	PAK4	http://www.ncbi.nlm.nih.gov/sites/entrez?db=gene&Cmd=ShowDetailView&TermToSearch=10298	-16.85	0.287921863723	0.736447320642	0.843923653056	0.777777777778	4.58423380049	0.81806607467	3.82000287573	-15.0	4.0
hsa-mir-44691/NM_024827	http://www.ncbi.nlm.nih.gov/sites/entrez?cmd=Search&db=pubmed&term=mir-44691	79885	HDAC11	http://www.ncbi.nlm.nih.gov/sites/entrez?db=gene&Cmd=ShowDetailView&TermToSearch=79885	-15.09	0.743229863182	2.72112938209	0.985294117647	0.9	4.84909306842	0.552526474881	3.81952180846	-15.0	4.0
hsa-miR-637/NM_007040	http://www.ncbi.nlm.nih.gov/sites/entrez?cmd=Search&db=pubmed&term=miR-637	11100	HNRPUL1	http://www.ncbi.nlm.nih.gov/sites/entrez?db=gene&Cmd=ShowDetailView&TermToSearch=11100	-18.57	0.342105399597	0.891793045552	0.890070065233	0.875	4.58423380049	0.817160653411	3.81936264622	-15.0	4.0
hsa-miR-637/NM_144732	http://www.ncbi.nlm.nih.gov/sites/entrez?cmd=Search&db=pubmed&term=miR-637	11100	HNRPUL1	http://www.ncbi.nlm.nih.gov/sites/entrez?db=gene&Cmd=ShowDetailView&TermToSearch=11100	-18.57	0.342105399597	0.891793045552	0.890311669485	0.875	4.58423380049	0.817160653411	3.81936264622	-15.0	4.0
hsa-miR-636/NM_181711	http://www.ncbi.nlm.nih.gov/sites/entrez?cmd=Search&db=pubmed&term=miR-636	160622	GRASP	http://www.ncbi.nlm.nih.gov/sites/entrez?db=gene&Cmd=ShowDetailView&TermToSearch=160622	-19.53	0.904358167839	5.19060320432	0.998407643312	0.9	2.93901282427	2.4591101162	3.81704933689	-15.0	4.0
hsa-miR-661/NM_005876	http://www.ncbi.nlm.nih.gov/sites/entrez?cmd=Search&db=pubmed&term=miR-661	10290	SPEG	http://www.ncbi.nlm.nih.gov/sites/entrez?db=gene&Cmd=ShowDetailView&TermToSearch=10290	-18.14	0.470032926527	1.30441544362	0.88494583489	0.9	5.15151265996	0.244117649126	3.81528678033	-15.0	4.0
hsa-miR-661/NM_207585	http://www.ncbi.nlm.nih.gov/sites/entrez?cmd=Search&db=pubmed&term=miR-661	3455	IFNAR2	http://www.ncbi.nlm.nih.gov/sites/entrez?db=gene&Cmd=ShowDetailView&TermToSearch=3455	-26.33	0.297342599627	0.762840263614	0.716847217034	0.8	5.15151265996	0.244040199651	3.81523201528	-15.0	4.0
hsa-miR-661/NM_152493	http://www.ncbi.nlm.nih.gov/sites/entrez?cmd=Search&db=pubmed&term=miR-661	149076	FLJ25476	http://www.ncbi.nlm.nih.gov/sites/entrez?db=gene&Cmd=ShowDetailView&TermToSearch=149076	-16.41	0.570179241592	1.70007749495	0.946208442286	0.916666666667	5.15151265996	0.242338997374	3.81402908362	-15.0	4.0
hsa-let-7a/NM_019887	http://www.ncbi.nlm.nih.gov/sites/entrez?cmd=Search&db=pubmed&term=let-7a	56616	DIABLO	http://www.ncbi.nlm.nih.gov/sites/entrez?db=gene&Cmd=ShowDetailView&TermToSearch=56616	-17.23	0.659526534425	2.14918678818	0.981595092025	0.833333333333	0.621000590016	4.76994577675	3.81197473295	-15.0	4.0
hsa-let-7a/NM_138930	http://www.ncbi.nlm.nih.gov/sites/entrez?cmd=Search&db=pubmed&term=let-7a	56616	DIABLO	http://www.ncbi.nlm.nih.gov/sites/entrez?db=gene&Cmd=ShowDetailView&TermToSearch=56616	-17.23	0.659526534425	2.14918678818	0.98773006135	0.833333333333	0.621000590016	4.76994577675	3.81197473295	-15.0	4.0
hsa-let-7a/NM_138929	http://www.ncbi.nlm.nih.gov/sites/entrez?cmd=Search&db=pubmed&term=let-7a	56616	DIABLO	http://www.ncbi.nlm.nih.gov/sites/entrez?db=gene&Cmd=ShowDetailView&TermToSearch=56616	-17.23	0.659526534425	2.14918678818	0.993865030675	0.833333333333	0.621000590016	4.76994577675	3.81197473295	-15.0	4.0
hsa-miR-637/NM_002334	http://www.ncbi.nlm.nih.gov/sites/entrez?cmd=Search&db=pubmed&term=miR-637	4038	LRP4	http://www.ncbi.nlm.nih.gov/sites/entrez?db=gene&Cmd=ShowDetailView&TermToSearch=4038	-20.02	0.275616944204	0.702323592138	0.833051461706	0.714285714286	4.58423380049	0.806683921039	3.81195447771	-15.0	4.0
hsa-miR-637/NM_152492	http://www.ncbi.nlm.nih.gov/sites/entrez?cmd=Search&db=pubmed&term=miR-637	148870	CCDC27	http://www.ncbi.nlm.nih.gov/sites/entrez?db=gene&Cmd=ShowDetailView&TermToSearch=148870	-28.4	0.333908980845	0.867708472219	0.881613916405	0.75	4.58423380049	0.805782392266	3.8113170006	-15.0	4.0
hsa-miR-661/NM_002163	http://www.ncbi.nlm.nih.gov/sites/entrez?cmd=Search&db=pubmed&term=miR-661	3394	IRF8	http://www.ncbi.nlm.nih.gov/sites/entrez?db=gene&Cmd=ShowDetailView&TermToSearch=3394	-17.43	0.39432371903	1.05105740306	0.819574150168	0.9	5.15151265996	0.236656587959	3.81001101338	-15.0	4.0
hsa-miR-637/NM_015417	http://www.ncbi.nlm.nih.gov/sites/entrez?cmd=Search&db=pubmed&term=miR-637	25876	C20orf28	http://www.ncbi.nlm.nih.gov/sites/entrez?db=gene&Cmd=ShowDetailView&TermToSearch=25876	-17.28	0.693171497876	2.35568923636	0.996617540469	0.928571428571	4.58423380049	0.802990277539	3.80934267735	-15.0	4.0
hsa-miR-637/NM_030913	http://www.ncbi.nlm.nih.gov/sites/entrez?cmd=Search&db=pubmed&term=miR-637	10500	SEMA6C	http://www.ncbi.nlm.nih.gov/sites/entrez?db=gene&Cmd=ShowDetailView&TermToSearch=10500	-15.71	0.302765186497	0.77814218011	0.85841990819	0.75	4.58423380049	0.802987825569	3.80934094354	-15.0	4.0
hsa-miR-661/NM_025204	http://www.ncbi.nlm.nih.gov/sites/entrez?cmd=Search&db=pubmed&term=miR-661	80305	TRABD	http://www.ncbi.nlm.nih.gov/sites/entrez?db=gene&Cmd=ShowDetailView&TermToSearch=80305	-17.51	0.498697475684	1.40930781895	0.904370564064	0.9	5.15151265996	0.232384896419	3.80699047133	-15.0	4.0
hsa-miR-657/NM_153025	http://www.ncbi.nlm.nih.gov/sites/entrez?cmd=Search&db=pubmed&term=miR-657	124045	C16orf55	http://www.ncbi.nlm.nih.gov/sites/entrez?db=gene&Cmd=ShowDetailView&TermToSearch=124045	-15.86	0.278727034346	0.710912201872	0.776785714286	0.769230769231	4.16140754953	1.2222486026	3.80681977275	-15.0	4.0
hsa-miR-637/NM_001008392	http://www.ncbi.nlm.nih.gov/sites/entrez?cmd=Search&db=pubmed&term=miR-637	10217	CTDSPL	http://www.ncbi.nlm.nih.gov/sites/entrez?db=gene&Cmd=ShowDetailView&TermToSearch=10217	-15.08	0.2528089143	0.640043881515	0.812273496014	0.833333333333	4.58423380049	0.799263735362	3.8067076141	-15.0	4.0
hsa-miR-637/NM_005808	http://www.ncbi.nlm.nih.gov/sites/entrez?cmd=Search&db=pubmed&term=miR-637	10217	CTDSPL	http://www.ncbi.nlm.nih.gov/sites/entrez?db=gene&Cmd=ShowDetailView&TermToSearch=10217	-15.08	0.2528089143	0.640043881515	0.812515100266	0.833333333333	4.58423380049	0.799263735362	3.8067076141	-15.0	4.0
hsa-miR-454-3p/NM_000382	http://www.ncbi.nlm.nih.gov/sites/entrez?cmd=Search&db=pubmed&term=miR-454-3p	224	ALDH3A2	http://www.ncbi.nlm.nih.gov/sites/entrez?db=gene&Cmd=ShowDetailView&TermToSearch=224	-16.02	0.775319946221	3.00701785129	0.945945945946	0.909090909091	1.35100138425	4.03144499736	3.80596433581	-15.0	4.0
hsa-miR-454-3p/NM_001031806	http://www.ncbi.nlm.nih.gov/sites/entrez?cmd=Search&db=pubmed&term=miR-454-3p	224	ALDH3A2	http://www.ncbi.nlm.nih.gov/sites/entrez?db=gene&Cmd=ShowDetailView&TermToSearch=224	-16.02	0.775319946221	3.00701785129	0.972972972973	0.909090909091	1.35100138425	4.03144499736	3.80596433581	-15.0	4.0
hsa-miR-637/NM_014387	http://www.ncbi.nlm.nih.gov/sites/entrez?cmd=Search&db=pubmed&term=miR-637	27040	LAT	http://www.ncbi.nlm.nih.gov/sites/entrez?db=gene&Cmd=ShowDetailView&TermToSearch=27040	-20.65	0.27096136769	0.689511564796	0.828944189418	0.833333333333	4.58423380049	0.795572881098	3.80409778602	-15.0	4.0
hsa-miR-637/NM_001014987	http://www.ncbi.nlm.nih.gov/sites/entrez?cmd=Search&db=pubmed&term=miR-637	27040	LAT	http://www.ncbi.nlm.nih.gov/sites/entrez?db=gene&Cmd=ShowDetailView&TermToSearch=27040	-20.65	0.27096136769	0.689511564796	0.82918579367	0.833333333333	4.58423380049	0.795572881098	3.80409778602	-15.0	4.0
hsa-miR-637/NM_001014988	http://www.ncbi.nlm.nih.gov/sites/entrez?cmd=Search&db=pubmed&term=miR-637	27040	LAT	http://www.ncbi.nlm.nih.gov/sites/entrez?db=gene&Cmd=ShowDetailView&TermToSearch=27040	-20.65	0.27096136769	0.689511564796	0.829427397922	0.833333333333	4.58423380049	0.795572881098	3.80409778602	-15.0	4.0
hsa-mir-44691/NM_198681	http://www.ncbi.nlm.nih.gov/sites/entrez?cmd=Search&db=pubmed&term=mir-44691	57449	PLEKHG5	http://www.ncbi.nlm.nih.gov/sites/entrez?db=gene&Cmd=ShowDetailView&TermToSearch=57449	-16.51	0.354706908002	0.929274652222	0.785294117647	0.722222222222	4.84909306842	0.528651073742	3.80263935041	-15.0	4.0
hsa-miR-637/NM_032325	http://www.ncbi.nlm.nih.gov/sites/entrez?cmd=Search&db=pubmed&term=miR-637	84285	MGC11102	http://www.ncbi.nlm.nih.gov/sites/entrez?db=gene&Cmd=ShowDetailView&TermToSearch=84285	-15.44	0.26213592051	0.66536647346	0.821454457598	0.909090909091	4.58423380049	0.793344434666	3.80252203644	-15.0	4.0
hsa-miR-637/NM_174940	http://www.ncbi.nlm.nih.gov/sites/entrez?cmd=Search&db=pubmed&term=miR-637	283232	TMEM80	http://www.ncbi.nlm.nih.gov/sites/entrez?db=gene&Cmd=ShowDetailView&TermToSearch=283232	-15.96	0.266145014503	0.676312028063	0.826286542643	0.75	4.58423380049	0.792914204077	3.80221781747	-15.0	4.0
hsa-miR-101/NM_013354	http://www.ncbi.nlm.nih.gov/sites/entrez?cmd=Search&db=pubmed&term=miR-101	29883	CNOT7	http://www.ncbi.nlm.nih.gov/sites/entrez?db=gene&Cmd=ShowDetailView&TermToSearch=29883	-15.88	0.398895431212	1.06553334942	0.714285714286	0.888888888889	2.74343596494	2.63303041762	3.80173583793	-15.0	4.0
hsa-miR-661/NM_020954	http://www.ncbi.nlm.nih.gov/sites/entrez?cmd=Search&db=pubmed&term=miR-661	57714	KIAA1618	http://www.ncbi.nlm.nih.gov/sites/entrez?db=gene&Cmd=ShowDetailView&TermToSearch=57714	-16.43	0.458661933427	1.26431914466	0.877848337691	0.846153846154	5.15151265996	0.223568265001	3.80075617147	-15.0	4.0
hsa-miR-615/NM_022833	http://www.ncbi.nlm.nih.gov/sites/entrez?cmd=Search&db=pubmed&term=miR-615	64855	FAM129B	http://www.ncbi.nlm.nih.gov/sites/entrez?db=gene&Cmd=ShowDetailView&TermToSearch=64855	-15.43	0.501352316601	1.41932038095	0.939501779359	0.9375	3.72516773192	1.64813598321	3.79949949434	-15.0	4.0
hsa-miR-615/NM_001035534	http://www.ncbi.nlm.nih.gov/sites/entrez?cmd=Search&db=pubmed&term=miR-615	64855	FAM129B	http://www.ncbi.nlm.nih.gov/sites/entrez?db=gene&Cmd=ShowDetailView&TermToSearch=64855	-15.43	0.501352316601	1.41932038095	0.943060498221	0.9375	3.72516773192	1.64813598321	3.79949949434	-15.0	4.0
hsa-miR-637/NM_020795	http://www.ncbi.nlm.nih.gov/sites/entrez?cmd=Search&db=pubmed&term=miR-637	57555	NLGN2	http://www.ncbi.nlm.nih.gov/sites/entrez?db=gene&Cmd=ShowDetailView&TermToSearch=57555	-15.36	0.179814710027	0.447752429365	0.725537569461	0.806451612903	4.58423380049	0.787607750869	3.79846558843	-15.0	4.0
hsa-miR-661/NM_213568	http://www.ncbi.nlm.nih.gov/sites/entrez?cmd=Search&db=pubmed&term=miR-661	29985	SLC39A3	http://www.ncbi.nlm.nih.gov/sites/entrez?db=gene&Cmd=ShowDetailView&TermToSearch=29985	-18.25	0.508013639766	1.44468057033	0.91034740381	0.842105263158	5.15151265996	0.219717686186	3.79803340107	-15.0	4.0
hsa-miR-661/NM_032827	http://www.ncbi.nlm.nih.gov/sites/entrez?cmd=Search&db=pubmed&term=miR-661	84913	ATOH8	http://www.ncbi.nlm.nih.gov/sites/entrez?db=gene&Cmd=ShowDetailView&TermToSearch=84913	-15.29	0.368412601352	0.970699578719	0.792304818827	0.947368421053	5.15151265996	0.218774210415	3.79736626296	-15.0	4.0
hsa-miR-637/NM_000402	http://www.ncbi.nlm.nih.gov/sites/entrez?cmd=Search&db=pubmed&term=miR-637	2539	G6PD	http://www.ncbi.nlm.nih.gov/sites/entrez?db=gene&Cmd=ShowDetailView&TermToSearch=2539	-15.78	0.355422718853	0.931420800612	0.902391882097	0.818181818182	4.58423380049	0.785353760737	3.79687177672	-15.0	4.0
hsa-miR-637/NM_013274	http://www.ncbi.nlm.nih.gov/sites/entrez?cmd=Search&db=pubmed&term=miR-637	27343	POLL	http://www.ncbi.nlm.nih.gov/sites/entrez?db=gene&Cmd=ShowDetailView&TermToSearch=27343	-15.31	0.421067900332	1.13712060716	0.93839091568	0.777777777778	4.58423380049	0.784432654424	3.7962204562	-15.0	4.0
hsa-miR-636/NM_003456	http://www.ncbi.nlm.nih.gov/sites/entrez?cmd=Search&db=pubmed&term=miR-636	7755	ZNF205	http://www.ncbi.nlm.nih.gov/sites/entrez?db=gene&Cmd=ShowDetailView&TermToSearch=7755	-21.89	0.82749476123	3.61003708688	0.990445859873	0.888888888889	2.93901282427	2.42962232399	3.79619831905	-15.0	4.0
hsa-mir-44691/NM_014994	http://www.ncbi.nlm.nih.gov/sites/entrez?cmd=Search&db=pubmed&term=mir-44691	23005	MAPKBP1	http://www.ncbi.nlm.nih.gov/sites/entrez?db=gene&Cmd=ShowDetailView&TermToSearch=23005	-17.11	0.270710065727	0.688821485	0.707352941176	0.76	4.84909306842	0.514413336198	3.79257174964	-15.0	4.0
hsa-miR-637/NM_000789	http://www.ncbi.nlm.nih.gov/sites/entrez?cmd=Search&db=pubmed&term=miR-637	1636	ACE	http://www.ncbi.nlm.nih.gov/sites/entrez?db=gene&Cmd=ShowDetailView&TermToSearch=1636	-18.36	0.256079845469	0.648902187519	0.815655955545	0.818181818182	4.58423380049	0.778473690052	3.79200683208	-15.0	4.0
hsa-miR-637/NM_152830	http://www.ncbi.nlm.nih.gov/sites/entrez?cmd=Search&db=pubmed&term=miR-637	1636	ACE	http://www.ncbi.nlm.nih.gov/sites/entrez?db=gene&Cmd=ShowDetailView&TermToSearch=1636	-18.36	0.256079845469	0.648902187519	0.815897559797	0.818181818182	4.58423380049	0.778473690052	3.79200683208	-15.0	4.0
hsa-miR-661/NM_005943	http://www.ncbi.nlm.nih.gov/sites/entrez?cmd=Search&db=pubmed&term=miR-661	4337	MOCS1	http://www.ncbi.nlm.nih.gov/sites/entrez?db=gene&Cmd=ShowDetailView&TermToSearch=4337	-18.68	0.32240333663	0.834271783795	0.745237205827	0.913043478261	5.15151265996	0.210843544736	3.79175843548	-15.0	4.0
hsa-miR-637/NM_024313	http://www.ncbi.nlm.nih.gov/sites/entrez?cmd=Search&db=pubmed&term=miR-637	79159	NOL12	http://www.ncbi.nlm.nih.gov/sites/entrez?db=gene&Cmd=ShowDetailView&TermToSearch=79159	-15.13	0.382166879654	1.01300791261	0.918096158492	0.8	4.58423380049	0.77544042048	3.7898619866	-15.0	4.0
hsa-miR-637/NM_012429	http://www.ncbi.nlm.nih.gov/sites/entrez?cmd=Search&db=pubmed&term=miR-637	23541	SEC14L2	http://www.ncbi.nlm.nih.gov/sites/entrez?db=gene&Cmd=ShowDetailView&TermToSearch=23541	-16.65	0.394406682999	1.05131927207	0.926069098816	0.923076923077	4.58423380049	0.773283012844	3.78833646903	-15.0	4.0
hsa-miR-661/NM_033337	http://www.ncbi.nlm.nih.gov/sites/entrez?cmd=Search&db=pubmed&term=miR-661	859	CAV3	http://www.ncbi.nlm.nih.gov/sites/entrez?db=gene&Cmd=ShowDetailView&TermToSearch=859	-16.86	0.55418919648	1.63082155584	0.936869630183	0.875	5.15151265996	0.205387995727	3.78790077978	-15.0	4.0
hsa-miR-637/NM_001013649	http://www.ncbi.nlm.nih.gov/sites/entrez?cmd=Search&db=pubmed&term=miR-637	388969	LOC388969	http://www.ncbi.nlm.nih.gov/sites/entrez?db=gene&Cmd=ShowDetailView&TermToSearch=388969	-15.58	0.415031275067	1.11739598554	0.935491664653	0.8	4.58423380049	0.769655873576	3.78577169426	-15.0	4.0
hsa-miR-661/NM_138814	http://www.ncbi.nlm.nih.gov/sites/entrez?cmd=Search&db=pubmed&term=miR-661	150379	PNPLA5	http://www.ncbi.nlm.nih.gov/sites/entrez?db=gene&Cmd=ShowDetailView&TermToSearch=150379	-16.59	0.54772603689	1.60358200381	0.93388121031	0.777777777778	5.15151265996	0.200588599024	3.78450709382	-15.0	4.0
hsa-mir-15903/NM_145637	http://www.ncbi.nlm.nih.gov/sites/entrez?cmd=Search&db=pubmed&term=mir-15903	23780	APOL2	http://www.ncbi.nlm.nih.gov/sites/entrez?db=gene&Cmd=ShowDetailView&TermToSearch=23780	-18.95	0.270197519891	0.687414495555	0.759398496241	0.913043478261	3.86363212003	1.48827718427	3.78437136137	-15.0	4.0
hsa-mir-44691/NM_033049	http://www.ncbi.nlm.nih.gov/sites/entrez?cmd=Search&db=pubmed&term=mir-44691	56667	MUC13	http://www.ncbi.nlm.nih.gov/sites/entrez?db=gene&Cmd=ShowDetailView&TermToSearch=56667	-16.75	0.664198566579	2.17635488497	0.967647058824	0.909090909091	4.84909306842	0.502280201035	3.78399232749	-15.0	4.0
hsa-miR-522/NM_003574	http://www.ncbi.nlm.nih.gov/sites/entrez?cmd=Search&db=pubmed&term=miR-522	9218	VAPA	http://www.ncbi.nlm.nih.gov/sites/entrez?db=gene&Cmd=ShowDetailView&TermToSearch=9218	-15.86	0.565147031044	1.67798581419	0.818181818182	0.923076923077	1.48842216017	3.86274170712	3.7838442578	-15.0	4.0
hsa-miR-522/NM_194434	http://www.ncbi.nlm.nih.gov/sites/entrez?cmd=Search&db=pubmed&term=miR-522	9218	VAPA	http://www.ncbi.nlm.nih.gov/sites/entrez?db=gene&Cmd=ShowDetailView&TermToSearch=9218	-15.86	0.565147031044	1.67798581419	0.909090909091	0.923076923077	1.48842216017	3.86274170712	3.7838442578	-15.0	4.0
hsa-miR-637/NM_153000	http://www.ncbi.nlm.nih.gov/sites/entrez?cmd=Search&db=pubmed&term=miR-637	147495	APCDD1	http://www.ncbi.nlm.nih.gov/sites/entrez?db=gene&Cmd=ShowDetailView&TermToSearch=147495	-15.97	0.370978977406	0.97853631384	0.913264073448	0.9	4.58423380049	0.766743037766	3.7837120083	-15.0	4.0
hsa-miR-661/NM_017723	http://www.ncbi.nlm.nih.gov/sites/entrez?cmd=Search&db=pubmed&term=miR-661	54863	C9orf167	http://www.ncbi.nlm.nih.gov/sites/entrez?db=gene&Cmd=ShowDetailView&TermToSearch=54863	-19.72	0.425293493076	1.15103665735	0.850205453866	0.846153846154	5.15151265996	0.198592492485	3.78309563335	-15.0	4.0
hsa-miR-637/NM_138393	http://www.ncbi.nlm.nih.gov/sites/entrez?cmd=Search&db=pubmed&term=miR-637	92840	REEP6	http://www.ncbi.nlm.nih.gov/sites/entrez?db=gene&Cmd=ShowDetailView&TermToSearch=92840	-15.46	0.532631270688	1.54153581254	0.978738825803	0.9375	4.58423380049	0.765737997267	3.78300133735	-15.0	4.0
hsa-miR-552/NM_002629	http://www.ncbi.nlm.nih.gov/sites/entrez?cmd=Search&db=pubmed&term=miR-552	5223	PGAM1	http://www.ncbi.nlm.nih.gov/sites/entrez?db=gene&Cmd=ShowDetailView&TermToSearch=5223	-15.44	0.77803730865	3.03365103793	0.984848484848	0.833333333333	1.48098157159	3.86565062202	3.78063988061	-15.0	4.0
hsa-miR-657/NM_030907	http://www.ncbi.nlm.nih.gov/sites/entrez?cmd=Search&db=pubmed&term=miR-657	79363	C1orf89	http://www.ncbi.nlm.nih.gov/sites/entrez?db=gene&Cmd=ShowDetailView&TermToSearch=79363	-17.91	0.468208755717	1.29792817485	0.959821428571	0.8	4.16140754953	1.1843223903	3.78000189085	-15.0	4.0
hsa-mir-09252/NM_000337	http://www.ncbi.nlm.nih.gov/sites/entrez?cmd=Search&db=pubmed&term=mir-09252	6444	SGCD	http://www.ncbi.nlm.nih.gov/sites/entrez?db=gene&Cmd=ShowDetailView&TermToSearch=6444	-15.4	0.405905759005	1.0879152439	0.833333333333	0.981818181818	2.212661856	3.13290988158	3.77989002496	-15.0	4.0
hsa-miR-637/NM_206914	http://www.ncbi.nlm.nih.gov/sites/entrez?cmd=Search&db=pubmed&term=miR-637	25895	FAM119B	http://www.ncbi.nlm.nih.gov/sites/entrez?db=gene&Cmd=ShowDetailView&TermToSearch=25895	-15.55	0.375830756979	0.993423100889	0.915438511718	0.85	4.58423380049	0.761315932587	3.77987446543	-15.0	4.0
hsa-miR-661/NM_018953	http://www.ncbi.nlm.nih.gov/sites/entrez?cmd=Search&db=pubmed&term=miR-661	3222	HOXC5	http://www.ncbi.nlm.nih.gov/sites/entrez?db=gene&Cmd=ShowDetailView&TermToSearch=3222	-15.52	0.554675783202	1.63288935269	0.937616735151	0.9	5.15151265996	0.190070839979	3.77706991508	-15.0	4.0
hsa-miR-637/NM_018009	http://www.ncbi.nlm.nih.gov/sites/entrez?cmd=Search&db=pubmed&term=miR-637	55080	TAPBPL	http://www.ncbi.nlm.nih.gov/sites/entrez?db=gene&Cmd=ShowDetailView&TermToSearch=55080	-19.77	0.605782470327	1.86500931257	0.99130224692	0.75	4.58423380049	0.756186502545	3.77624741066	-15.0	4.0
hsa-miR-503/NM_080550	http://www.ncbi.nlm.nih.gov/sites/entrez?cmd=Search&db=pubmed&term=miR-503	11276	AP1GBP1	http://www.ncbi.nlm.nih.gov/sites/entrez?db=gene&Cmd=ShowDetailView&TermToSearch=11276	-16.38	0.260055161973	0.659700255992	0.711409395973	0.777777777778	2.06686896362	3.27139177011	3.77472036456	-15.0	4.0
hsa-miR-503/NM_007247	http://www.ncbi.nlm.nih.gov/sites/entrez?cmd=Search&db=pubmed&term=miR-503	11276	AP1GBP1	http://www.ncbi.nlm.nih.gov/sites/entrez?db=gene&Cmd=ShowDetailView&TermToSearch=11276	-16.38	0.260055161973	0.659700255992	0.713646532438	0.777777777778	2.06686896362	3.27139177011	3.77472036456	-15.0	4.0
hsa-miR-566/NM_032120	http://www.ncbi.nlm.nih.gov/sites/entrez?cmd=Search&db=pubmed&term=miR-566	84060	DKFZP564O0523	http://www.ncbi.nlm.nih.gov/sites/entrez?db=gene&Cmd=ShowDetailView&TermToSearch=84060	-15.84	0.545594297756	1.59468830099	0.980519480519	0.75	2.43178564014	2.90504335238	3.77370797064	-15.0	4.0
hsa-mir-44691/NM_005276	http://www.ncbi.nlm.nih.gov/sites/entrez?cmd=Search&db=pubmed&term=mir-44691	2819	GPD1	http://www.ncbi.nlm.nih.gov/sites/entrez?db=gene&Cmd=ShowDetailView&TermToSearch=2819	-16.29	0.372988720241	0.984691438532	0.805882352941	0.714285714286	4.84909306842	0.485978628795	3.77246537522	-15.0	4.0
hsa-miR-661/NM_001556	http://www.ncbi.nlm.nih.gov/sites/entrez?cmd=Search&db=pubmed&term=miR-661	3551	IKBKB	http://www.ncbi.nlm.nih.gov/sites/entrez?db=gene&Cmd=ShowDetailView&TermToSearch=3551	-15.69	0.454633642869	1.25030569676	0.874486365334	0.909090909091	5.15151265996	0.18330029668	3.772282418	-15.0	4.0
hsa-miR-572/NM_033133	http://www.ncbi.nlm.nih.gov/sites/entrez?cmd=Search&db=pubmed&term=miR-572	1267	CNP	http://www.ncbi.nlm.nih.gov/sites/entrez?db=gene&Cmd=ShowDetailView&TermToSearch=1267	-16.63	0.239548013382	0.604366832701	0.710526315789	0.705882352941	0.981502831197	4.34359394896	3.76541204372	-15.0	4.0
hsa-miR-34c/NM_001010862	http://www.ncbi.nlm.nih.gov/sites/entrez?cmd=Search&db=pubmed&term=miR-34c	169981	SPIN3	http://www.ncbi.nlm.nih.gov/sites/entrez?db=gene&Cmd=ShowDetailView&TermToSearch=169981	-16.33	0.285675875092	0.730189839199	0.822695035461	0.75	4.13558524123	1.1832033596	3.76095148734	-15.0	4.0
hsa-miR-661/NM_000417	http://www.ncbi.nlm.nih.gov/sites/entrez?cmd=Search&db=pubmed&term=miR-661	3559	IL2RA	http://www.ncbi.nlm.nih.gov/sites/entrez?db=gene&Cmd=ShowDetailView&TermToSearch=3559	-15.59	0.651879933707	2.10566593044	0.977586850953	0.909090909091	5.15151265996	0.16666472219	3.76051929047	-15.0	4.0
hsa-mir-44691/NM_004200	http://www.ncbi.nlm.nih.gov/sites/entrez?cmd=Search&db=pubmed&term=mir-44691	9066	SYT7	http://www.ncbi.nlm.nih.gov/sites/entrez?db=gene&Cmd=ShowDetailView&TermToSearch=9066	-16.16	0.427709858645	1.15903559706	0.844117647059	0.866666666667	4.84909306842	0.468869545358	3.7603674263	-15.0	4.0
hsa-miR-93/NM_019069	http://www.ncbi.nlm.nih.gov/sites/entrez?cmd=Search&db=pubmed&term=miR-93	54554	WDR5B	http://www.ncbi.nlm.nih.gov/sites/entrez?db=gene&Cmd=ShowDetailView&TermToSearch=54554	-15.01	0.255451467989	0.647198582914	0.73125	0.733333333333	3.44807246187	1.86759348501	3.75874343756	-15.0	4.0
hsa-miR-661/NM_001037814	http://www.ncbi.nlm.nih.gov/sites/entrez?cmd=Search&db=pubmed&term=miR-661	128954	GAB4	http://www.ncbi.nlm.nih.gov/sites/entrez?db=gene&Cmd=ShowDetailView&TermToSearch=128954	-18.62	0.929888300446	6.19220142113	0.999626447516	0.923076923077	5.15151265996	0.161540661849	3.75689603266	-15.0	4.0
hsa-miR-637/NM_018906	http://www.ncbi.nlm.nih.gov/sites/entrez?cmd=Search&db=pubmed&term=miR-637	56145	PCDHA3	http://www.ncbi.nlm.nih.gov/sites/entrez?db=gene&Cmd=ShowDetailView&TermToSearch=56145	-15.49	0.168758845305	0.419388189981	0.712007731336	0.846153846154	4.58423380049	0.728246081808	3.75649054969	-15.0	4.0
hsa-miR-661/NM_145202	http://www.ncbi.nlm.nih.gov/sites/entrez?cmd=Search&db=pubmed&term=miR-661	118471	PRAP1	http://www.ncbi.nlm.nih.gov/sites/entrez?db=gene&Cmd=ShowDetailView&TermToSearch=118471	-18.52	0.294011145149	0.753479581419	0.709002614867	0.75	5.15151265996	0.159958542614	3.75577730542	-15.0	4.0
hsa-miR-661/NM_001230	http://www.ncbi.nlm.nih.gov/sites/entrez?cmd=Search&db=pubmed&term=miR-661	843	CASP10	http://www.ncbi.nlm.nih.gov/sites/entrez?db=gene&Cmd=ShowDetailView&TermToSearch=843	-18.93	0.346618484515	0.905152252633	0.769144564811	0.909090909091	5.15151265996	0.159144637104	3.75520178731	-15.0	4.0
hsa-miR-637/NM_007085	http://www.ncbi.nlm.nih.gov/sites/entrez?cmd=Search&db=pubmed&term=miR-637	11167	FSTL1	http://www.ncbi.nlm.nih.gov/sites/entrez?db=gene&Cmd=ShowDetailView&TermToSearch=11167	-22.56	0.245479301082	0.620278412877	0.804058951438	0.866666666667	4.58423380049	0.722289406538	3.75227854421	-15.0	4.0
hsa-miR-34b/NM_006628	http://www.ncbi.nlm.nih.gov/sites/entrez?cmd=Search&db=pubmed&term=miR-34b	10776	ARPP-19	http://www.ncbi.nlm.nih.gov/sites/entrez?db=gene&Cmd=ShowDetailView&TermToSearch=10776	-16.16	0.22706312621	0.571106064894	0.792	0.714285714286	2.54076610189	2.76566014589	3.75220998367	-15.0	4.0
hsa-mir-01444/NM_032932	http://www.ncbi.nlm.nih.gov/sites/entrez?cmd=Search&db=pubmed&term=mir-01444	84440	RAB11FIP4	http://www.ncbi.nlm.nih.gov/sites/entrez?db=gene&Cmd=ShowDetailView&TermToSearch=84440	-15.65	0.335590279314	0.872630491646	0.858974358974	0.795918367347	0.751242590698	4.55495803623	3.75205044564	-15.0	4.0
hsa-miR-637/NM_018928	http://www.ncbi.nlm.nih.gov/sites/entrez?cmd=Search&db=pubmed&term=miR-637	56098	PCDHGC4	http://www.ncbi.nlm.nih.gov/sites/entrez?db=gene&Cmd=ShowDetailView&TermToSearch=56098	-15.43	0.36391149968	0.957016745959	0.908915196907	0.892857142857	4.58423380049	0.720594787082	3.7510802673	-15.0	4.0
hsa-miR-661/NM_002602	http://www.ncbi.nlm.nih.gov/sites/entrez?cmd=Search&db=pubmed&term=miR-661	5148	PDE6G	http://www.ncbi.nlm.nih.gov/sites/entrez?db=gene&Cmd=ShowDetailView&TermToSearch=5148	-20.96	0.590710711669	1.79324520927	0.954426596937	0.833333333333	5.15151265996	0.150516392411	3.74910069698	-15.0	4.0
hsa-miR-637/NM_015321	http://www.ncbi.nlm.nih.gov/sites/entrez?cmd=Search&db=pubmed&term=miR-637	23373	CRTC1	http://www.ncbi.nlm.nih.gov/sites/entrez?db=gene&Cmd=ShowDetailView&TermToSearch=23373	-17.7	0.194331983931	0.48526538878	0.745107513892	0.8	4.58423380049	0.716902207658	3.74846921935	-15.0	4.0
hsa-miR-637/NM_172113	http://www.ncbi.nlm.nih.gov/sites/entrez?cmd=Search&db=pubmed&term=miR-637	2139	EYA2	http://www.ncbi.nlm.nih.gov/sites/entrez?db=gene&Cmd=ShowDetailView&TermToSearch=2139	-15.09	0.188269105235	0.469560161253	0.738584199082	0.714285714286	4.58423380049	0.716489499653	3.74817739072	-15.0	4.0
hsa-miR-637/NM_172111	http://www.ncbi.nlm.nih.gov/sites/entrez?cmd=Search&db=pubmed&term=miR-637	2139	EYA2	http://www.ncbi.nlm.nih.gov/sites/entrez?db=gene&Cmd=ShowDetailView&TermToSearch=2139	-15.09	0.188269105235	0.469560161253	0.738825803334	0.714285714286	4.58423380049	0.716489499653	3.74817739072	-15.0	4.0
hsa-miR-637/NM_172110	http://www.ncbi.nlm.nih.gov/sites/entrez?cmd=Search&db=pubmed&term=miR-637	2139	EYA2	http://www.ncbi.nlm.nih.gov/sites/entrez?db=gene&Cmd=ShowDetailView&TermToSearch=2139	-15.09	0.188269105235	0.469560161253	0.739067407586	0.714285714286	4.58423380049	0.716489499653	3.74817739072	-15.0	4.0
hsa-miR-637/NM_015516	http://www.ncbi.nlm.nih.gov/sites/entrez?cmd=Search&db=pubmed&term=miR-637	25987	TSKU	http://www.ncbi.nlm.nih.gov/sites/entrez?db=gene&Cmd=ShowDetailView&TermToSearch=25987	-18.08	0.228315445131	0.574428602412	0.786421841024	0.722222222222	4.58423380049	0.715079921936	3.74718066876	-15.0	4.0
hsa-mir-15903/NM_178040	http://www.ncbi.nlm.nih.gov/sites/entrez?cmd=Search&db=pubmed&term=mir-15903	23085	ERC1	http://www.ncbi.nlm.nih.gov/sites/entrez?db=gene&Cmd=ShowDetailView&TermToSearch=23085	-15.18	0.384705037257	1.0208999493	0.857142857143	0.761904761905	3.86363212003	1.43214715875	3.74468143969	-15.0	4.0
hsa-mir-15903/NM_178039	http://www.ncbi.nlm.nih.gov/sites/entrez?cmd=Search&db=pubmed&term=mir-15903	23085	ERC1	http://www.ncbi.nlm.nih.gov/sites/entrez?db=gene&Cmd=ShowDetailView&TermToSearch=23085	-15.18	0.384705037257	1.0208999493	0.864661654135	0.761904761905	3.86363212003	1.43214715875	3.74468143969	-15.0	4.0
hsa-mir-43701/NM_032932	http://www.ncbi.nlm.nih.gov/sites/entrez?cmd=Search&db=pubmed&term=mir-43701	84440	RAB11FIP4	http://www.ncbi.nlm.nih.gov/sites/entrez?db=gene&Cmd=ShowDetailView&TermToSearch=84440	-17.91	0.665298848818	2.18281888859	0.972972972973	0.959183673469	0.735453730925	4.55495803623	3.74088603582	-15.0	4.0
hsa-miR-637/NM_175834	http://www.ncbi.nlm.nih.gov/sites/entrez?cmd=Search&db=pubmed&term=miR-637	338785	KRT6L	http://www.ncbi.nlm.nih.gov/sites/entrez?db=gene&Cmd=ShowDetailView&TermToSearch=338785	-16.49	0.302122976317	0.776325637138	0.857211886929	0.777777777778	4.58423380049	0.705527645675	3.74042618944	-15.0	4.0
hsa-miR-637/NM_031466	http://www.ncbi.nlm.nih.gov/sites/entrez?cmd=Search&db=pubmed&term=miR-637	83696	NIBP	http://www.ncbi.nlm.nih.gov/sites/entrez?db=gene&Cmd=ShowDetailView&TermToSearch=83696	-17.11	0.287397968666	0.734986532921	0.842715631795	0.9	4.58423380049	0.704623239757	3.73978667788	-15.0	4.0
hsa-miR-661/NM_015386	http://www.ncbi.nlm.nih.gov/sites/entrez?cmd=Search&db=pubmed&term=miR-661	25839	COG4	http://www.ncbi.nlm.nih.gov/sites/entrez?db=gene&Cmd=ShowDetailView&TermToSearch=25839	-16.87	0.508443438536	1.44632871419	0.910720956294	0.8	5.15151265996	0.135501139362	3.73848330973	-15.0	4.0
hsa-mir-09384/NM_016021	http://www.ncbi.nlm.nih.gov/sites/entrez?cmd=Search&db=pubmed&term=mir-09384	51465	UBE2J1	http://www.ncbi.nlm.nih.gov/sites/entrez?db=gene&Cmd=ShowDetailView&TermToSearch=51465	-15.07	0.417507048746	1.12546368547	0.935185185185	0.916666666667	2.40090049014	2.88503162379	3.73771844265	-15.0	4.0
hsa-miR-637/NM_002541	http://www.ncbi.nlm.nih.gov/sites/entrez?cmd=Search&db=pubmed&term=miR-637	4967	OGDH	http://www.ncbi.nlm.nih.gov/sites/entrez?db=gene&Cmd=ShowDetailView&TermToSearch=4967	-18.66	0.33418638377	0.868519928148	0.882097124909	0.823529411765	4.58423380049	0.700180790407	3.73664539182	-15.0	4.0
hsa-miR-107/NM_012316	http://www.ncbi.nlm.nih.gov/sites/entrez?cmd=Search&db=pubmed&term=miR-107	23633	KPNA6	http://www.ncbi.nlm.nih.gov/sites/entrez?db=gene&Cmd=ShowDetailView&TermToSearch=23633	-17.06	0.481523315201	1.34578004555	0.920152091255	0.925925925926	2.3991619903	2.88493899434	3.73642363871	-15.0	4.0
hsa-miR-661/NM_001003942	http://www.ncbi.nlm.nih.gov/sites/entrez?cmd=Search&db=pubmed&term=miR-661	90427	BMF	http://www.ncbi.nlm.nih.gov/sites/entrez?db=gene&Cmd=ShowDetailView&TermToSearch=90427	-15.25	0.515344501959	1.47299411438	0.914456481136	0.884615384615	5.15151265996	0.131964725394	3.73598268743	-15.0	4.0
hsa-miR-661/NM_001003940	http://www.ncbi.nlm.nih.gov/sites/entrez?cmd=Search&db=pubmed&term=miR-661	90427	BMF	http://www.ncbi.nlm.nih.gov/sites/entrez?db=gene&Cmd=ShowDetailView&TermToSearch=90427	-15.25	0.515344501959	1.47299411438	0.91483003362	0.884615384615	5.15151265996	0.131964725394	3.73598268743	-15.0	4.0
hsa-miR-637/NM_152722	http://www.ncbi.nlm.nih.gov/sites/entrez?cmd=Search&db=pubmed&term=miR-637	220296	HEPACAM	http://www.ncbi.nlm.nih.gov/sites/entrez?db=gene&Cmd=ShowDetailView&TermToSearch=220296	-16.94	0.457744901023	1.2611204051	0.957960860111	0.842105263158	4.58423380049	0.698321652368	3.73533078271	-15.0	4.0
hsa-let-7g/NM_014296	http://www.ncbi.nlm.nih.gov/sites/entrez?cmd=Search&db=pubmed&term=let-7g	23473	CAPN7	http://www.ncbi.nlm.nih.gov/sites/entrez?db=gene&Cmd=ShowDetailView&TermToSearch=23473	-16.83	0.701992132905	2.41443340714	0.916666666667	0.833333333333	2.09068272872	3.18652371584	3.73154846267	-15.0	4.0
hsa-mir-44691/NM_022567	http://www.ncbi.nlm.nih.gov/sites/entrez?cmd=Search&db=pubmed&term=mir-44691	60506	NYX	http://www.ncbi.nlm.nih.gov/sites/entrez?db=gene&Cmd=ShowDetailView&TermToSearch=60506	-15.29	0.464443442094	1.28460464383	0.867647058824	0.846153846154	4.84909306842	0.426342951482	3.73029658339	-15.0	4.0
hsa-mir-44691/NM_014874	http://www.ncbi.nlm.nih.gov/sites/entrez?cmd=Search&db=pubmed&term=mir-44691	9927	MFN2	http://www.ncbi.nlm.nih.gov/sites/entrez?db=gene&Cmd=ShowDetailView&TermToSearch=9927	-19.4	0.358968644154	0.942080002302	0.789705882353	0.909090909091	4.84909306842	0.422221495112	3.72738227364	-15.0	4.0
hsa-miR-15a/NM_016059	http://www.ncbi.nlm.nih.gov/sites/entrez?cmd=Search&db=pubmed&term=miR-15a	51645	PPIL1	http://www.ncbi.nlm.nih.gov/sites/entrez?db=gene&Cmd=ShowDetailView&TermToSearch=51645	-15.55	0.537914275574	1.56300855559	0.884615384615	0.8	3.10206561781	2.16883836768	3.72709195112	-15.0	4.0
hsa-mir-08709/NM_152395	http://www.ncbi.nlm.nih.gov/sites/entrez?cmd=Search&db=pubmed&term=mir-08709	131870	NUDT16	http://www.ncbi.nlm.nih.gov/sites/entrez?db=gene&Cmd=ShowDetailView&TermToSearch=131870	-16.1	0.493922280633	1.39143086167	0.950920245399	0.892857142857	2.50507280135	2.76489587071	3.72643058465	-15.0	4.0
hsa-mir-09384/NM_022451	http://www.ncbi.nlm.nih.gov/sites/entrez?cmd=Search&db=pubmed&term=mir-09384	64318	NOC3L	http://www.ncbi.nlm.nih.gov/sites/entrez?db=gene&Cmd=ShowDetailView&TermToSearch=64318	-17.54	0.712708002662	2.48876466823	0.990740740741	0.833333333333	2.40090049014	2.86753734791	3.72534812154	-15.0	4.0
hsa-mir-02243/NM_001001716	http://www.ncbi.nlm.nih.gov/sites/entrez?cmd=Search&db=pubmed&term=mir-02243	4793	NFKBIB	http://www.ncbi.nlm.nih.gov/sites/entrez?db=gene&Cmd=ShowDetailView&TermToSearch=4793	-15.71	0.666534726152	2.19010993392	0.960930232558	0.866666666667	0.966952242159	4.30029564434	3.72450669873	-15.0	4.0
hsa-miR-637/NM_001188	http://www.ncbi.nlm.nih.gov/sites/entrez?cmd=Search&db=pubmed&term=miR-637	578	BAK1	http://www.ncbi.nlm.nih.gov/sites/entrez?db=gene&Cmd=ShowDetailView&TermToSearch=578	-15.92	0.430076903728	1.1669007545	0.943947813482	0.833333333333	4.58423380049	0.682883886592	3.72441463384	-15.0	4.0
hsa-miR-637/NM_005663	http://www.ncbi.nlm.nih.gov/sites/entrez?cmd=Search&db=pubmed&term=miR-637	7469	WHSC2	http://www.ncbi.nlm.nih.gov/sites/entrez?db=gene&Cmd=ShowDetailView&TermToSearch=7469	-16.22	0.456983078287	1.25846693206	0.957477651607	0.9	4.58423380049	0.680490993172	3.72272260268	-15.0	4.0
hsa-miR-596/NM_005151	http://www.ncbi.nlm.nih.gov/sites/entrez?cmd=Search&db=pubmed&term=miR-596	9097	USP14	http://www.ncbi.nlm.nih.gov/sites/entrez?db=gene&Cmd=ShowDetailView&TermToSearch=9097	-16.75	0.271170177002	0.690085074723	0.838602329451	0.714285714286	2.33299083802	2.92980153167	3.72135617258	-15.0	4.0
hsa-miR-657/NM_005188	http://www.ncbi.nlm.nih.gov/sites/entrez?cmd=Search&db=pubmed&term=miR-657	867	CBL	http://www.ncbi.nlm.nih.gov/sites/entrez?db=gene&Cmd=ShowDetailView&TermToSearch=867	-16.32	0.394668067153	1.05214450898	0.915178571429	0.872340425532	4.16140754953	1.10065019067	3.72083671109	-15.0	4.0
hsa-miR-637/NM_153334	http://www.ncbi.nlm.nih.gov/sites/entrez?cmd=Search&db=pubmed&term=miR-637	91179	SCARF2	http://www.ncbi.nlm.nih.gov/sites/entrez?db=gene&Cmd=ShowDetailView&TermToSearch=91179	-15.46	0.446858292511	1.22352893691	0.951679149553	0.777777777778	4.58423380049	0.67144481862	3.71632599131	-15.0	4.0
hsa-miR-637/NM_182895	http://www.ncbi.nlm.nih.gov/sites/entrez?cmd=Search&db=pubmed&term=miR-637	91179	SCARF2	http://www.ncbi.nlm.nih.gov/sites/entrez?db=gene&Cmd=ShowDetailView&TermToSearch=91179	-15.46	0.446858292511	1.22352893691	0.951920753805	0.777777777778	4.58423380049	0.67144481862	3.71632599131	-15.0	4.0
hsa-miR-661/NM_052848	http://www.ncbi.nlm.nih.gov/sites/entrez?cmd=Search&db=pubmed&term=miR-661	90324	CCDC97	http://www.ncbi.nlm.nih.gov/sites/entrez?db=gene&Cmd=ShowDetailView&TermToSearch=90324	-16.96	0.479459591199	1.33828576253	0.894658199477	0.947368421053	5.15151265996	0.101478948534	3.71442598788	-15.0	4.0
hsa-let-7f/NM_032932	http://www.ncbi.nlm.nih.gov/sites/entrez?cmd=Search&db=pubmed&term=let-7f	84440	RAB11FIP4	http://www.ncbi.nlm.nih.gov/sites/entrez?db=gene&Cmd=ShowDetailView&TermToSearch=84440	-15.13	0.729420495177	2.61189574295	0.982142857143	0.979591836735	0.697748193983	4.55495803623	3.71422419496	-15.0	4.0
hsa-miR-34c/NM_001720	http://www.ncbi.nlm.nih.gov/sites/entrez?cmd=Search&db=pubmed&term=miR-34c	656	BMP8B	http://www.ncbi.nlm.nih.gov/sites/entrez?db=gene&Cmd=ShowDetailView&TermToSearch=656	-16.03	0.319675038043	0.826404449252	0.858156028369	0.826086956522	4.13558524123	1.11572841791	3.71323949852	-15.0	4.0
hsa-mir-44691/NM_000983	http://www.ncbi.nlm.nih.gov/sites/entrez?cmd=Search&db=pubmed&term=mir-44691	6146	RPL22	http://www.ncbi.nlm.nih.gov/sites/entrez?db=gene&Cmd=ShowDetailView&TermToSearch=6146	-18.94	0.292264009691	0.748582548436	0.726470588235	0.818181818182	4.84909306842	0.399738183247	3.71148417136	-15.0	4.0
hsa-miR-662/NM_145912	http://www.ncbi.nlm.nih.gov/sites/entrez?cmd=Search&db=pubmed&term=miR-662	150372	NFAM1	http://www.ncbi.nlm.nih.gov/sites/entrez?db=gene&Cmd=ShowDetailView&TermToSearch=150372	-18.69	0.788582802373	3.1412192164	0.992063492063	0.974358974359	3.04925956424	2.19637251024	3.70922201147	-15.0	4.0
hsa-miR-637/NM_138423	http://www.ncbi.nlm.nih.gov/sites/entrez?cmd=Search&db=pubmed&term=miR-637	113201	CASC4	http://www.ncbi.nlm.nih.gov/sites/entrez?db=gene&Cmd=ShowDetailView&TermToSearch=113201	-15.16	0.552773767704	1.62482024923	0.982846098091	0.714285714286	4.58423380049	0.659745089125	3.70805303325	-15.0	4.0
hsa-miR-637/NM_177974	http://www.ncbi.nlm.nih.gov/sites/entrez?cmd=Search&db=pubmed&term=miR-637	113201	CASC4	http://www.ncbi.nlm.nih.gov/sites/entrez?db=gene&Cmd=ShowDetailView&TermToSearch=113201	-15.16	0.552773767704	1.62482024923	0.983087702344	0.714285714286	4.58423380049	0.659745089125	3.70805303325	-15.0	4.0
hsa-miR-636/NM_004995	http://www.ncbi.nlm.nih.gov/sites/entrez?cmd=Search&db=pubmed&term=miR-636	4323	MMP14	http://www.ncbi.nlm.nih.gov/sites/entrez?db=gene&Cmd=ShowDetailView&TermToSearch=4323	-15.81	0.707139640289	2.44971741319	0.971337579618	0.92	2.93901282427	2.30402599922	3.70738830611	-15.0	4.0
hsa-miR-296/NM_015072	http://www.ncbi.nlm.nih.gov/sites/entrez?cmd=Search&db=pubmed&term=miR-296	23093	TTLL5	http://www.ncbi.nlm.nih.gov/sites/entrez?db=gene&Cmd=ShowDetailView&TermToSearch=23093	-20.1	0.406180454157	1.08879689405	0.857605177994	0.888888888889	3.2962954087	1.9465622678	3.70726021585	-15.0	4.0
hsa-miR-637/NM_006206	http://www.ncbi.nlm.nih.gov/sites/entrez?cmd=Search&db=pubmed&term=miR-637	5156	PDGFRA	http://www.ncbi.nlm.nih.gov/sites/entrez?db=gene&Cmd=ShowDetailView&TermToSearch=5156	-15.37	0.453932905423	1.24787793192	0.956269630345	0.8125	4.58423380049	0.658410818477	3.70710956142	-15.0	4.0
hsa-miR-661/NM_000616	http://www.ncbi.nlm.nih.gov/sites/entrez?cmd=Search&db=pubmed&term=miR-661	920	CD4	http://www.ncbi.nlm.nih.gov/sites/entrez?db=gene&Cmd=ShowDetailView&TermToSearch=920	-15.75	0.314443545693	0.811382672483	0.732536421367	0.965517241379	5.15151265996	0.0907396697312	3.70683217102	-15.0	4.0
hsa-miR-661/NM_024507	http://www.ncbi.nlm.nih.gov/sites/entrez?cmd=Search&db=pubmed&term=miR-661	79412	KREMEN2	http://www.ncbi.nlm.nih.gov/sites/entrez?db=gene&Cmd=ShowDetailView&TermToSearch=79412	-18.37	0.39391208981	1.04975857876	0.8188270452	0.8	5.15151265996	0.0879813324315	3.70488173201	-15.0	4.0
hsa-miR-661/NM_172229	http://www.ncbi.nlm.nih.gov/sites/entrez?cmd=Search&db=pubmed&term=miR-661	79412	KREMEN2	http://www.ncbi.nlm.nih.gov/sites/entrez?db=gene&Cmd=ShowDetailView&TermToSearch=79412	-18.37	0.39391208981	1.04975857876	0.819200597684	0.8	5.15151265996	0.0879813324315	3.70488173201	-15.0	4.0
hsa-miR-661/NM_173552	http://www.ncbi.nlm.nih.gov/sites/entrez?cmd=Search&db=pubmed&term=miR-661	205428	C3orf58	http://www.ncbi.nlm.nih.gov/sites/entrez?db=gene&Cmd=ShowDetailView&TermToSearch=205428	-17.49	0.504300433845	1.43050179531	0.907358983937	0.833333333333	5.15151265996	0.0855403120215	3.70315566992	-15.0	4.0
hsa-miR-671/NM_006500	http://www.ncbi.nlm.nih.gov/sites/entrez?cmd=Search&db=pubmed&term=miR-671	4162	MCAM	http://www.ncbi.nlm.nih.gov/sites/entrez?db=gene&Cmd=ShowDetailView&TermToSearch=4162	-20.3	0.548009960167	1.60476989837	0.96608676503	0.705882352941	-0.359098065728	5.5953224825	3.70256979291	-15.0	4.0
hsa-miR-637/NM_005682	http://www.ncbi.nlm.nih.gov/sites/entrez?cmd=Search&db=pubmed&term=miR-637	9289	GPR56	http://www.ncbi.nlm.nih.gov/sites/entrez?db=gene&Cmd=ShowDetailView&TermToSearch=9289	-16.75	0.367319281799	0.967368815314	0.909881613916	0.9375	4.58423380049	0.649995602216	3.70115910494	-15.0	4.0
hsa-miR-637/NM_201524	http://www.ncbi.nlm.nih.gov/sites/entrez?cmd=Search&db=pubmed&term=miR-637	9289	GPR56	http://www.ncbi.nlm.nih.gov/sites/entrez?db=gene&Cmd=ShowDetailView&TermToSearch=9289	-16.75	0.367319281799	0.967368815314	0.910123218169	0.9375	4.58423380049	0.649995602216	3.70115910494	-15.0	4.0
hsa-miR-637/NM_021783	http://www.ncbi.nlm.nih.gov/sites/entrez?cmd=Search&db=pubmed&term=miR-637	60401	EDA2R	http://www.ncbi.nlm.nih.gov/sites/entrez?db=gene&Cmd=ShowDetailView&TermToSearch=60401	-18.22	0.394843831798	1.05269959977	0.926793911573	0.866666666667	4.58423380049	0.646596533341	3.69875560029	-15.0	4.0
hsa-miR-636/NM_032711	http://www.ncbi.nlm.nih.gov/sites/entrez?cmd=Search&db=pubmed&term=miR-636	4097	MAFG	http://www.ncbi.nlm.nih.gov/sites/entrez?db=gene&Cmd=ShowDetailView&TermToSearch=4097	-15.84	0.494197476811	1.39245655457	0.828025477707	0.864864864865	2.93901282427	2.28928697063	3.69696623905	-15.0	4.0
hsa-miR-637/NM_182574	http://www.ncbi.nlm.nih.gov/sites/entrez?cmd=Search&db=pubmed&term=miR-637	284358	FLJ36070	http://www.ncbi.nlm.nih.gov/sites/entrez?db=gene&Cmd=ShowDetailView&TermToSearch=284358	-15.03	0.263308832709	0.668564873954	0.822420874607	0.733333333333	4.58423380049	0.640469790968	3.69442333921	-15.0	4.0
hsa-miR-637/NM_198076	http://www.ncbi.nlm.nih.gov/sites/entrez?cmd=Search&db=pubmed&term=miR-637	116228	FAM36A	http://www.ncbi.nlm.nih.gov/sites/entrez?db=gene&Cmd=ShowDetailView&TermToSearch=116228	-15.46	0.304301549798	0.782492648952	0.861077554965	0.9	4.58423380049	0.639624404202	3.69382556049	-15.0	4.0
hsa-miR-661/NM_182577	http://www.ncbi.nlm.nih.gov/sites/entrez?cmd=Search&db=pubmed&term=miR-661	284451	C19orf19	http://www.ncbi.nlm.nih.gov/sites/entrez?db=gene&Cmd=ShowDetailView&TermToSearch=284451	-15.14	0.355216013911	0.930800864283	0.777736271946	0.857142857143	5.15151265996	0.068397306596	3.69103373453	-15.0	4.0
hsa-miR-637/NM_012400	http://www.ncbi.nlm.nih.gov/sites/entrez?cmd=Search&db=pubmed&term=miR-637	26279	PLA2G2D	http://www.ncbi.nlm.nih.gov/sites/entrez?db=gene&Cmd=ShowDetailView&TermToSearch=26279	-16.28	0.612925675076	1.90011146805	0.992268663928	0.84	4.58423380049	0.635645592024	3.69101211542	-15.0	4.0
hsa-miR-637/NM_052897	http://www.ncbi.nlm.nih.gov/sites/entrez?cmd=Search&db=pubmed&term=miR-637	114785	MBD6	http://www.ncbi.nlm.nih.gov/sites/entrez?db=gene&Cmd=ShowDetailView&TermToSearch=114785	-18.01	0.159587793578	0.39598369349	0.700652331481	0.846153846154	4.58423380049	0.635592878116	3.69097484106	-15.0	4.0
hsa-miR-34c/NM_000693	http://www.ncbi.nlm.nih.gov/sites/entrez?cmd=Search&db=pubmed&term=miR-34c	220	ALDH1A3	http://www.ncbi.nlm.nih.gov/sites/entrez?db=gene&Cmd=ShowDetailView&TermToSearch=220	-17.83	0.408818675059	1.0972824885	0.914893617021	0.75	4.13558524123	1.08319937042	3.69023798845	-15.0	4.0
hsa-miR-661/NM_005474	http://www.ncbi.nlm.nih.gov/sites/entrez?cmd=Search&db=pubmed&term=miR-661	10014	HDAC5	http://www.ncbi.nlm.nih.gov/sites/entrez?db=gene&Cmd=ShowDetailView&TermToSearch=10014	-16.63	0.446370061163	1.22185926861	0.870377288009	0.875	5.15151265996	0.0653746102344	3.68889636544	-15.0	4.0
hsa-miR-661/NM_001015053	http://www.ncbi.nlm.nih.gov/sites/entrez?cmd=Search&db=pubmed&term=miR-661	10014	HDAC5	http://www.ncbi.nlm.nih.gov/sites/entrez?db=gene&Cmd=ShowDetailView&TermToSearch=10014	-16.63	0.446370061163	1.22185926861	0.870750840493	0.875	5.15151265996	0.0653746102344	3.68889636544	-15.0	4.0
hsa-miR-637/NM_018382	http://www.ncbi.nlm.nih.gov/sites/entrez?cmd=Search&db=pubmed&term=miR-637	55338	FLJ11292	http://www.ncbi.nlm.nih.gov/sites/entrez?db=gene&Cmd=ShowDetailView&TermToSearch=55338	-15.64	0.531382037885	1.53649536775	0.977772408794	0.833333333333	4.58423380049	0.631378483823	3.68799481428	-15.0	4.0
hsa-miR-661/NM_213600	http://www.ncbi.nlm.nih.gov/sites/entrez?cmd=Search&db=pubmed&term=miR-661	255189	PLA2G4F	http://www.ncbi.nlm.nih.gov/sites/entrez?db=gene&Cmd=ShowDetailView&TermToSearch=255189	-21.97	0.286478431899	0.732424306521	0.703399327606	0.888888888889	5.15151265996	0.0593771952074	3.68465555261	-15.0	4.0
hsa-let-7c/NM_000856	http://www.ncbi.nlm.nih.gov/sites/entrez?cmd=Search&db=pubmed&term=let-7c	2982	GUCY1A3	http://www.ncbi.nlm.nih.gov/sites/entrez?db=gene&Cmd=ShowDetailView&TermToSearch=2982	-17.47	0.440017767112	1.20025849609	0.903587443946	0.846153846154	1.18142501314	4.0285414315	3.68400260276	-15.0	4.0
hsa-mir-39780/NM_006413	http://www.ncbi.nlm.nih.gov/sites/entrez?cmd=Search&db=pubmed&term=mir-39780	10556	RPP30	http://www.ncbi.nlm.nih.gov/sites/entrez?db=gene&Cmd=ShowDetailView&TermToSearch=10556	-16.41	0.41209424439	1.10786406747	0.770833333333	0.875	2.50909617282	2.69972329013	3.68319156423	-15.0	4.0
hsa-mir-32195/NM_012461	http://www.ncbi.nlm.nih.gov/sites/entrez?cmd=Search&db=pubmed&term=mir-32195	26277	TINF2	http://www.ncbi.nlm.nih.gov/sites/entrez?db=gene&Cmd=ShowDetailView&TermToSearch=26277	-16.29	0.393632306618	1.04887619849	0.90127388535	0.789473684211	0.519366261154	4.68765097952	3.68191720064	-15.0	4.0
hsa-miR-657/NM_024639	http://www.ncbi.nlm.nih.gov/sites/entrez?cmd=Search&db=pubmed&term=miR-657	79692	ZNF322A	http://www.ncbi.nlm.nih.gov/sites/entrez?db=gene&Cmd=ShowDetailView&TermToSearch=79692	-15.81	0.622667885854	1.94919544443	0.991071428571	0.8	4.16140754953	1.04283949661	3.6799583773	-15.0	4.0
hsa-miR-661/NM_022829	http://www.ncbi.nlm.nih.gov/sites/entrez?cmd=Search&db=pubmed&term=miR-661	64849	SLC13A3	http://www.ncbi.nlm.nih.gov/sites/entrez?db=gene&Cmd=ShowDetailView&TermToSearch=64849	-15.27	0.304914170112	0.784229259362	0.722450504296	0.884615384615	5.15151265996	0.0510772443282	3.67878660105	-15.0	4.0
hsa-miR-661/NM_001011554	http://www.ncbi.nlm.nih.gov/sites/entrez?cmd=Search&db=pubmed&term=miR-661	64849	SLC13A3	http://www.ncbi.nlm.nih.gov/sites/entrez?db=gene&Cmd=ShowDetailView&TermToSearch=64849	-15.27	0.304914170112	0.784229259362	0.72282405678	0.884615384615	5.15151265996	0.0510772443282	3.67878660105	-15.0	4.0
hsa-miR-661/NM_020318	http://www.ncbi.nlm.nih.gov/sites/entrez?cmd=Search&db=pubmed&term=miR-661	60676	PAPPA2	http://www.ncbi.nlm.nih.gov/sites/entrez?db=gene&Cmd=ShowDetailView&TermToSearch=60676	-17.23	0.317257265473	0.819451693043	0.735898393724	0.923076923077	5.15151265996	0.0505365584153	3.67840427838	-15.0	4.0
hsa-miR-661/NM_014143	http://www.ncbi.nlm.nih.gov/sites/entrez?cmd=Search&db=pubmed&term=miR-661	29126	CD274	http://www.ncbi.nlm.nih.gov/sites/entrez?db=gene&Cmd=ShowDetailView&TermToSearch=29126	-19.01	0.318341081376	0.822566198147	0.738139708629	0.9	5.15151265996	0.0500025632983	3.67802668681	-15.0	4.0
hsa-miR-661/NM_000086	http://www.ncbi.nlm.nih.gov/sites/entrez?cmd=Search&db=pubmed&term=miR-661	1201	CLN3	http://www.ncbi.nlm.nih.gov/sites/entrez?db=gene&Cmd=ShowDetailView&TermToSearch=1201	-22.51	0.513181989935	1.46459697039	0.912215166231	0.8	5.15151265996	0.0494401865662	3.67762902641	-15.0	4.0
hsa-miR-637/NM_080388	http://www.ncbi.nlm.nih.gov/sites/entrez?cmd=Search&db=pubmed&term=miR-637	140576	S100A16	http://www.ncbi.nlm.nih.gov/sites/entrez?db=gene&Cmd=ShowDetailView&TermToSearch=140576	-21.16	0.271315029436	0.690482984218	0.829910606427	0.75	4.58423380049	0.615119171468	3.67649774425	-15.0	4.0
hsa-miR-661/NM_177964	http://www.ncbi.nlm.nih.gov/sites/entrez?cmd=Search&db=pubmed&term=miR-661	130576	LOC130576	http://www.ncbi.nlm.nih.gov/sites/entrez?db=gene&Cmd=ShowDetailView&TermToSearch=130576	-16.06	0.347077797944	0.906515848238	0.76989166978	0.833333333333	5.15151265996	0.0461954398735	3.67533464402	-15.0	4.0
hsa-miR-566/NM_006628	http://www.ncbi.nlm.nih.gov/sites/entrez?cmd=Search&db=pubmed&term=miR-566	10776	ARPP-19	http://www.ncbi.nlm.nih.gov/sites/entrez?db=gene&Cmd=ShowDetailView&TermToSearch=10776	-15.92	0.426203617128	1.15404591088	0.896103896104	0.857142857143	2.43178564014	2.76566014589	3.67514916015	-15.0	4.0
hsa-miR-661/NM_005558	http://www.ncbi.nlm.nih.gov/sites/entrez?cmd=Search&db=pubmed&term=miR-661	3898	LAD1	http://www.ncbi.nlm.nih.gov/sites/entrez?db=gene&Cmd=ShowDetailView&TermToSearch=3898	-15.1	0.340516123568	0.887105340802	0.762420620097	0.769230769231	5.15151265996	0.0456410256075	3.67494261393	-15.0	4.0
hsa-mir-06175/NM_002397	http://www.ncbi.nlm.nih.gov/sites/entrez?cmd=Search&db=pubmed&term=mir-06175	4208	MEF2C	http://www.ncbi.nlm.nih.gov/sites/entrez?db=gene&Cmd=ShowDetailView&TermToSearch=4208	-16.7	0.580959792189	1.74837038188	0.833333333333	0.857142857143	1.06806392663	4.12651428737	3.67312148052	-15.0	4.0
hsa-mir-39247/NM_016101	http://www.ncbi.nlm.nih.gov/sites/entrez?cmd=Search&db=pubmed&term=mir-39247	51388	NIP7	http://www.ncbi.nlm.nih.gov/sites/entrez?db=gene&Cmd=ShowDetailView&TermToSearch=51388	-18.77	0.488486746711	1.37128422187	0.881215469613	0.714285714286	1.67841934027	3.51544335752	3.67261553416	-15.0	4.0
hsa-miR-661/NM_001795	http://www.ncbi.nlm.nih.gov/sites/entrez?cmd=Search&db=pubmed&term=miR-661	1003	CDH5	http://www.ncbi.nlm.nih.gov/sites/entrez?db=gene&Cmd=ShowDetailView&TermToSearch=1003	-15.16	0.515090088158	1.47200423278	0.914082928651	0.857142857143	5.15151265996	0.0423112169299	3.67258808364	-15.0	4.0
hsa-miR-661/NM_003810	http://www.ncbi.nlm.nih.gov/sites/entrez?cmd=Search&db=pubmed&term=miR-661	8743	TNFSF10	http://www.ncbi.nlm.nih.gov/sites/entrez?db=gene&Cmd=ShowDetailView&TermToSearch=8743	-19.41	0.480629834407	1.34253186767	0.895031751961	0.833333333333	5.15151265996	0.0411703942124	3.67178140016	-15.0	4.0
hsa-miR-661/NM_013292	http://www.ncbi.nlm.nih.gov/sites/entrez?cmd=Search&db=pubmed&term=miR-661	29895	MYLPF	http://www.ncbi.nlm.nih.gov/sites/entrez?db=gene&Cmd=ShowDetailView&TermToSearch=29895	-16.43	0.389167786815	1.03484234559	0.814717967874	0.8	5.15151265996	0.039669924939	3.67072040816	-15.0	4.0
hsa-miR-637/NM_020428	http://www.ncbi.nlm.nih.gov/sites/entrez?cmd=Search&db=pubmed&term=miR-637	57153	SLC44A2	http://www.ncbi.nlm.nih.gov/sites/entrez?db=gene&Cmd=ShowDetailView&TermToSearch=57153	-16.85	0.444540190177	1.21561351798	0.949504711283	0.916666666667	4.58423380049	0.605306667195	3.66955925594	-15.0	4.0
hsa-miR-661/NM_000498	http://www.ncbi.nlm.nih.gov/sites/entrez?cmd=Search&db=pubmed&term=miR-661	1585	CYP11B2	http://www.ncbi.nlm.nih.gov/sites/entrez?db=gene&Cmd=ShowDetailView&TermToSearch=1585	-15.0	0.516761324025	1.47851645253	0.915577138588	0.916666666667	5.15151265996	0.0375680478353	3.66923415661	-15.0	4.0
hsa-miR-661/NM_015649	http://www.ncbi.nlm.nih.gov/sites/entrez?cmd=Search&db=pubmed&term=miR-661	26145	IRF2BP1	http://www.ncbi.nlm.nih.gov/sites/entrez?db=gene&Cmd=ShowDetailView&TermToSearch=26145	-15.52	0.628658560697	1.98010731283	0.972357116175	0.888888888889	5.15151265996	0.0349393759481	3.66737540489	-15.0	4.0
hsa-miR-637/NM_005189	http://www.ncbi.nlm.nih.gov/sites/entrez?cmd=Search&db=pubmed&term=miR-637	84733	CBX2	http://www.ncbi.nlm.nih.gov/sites/entrez?db=gene&Cmd=ShowDetailView&TermToSearch=84733	-15.07	0.23123675336	0.582190878287	0.789804300556	0.772727272727	4.58423380049	0.601357674309	3.66676689629	-15.0	4.0
hsa-miR-661/NM_001504	http://www.ncbi.nlm.nih.gov/sites/entrez?cmd=Search&db=pubmed&term=miR-661	2833	CXCR3	http://www.ncbi.nlm.nih.gov/sites/entrez?db=gene&Cmd=ShowDetailView&TermToSearch=2833	-15.54	0.429442078375	1.16478848969	0.856182293612	0.875	5.15151265996	0.0314704206671	3.66492248309	-15.0	4.0
hsa-mir-44691/NM_003888	http://www.ncbi.nlm.nih.gov/sites/entrez?cmd=Search&db=pubmed&term=mir-44691	8854	ALDH1A2	http://www.ncbi.nlm.nih.gov/sites/entrez?db=gene&Cmd=ShowDetailView&TermToSearch=8854	-16.23	0.341156941049	0.888994447866	0.773529411765	0.818181818182	4.84909306842	0.333853050611	3.66489634729	-15.0	4.0
hsa-mir-44691/NM_170696	http://www.ncbi.nlm.nih.gov/sites/entrez?cmd=Search&db=pubmed&term=mir-44691	8854	ALDH1A2	http://www.ncbi.nlm.nih.gov/sites/entrez?db=gene&Cmd=ShowDetailView&TermToSearch=8854	-16.23	0.341156941049	0.888994447866	0.775	0.818181818182	4.84909306842	0.333853050611	3.66489634729	-15.0	4.0
hsa-miR-637/NM_014661	http://www.ncbi.nlm.nih.gov/sites/entrez?cmd=Search&db=pubmed&term=miR-637	9679	FAM53B	http://www.ncbi.nlm.nih.gov/sites/entrez?db=gene&Cmd=ShowDetailView&TermToSearch=9679	-15.04	0.174412316107	0.433871250196	0.720222275912	0.75	4.58423380049	0.597010163823	3.66369274215	-15.0	4.0
hsa-miR-637/NM_018977	http://www.ncbi.nlm.nih.gov/sites/entrez?cmd=Search&db=pubmed&term=miR-637	54413	NLGN3	http://www.ncbi.nlm.nih.gov/sites/entrez?db=gene&Cmd=ShowDetailView&TermToSearch=54413	-17.49	0.271685144243	0.691499919343	0.830877023436	0.733333333333	4.58423380049	0.594332392206	3.66179927168	-15.0	4.0
hsa-let-7g/NM_004060	http://www.ncbi.nlm.nih.gov/sites/entrez?cmd=Search&db=pubmed&term=let-7g	900	CCNG1	http://www.ncbi.nlm.nih.gov/sites/entrez?db=gene&Cmd=ShowDetailView&TermToSearch=900	-17.31	0.394862476941	1.05275849193	0.761904761905	0.904761904762	2.09068272872	3.08587620901	3.66037992808	-15.0	4.0
hsa-miR-18b/NM_002778	http://www.ncbi.nlm.nih.gov/sites/entrez?cmd=Search&db=pubmed&term=miR-18b	5660	PSAP	http://www.ncbi.nlm.nih.gov/sites/entrez?db=gene&Cmd=ShowDetailView&TermToSearch=5660	-16.01	0.492938438916	1.38776846956	0.793650793651	0.818181818182	3.52817814613	1.64830848934	3.66032880266	-15.0	4.0
hsa-miR-637/NM_203305	http://www.ncbi.nlm.nih.gov/sites/entrez?cmd=Search&db=pubmed&term=miR-637	399665	FAM102A	http://www.ncbi.nlm.nih.gov/sites/entrez?db=gene&Cmd=ShowDetailView&TermToSearch=399665	-15.76	0.317253320884	0.819440364213	0.869533703793	0.818181818182	4.58423380049	0.590387245734	3.65900963186	-15.0	4.0
hsa-miR-637/NM_001035254	http://www.ncbi.nlm.nih.gov/sites/entrez?cmd=Search&db=pubmed&term=miR-637	399665	FAM102A	http://www.ncbi.nlm.nih.gov/sites/entrez?db=gene&Cmd=ShowDetailView&TermToSearch=399665	-15.76	0.317253320884	0.819440364213	0.869775308045	0.818181818182	4.58423380049	0.590387245734	3.65900963186	-15.0	4.0
hsa-mir-15903/NM_003749	http://www.ncbi.nlm.nih.gov/sites/entrez?cmd=Search&db=pubmed&term=mir-15903	8660	IRS2	http://www.ncbi.nlm.nih.gov/sites/entrez?db=gene&Cmd=ShowDetailView&TermToSearch=8660	-15.07	0.389730324478	1.0366058659	0.872180451128	0.857142857143	3.86363212003	1.30859577461	3.65731741814	-15.0	4.0
hsa-miR-661/NM_033119	http://www.ncbi.nlm.nih.gov/sites/entrez?cmd=Search&db=pubmed&term=miR-661	85407	NKD1	http://www.ncbi.nlm.nih.gov/sites/entrez?db=gene&Cmd=ShowDetailView&TermToSearch=85407	-20.12	0.318953149584	0.82432665121	0.739633918566	0.714285714286	5.15151265996	0.0195907001875	3.65652225218	-15.0	4.0
hsa-miR-661/NM_000675	http://www.ncbi.nlm.nih.gov/sites/entrez?cmd=Search&db=pubmed&term=miR-661	135	ADORA2A	http://www.ncbi.nlm.nih.gov/sites/entrez?db=gene&Cmd=ShowDetailView&TermToSearch=135	-15.2	0.392843926873	1.04639166016	0.818079940232	0.75	5.15151265996	0.0188921710998	3.65602831752	-15.0	4.0
hsa-miR-661/NM_006795	http://www.ncbi.nlm.nih.gov/sites/entrez?cmd=Search&db=pubmed&term=miR-661	10938	EHD1	http://www.ncbi.nlm.nih.gov/sites/entrez?db=gene&Cmd=ShowDetailView&TermToSearch=10938	-15.32	0.339208238092	0.883254075816	0.760552857677	0.857142857143	5.15151265996	0.0167811124399	3.65453557363	-15.0	4.0
hsa-miR-637/NM_014943	http://www.ncbi.nlm.nih.gov/sites/entrez?cmd=Search&db=pubmed&term=miR-637	22882	ZHX2	http://www.ncbi.nlm.nih.gov/sites/entrez?db=gene&Cmd=ShowDetailView&TermToSearch=22882	-17.54	0.481619153918	1.34612878347	0.963517757913	0.857142857143	4.58423380049	0.583861224986	3.65439503833	-15.0	4.0
hsa-mir-09384/NM_006628	http://www.ncbi.nlm.nih.gov/sites/entrez?cmd=Search&db=pubmed&term=mir-09384	10776	ARPP-19	http://www.ncbi.nlm.nih.gov/sites/entrez?db=gene&Cmd=ShowDetailView&TermToSearch=10776	-16.16	0.38227616663	1.01334716928	0.916666666667	0.785714285714	2.40090049014	2.76566014589	3.65331006115	-15.0	4.0
hsa-miR-661/NM_004711	http://www.ncbi.nlm.nih.gov/sites/entrez?cmd=Search&db=pubmed&term=miR-661	9145	SYNGR1	http://www.ncbi.nlm.nih.gov/sites/entrez?db=gene&Cmd=ShowDetailView&TermToSearch=9145	-15.15	0.507729611265	1.44359220825	0.909600298842	0.942857142857	5.15151265996	0.0132509110296	3.65203934427	-15.0	4.0
hsa-miR-491/NM_015503	http://www.ncbi.nlm.nih.gov/sites/entrez?cmd=Search&db=pubmed&term=miR-491	25970	SH2B1	http://www.ncbi.nlm.nih.gov/sites/entrez?db=gene&Cmd=ShowDetailView&TermToSearch=25970	-18.02	0.604965569217	1.86104103102	0.985048372911	0.818181818182	2.47815859731	2.68052227233	3.6477382249	-15.0	4.0
hsa-miR-636/NM_181844	http://www.ncbi.nlm.nih.gov/sites/entrez?cmd=Search&db=pubmed&term=miR-636	255877	BCL6B	http://www.ncbi.nlm.nih.gov/sites/entrez?db=gene&Cmd=ShowDetailView&TermToSearch=255877	-17.99	0.669604625734	2.20836203088	0.950636942675	0.9	2.93901282427	2.21915532675	3.64737567809	-15.0	4.0
hsa-miR-637/NM_176677	http://www.ncbi.nlm.nih.gov/sites/entrez?cmd=Search&db=pubmed&term=miR-637	283948	FLJ36208	http://www.ncbi.nlm.nih.gov/sites/entrez?db=gene&Cmd=ShowDetailView&TermToSearch=283948	-16.37	0.633487912063	2.00545002324	0.993235080937	0.875	4.58423380049	0.571953253927	3.64597483124	-15.0	4.0
hsa-miR-637/NM_052865	http://www.ncbi.nlm.nih.gov/sites/entrez?cmd=Search&db=pubmed&term=miR-637	92667	C20orf72	http://www.ncbi.nlm.nih.gov/sites/entrez?db=gene&Cmd=ShowDetailView&TermToSearch=92667	-18.08	0.254789229876	0.645404127757	0.814206330031	0.833333333333	4.58423380049	0.571578079934	3.64570954317	-15.0	4.0
hsa-mir-09369/NM_018092	http://www.ncbi.nlm.nih.gov/sites/entrez?cmd=Search&db=pubmed&term=mir-09369	81831	NETO2	http://www.ncbi.nlm.nih.gov/sites/entrez?db=gene&Cmd=ShowDetailView&TermToSearch=81831	-15.65	0.44525817566	1.2180618891	0.868686868687	0.838709677419	3.60662878885	1.54830563105	3.64508908488	-15.0	4.0
hsa-miR-661/NM_024656	http://www.ncbi.nlm.nih.gov/sites/entrez?cmd=Search&db=pubmed&term=miR-661	79709	GLT25D1	http://www.ncbi.nlm.nih.gov/sites/entrez?db=gene&Cmd=ShowDetailView&TermToSearch=79709	-20.38	0.352844262811	0.923698802361	0.775494957041	0.833333333333	5.15151265996	0.00307230733559	3.64484198458	-15.0	4.0
hsa-mir-09369/NM_004588	http://www.ncbi.nlm.nih.gov/sites/entrez?cmd=Search&db=pubmed&term=mir-09369	6327	SCN2B	http://www.ncbi.nlm.nih.gov/sites/entrez?db=gene&Cmd=ShowDetailView&TermToSearch=6327	-18.04	0.340680090149	0.887588575134	0.80303030303	0.864864864865	3.60662878885	1.54518895354	3.64288526108	-15.0	4.0
hsa-miR-637/NM_145798	http://www.ncbi.nlm.nih.gov/sites/entrez?cmd=Search&db=pubmed&term=miR-637	114881	OSBPL7	http://www.ncbi.nlm.nih.gov/sites/entrez?db=gene&Cmd=ShowDetailView&TermToSearch=114881	-15.82	0.360326851893	0.946175191803	0.905291133124	0.809523809524	4.58423380049	0.566745015446	3.6422920505	-15.0	4.0
hsa-miR-637/NM_153703	http://www.ncbi.nlm.nih.gov/sites/entrez?cmd=Search&db=pubmed&term=miR-637	127435	PODN	http://www.ncbi.nlm.nih.gov/sites/entrez?db=gene&Cmd=ShowDetailView&TermToSearch=127435	-16.11	0.182315583415	0.454192385782	0.730611258758	0.76	4.58423380049	0.566614361328	3.64219966408	-15.0	4.0
hsa-mir-44691/NM_022574	http://www.ncbi.nlm.nih.gov/sites/entrez?cmd=Search&db=pubmed&term=mir-44691	64599	PERQ1	http://www.ncbi.nlm.nih.gov/sites/entrez?db=gene&Cmd=ShowDetailView&TermToSearch=64599	-17.21	0.617013662823	1.92053364981	0.951470588235	0.8	4.84909306842	0.299343720895	3.64049456623	-15.0	4.0
hsa-miR-637/NM_020382	http://www.ncbi.nlm.nih.gov/sites/entrez?cmd=Search&db=pubmed&term=miR-637	387893	SETD8	http://www.ncbi.nlm.nih.gov/sites/entrez?db=gene&Cmd=ShowDetailView&TermToSearch=387893	-25.7	0.371770843213	0.980959604015	0.913747281952	0.933333333333	4.58423380049	0.563749957703	3.64017422486	-15.0	4.0
hsa-miR-637/NM_002776	http://www.ncbi.nlm.nih.gov/sites/entrez?cmd=Search&db=pubmed&term=miR-637	5655	KLK10	http://www.ncbi.nlm.nih.gov/sites/entrez?db=gene&Cmd=ShowDetailView&TermToSearch=5655	-19.48	0.200688422297	0.501793152615	0.755738100991	0.866666666667	4.58423380049	0.561292940964	3.63843685166	-15.0	4.0
hsa-mir-44691/NM_133634	http://www.ncbi.nlm.nih.gov/sites/entrez?cmd=Search&db=pubmed&term=mir-44691	23275	POFUT2	http://www.ncbi.nlm.nih.gov/sites/entrez?db=gene&Cmd=ShowDetailView&TermToSearch=23275	-16.65	0.382855403684	1.01514611167	0.814705882353	0.789473684211	4.84909306842	0.296140295395	3.63822940234	-15.0	4.0
hsa-miR-661/NM_006847	http://www.ncbi.nlm.nih.gov/sites/entrez?cmd=Search&db=pubmed&term=miR-661	11006	LILRB4	http://www.ncbi.nlm.nih.gov/sites/entrez?db=gene&Cmd=ShowDetailView&TermToSearch=11006	-17.1	0.618368586926	1.92735744962	0.966380276429	0.947368421053	5.15151265996	-0.00655537106636	3.63803418789	-15.0	4.0
hsa-miR-637/NM_015460	http://www.ncbi.nlm.nih.gov/sites/entrez?cmd=Search&db=pubmed&term=miR-637	25924	MYRIP	http://www.ncbi.nlm.nih.gov/sites/entrez?db=gene&Cmd=ShowDetailView&TermToSearch=25924	-17.31	0.257060935871	0.651563799323	0.816380768302	0.769230769231	4.58423380049	0.559278070483	3.63701212308	-15.0	4.0
hsa-miR-637/NM_001243	http://www.ncbi.nlm.nih.gov/sites/entrez?cmd=Search&db=pubmed&term=miR-637	943	TNFRSF8	http://www.ncbi.nlm.nih.gov/sites/entrez?db=gene&Cmd=ShowDetailView&TermToSearch=943	-16.53	0.386367969921	1.02608531665	0.920995409519	0.785714285714	4.58423380049	0.558291211553	3.63631430844	-15.0	4.0
hsa-mir-29629/NM_017866	http://www.ncbi.nlm.nih.gov/sites/entrez?cmd=Search&db=pubmed&term=mir-29629	54968	TMEM70	http://www.ncbi.nlm.nih.gov/sites/entrez?db=gene&Cmd=ShowDetailView&TermToSearch=54968	-20.06	0.649405281427	2.09182363805	0.833333333333	0.75	2.04390055863	3.09826064834	3.6360570594	-15.0	4.0
hsa-miR-637/NM_031491	http://www.ncbi.nlm.nih.gov/sites/entrez?cmd=Search&db=pubmed&term=miR-637	83758	RBP5	http://www.ncbi.nlm.nih.gov/sites/entrez?db=gene&Cmd=ShowDetailView&TermToSearch=83758	-15.88	0.556277868864	1.63971470513	0.984295723605	0.818181818182	4.58423380049	0.556144723891	3.63479651246	-15.0	4.0
hsa-mir-09369/NM_014388	http://www.ncbi.nlm.nih.gov/sites/entrez?cmd=Search&db=pubmed&term=mir-09369	27042	C1orf107	http://www.ncbi.nlm.nih.gov/sites/entrez?db=gene&Cmd=ShowDetailView&TermToSearch=27042	-15.6	0.19582581014	0.489143774632	0.727272727273	0.813953488372	3.60662878885	1.53224645001	3.63373352907	-15.0	4.0
hsa-miR-661/NM_138574	http://www.ncbi.nlm.nih.gov/sites/entrez?cmd=Search&db=pubmed&term=miR-661	154150	HDGFL1	http://www.ncbi.nlm.nih.gov/sites/entrez?db=gene&Cmd=ShowDetailView&TermToSearch=154150	-17.62	0.438482831177	1.1950727869	0.863279790811	0.882352941176	5.15151265996	-0.0134106981057	3.63318673966	-15.0	4.0
hsa-miR-491/NM_020816	http://www.ncbi.nlm.nih.gov/sites/entrez?cmd=Search&db=pubmed&term=miR-491	57576	KIF17	http://www.ncbi.nlm.nih.gov/sites/entrez?db=gene&Cmd=ShowDetailView&TermToSearch=57576	-15.64	0.665555828922	2.18433227889	0.991204925242	0.8	2.47815859731	2.65896924892	3.63249793589	-15.0	4.0
hsa-miR-657/NM_000623	http://www.ncbi.nlm.nih.gov/sites/entrez?cmd=Search&db=pubmed&term=miR-657	624	BDKRB2	http://www.ncbi.nlm.nih.gov/sites/entrez?db=gene&Cmd=ShowDetailView&TermToSearch=624	-15.13	0.47475787073	1.32131894103	0.964285714286	0.933333333333	4.16140754953	0.975647754731	3.63244664097	-15.0	4.0
hsa-miR-637/NM_006896	http://www.ncbi.nlm.nih.gov/sites/entrez?cmd=Search&db=pubmed&term=miR-637	3204	HOXA7	http://www.ncbi.nlm.nih.gov/sites/entrez?db=gene&Cmd=ShowDetailView&TermToSearch=3204	-16.19	0.210676214613	0.527897410368	0.766127083837	0.764705882353	4.58423380049	0.552076483136	3.63191983183	-15.0	4.0
hsa-miR-637/NM_019032	http://www.ncbi.nlm.nih.gov/sites/entrez?cmd=Search&db=pubmed&term=miR-637	54507	ADAMTSL4	http://www.ncbi.nlm.nih.gov/sites/entrez?db=gene&Cmd=ShowDetailView&TermToSearch=54507	-16.71	0.695979568418	2.37416239613	0.997100748973	0.888888888889	4.58423380049	0.551430892294	3.63146333017	-15.0	4.0
hsa-miR-484/NM_007225	http://www.ncbi.nlm.nih.gov/sites/entrez?cmd=Search&db=pubmed&term=miR-484	11248	NXPH3	http://www.ncbi.nlm.nih.gov/sites/entrez?db=gene&Cmd=ShowDetailView&TermToSearch=11248	-15.91	0.568956642458	1.69468446262	0.886977886978	0.875	1.35863191146	3.77592189654	3.630677816	-15.0	4.0
hsa-miR-637/NM_176801	http://www.ncbi.nlm.nih.gov/sites/entrez?cmd=Search&db=pubmed&term=miR-637	118	ADD1	http://www.ncbi.nlm.nih.gov/sites/entrez?db=gene&Cmd=ShowDetailView&TermToSearch=118	-15.5	0.252201110027	0.638400426704	0.810582266248	0.888888888889	4.58423380049	0.548770173704	3.62958191801	-15.0	4.0
hsa-miR-637/NM_014190	http://www.ncbi.nlm.nih.gov/sites/entrez?cmd=Search&db=pubmed&term=miR-637	118	ADD1	http://www.ncbi.nlm.nih.gov/sites/entrez?db=gene&Cmd=ShowDetailView&TermToSearch=118	-15.5	0.252201110027	0.638400426704	0.8108238705	0.888888888889	4.58423380049	0.548770173704	3.62958191801	-15.0	4.0
hsa-miR-637/NM_001119	http://www.ncbi.nlm.nih.gov/sites/entrez?cmd=Search&db=pubmed&term=miR-637	118	ADD1	http://www.ncbi.nlm.nih.gov/sites/entrez?db=gene&Cmd=ShowDetailView&TermToSearch=118	-15.88	0.252201110027	0.638400426704	0.811065474752	0.875	4.58423380049	0.548770173704	3.62958191801	-15.0	4.0
hsa-miR-637/NM_014189	http://www.ncbi.nlm.nih.gov/sites/entrez?cmd=Search&db=pubmed&term=miR-637	118	ADD1	http://www.ncbi.nlm.nih.gov/sites/entrez?db=gene&Cmd=ShowDetailView&TermToSearch=118	-15.88	0.252201110027	0.638400426704	0.811307079005	0.875	4.58423380049	0.548770173704	3.62958191801	-15.0	4.0
hsa-miR-625/NM_016221	http://www.ncbi.nlm.nih.gov/sites/entrez?cmd=Search&db=pubmed&term=miR-625	51164	DCTN4	http://www.ncbi.nlm.nih.gov/sites/entrez?db=gene&Cmd=ShowDetailView&TermToSearch=51164	-15.98	0.3709878187	0.978563356539	0.933333333333	0.75	2.0220172358	3.10566690628	3.62582022865	-15.0	4.0
hsa-miR-637/NM_138465	http://www.ncbi.nlm.nih.gov/sites/entrez?cmd=Search&db=pubmed&term=miR-637	2738	GLI4	http://www.ncbi.nlm.nih.gov/sites/entrez?db=gene&Cmd=ShowDetailView&TermToSearch=2738	-25.68	0.376280525918	0.994807917683	0.91568011597	0.75	4.58423380049	0.542529353347	3.62516899162	-15.0	4.0
hsa-miR-637/NM_016332	http://www.ncbi.nlm.nih.gov/sites/entrez?cmd=Search&db=pubmed&term=miR-637	51734	SEPX1	http://www.ncbi.nlm.nih.gov/sites/entrez?db=gene&Cmd=ShowDetailView&TermToSearch=51734	-16.13	0.203837725038	0.510006154293	0.759120560522	0.833333333333	4.58423380049	0.54083857983	3.6239734342	-15.0	4.0
hsa-miR-637/NM_003947	http://www.ncbi.nlm.nih.gov/sites/entrez?cmd=Search&db=pubmed&term=miR-637	8997	KALRN	http://www.ncbi.nlm.nih.gov/sites/entrez?db=gene&Cmd=ShowDetailView&TermToSearch=8997	-19.87	0.162564448992	0.403568244436	0.706934042039	0.818181818182	4.58423380049	0.540307146866	3.62359765434	-15.0	4.0
hsa-miR-636/NM_145166	http://www.ncbi.nlm.nih.gov/sites/entrez?cmd=Search&db=pubmed&term=miR-636	92999	ZBTB47	http://www.ncbi.nlm.nih.gov/sites/entrez?db=gene&Cmd=ShowDetailView&TermToSearch=92999	-21.04	0.561614414784	1.66264233317	0.885350318471	0.92	2.93901282427	2.18327063259	3.62200136751	-15.0	4.0
hsa-miR-637/NM_152383	http://www.ncbi.nlm.nih.gov/sites/entrez?cmd=Search&db=pubmed&term=miR-637	129563	DIS3L2	http://www.ncbi.nlm.nih.gov/sites/entrez?db=gene&Cmd=ShowDetailView&TermToSearch=129563	-21.32	0.324915623168	0.841536737995	0.875815414351	0.846153846154	4.58423380049	0.537667940207	3.62173145342	-15.0	4.0
hsa-miR-34b/NM_031844	http://www.ncbi.nlm.nih.gov/sites/entrez?cmd=Search&db=pubmed&term=miR-34b	3192	HNRPU	http://www.ncbi.nlm.nih.gov/sites/entrez?db=gene&Cmd=ShowDetailView&TermToSearch=3192	-15.24	0.34576488352	0.902620072493	0.896	0.928571428571	2.54076610189	2.57808142764	3.61957179999	-15.0	4.0
hsa-miR-34b/NM_004501	http://www.ncbi.nlm.nih.gov/sites/entrez?cmd=Search&db=pubmed&term=miR-34b	3192	HNRPU	http://www.ncbi.nlm.nih.gov/sites/entrez?db=gene&Cmd=ShowDetailView&TermToSearch=3192	-15.24	0.34576488352	0.902620072493	0.904	0.928571428571	2.54076610189	2.57808142764	3.61957179999	-15.0	4.0
hsa-miR-507/NM_013402	http://www.ncbi.nlm.nih.gov/sites/entrez?cmd=Search&db=pubmed&term=miR-507	3992	FADS1	http://www.ncbi.nlm.nih.gov/sites/entrez?db=gene&Cmd=ShowDetailView&TermToSearch=3992	-15.64	0.421521720055	1.1386108145	0.933333333333	0.933333333333	2.68378898548	2.43269395852	3.61789978553	-15.0	4.0
hsa-miR-637/NM_014030	http://www.ncbi.nlm.nih.gov/sites/entrez?cmd=Search&db=pubmed&term=miR-637	28964	GIT1	http://www.ncbi.nlm.nih.gov/sites/entrez?db=gene&Cmd=ShowDetailView&TermToSearch=28964	-17.67	0.612326358265	1.89713818645	0.992027059676	0.75	4.58423380049	0.531595756998	3.61743777149	-15.0	4.0
hsa-miR-636/NM_001025100	http://www.ncbi.nlm.nih.gov/sites/entrez?cmd=Search&db=pubmed&term=miR-636	4155	MBP	http://www.ncbi.nlm.nih.gov/sites/entrez?db=gene&Cmd=ShowDetailView&TermToSearch=4155	-16.2	0.416477169998	1.12210399655	0.78025477707	0.8	2.93901282427	2.17446619806	3.61577569214	-15.0	4.0
hsa-miR-661/NM_001532	http://www.ncbi.nlm.nih.gov/sites/entrez?cmd=Search&db=pubmed&term=miR-661	3177	SLC29A2	http://www.ncbi.nlm.nih.gov/sites/entrez?db=gene&Cmd=ShowDetailView&TermToSearch=3177	-16.11	0.306168401881	0.787788013635	0.724691819201	0.75	5.15151265996	-0.0380830194702	3.61574077391	-15.0	4.0
hsa-miR-637/NM_005634	http://www.ncbi.nlm.nih.gov/sites/entrez?cmd=Search&db=pubmed&term=miR-637	6658	SOX3	http://www.ncbi.nlm.nih.gov/sites/entrez?db=gene&Cmd=ShowDetailView&TermToSearch=6658	-18.33	0.356768063099	0.935459500522	0.903358299106	0.818181818182	4.58423380049	0.527478832843	3.61452666651	-15.0	4.0
hsa-miR-661/NM_007117	http://www.ncbi.nlm.nih.gov/sites/entrez?cmd=Search&db=pubmed&term=miR-661	7200	TRH	http://www.ncbi.nlm.nih.gov/sites/entrez?db=gene&Cmd=ShowDetailView&TermToSearch=7200	-16.84	0.416909445791	1.12351353642	0.840493089279	0.923076923077	5.15151265996	-0.0431957778648	3.61212550778	-15.0	4.0
hsa-miR-661/NM_021020	http://www.ncbi.nlm.nih.gov/sites/entrez?cmd=Search&db=pubmed&term=miR-661	11178	LZTS1	http://www.ncbi.nlm.nih.gov/sites/entrez?db=gene&Cmd=ShowDetailView&TermToSearch=11178	-17.99	0.282010841389	0.720006864975	0.700037355248	0.846153846154	5.15151265996	-0.0436810030941	3.61178240173	-15.0	4.0
hsa-let-7f/NM_030791	http://www.ncbi.nlm.nih.gov/sites/entrez?cmd=Search&db=pubmed&term=let-7f	81537	SGPP1	http://www.ncbi.nlm.nih.gov/sites/entrez?db=gene&Cmd=ShowDetailView&TermToSearch=81537	-16.95	0.5922049082	1.800226504	0.946428571429	0.842105263158	0.697748193983	4.4094242997	3.61131630297	-15.0	4.0
hsa-miR-661/NM_019044	http://www.ncbi.nlm.nih.gov/sites/entrez?cmd=Search&db=pubmed&term=miR-661	54520	CCDC93	http://www.ncbi.nlm.nih.gov/sites/entrez?db=gene&Cmd=ShowDetailView&TermToSearch=54520	-15.42	0.521797292934	1.49828015796	0.919312663429	0.95	5.15151265996	-0.0467156220047	3.60963660212	-15.0	4.0
hsa-miR-560/NM_006988	http://www.ncbi.nlm.nih.gov/sites/entrez?cmd=Search&db=pubmed&term=miR-560	9510	ADAMTS1	http://www.ncbi.nlm.nih.gov/sites/entrez?db=gene&Cmd=ShowDetailView&TermToSearch=9510	-19.97	0.805715432647	3.33206527176	0.994413407821	0.857142857143	3.49145554128	1.61322974178	3.60955757947	-15.0	4.0
hsa-miR-661/NM_001005498	http://www.ncbi.nlm.nih.gov/sites/entrez?cmd=Search&db=pubmed&term=miR-661	79651	RHBDF2	http://www.ncbi.nlm.nih.gov/sites/entrez?db=gene&Cmd=ShowDetailView&TermToSearch=79651	-15.37	0.585850641383	1.77073225076	0.953305939484	0.857142857143	5.15151265996	-0.0475307800303	3.60906019835	-15.0	4.0
hsa-miR-661/NM_024599	http://www.ncbi.nlm.nih.gov/sites/entrez?cmd=Search&db=pubmed&term=miR-661	79651	RHBDF2	http://www.ncbi.nlm.nih.gov/sites/entrez?db=gene&Cmd=ShowDetailView&TermToSearch=79651	-15.37	0.585850641383	1.77073225076	0.953679491969	0.916666666667	5.15151265996	-0.0475307800303	3.60906019835	-15.0	4.0
hsa-miR-661/NM_024866	http://www.ncbi.nlm.nih.gov/sites/entrez?cmd=Search&db=pubmed&term=miR-661	79924	ADM2	http://www.ncbi.nlm.nih.gov/sites/entrez?db=gene&Cmd=ShowDetailView&TermToSearch=79924	-15.59	0.387159477252	1.02855752562	0.813597310422	0.716981132075	5.15151265996	-0.0483558912203	3.60847675663	-15.0	4.0
hsa-miR-661/NM_020170	http://www.ncbi.nlm.nih.gov/sites/entrez?cmd=Search&db=pubmed&term=miR-661	56926	NCLN	http://www.ncbi.nlm.nih.gov/sites/entrez?db=gene&Cmd=ShowDetailView&TermToSearch=56926	-15.23	0.317800755614	0.821013044778	0.737766156145	0.75	5.15151265996	-0.0512982345194	3.60639620573	-15.0	4.0
hsa-miR-637/NM_014994	http://www.ncbi.nlm.nih.gov/sites/entrez?cmd=Search&db=pubmed&term=miR-637	23005	MAPKBP1	http://www.ncbi.nlm.nih.gov/sites/entrez?db=gene&Cmd=ShowDetailView&TermToSearch=23005	-15.14	0.290023502889	0.742314632331	0.845131674317	0.88	4.58423380049	0.514413336198	3.60528796523	-15.0	4.0
hsa-miR-637/NM_004188	http://www.ncbi.nlm.nih.gov/sites/entrez?cmd=Search&db=pubmed&term=miR-637	8328	GFI1B	http://www.ncbi.nlm.nih.gov/sites/entrez?db=gene&Cmd=ShowDetailView&TermToSearch=8328	-17.52	0.504308341002	1.43053187475	0.97076588548	0.75	4.58423380049	0.513957408737	3.60496557583	-15.0	4.0
hsa-miR-637/NM_030915	http://www.ncbi.nlm.nih.gov/sites/entrez?cmd=Search&db=pubmed&term=miR-637	81606	LBH	http://www.ncbi.nlm.nih.gov/sites/entrez?db=gene&Cmd=ShowDetailView&TermToSearch=81606	-16.33	0.342335124113	0.892471352946	0.89079487799	0.789473684211	4.58423380049	0.513293645655	3.60449622445	-15.0	4.0
hsa-mir-44691/NM_000131	http://www.ncbi.nlm.nih.gov/sites/entrez?cmd=Search&db=pubmed&term=mir-44691	2155	F7	http://www.ncbi.nlm.nih.gov/sites/entrez?db=gene&Cmd=ShowDetailView&TermToSearch=2155	-15.67	0.714285683723	2.49999978161	0.982352941176	0.913043478261	4.84909306842	0.247861739374	3.60409130799	-15.0	4.0
hsa-mir-44691/NM_019616	http://www.ncbi.nlm.nih.gov/sites/entrez?cmd=Search&db=pubmed&term=mir-44691	2155	F7	http://www.ncbi.nlm.nih.gov/sites/entrez?db=gene&Cmd=ShowDetailView&TermToSearch=2155	-15.67	0.714285683723	2.49999978161	0.983823529412	0.913043478261	4.84909306842	0.247861739374	3.60409130799	-15.0	4.0
hsa-mir-44691/NM_003673	http://www.ncbi.nlm.nih.gov/sites/entrez?cmd=Search&db=pubmed&term=mir-44691	8557	TCAP	http://www.ncbi.nlm.nih.gov/sites/entrez?db=gene&Cmd=ShowDetailView&TermToSearch=8557	-15.13	0.463140262401	1.28001413205	0.866176470588	0.928571428571	4.84909306842	0.24748940731	3.60382802947	-15.0	4.0
hsa-miR-661/NM_033086	http://www.ncbi.nlm.nih.gov/sites/entrez?cmd=Search&db=pubmed&term=miR-661	89846	FGD3	http://www.ncbi.nlm.nih.gov/sites/entrez?db=gene&Cmd=ShowDetailView&TermToSearch=89846	-18.04	0.366101139839	0.963663242884	0.791931266343	0.875	5.15151265996	-0.0558837567747	3.60315375185	-15.0	4.0
hsa-miR-661/NM_032750	http://www.ncbi.nlm.nih.gov/sites/entrez?cmd=Search&db=pubmed&term=miR-661	84836	ABHD14B	http://www.ncbi.nlm.nih.gov/sites/entrez?db=gene&Cmd=ShowDetailView&TermToSearch=84836	-17.59	0.428592382479	1.16196459468	0.853567426223	0.941176470588	5.15151265996	-0.0585642974988	3.60125832333	-15.0	4.0
hsa-miR-637/NM_001006114	http://www.ncbi.nlm.nih.gov/sites/entrez?cmd=Search&db=pubmed&term=miR-637	54059	C21orf57	http://www.ncbi.nlm.nih.gov/sites/entrez?db=gene&Cmd=ShowDetailView&TermToSearch=54059	-16.65	0.497249428384	1.40386890017	0.968591447209	0.714285714286	4.58423380049	0.507725499327	3.60055895043	-15.0	4.0
hsa-miR-637/NM_207313	http://www.ncbi.nlm.nih.gov/sites/entrez?cmd=Search&db=pubmed&term=miR-637	124842	TMEM132E	http://www.ncbi.nlm.nih.gov/sites/entrez?db=gene&Cmd=ShowDetailView&TermToSearch=124842	-16.08	0.208744286735	0.522834908097	0.764435854071	0.727272727273	4.58423380049	0.507486528542	3.60038997256	-15.0	4.0
hsa-miR-637/NM_003202	http://www.ncbi.nlm.nih.gov/sites/entrez?cmd=Search&db=pubmed&term=miR-637	6932	TCF7	http://www.ncbi.nlm.nih.gov/sites/entrez?db=gene&Cmd=ShowDetailView&TermToSearch=6932	-15.2	0.351033947059	0.918291621675	0.900217443827	0.727272727273	4.58423380049	0.504908307794	3.59856689519	-15.0	4.0
hsa-miR-637/NM_199173	http://www.ncbi.nlm.nih.gov/sites/entrez?cmd=Search&db=pubmed&term=miR-637	632	BGLAP	http://www.ncbi.nlm.nih.gov/sites/entrez?db=gene&Cmd=ShowDetailView&TermToSearch=632	-16.64	0.287519628607	0.735325695746	0.842957236047	0.833333333333	4.58423380049	0.503046708711	3.59725054585	-15.0	4.0
hsa-miR-637/NM_003190	http://www.ncbi.nlm.nih.gov/sites/entrez?cmd=Search&db=pubmed&term=miR-637	6892	TAPBP	http://www.ncbi.nlm.nih.gov/sites/entrez?db=gene&Cmd=ShowDetailView&TermToSearch=6892	-16.86	0.181537343155	0.452187382177	0.728195216236	0.826086956522	4.58423380049	0.50276337722	3.59705020024	-15.0	4.0
hsa-miR-637/NM_172208	http://www.ncbi.nlm.nih.gov/sites/entrez?cmd=Search&db=pubmed&term=miR-637	6892	TAPBP	http://www.ncbi.nlm.nih.gov/sites/entrez?db=gene&Cmd=ShowDetailView&TermToSearch=6892	-20.6	0.181537343155	0.452187382177	0.728436820488	0.761904761905	4.58423380049	0.50276337722	3.59705020024	-15.0	4.0
hsa-miR-661/NM_016135	http://www.ncbi.nlm.nih.gov/sites/entrez?cmd=Search&db=pubmed&term=miR-661	51513	ETV7	http://www.ncbi.nlm.nih.gov/sites/entrez?db=gene&Cmd=ShowDetailView&TermToSearch=51513	-15.13	0.317365226449	0.819761774433	0.736271946208	0.75	5.15151265996	-0.0647676360571	3.59687190057	-15.0	4.0
hsa-miR-637/NM_033049	http://www.ncbi.nlm.nih.gov/sites/entrez?cmd=Search&db=pubmed&term=miR-637	56667	MUC13	http://www.ncbi.nlm.nih.gov/sites/entrez?db=gene&Cmd=ShowDetailView&TermToSearch=56667	-15.88	0.435054340976	1.18353640258	0.945397438995	0.727272727273	4.58423380049	0.502280201035	3.59670854308	-15.0	4.0
hsa-miR-637/NM_001264	http://www.ncbi.nlm.nih.gov/sites/entrez?cmd=Search&db=pubmed&term=miR-637	1041	CDSN	http://www.ncbi.nlm.nih.gov/sites/entrez?db=gene&Cmd=ShowDetailView&TermToSearch=1041	-21.12	0.419319990752	1.13139067604	0.937424498671	0.947368421053	4.58423380049	0.500371584692	3.59535894752	-15.0	4.0
hsa-miR-661/NM_148903	http://www.ncbi.nlm.nih.gov/sites/entrez?cmd=Search&db=pubmed&term=miR-661	9687	GREB1	http://www.ncbi.nlm.nih.gov/sites/entrez?db=gene&Cmd=ShowDetailView&TermToSearch=9687	-15.48	0.312359190143	0.805420600227	0.729921553978	0.714285714286	5.15151265996	-0.0669161768123	3.59535265283	-15.0	4.0
hsa-miR-637/NM_000757	http://www.ncbi.nlm.nih.gov/sites/entrez?cmd=Search&db=pubmed&term=miR-637	1435	CSF1	http://www.ncbi.nlm.nih.gov/sites/entrez?db=gene&Cmd=ShowDetailView&TermToSearch=1435	-18.29	0.177210180584	0.441055085506	0.722638318434	0.777777777778	4.58423380049	0.497755006927	3.59350874764	-15.0	4.0
hsa-miR-637/NM_172211	http://www.ncbi.nlm.nih.gov/sites/entrez?cmd=Search&db=pubmed&term=miR-637	1435	CSF1	http://www.ncbi.nlm.nih.gov/sites/entrez?db=gene&Cmd=ShowDetailView&TermToSearch=1435	-18.29	0.177210180584	0.441055085506	0.722879922687	0.777777777778	4.58423380049	0.497755006927	3.59350874764	-15.0	4.0
hsa-mir-00717/NM_006500	http://www.ncbi.nlm.nih.gov/sites/entrez?cmd=Search&db=pubmed&term=mir-00717	4162	MCAM	http://www.ncbi.nlm.nih.gov/sites/entrez?db=gene&Cmd=ShowDetailView&TermToSearch=4162	-17.15	0.594416110139	1.81061040402	0.971995332555	0.882352941176	-0.516346345321	5.5953224825	3.59137846808	-15.0	4.0
hsa-miR-296/NM_006231	http://www.ncbi.nlm.nih.gov/sites/entrez?cmd=Search&db=pubmed&term=miR-296	5426	POLE	http://www.ncbi.nlm.nih.gov/sites/entrez?db=gene&Cmd=ShowDetailView&TermToSearch=5426	-15.15	0.457650853051	1.26079264067	0.886731391586	0.75	3.2962954087	1.78194806799	3.59086039888	-15.0	4.0
hsa-miR-637/NM_001003931	http://www.ncbi.nlm.nih.gov/sites/entrez?cmd=Search&db=pubmed&term=miR-637	10039	PARP3	http://www.ncbi.nlm.nih.gov/sites/entrez?db=gene&Cmd=ShowDetailView&TermToSearch=10039	-15.7	0.456446690341	1.25660076236	0.95675283885	0.916666666667	4.58423380049	0.492469275595	3.58977117117	-15.0	4.0
hsa-miR-637/NM_001003935	http://www.ncbi.nlm.nih.gov/sites/entrez?cmd=Search&db=pubmed&term=miR-637	10039	PARP3	http://www.ncbi.nlm.nih.gov/sites/entrez?db=gene&Cmd=ShowDetailView&TermToSearch=10039	-15.7	0.456446690341	1.25660076236	0.956994443102	0.916666666667	4.58423380049	0.492469275595	3.58977117117	-15.0	4.0
hsa-miR-637/NM_001005242	http://www.ncbi.nlm.nih.gov/sites/entrez?cmd=Search&db=pubmed&term=miR-637	5318	PKP2	http://www.ncbi.nlm.nih.gov/sites/entrez?db=gene&Cmd=ShowDetailView&TermToSearch=5318	-15.75	0.308967647425	0.795746953557	0.863493597487	0.777777777778	4.58423380049	0.4920368578	3.58946540562	-15.0	4.0
hsa-miR-637/NM_004572	http://www.ncbi.nlm.nih.gov/sites/entrez?cmd=Search&db=pubmed&term=miR-637	5318	PKP2	http://www.ncbi.nlm.nih.gov/sites/entrez?db=gene&Cmd=ShowDetailView&TermToSearch=5318	-15.75	0.308967647425	0.795746953557	0.86373520174	0.777777777778	4.58423380049	0.4920368578	3.58946540562	-15.0	4.0
hsa-miR-637/NM_198488	http://www.ncbi.nlm.nih.gov/sites/entrez?cmd=Search&db=pubmed&term=miR-637	286077	FAM83H	http://www.ncbi.nlm.nih.gov/sites/entrez?db=gene&Cmd=ShowDetailView&TermToSearch=286077	-15.8	0.457859573394	1.26152011961	0.958202464363	0.785714285714	4.58423380049	0.491784777553	3.58928715796	-15.0	4.0
hsa-miR-34c/NM_012096	http://www.ncbi.nlm.nih.gov/sites/entrez?cmd=Search&db=pubmed&term=miR-34c	26060	APPL1	http://www.ncbi.nlm.nih.gov/sites/entrez?db=gene&Cmd=ShowDetailView&TermToSearch=26060	-16.93	0.584764415687	1.76574068796	0.978723404255	0.857142857143	4.13558524123	0.940238040154	3.58914906237	-15.0	4.0
hsa-miR-637/NM_000429	http://www.ncbi.nlm.nih.gov/sites/entrez?cmd=Search&db=pubmed&term=miR-637	4143	MAT1A	http://www.ncbi.nlm.nih.gov/sites/entrez?db=gene&Cmd=ShowDetailView&TermToSearch=4143	-15.08	0.44924063345	1.2316957962	0.954820004832	0.909090909091	4.58423380049	0.491335235633	3.58896928382	-15.0	4.0
hsa-miR-636/NM_025247	http://www.ncbi.nlm.nih.gov/sites/entrez?cmd=Search&db=pubmed&term=miR-636	80724	ACAD10	http://www.ncbi.nlm.nih.gov/sites/entrez?db=gene&Cmd=ShowDetailView&TermToSearch=80724	-15.72	0.57242699417	1.71003636527	0.894904458599	0.8	2.93901282427	2.13498881572	3.58786096739	-15.0	4.0
hsa-miR-637/NM_006116	http://www.ncbi.nlm.nih.gov/sites/entrez?cmd=Search&db=pubmed&term=miR-637	10454	MAP3K7IP1	http://www.ncbi.nlm.nih.gov/sites/entrez?db=gene&Cmd=ShowDetailView&TermToSearch=10454	-16.22	0.455875545723	1.25461557163	0.956511234598	0.95	4.58423380049	0.488976640351	3.58730150511	-15.0	4.0
hsa-mir-15903/NM_012452	http://www.ncbi.nlm.nih.gov/sites/entrez?cmd=Search&db=pubmed&term=mir-15903	23495	TNFRSF13B	http://www.ncbi.nlm.nih.gov/sites/entrez?db=gene&Cmd=ShowDetailView&TermToSearch=23495	-17.75	0.756893546268	2.83687016264	0.992481203008	0.971428571429	3.86363212003	1.20890160334	3.58682299359	-15.0	4.0
hsa-miR-637/NM_001632	http://www.ncbi.nlm.nih.gov/sites/entrez?cmd=Search&db=pubmed&term=miR-637	250	ALPP	http://www.ncbi.nlm.nih.gov/sites/entrez?db=gene&Cmd=ShowDetailView&TermToSearch=250	-17.16	0.470258951796	1.30522074335	0.961343319642	0.785714285714	4.58423380049	0.486893198841	3.58582828949	-15.0	4.0
hsa-miR-661/NM_002287	http://www.ncbi.nlm.nih.gov/sites/entrez?cmd=Search&db=pubmed&term=miR-661	3903	LAIR1	http://www.ncbi.nlm.nih.gov/sites/entrez?db=gene&Cmd=ShowDetailView&TermToSearch=3903	-16.03	0.32390551318	0.838613352004	0.747478520732	0.833333333333	5.15151265996	-0.0808840833229	3.58547585142	-15.0	4.0
hsa-miR-487b/NM_021238	http://www.ncbi.nlm.nih.gov/sites/entrez?cmd=Search&db=pubmed&term=miR-487b	58516	FAM60A	http://www.ncbi.nlm.nih.gov/sites/entrez?db=gene&Cmd=ShowDetailView&TermToSearch=58516	-16.17	0.455957436674	1.25490008881	0.722222222222	0.958333333333	1.76351705941	3.3069166603	3.58533806676	-15.0	4.0
hsa-mir-06728/NM_018555	http://www.ncbi.nlm.nih.gov/sites/entrez?cmd=Search&db=pubmed&term=mir-06728	55422	ZNF331	http://www.ncbi.nlm.nih.gov/sites/entrez?db=gene&Cmd=ShowDetailView&TermToSearch=55422	-15.82	0.535778197267	1.55429570185	0.833333333333	0.909090909091	1.8433176256	3.22462067546	3.58357353931	-15.0	4.0
hsa-miR-296/NM_078471	http://www.ncbi.nlm.nih.gov/sites/entrez?cmd=Search&db=pubmed&term=miR-296	399687	MYO18A	http://www.ncbi.nlm.nih.gov/sites/entrez?db=gene&Cmd=ShowDetailView&TermToSearch=399687	-15.73	0.772642835089	2.98118868684	0.987055016181	0.9	3.2962954087	1.77020797442	3.58255889911	-15.0	4.0
hsa-miR-296/NM_203318	http://www.ncbi.nlm.nih.gov/sites/entrez?cmd=Search&db=pubmed&term=miR-296	399687	MYO18A	http://www.ncbi.nlm.nih.gov/sites/entrez?db=gene&Cmd=ShowDetailView&TermToSearch=399687	-15.73	0.772642835089	2.98118868684	0.990291262136	0.9	3.2962954087	1.77020797442	3.58255889911	-15.0	4.0
hsa-miR-34c/NM_004724	http://www.ncbi.nlm.nih.gov/sites/entrez?cmd=Search&db=pubmed&term=miR-34c	9183	ZW10	http://www.ncbi.nlm.nih.gov/sites/entrez?db=gene&Cmd=ShowDetailView&TermToSearch=9183	-16.02	0.336783738137	0.876130053862	0.872340425532	0.833333333333	4.13558524123	0.930755972228	3.58244422784	-15.0	4.0
hsa-miR-636/NM_004207	http://www.ncbi.nlm.nih.gov/sites/entrez?cmd=Search&db=pubmed&term=miR-636	9123	SLC16A3	http://www.ncbi.nlm.nih.gov/sites/entrez?db=gene&Cmd=ShowDetailView&TermToSearch=9123	-19.92	0.327198633584	0.848155946253	0.71974522293	0.75	2.93901282427	2.12621926968	3.58165996192	-15.0	4.0
hsa-miR-661/NM_005940	http://www.ncbi.nlm.nih.gov/sites/entrez?cmd=Search&db=pubmed&term=miR-661	4320	MMP11	http://www.ncbi.nlm.nih.gov/sites/entrez?db=gene&Cmd=ShowDetailView&TermToSearch=4320	-17.72	0.379490270423	1.00471445879	0.805752708256	0.875	5.15151265996	-0.0867179913839	3.58135065547	-15.0	4.0
hsa-miR-560/NM_207315	http://www.ncbi.nlm.nih.gov/sites/entrez?cmd=Search&db=pubmed&term=miR-560	129607	LOC129607	http://www.ncbi.nlm.nih.gov/sites/entrez?db=gene&Cmd=ShowDetailView&TermToSearch=129607	-18.98	0.417872319198	1.12665653782	0.871508379888	0.714285714286	3.49145554128	1.57122475344	3.57985556738	-15.0	4.0
hsa-miR-552/NM_002629	http://www.ncbi.nlm.nih.gov/sites/entrez?cmd=Search&db=pubmed&term=miR-552	5223	PGAM1	http://www.ncbi.nlm.nih.gov/sites/entrez?db=gene&Cmd=ShowDetailView&TermToSearch=5223	-15.44	0.77803730865	3.03365103793	0.984848484848	0.833333333333	1.48953776735	3.5702459704	3.5778073923	-15.0	11.0
hsa-miR-661/NM_177405	http://www.ncbi.nlm.nih.gov/sites/entrez?cmd=Search&db=pubmed&term=miR-661	51816	CECR1	http://www.ncbi.nlm.nih.gov/sites/entrez?db=gene&Cmd=ShowDetailView&TermToSearch=51816	-15.22	0.609461396896	1.88299671081	0.962271199103	0.923076923077	5.15151265996	-0.0992497160332	3.57248938799	-15.0	4.0
hsa-miR-661/NM_017424	http://www.ncbi.nlm.nih.gov/sites/entrez?cmd=Search&db=pubmed&term=miR-661	51816	CECR1	http://www.ncbi.nlm.nih.gov/sites/entrez?db=gene&Cmd=ShowDetailView&TermToSearch=51816	-15.22	0.609461396896	1.88299671081	0.962644751588	0.923076923077	5.15151265996	-0.0992497160332	3.57248938799	-15.0	4.0
hsa-miR-661/NM_175850	http://www.ncbi.nlm.nih.gov/sites/entrez?cmd=Search&db=pubmed&term=miR-661	1789	DNMT3B	http://www.ncbi.nlm.nih.gov/sites/entrez?db=gene&Cmd=ShowDetailView&TermToSearch=1789	-15.37	0.413938794648	1.1138455232	0.835636906985	0.75	5.15151265996	-0.102315582902	3.57032149274	-15.0	4.0
hsa-miR-661/NM_006892	http://www.ncbi.nlm.nih.gov/sites/entrez?cmd=Search&db=pubmed&term=miR-661	1789	DNMT3B	http://www.ncbi.nlm.nih.gov/sites/entrez?db=gene&Cmd=ShowDetailView&TermToSearch=1789	-15.37	0.413938794648	1.1138455232	0.83601045947	0.75	5.15151265996	-0.102315582902	3.57032149274	-15.0	4.0
hsa-miR-661/NM_175849	http://www.ncbi.nlm.nih.gov/sites/entrez?cmd=Search&db=pubmed&term=miR-661	1789	DNMT3B	http://www.ncbi.nlm.nih.gov/sites/entrez?db=gene&Cmd=ShowDetailView&TermToSearch=1789	-15.37	0.413938794648	1.1138455232	0.836384011954	0.75	5.15151265996	-0.102315582902	3.57032149274	-15.0	4.0
hsa-miR-661/NM_175848	http://www.ncbi.nlm.nih.gov/sites/entrez?cmd=Search&db=pubmed&term=miR-661	1789	DNMT3B	http://www.ncbi.nlm.nih.gov/sites/entrez?db=gene&Cmd=ShowDetailView&TermToSearch=1789	-15.37	0.413938794648	1.1138455232	0.836757564438	0.75	5.15151265996	-0.102315582902	3.57032149274	-15.0	4.0
hsa-miR-657/NM_013411	http://www.ncbi.nlm.nih.gov/sites/entrez?cmd=Search&db=pubmed&term=miR-657	204	AK2	http://www.ncbi.nlm.nih.gov/sites/entrez?db=gene&Cmd=ShowDetailView&TermToSearch=204	-15.75	0.29545586135	0.757535207355	0.799107142857	0.913043478261	4.16140754953	0.887398513519	3.57004500408	-15.0	4.0
hsa-mir-43727/NM_024738	http://www.ncbi.nlm.nih.gov/sites/entrez?cmd=Search&db=pubmed&term=mir-43727	79794	C12orf49	http://www.ncbi.nlm.nih.gov/sites/entrez?db=gene&Cmd=ShowDetailView&TermToSearch=79794	-15.02	0.228047890675	0.57371849954	0.741935483871	0.703703703704	1.77749644093	3.26725359569	3.56717696029	-15.0	4.0
hsa-miR-661/NM_147161	http://www.ncbi.nlm.nih.gov/sites/entrez?cmd=Search&db=pubmed&term=miR-661	26027	ACOT11	http://www.ncbi.nlm.nih.gov/sites/entrez?db=gene&Cmd=ShowDetailView&TermToSearch=26027	-17.53	0.510851875377	1.45559138608	0.911094508778	0.916666666667	5.15151265996	-0.106872647345	3.56709916157	-15.0	4.0
hsa-mir-44691/NM_001013624	http://www.ncbi.nlm.nih.gov/sites/entrez?cmd=Search&db=pubmed&term=mir-44691	201181	LOC201181	http://www.ncbi.nlm.nih.gov/sites/entrez?db=gene&Cmd=ShowDetailView&TermToSearch=201181	-16.81	0.709005091952	2.46269487318	0.979411764706	0.962962962963	4.84909306842	0.19509630811	3.56678051373	-15.0	4.0
hsa-miR-661/NM_014798	http://www.ncbi.nlm.nih.gov/sites/entrez?cmd=Search&db=pubmed&term=miR-661	9842	PLEKHM1	http://www.ncbi.nlm.nih.gov/sites/entrez?db=gene&Cmd=ShowDetailView&TermToSearch=9842	-17.89	0.626643401762	1.96964520412	0.971236458722	0.95652173913	5.15151265996	-0.110212208262	3.56473773539	-15.0	4.0
hsa-miR-637/NM_152751	http://www.ncbi.nlm.nih.gov/sites/entrez?cmd=Search&db=pubmed&term=miR-637	222389	C10orf30	http://www.ncbi.nlm.nih.gov/sites/entrez?db=gene&Cmd=ShowDetailView&TermToSearch=222389	-16.05	0.204138990033	0.510792677866	0.759362164774	0.857142857143	4.58423380049	0.454715039433	3.56307489476	-15.0	4.0
hsa-miR-661/NM_021098	http://www.ncbi.nlm.nih.gov/sites/entrez?cmd=Search&db=pubmed&term=miR-661	8912	CACNA1H	http://www.ncbi.nlm.nih.gov/sites/entrez?db=gene&Cmd=ShowDetailView&TermToSearch=8912	-16.83	0.470745492251	1.30695534551	0.885319387374	0.923076923077	5.15151265996	-0.113339035248	3.56252673483	-15.0	4.0
hsa-miR-661/NM_001005407	http://www.ncbi.nlm.nih.gov/sites/entrez?cmd=Search&db=pubmed&term=miR-661	8912	CACNA1H	http://www.ncbi.nlm.nih.gov/sites/entrez?db=gene&Cmd=ShowDetailView&TermToSearch=8912	-16.83	0.470745492251	1.30695534551	0.885692939858	0.923076923077	5.15151265996	-0.113339035248	3.56252673483	-15.0	4.0
hsa-mir-44691/NM_003658	http://www.ncbi.nlm.nih.gov/sites/entrez?cmd=Search&db=pubmed&term=mir-44691	8538	BARX2	http://www.ncbi.nlm.nih.gov/sites/entrez?db=gene&Cmd=ShowDetailView&TermToSearch=8538	-21.34	0.546543061203	1.59864110599	0.917647058824	0.888888888889	4.84909306842	0.187897786437	3.56169039024	-15.0	4.0
hsa-miR-661/NM_002737	http://www.ncbi.nlm.nih.gov/sites/entrez?cmd=Search&db=pubmed&term=miR-661	5578	PRKCA	http://www.ncbi.nlm.nih.gov/sites/entrez?db=gene&Cmd=ShowDetailView&TermToSearch=5578	-15.44	0.483368897622	1.35250683657	0.898767276802	0.935483870968	5.15151265996	-0.115669378557	3.56087893327	-15.0	4.0
hsa-let-7a/NM_030791	http://www.ncbi.nlm.nih.gov/sites/entrez?cmd=Search&db=pubmed&term=let-7a	81537	SGPP1	http://www.ncbi.nlm.nih.gov/sites/entrez?db=gene&Cmd=ShowDetailView&TermToSearch=81537	-16.45	0.421310902962	1.13791842538	0.926380368098	0.736842105263	0.621000590016	4.4094242997	3.55704755177	-15.0	4.0
hsa-miR-637/NM_002103	http://www.ncbi.nlm.nih.gov/sites/entrez?cmd=Search&db=pubmed&term=miR-637	2997	GYS1	http://www.ncbi.nlm.nih.gov/sites/entrez?db=gene&Cmd=ShowDetailView&TermToSearch=2997	-22.95	0.291108568265	0.745348476856	0.846339695579	0.9	4.58423380049	0.445317268937	3.55642966752	-15.0	4.0
hsa-miR-661/NM_024910	http://www.ncbi.nlm.nih.gov/sites/entrez?cmd=Search&db=pubmed&term=miR-661	79970	ZNF767	http://www.ncbi.nlm.nih.gov/sites/entrez?db=gene&Cmd=ShowDetailView&TermToSearch=79970	-17.49	0.556424444823	1.64034047977	0.939110945088	0.772727272727	5.15151265996	-0.124237640264	3.55482025732	-15.0	4.0
hsa-miR-637/NM_002581	http://www.ncbi.nlm.nih.gov/sites/entrez?cmd=Search&db=pubmed&term=miR-637	5069	PAPPA	http://www.ncbi.nlm.nih.gov/sites/entrez?db=gene&Cmd=ShowDetailView&TermToSearch=5069	-18.22	0.19865133383	0.496489324725	0.752355641459	0.84	4.58423380049	0.442023001072	3.55410026837	-15.0	4.0
hsa-miR-661/NM_014686	http://www.ncbi.nlm.nih.gov/sites/entrez?cmd=Search&db=pubmed&term=miR-661	9710	KIAA0355	http://www.ncbi.nlm.nih.gov/sites/entrez?db=gene&Cmd=ShowDetailView&TermToSearch=9710	-15.87	0.294796851359	0.755684522198	0.712364587225	0.875	5.15151265996	-0.126412275657	3.55328255788	-15.0	4.0
hsa-miR-637/NM_004706	http://www.ncbi.nlm.nih.gov/sites/entrez?cmd=Search&db=pubmed&term=miR-637	9138	ARHGEF1	http://www.ncbi.nlm.nih.gov/sites/entrez?db=gene&Cmd=ShowDetailView&TermToSearch=9138	-18.23	0.42563328889	1.15215966575	0.941531770959	0.75	4.58423380049	0.438701640251	3.55175171161	-15.0	4.0
hsa-miR-637/NM_198977	http://www.ncbi.nlm.nih.gov/sites/entrez?cmd=Search&db=pubmed&term=miR-637	9138	ARHGEF1	http://www.ncbi.nlm.nih.gov/sites/entrez?db=gene&Cmd=ShowDetailView&TermToSearch=9138	-18.23	0.42563328889	1.15215966575	0.941773375211	0.75	4.58423380049	0.438701640251	3.55175171161	-15.0	4.0
hsa-miR-637/NM_199002	http://www.ncbi.nlm.nih.gov/sites/entrez?cmd=Search&db=pubmed&term=miR-637	9138	ARHGEF1	http://www.ncbi.nlm.nih.gov/sites/entrez?db=gene&Cmd=ShowDetailView&TermToSearch=9138	-18.23	0.42563328889	1.15215966575	0.942014979464	0.75	4.58423380049	0.438701640251	3.55175171161	-15.0	4.0
hsa-miR-107/NM_018200	http://www.ncbi.nlm.nih.gov/sites/entrez?cmd=Search&db=pubmed&term=miR-107	10363	HMG20A	http://www.ncbi.nlm.nih.gov/sites/entrez?db=gene&Cmd=ShowDetailView&TermToSearch=10363	-16.83	0.309494817039	0.797248374414	0.825095057034	0.764705882353	2.3991619903	2.62251079809	3.55085888157	-15.0	4.0
hsa-mir-02532/NM_016312	http://www.ncbi.nlm.nih.gov/sites/entrez?cmd=Search&db=pubmed&term=mir-02532	51729	WBP11	http://www.ncbi.nlm.nih.gov/sites/entrez?db=gene&Cmd=ShowDetailView&TermToSearch=51729	-15.45	0.448747444726	1.23000241608	0.8	0.777777777778	2.04657723164	2.97383971252	3.5499708656	-15.0	4.0
hsa-miR-34c/NM_021235	http://www.ncbi.nlm.nih.gov/sites/entrez?cmd=Search&db=pubmed&term=miR-34c	58513	EPS15L1	http://www.ncbi.nlm.nih.gov/sites/entrez?db=gene&Cmd=ShowDetailView&TermToSearch=58513	-17.36	0.342040838037	0.891602447291	0.882978723404	0.75	4.13558524123	0.883824655144	3.54925877528	-15.0	4.0
hsa-miR-661/NM_198833	http://www.ncbi.nlm.nih.gov/sites/entrez?cmd=Search&db=pubmed&term=miR-661	5271	SERPINB8	http://www.ncbi.nlm.nih.gov/sites/entrez?db=gene&Cmd=ShowDetailView&TermToSearch=5271	-18.51	0.398415759939	1.06401010965	0.822936122525	0.904761904762	5.15151265996	-0.133109121662	3.54854717266	-15.0	4.0
hsa-miR-637/NM_015577	http://www.ncbi.nlm.nih.gov/sites/entrez?cmd=Search&db=pubmed&term=miR-637	26064	RAI14	http://www.ncbi.nlm.nih.gov/sites/entrez?db=gene&Cmd=ShowDetailView&TermToSearch=26064	-15.74	0.170302208739	0.42333768101	0.714423773858	0.8	4.58423380049	0.433167263069	3.54783831598	-15.0	4.0
hsa-miR-661/NM_014723	http://www.ncbi.nlm.nih.gov/sites/entrez?cmd=Search&db=pubmed&term=miR-661	9751	SNPH	http://www.ncbi.nlm.nih.gov/sites/entrez?db=gene&Cmd=ShowDetailView&TermToSearch=9751	-15.94	0.328811321247	0.85284167888	0.75270825551	0.88	5.15151265996	-0.137940613384	3.5451307921	-15.0	4.0
hsa-mir-15903/NM_001034914	http://www.ncbi.nlm.nih.gov/sites/entrez?cmd=Search&db=pubmed&term=mir-15903	30818	KCNIP3	http://www.ncbi.nlm.nih.gov/sites/entrez?db=gene&Cmd=ShowDetailView&TermToSearch=30818	-15.69	0.305031138287	0.784560953949	0.781954887218	0.826086956522	3.86363212003	1.14896085622	3.54443848483	-15.0	4.0
hsa-mir-15903/NM_013434	http://www.ncbi.nlm.nih.gov/sites/entrez?cmd=Search&db=pubmed&term=mir-15903	30818	KCNIP3	http://www.ncbi.nlm.nih.gov/sites/entrez?db=gene&Cmd=ShowDetailView&TermToSearch=30818	-15.69	0.305031138287	0.784560953949	0.789473684211	0.826086956522	3.86363212003	1.14896085622	3.54443848483	-15.0	4.0
hsa-miR-637/NM_024511	http://www.ncbi.nlm.nih.gov/sites/entrez?cmd=Search&db=pubmed&term=miR-637	79441	C4orf15	http://www.ncbi.nlm.nih.gov/sites/entrez?db=gene&Cmd=ShowDetailView&TermToSearch=79441	-18.76	0.25253646693	0.639307105366	0.812031891761	0.75	4.58423380049	0.425835105549	3.54265369767	-15.0	4.0
hsa-miR-637/NM_014411	http://www.ncbi.nlm.nih.gov/sites/entrez?cmd=Search&db=pubmed&term=miR-637	27099	NAG8	http://www.ncbi.nlm.nih.gov/sites/entrez?db=gene&Cmd=ShowDetailView&TermToSearch=27099	-21.04	0.448450916716	1.22898495478	0.954336796328	0.857142857143	4.58423380049	0.424426530978	3.54165768504	-15.0	4.0
hsa-miR-34b/NM_006371	http://www.ncbi.nlm.nih.gov/sites/entrez?cmd=Search&db=pubmed&term=miR-34b	10491	CRTAP	http://www.ncbi.nlm.nih.gov/sites/entrez?db=gene&Cmd=ShowDetailView&TermToSearch=10491	-15.85	0.344502666862	0.898880408416	0.888	0.901960784314	2.54076610189	2.46585315011	3.54021442391	-15.0	4.0
hsa-miR-637/NM_018071	http://www.ncbi.nlm.nih.gov/sites/entrez?cmd=Search&db=pubmed&term=miR-637	55701	FLJ10357	http://www.ncbi.nlm.nih.gov/sites/entrez?db=gene&Cmd=ShowDetailView&TermToSearch=55701	-17.5	0.361280953329	0.949056075877	0.905774341628	0.714285714286	4.58423380049	0.421383758114	3.53950611972	-15.0	4.0
hsa-miR-661/NM_003393	http://www.ncbi.nlm.nih.gov/sites/entrez?cmd=Search&db=pubmed&term=miR-661	7479	WNT8B	http://www.ncbi.nlm.nih.gov/sites/entrez?db=gene&Cmd=ShowDetailView&TermToSearch=7479	-15.59	0.522534270005	1.50119034509	0.919686215913	0.866666666667	5.15151265996	-0.146331869988	3.53919727765	-15.0	4.0
hsa-mir-44691/NM_014009	http://www.ncbi.nlm.nih.gov/sites/entrez?cmd=Search&db=pubmed&term=mir-44691	50943	FOXP3	http://www.ncbi.nlm.nih.gov/sites/entrez?db=gene&Cmd=ShowDetailView&TermToSearch=50943	-18.8	0.556466782901	1.64052127439	0.926470588235	0.909090909091	4.84909306842	0.155226962181	3.53858862887	-15.0	4.0
hsa-miR-637/NM_025078	http://www.ncbi.nlm.nih.gov/sites/entrez?cmd=Search&db=pubmed&term=miR-637	80148	PQLC1	http://www.ncbi.nlm.nih.gov/sites/entrez?db=gene&Cmd=ShowDetailView&TermToSearch=80148	-15.84	0.204776053986	0.512456383137	0.759845373279	0.8125	4.58423380049	0.420059808315	3.53856994583	-15.0	4.0
hsa-miR-661/NM_001232	http://www.ncbi.nlm.nih.gov/sites/entrez?cmd=Search&db=pubmed&term=miR-661	845	CASQ2	http://www.ncbi.nlm.nih.gov/sites/entrez?db=gene&Cmd=ShowDetailView&TermToSearch=845	-18.52	0.684956324936	2.30281367046	0.985057900635	0.928571428571	5.15151265996	-0.151333337325	3.53566070618	-15.0	4.0
hsa-miR-661/NM_144999	http://www.ncbi.nlm.nih.gov/sites/entrez?cmd=Search&db=pubmed&term=miR-661	201255	LRRC45	http://www.ncbi.nlm.nih.gov/sites/entrez?db=gene&Cmd=ShowDetailView&TermToSearch=201255	-21.1	0.295116705008	0.756582613356	0.712738139709	0.75	5.15151265996	-0.15559387022	3.53264805448	-15.0	4.0
hsa-mir-44691/NM_032423	http://www.ncbi.nlm.nih.gov/sites/entrez?cmd=Search&db=pubmed&term=mir-44691	84436	ZNF528	http://www.ncbi.nlm.nih.gov/sites/entrez?db=gene&Cmd=ShowDetailView&TermToSearch=84436	-16.85	0.357826898166	0.938642792641	0.788235294118	0.8	4.84909306842	0.145450275717	3.53167546757	-15.0	4.0
hsa-miR-637/NM_001430	http://www.ncbi.nlm.nih.gov/sites/entrez?cmd=Search&db=pubmed&term=miR-637	2034	EPAS1	http://www.ncbi.nlm.nih.gov/sites/entrez?db=gene&Cmd=ShowDetailView&TermToSearch=2034	-15.52	0.212814817268	0.533509043117	0.767818313602	0.777777777778	4.58423380049	0.409433823669	3.53105624003	-15.0	4.0
hsa-miR-661/NM_019089	http://www.ncbi.nlm.nih.gov/sites/entrez?cmd=Search&db=pubmed&term=miR-661	54626	HES2	http://www.ncbi.nlm.nih.gov/sites/entrez?db=gene&Cmd=ShowDetailView&TermToSearch=54626	-16.6	0.495496298056	1.39730492406	0.902876354128	0.714285714286	5.15151265996	-0.163020274568	3.52739679361	-15.0	4.0
hsa-miR-34c/NM_015065	http://www.ncbi.nlm.nih.gov/sites/entrez?cmd=Search&db=pubmed&term=miR-34c	23086	EXPH5	http://www.ncbi.nlm.nih.gov/sites/entrez?db=gene&Cmd=ShowDetailView&TermToSearch=23086	-15.15	0.274643539839	0.699640428235	0.812056737589	0.777777777778	4.13558524123	0.852535916071	3.52713429571	-15.0	4.0
hsa-miR-661/NM_147147	http://www.ncbi.nlm.nih.gov/sites/entrez?cmd=Search&db=pubmed&term=miR-661	11149	BVES	http://www.ncbi.nlm.nih.gov/sites/entrez?db=gene&Cmd=ShowDetailView&TermToSearch=11149	-21.38	0.530199802384	1.53173811193	0.924542398207	0.962962962963	5.15151265996	-0.165413920024	3.52570423067	-15.0	4.0
hsa-miR-637/NM_032289	http://www.ncbi.nlm.nih.gov/sites/entrez?cmd=Search&db=pubmed&term=miR-637	84249	PSD2	http://www.ncbi.nlm.nih.gov/sites/entrez?db=gene&Cmd=ShowDetailView&TermToSearch=84249	-17.32	0.548432873929	1.60654077955	0.982121285335	0.85	4.58423380049	0.400525335883	3.52475698791	-15.0	4.0
hsa-miR-637/NM_032864	http://www.ncbi.nlm.nih.gov/sites/entrez?cmd=Search&db=pubmed&term=miR-637	84950	PRPF38A	http://www.ncbi.nlm.nih.gov/sites/entrez?db=gene&Cmd=ShowDetailView&TermToSearch=84950	-17.86	0.415830921449	1.1199984633	0.935974873158	0.8	4.58423380049	0.399494108941	3.52402780035	-15.0	4.0
hsa-miR-637/NM_000702	http://www.ncbi.nlm.nih.gov/sites/entrez?cmd=Search&db=pubmed&term=miR-637	477	ATP1A2	http://www.ncbi.nlm.nih.gov/sites/entrez?db=gene&Cmd=ShowDetailView&TermToSearch=477	-16.27	0.577817064686	1.73415266227	0.987678183136	0.894736842105	4.58423380049	0.396968910329	3.52224221528	-15.0	4.0
hsa-miR-654/NM_006195	http://www.ncbi.nlm.nih.gov/sites/entrez?cmd=Search&db=pubmed&term=miR-654	5090	PBX3	http://www.ncbi.nlm.nih.gov/sites/entrez?db=gene&Cmd=ShowDetailView&TermToSearch=5090	-16.6	0.453341543694	1.24583137802	0.751048951049	0.944444444444	1.73104323105	3.24762062926	3.52044697687	-15.0	4.0
hsa-miR-661/NM_003285	http://www.ncbi.nlm.nih.gov/sites/entrez?cmd=Search&db=pubmed&term=miR-661	7143	TNR	http://www.ncbi.nlm.nih.gov/sites/entrez?db=gene&Cmd=ShowDetailView&TermToSearch=7143	-18.92	0.483807299861	1.3541081784	0.899140829287	0.875	5.15151265996	-0.1771976848	3.51737185069	-15.0	4.0
hsa-miR-18a/NM_024692	http://www.ncbi.nlm.nih.gov/sites/entrez?cmd=Search&db=pubmed&term=miR-18a	79745	CLIP4	http://www.ncbi.nlm.nih.gov/sites/entrez?db=gene&Cmd=ShowDetailView&TermToSearch=79745	-15.94	0.540846756562	1.57503896493	0.944444444444	0.9	0.99385564162	3.97902806618	3.51635979184	-15.0	4.0
hsa-miR-637/NM_032373	http://www.ncbi.nlm.nih.gov/sites/entrez?cmd=Search&db=pubmed&term=miR-637	84333	PCGF5	http://www.ncbi.nlm.nih.gov/sites/entrez?db=gene&Cmd=ShowDetailView&TermToSearch=84333	-16.47	0.288842808095	0.739016958215	0.844648465813	0.727272727273	4.58423380049	0.385028284974	3.51379891812	-15.0	4.0
hsa-miR-661/NM_017575	http://www.ncbi.nlm.nih.gov/sites/entrez?cmd=Search&db=pubmed&term=miR-661	23293	SMG6	http://www.ncbi.nlm.nih.gov/sites/entrez?db=gene&Cmd=ShowDetailView&TermToSearch=23293	-20.37	0.583199063066	1.75857274258	0.950317519612	0.96	5.15151265996	-0.182443188657	3.51366271935	-15.0	4.0
hsa-miR-637/NM_198501	http://www.ncbi.nlm.nih.gov/sites/entrez?cmd=Search&db=pubmed&term=miR-637	342527	SMTNL2	http://www.ncbi.nlm.nih.gov/sites/entrez?db=gene&Cmd=ShowDetailView&TermToSearch=342527	-18.04	0.564335995136	1.67445128882	0.985503744866	0.857142857143	4.58423380049	0.384630044773	3.51351731978	-15.0	4.0
hsa-miR-615/NM_002019	http://www.ncbi.nlm.nih.gov/sites/entrez?cmd=Search&db=pubmed&term=miR-615	2321	FLT1	http://www.ncbi.nlm.nih.gov/sites/entrez?db=gene&Cmd=ShowDetailView&TermToSearch=2321	-18.34	0.323496782797	0.837431346034	0.768683274021	0.846153846154	3.72516773192	1.23690687854	3.50871660581	-15.0	4.0
hsa-miR-657/NM_022658	http://www.ncbi.nlm.nih.gov/sites/entrez?cmd=Search&db=pubmed&term=miR-657	3224	HOXC8	http://www.ncbi.nlm.nih.gov/sites/entrez?db=gene&Cmd=ShowDetailView&TermToSearch=3224	-15.13	0.649360184238	2.09157245347	0.995535714286	0.9	4.16140754953	0.799687743011	3.50802412347	-15.0	4.0
hsa-miR-661/NM_133509	http://www.ncbi.nlm.nih.gov/sites/entrez?cmd=Search&db=pubmed&term=miR-661	5890	RAD51L1	http://www.ncbi.nlm.nih.gov/sites/entrez?db=gene&Cmd=ShowDetailView&TermToSearch=5890	-18.34	0.537935490284	1.56309529994	0.928651475532	0.909090909091	5.15151265996	-0.195294161698	3.50457570916	-15.0	4.0
hsa-miR-661/NM_015352	http://www.ncbi.nlm.nih.gov/sites/entrez?cmd=Search&db=pubmed&term=miR-661	23509	POFUT1	http://www.ncbi.nlm.nih.gov/sites/entrez?db=gene&Cmd=ShowDetailView&TermToSearch=23509	-15.35	0.457022511492	1.25860419419	0.875607022787	0.95652173913	5.15151265996	-0.195322430842	3.50455571986	-15.0	4.0
hsa-miR-560/NM_032367	http://www.ncbi.nlm.nih.gov/sites/entrez?cmd=Search&db=pubmed&term=miR-560	84327	ZBED3	http://www.ncbi.nlm.nih.gov/sites/entrez?db=gene&Cmd=ShowDetailView&TermToSearch=84327	-15.72	0.361248147749	0.948956963473	0.832402234637	0.8	3.49145554128	1.46103166497	3.50193728728	-15.0	4.0
hsa-mir-21526/NM_033133	http://www.ncbi.nlm.nih.gov/sites/entrez?cmd=Search&db=pubmed&term=mir-21526	1267	CNP	http://www.ncbi.nlm.nih.gov/sites/entrez?db=gene&Cmd=ShowDetailView&TermToSearch=1267	-16.05	0.603878914545	1.85577671733	0.918604651163	0.911764705882	0.606697828392	4.34359394896	3.50038488462	-15.0	4.0
hsa-miR-637/NM_018905	http://www.ncbi.nlm.nih.gov/sites/entrez?cmd=Search&db=pubmed&term=miR-637	56146	PCDHA2	http://www.ncbi.nlm.nih.gov/sites/entrez?db=gene&Cmd=ShowDetailView&TermToSearch=56146	-15.49	0.186881978037	0.465974859699	0.736409760812	0.769230769231	4.58423380049	0.365573065694	3.50004200064	-15.0	4.0
hsa-miR-637/NM_031866	http://www.ncbi.nlm.nih.gov/sites/entrez?cmd=Search&db=pubmed&term=miR-637	8325	FZD8	http://www.ncbi.nlm.nih.gov/sites/entrez?db=gene&Cmd=ShowDetailView&TermToSearch=8325	-18.72	0.425498326457	1.15171355037	0.941048562455	0.727272727273	4.58423380049	0.364981873126	3.49962396437	-15.0	4.0
hsa-miR-573/NM_001038628	http://www.ncbi.nlm.nih.gov/sites/entrez?cmd=Search&db=pubmed&term=miR-573	8706	B3GALNT1	http://www.ncbi.nlm.nih.gov/sites/entrez?db=gene&Cmd=ShowDetailView&TermToSearch=8706	-18.74	0.597876679473	1.82698919877	0.985294117647	0.714285714286	1.59566291282	3.35316598144	3.49935047006	-15.0	4.0
hsa-mir-15903/NM_032933	http://www.ncbi.nlm.nih.gov/sites/entrez?cmd=Search&db=pubmed&term=mir-15903	85019	C18orf45	http://www.ncbi.nlm.nih.gov/sites/entrez?db=gene&Cmd=ShowDetailView&TermToSearch=85019	-16.45	0.61312587844	1.90110587006	0.977443609023	0.933333333333	3.86363212003	1.08461830669	3.49894143174	-15.0	4.0
hsa-miR-637/NM_001008711	http://www.ncbi.nlm.nih.gov/sites/entrez?cmd=Search&db=pubmed&term=miR-637	11030	RBPMS	http://www.ncbi.nlm.nih.gov/sites/entrez?db=gene&Cmd=ShowDetailView&TermToSearch=11030	-16.52	0.358800716288	0.94157415404	0.904324716115	0.882352941176	4.58423380049	0.362887681125	3.498143147	-15.0	4.0
hsa-miR-637/NM_006867	http://www.ncbi.nlm.nih.gov/sites/entrez?cmd=Search&db=pubmed&term=miR-637	11030	RBPMS	http://www.ncbi.nlm.nih.gov/sites/entrez?db=gene&Cmd=ShowDetailView&TermToSearch=11030	-16.52	0.358800716288	0.94157415404	0.904566320367	0.875	4.58423380049	0.362887681125	3.498143147	-15.0	4.0
hsa-mir-44691/NM_012425	http://www.ncbi.nlm.nih.gov/sites/entrez?cmd=Search&db=pubmed&term=mir-44691	6251	RSU1	http://www.ncbi.nlm.nih.gov/sites/entrez?db=gene&Cmd=ShowDetailView&TermToSearch=6251	-18.95	0.33250648457	0.863609783193	0.767647058824	0.75	4.84909306842	0.0971694668869	3.49753578024	-15.0	4.0
hsa-mir-44691/NM_152724	http://www.ncbi.nlm.nih.gov/sites/entrez?cmd=Search&db=pubmed&term=mir-44691	6251	RSU1	http://www.ncbi.nlm.nih.gov/sites/entrez?db=gene&Cmd=ShowDetailView&TermToSearch=6251	-18.95	0.33250648457	0.863609783193	0.769117647059	0.75	4.84909306842	0.0971694668869	3.49753578024	-15.0	4.0
hsa-miR-661/NM_016579	http://www.ncbi.nlm.nih.gov/sites/entrez?cmd=Search&db=pubmed&term=miR-661	51293	CD320	http://www.ncbi.nlm.nih.gov/sites/entrez?db=gene&Cmd=ShowDetailView&TermToSearch=51293	-15.58	0.472670537596	1.31383352813	0.887934254763	0.75	5.15151265996	-0.209027956544	3.4948644497	-15.0	4.0
hsa-miR-30a-5p/NM_016221	http://www.ncbi.nlm.nih.gov/sites/entrez?cmd=Search&db=pubmed&term=miR-30a-5p	51164	DCTN4	http://www.ncbi.nlm.nih.gov/sites/entrez?db=gene&Cmd=ShowDetailView&TermToSearch=51164	-17.37	0.657525826912	2.13768828087	0.857142857143	0.916666666667	1.83650161326	3.10566690628	3.49464087393	-15.0	4.0
hsa-miR-661/NM_022482	http://www.ncbi.nlm.nih.gov/sites/entrez?cmd=Search&db=pubmed&term=miR-661	64412	GZF1	http://www.ncbi.nlm.nih.gov/sites/entrez?db=gene&Cmd=ShowDetailView&TermToSearch=64412	-21.49	0.365836407661	0.962858688813	0.791557713859	0.909090909091	5.15151265996	-0.210011728753	3.4941688177	-15.0	4.0
hsa-miR-491/NM_153350	http://www.ncbi.nlm.nih.gov/sites/entrez?cmd=Search&db=pubmed&term=miR-491	146330	FBXL16	http://www.ncbi.nlm.nih.gov/sites/entrez?db=gene&Cmd=ShowDetailView&TermToSearch=146330	-19.33	0.251409084936	0.636260063764	0.791556728232	0.857142857143	3.8476036502	1.09317210159	3.49365603841	-15.0	11.0
hsa-miR-637/NM_000301	http://www.ncbi.nlm.nih.gov/sites/entrez?cmd=Search&db=pubmed&term=miR-637	5340	PLG	http://www.ncbi.nlm.nih.gov/sites/entrez?db=gene&Cmd=ShowDetailView&TermToSearch=5340	-16.26	0.189662348682	0.47316420413	0.740033824595	0.8	4.58423380049	0.35371952087	3.49166027872	-15.0	4.0
hsa-miR-637/NM_003023	http://www.ncbi.nlm.nih.gov/sites/entrez?cmd=Search&db=pubmed&term=miR-637	6452	SH3BP2	http://www.ncbi.nlm.nih.gov/sites/entrez?db=gene&Cmd=ShowDetailView&TermToSearch=6452	-15.41	0.194686217533	0.486184758588	0.746315535153	0.75	4.58423380049	0.353317372841	3.49137591712	-15.0	4.0
hsa-miR-661/NM_145040	http://www.ncbi.nlm.nih.gov/sites/entrez?cmd=Search&db=pubmed&term=miR-661	112464	PRKCDBP	http://www.ncbi.nlm.nih.gov/sites/entrez?db=gene&Cmd=ShowDetailView&TermToSearch=112464	-15.61	0.622405854008	1.94785630419	0.968995143818	0.714285714286	5.15151265996	-0.215206423139	3.49049561407	-15.0	4.0
hsa-mir-08570/NM_001664	http://www.ncbi.nlm.nih.gov/sites/entrez?cmd=Search&db=pubmed&term=mir-08570	387	RHOA	http://www.ncbi.nlm.nih.gov/sites/entrez?db=gene&Cmd=ShowDetailView&TermToSearch=387	-16.72	0.848273625084	3.92371915986	0.966666666667	0.857142857143	2.12124483048	2.81489192355	3.49037577164	-15.0	4.0
hsa-miR-662/NM_001454	http://www.ncbi.nlm.nih.gov/sites/entrez?cmd=Search&db=pubmed&term=miR-662	2302	FOXJ1	http://www.ncbi.nlm.nih.gov/sites/entrez?db=gene&Cmd=ShowDetailView&TermToSearch=2302	-20.23	0.526085538678	1.51527887955	0.912698412698	0.826086956522	3.04925956424	1.88611123873	3.48983416245	-15.0	4.0
hsa-miR-637/NM_003046	http://www.ncbi.nlm.nih.gov/sites/entrez?cmd=Search&db=pubmed&term=miR-637	6542	SLC7A2	http://www.ncbi.nlm.nih.gov/sites/entrez?db=gene&Cmd=ShowDetailView&TermToSearch=6542	-16.3	0.414573563892	1.11590775677	0.934766851897	0.952380952381	4.58423380049	0.34960835411	3.48875324482	-15.0	4.0
hsa-miR-637/NM_001008539	http://www.ncbi.nlm.nih.gov/sites/entrez?cmd=Search&db=pubmed&term=miR-637	6542	SLC7A2	http://www.ncbi.nlm.nih.gov/sites/entrez?db=gene&Cmd=ShowDetailView&TermToSearch=6542	-16.3	0.414573563892	1.11590775677	0.935008456149	0.952380952381	4.58423380049	0.34960835411	3.48875324482	-15.0	4.0
hsa-miR-637/NM_145814	http://www.ncbi.nlm.nih.gov/sites/entrez?cmd=Search&db=pubmed&term=miR-637	59285	CACNG6	http://www.ncbi.nlm.nih.gov/sites/entrez?db=gene&Cmd=ShowDetailView&TermToSearch=59285	-17.99	0.162044704024	0.402243119583	0.70596762503	0.857142857143	4.58423380049	0.348124981059	3.48770434168	-15.0	4.0
hsa-miR-525/NM_148955	http://www.ncbi.nlm.nih.gov/sites/entrez?cmd=Search&db=pubmed&term=miR-525	6642	SNX1	http://www.ncbi.nlm.nih.gov/sites/entrez?db=gene&Cmd=ShowDetailView&TermToSearch=6642	-15.72	0.330237187934	0.856991560828	0.825396825397	0.9375	1.50689338826	3.42423988632	3.48683777739	-15.0	4.0
hsa-miR-525/NM_003099	http://www.ncbi.nlm.nih.gov/sites/entrez?cmd=Search&db=pubmed&term=miR-525	6642	SNX1	http://www.ncbi.nlm.nih.gov/sites/entrez?db=gene&Cmd=ShowDetailView&TermToSearch=6642	-15.72	0.330237187934	0.856991560828	0.84126984127	0.9375	1.50689338826	3.42423988632	3.48683777739	-15.0	4.0
hsa-miR-661/NM_018689	http://www.ncbi.nlm.nih.gov/sites/entrez?cmd=Search&db=pubmed&term=miR-661	57214	KIAA1199	http://www.ncbi.nlm.nih.gov/sites/entrez?db=gene&Cmd=ShowDetailView&TermToSearch=57214	-15.95	0.436153962233	1.18722950331	0.862159133358	0.95	5.15151265996	-0.221084064534	3.48633949398	-15.0	4.0
hsa-mir-47178/NM_003374	http://www.ncbi.nlm.nih.gov/sites/entrez?cmd=Search&db=pubmed&term=mir-47178	7416	VDAC1	http://www.ncbi.nlm.nih.gov/sites/entrez?db=gene&Cmd=ShowDetailView&TermToSearch=7416	-15.26	0.380697447224	1.00845121559	0.891891891892	0.75	0.321849569563	4.60620632734	3.48466174277	-15.0	4.0
hsa-miR-637/NM_176871	http://www.ncbi.nlm.nih.gov/sites/entrez?cmd=Search&db=pubmed&term=miR-637	64236	PDLIM2	http://www.ncbi.nlm.nih.gov/sites/entrez?db=gene&Cmd=ShowDetailView&TermToSearch=64236	-16.09	0.413193450558	1.11142655732	0.933075622131	0.952380952381	4.58423380049	0.343507895735	3.48443956934	-15.0	4.0
hsa-mir-44691/NM_005811	http://www.ncbi.nlm.nih.gov/sites/entrez?cmd=Search&db=pubmed&term=mir-44691	10220	GDF11	http://www.ncbi.nlm.nih.gov/sites/entrez?db=gene&Cmd=ShowDetailView&TermToSearch=10220	-15.4	0.431210377535	1.17067746617	0.845588235294	0.833333333333	4.84909306842	0.0756713616879	3.48233432428	-15.0	4.0
hsa-mir-09369/NM_016033	http://www.ncbi.nlm.nih.gov/sites/entrez?cmd=Search&db=pubmed&term=mir-09369	51115	FAM82B	http://www.ncbi.nlm.nih.gov/sites/entrez?db=gene&Cmd=ShowDetailView&TermToSearch=51115	-15.34	0.560525325087	1.65793892162	0.964646464646	0.833333333333	3.60662878885	1.31728627476	3.48173373147	-15.0	4.0
hsa-miR-636/NM_144579	http://www.ncbi.nlm.nih.gov/sites/entrez?cmd=Search&db=pubmed&term=miR-636	94097	SFXN5	http://www.ncbi.nlm.nih.gov/sites/entrez?db=gene&Cmd=ShowDetailView&TermToSearch=94097	-15.66	0.389218881437	1.03500246764	0.761146496815	0.75	2.93901282427	1.98353204675	3.48076485899	-15.0	4.0
hsa-miR-637/NM_033257	http://www.ncbi.nlm.nih.gov/sites/entrez?cmd=Search&db=pubmed&term=miR-637	85359	DGCR6L	http://www.ncbi.nlm.nih.gov/sites/entrez?db=gene&Cmd=ShowDetailView&TermToSearch=85359	-18.01	0.24485011432	0.618587050242	0.803575742933	0.833333333333	4.58423380049	0.336573484176	3.4795361999	-15.0	4.0
hsa-miR-637/NM_017781	http://www.ncbi.nlm.nih.gov/sites/entrez?cmd=Search&db=pubmed&term=miR-637	54905	CYP2W1	http://www.ncbi.nlm.nih.gov/sites/entrez?db=gene&Cmd=ShowDetailView&TermToSearch=54905	-15.99	0.270334235511	0.687789731846	0.828702585165	0.733333333333	4.58423380049	0.335564463789	3.47882271474	-15.0	4.0
hsa-miR-560/NM_004145	http://www.ncbi.nlm.nih.gov/sites/entrez?cmd=Search&db=pubmed&term=miR-560	4650	MYO9B	http://www.ncbi.nlm.nih.gov/sites/entrez?db=gene&Cmd=ShowDetailView&TermToSearch=4650	-16.44	0.634091335207	2.00864382211	0.977653631285	0.909090909091	3.49145554128	1.4280343193	3.47860464039	-15.0	4.0
hsa-miR-637/NM_138360	http://www.ncbi.nlm.nih.gov/sites/entrez?cmd=Search&db=pubmed&term=miR-637	90668	C14orf121	http://www.ncbi.nlm.nih.gov/sites/entrez?db=gene&Cmd=ShowDetailView&TermToSearch=90668	-17.78	0.356003863263	0.933164570554	0.903116694854	0.75	4.58423380049	0.334784190861	3.47827097846	-15.0	4.0
hsa-miR-637/NM_032579	http://www.ncbi.nlm.nih.gov/sites/entrez?cmd=Search&db=pubmed&term=miR-637	84666	RETNLB	http://www.ncbi.nlm.nih.gov/sites/entrez?db=gene&Cmd=ShowDetailView&TermToSearch=84666	-16.36	0.506143048251	1.43752433372	0.971732302489	0.8	4.58423380049	0.334457202078	3.47803976248	-15.0	4.0
hsa-miR-637/NM_032281	http://www.ncbi.nlm.nih.gov/sites/entrez?cmd=Search&db=pubmed&term=miR-637	1995	ELAVL3	http://www.ncbi.nlm.nih.gov/sites/entrez?db=gene&Cmd=ShowDetailView&TermToSearch=1995	-15.29	0.278225458134	0.709525453604	0.83570910848	0.709677419355	4.58423380049	0.331786019707	3.47615095131	-15.0	4.0
hsa-miR-637/NM_001420	http://www.ncbi.nlm.nih.gov/sites/entrez?cmd=Search&db=pubmed&term=miR-637	1995	ELAVL3	http://www.ncbi.nlm.nih.gov/sites/entrez?db=gene&Cmd=ShowDetailView&TermToSearch=1995	-15.29	0.278225458134	0.709525453604	0.835950712733	0.709677419355	4.58423380049	0.331786019707	3.47615095131	-15.0	4.0
hsa-miR-637/NM_023078	http://www.ncbi.nlm.nih.gov/sites/entrez?cmd=Search&db=pubmed&term=miR-637	65263	PYCRL	http://www.ncbi.nlm.nih.gov/sites/entrez?db=gene&Cmd=ShowDetailView&TermToSearch=65263	-15.0	0.211190321479	0.529245684281	0.766610292341	0.888888888889	4.58423380049	0.331260404598	3.4757792853	-15.0	4.0
hsa-miR-28/NM_022340	http://www.ncbi.nlm.nih.gov/sites/entrez?cmd=Search&db=pubmed&term=miR-28	64145	ZFYVE20	http://www.ncbi.nlm.nih.gov/sites/entrez?db=gene&Cmd=ShowDetailView&TermToSearch=64145	-20.84	0.186392035689	0.464709199351	0.744680851064	0.84	1.34584160761	3.56950364157	3.47567395757	-15.0	11.0
hsa-mir-15903/NM_004662	http://www.ncbi.nlm.nih.gov/sites/entrez?cmd=Search&db=pubmed&term=mir-15903	1770	DNAH9	http://www.ncbi.nlm.nih.gov/sites/entrez?db=gene&Cmd=ShowDetailView&TermToSearch=1770	-16.86	0.376334335787	0.994973650506	0.834586466165	0.857142857143	3.86363212003	1.05023107777	3.47462598899	-15.0	4.0
hsa-mir-15903/NM_001372	http://www.ncbi.nlm.nih.gov/sites/entrez?cmd=Search&db=pubmed&term=mir-15903	1770	DNAH9	http://www.ncbi.nlm.nih.gov/sites/entrez?db=gene&Cmd=ShowDetailView&TermToSearch=1770	-16.86	0.376334335787	0.994973650506	0.842105263158	0.857142857143	3.86363212003	1.05023107777	3.47462598899	-15.0	4.0
hsa-miR-657/NM_004265	http://www.ncbi.nlm.nih.gov/sites/entrez?cmd=Search&db=pubmed&term=miR-657	9415	FADS2	http://www.ncbi.nlm.nih.gov/sites/entrez?db=gene&Cmd=ShowDetailView&TermToSearch=9415	-15.2	0.456278263583	1.25601513904	0.941964285714	0.84375	4.16140754953	0.750863765411	3.47350035782	-15.0	4.0
hsa-miR-602/NM_019624	http://www.ncbi.nlm.nih.gov/sites/entrez?cmd=Search&db=pubmed&term=miR-602	23457	ABCB9	http://www.ncbi.nlm.nih.gov/sites/entrez?db=gene&Cmd=ShowDetailView&TermToSearch=23457	-20.74	0.460677520623	1.27136781206	0.953846153846	0.769230769231	2.24013531046	2.67179985098	3.4732626614	-15.0	4.0
hsa-miR-602/NM_203444	http://www.ncbi.nlm.nih.gov/sites/entrez?cmd=Search&db=pubmed&term=miR-602	23457	ABCB9	http://www.ncbi.nlm.nih.gov/sites/entrez?db=gene&Cmd=ShowDetailView&TermToSearch=23457	-20.74	0.460677520623	1.27136781206	0.955244755245	0.769230769231	2.24013531046	2.67179985098	3.4732626614	-15.0	4.0
hsa-miR-661/NM_021035	http://www.ncbi.nlm.nih.gov/sites/entrez?cmd=Search&db=pubmed&term=miR-661	57169	ZNFX1	http://www.ncbi.nlm.nih.gov/sites/entrez?db=gene&Cmd=ShowDetailView&TermToSearch=57169	-15.88	0.332844723581	0.864597669937	0.756817332835	0.818181818182	5.15151265996	-0.239647889609	3.47321288739	-15.0	4.0
hsa-miR-661/NM_001031698	http://www.ncbi.nlm.nih.gov/sites/entrez?cmd=Search&db=pubmed&term=miR-661	25766	PRPF40B	http://www.ncbi.nlm.nih.gov/sites/entrez?db=gene&Cmd=ShowDetailView&TermToSearch=25766	-17.55	0.386845655011	1.02757700783	0.812850205454	0.8	5.15151265996	-0.24052852857	3.47259018161	-15.0	4.0
hsa-miR-661/NM_012272	http://www.ncbi.nlm.nih.gov/sites/entrez?cmd=Search&db=pubmed&term=miR-661	25766	PRPF40B	http://www.ncbi.nlm.nih.gov/sites/entrez?db=gene&Cmd=ShowDetailView&TermToSearch=25766	-17.55	0.386845655011	1.02757700783	0.813223757938	0.8	5.15151265996	-0.24052852857	3.47259018161	-15.0	4.0
hsa-mir-43727/NM_000337	http://www.ncbi.nlm.nih.gov/sites/entrez?cmd=Search&db=pubmed&term=mir-43727	6444	SGCD	http://www.ncbi.nlm.nih.gov/sites/entrez?db=gene&Cmd=ShowDetailView&TermToSearch=6444	-16.11	0.38997460991	1.03737211126	0.903225806452	0.909090909091	1.77749644093	3.13290988158	3.47218160903	-15.0	4.0
hsa-miR-637/NM_002579	http://www.ncbi.nlm.nih.gov/sites/entrez?cmd=Search&db=pubmed&term=miR-637	5064	PALM	http://www.ncbi.nlm.nih.gov/sites/entrez?db=gene&Cmd=ShowDetailView&TermToSearch=5064	-16.01	0.49175893294	1.3833869748	0.966417008939	0.785714285714	4.58423380049	0.320912116607	3.46846194069	-15.0	4.0
hsa-miR-661/NM_144985	http://www.ncbi.nlm.nih.gov/sites/entrez?cmd=Search&db=pubmed&term=miR-661	64403	CDH24	http://www.ncbi.nlm.nih.gov/sites/entrez?db=gene&Cmd=ShowDetailView&TermToSearch=64403	-16.45	0.399845030512	1.06855195867	0.82517743743	0.857142857143	5.15151265996	-0.246480465457	3.46838152667	-15.0	4.0
hsa-miR-661/NM_022478	http://www.ncbi.nlm.nih.gov/sites/entrez?cmd=Search&db=pubmed&term=miR-661	64403	CDH24	http://www.ncbi.nlm.nih.gov/sites/entrez?db=gene&Cmd=ShowDetailView&TermToSearch=64403	-16.45	0.399845030512	1.06855195867	0.825550989914	0.857142857143	5.15151265996	-0.246480465457	3.46838152667	-15.0	4.0
hsa-miR-661/NM_014694	http://www.ncbi.nlm.nih.gov/sites/entrez?cmd=Search&db=pubmed&term=miR-661	9719	ADAMTSL2	http://www.ncbi.nlm.nih.gov/sites/entrez?db=gene&Cmd=ShowDetailView&TermToSearch=9719	-25.84	0.356249449834	0.93390184503	0.779604034367	0.818181818182	5.15151265996	-0.248325110996	3.4670771653	-15.0	4.0
hsa-mir-39247/NM_018555	http://www.ncbi.nlm.nih.gov/sites/entrez?cmd=Search&db=pubmed&term=mir-39247	55422	ZNF331	http://www.ncbi.nlm.nih.gov/sites/entrez?db=gene&Cmd=ShowDetailView&TermToSearch=55422	-15.43	0.55333556105	1.62719977585	0.906077348066	0.954545454545	1.67841934027	3.22462067546	3.46697284355	-15.0	4.0
hsa-miR-637/NM_007345	http://www.ncbi.nlm.nih.gov/sites/entrez?cmd=Search&db=pubmed&term=miR-637	7776	ZNF236	http://www.ncbi.nlm.nih.gov/sites/entrez?db=gene&Cmd=ShowDetailView&TermToSearch=7776	-21.57	0.516309972303	1.47675542903	0.973423532254	0.8125	4.58423380049	0.314307326112	3.46379164854	-15.0	4.0
hsa-miR-637/NM_015199	http://www.ncbi.nlm.nih.gov/sites/entrez?cmd=Search&db=pubmed&term=miR-637	23243	ANKRD28	http://www.ncbi.nlm.nih.gov/sites/entrez?db=gene&Cmd=ShowDetailView&TermToSearch=23243	-18.3	0.195519822587	0.488349059033	0.747765160667	0.8	4.58423380049	0.311995456105	3.46215690958	-15.0	4.0
hsa-miR-661/NM_182499	http://www.ncbi.nlm.nih.gov/sites/entrez?cmd=Search&db=pubmed&term=miR-661	126668	TDRD10	http://www.ncbi.nlm.nih.gov/sites/entrez?db=gene&Cmd=ShowDetailView&TermToSearch=126668	-19.02	0.410104623196	1.10143056961	0.832648487112	0.75	5.15151265996	-0.255288374058	3.46215339477	-15.0	4.0
hsa-miR-637/NM_005894	http://www.ncbi.nlm.nih.gov/sites/entrez?cmd=Search&db=pubmed&term=miR-637	922	CD5L	http://www.ncbi.nlm.nih.gov/sites/entrez?db=gene&Cmd=ShowDetailView&TermToSearch=922	-16.0	0.237599910193	0.599156525118	0.795844406862	0.785714285714	4.58423380049	0.309808918009	3.46061079367	-15.0	4.0
hsa-miR-637/NM_032213	http://www.ncbi.nlm.nih.gov/sites/entrez?cmd=Search&db=pubmed&term=miR-637	84173	RBED1	http://www.ncbi.nlm.nih.gov/sites/entrez?db=gene&Cmd=ShowDetailView&TermToSearch=84173	-15.62	0.305716108414	0.786504156823	0.862043971974	0.714285714286	4.58423380049	0.308734958022	3.45985138928	-15.0	4.0
hsa-miR-560/NM_001008211	http://www.ncbi.nlm.nih.gov/sites/entrez?cmd=Search&db=pubmed&term=miR-560	10133	OPTN	http://www.ncbi.nlm.nih.gov/sites/entrez?db=gene&Cmd=ShowDetailView&TermToSearch=10133	-15.1	0.214990211645	0.539225456578	0.709497206704	0.75	3.49145554128	1.40025294918	3.45896024519	-15.0	4.0
hsa-miR-637/NM_021155	http://www.ncbi.nlm.nih.gov/sites/entrez?cmd=Search&db=pubmed&term=miR-637	30835	CD209	http://www.ncbi.nlm.nih.gov/sites/entrez?db=gene&Cmd=ShowDetailView&TermToSearch=30835	-15.3	0.204417613843	0.511520226056	0.759603769026	0.71875	4.58423380049	0.305842500863	3.45780611321	-15.0	4.0
hsa-miR-637/NM_173542	http://www.ncbi.nlm.nih.gov/sites/entrez?cmd=Search&db=pubmed&term=miR-637	196463	LOC196463	http://www.ncbi.nlm.nih.gov/sites/entrez?db=gene&Cmd=ShowDetailView&TermToSearch=196463	-15.4	0.456515426312	1.25683980777	0.957236047354	0.857142857143	4.58423380049	0.302447164922	3.45540524814	-15.0	4.0
hsa-miR-637/NM_006284	http://www.ncbi.nlm.nih.gov/sites/entrez?cmd=Search&db=pubmed&term=miR-637	6881	TAF10	http://www.ncbi.nlm.nih.gov/sites/entrez?db=gene&Cmd=ShowDetailView&TermToSearch=6881	-15.02	0.198692840773	0.496597326372	0.752597245712	0.833333333333	4.58423380049	0.302079818481	3.45514549498	-15.0	4.0
hsa-mir-44691/NM_001033054	http://www.ncbi.nlm.nih.gov/sites/entrez?cmd=Search&db=pubmed&term=mir-44691	23746	AIPL1	http://www.ncbi.nlm.nih.gov/sites/entrez?db=gene&Cmd=ShowDetailView&TermToSearch=23746	-18.87	0.55609414203	1.63893063578	0.922058823529	0.941176470588	4.84909306842	0.0361720045942	3.45440406102	-15.0	4.0
hsa-mir-44691/NM_001033055	http://www.ncbi.nlm.nih.gov/sites/entrez?cmd=Search&db=pubmed&term=mir-44691	23746	AIPL1	http://www.ncbi.nlm.nih.gov/sites/entrez?db=gene&Cmd=ShowDetailView&TermToSearch=23746	-18.87	0.55609414203	1.63893063578	0.923529411765	0.941176470588	4.84909306842	0.0361720045942	3.45440406102	-15.0	4.0
hsa-mir-44691/NM_014336	http://www.ncbi.nlm.nih.gov/sites/entrez?cmd=Search&db=pubmed&term=mir-44691	23746	AIPL1	http://www.ncbi.nlm.nih.gov/sites/entrez?db=gene&Cmd=ShowDetailView&TermToSearch=23746	-18.87	0.55609414203	1.63893063578	0.925	0.941176470588	4.84909306842	0.0361720045942	3.45440406102	-15.0	4.0
hsa-mir-19112/NM_000037	http://www.ncbi.nlm.nih.gov/sites/entrez?cmd=Search&db=pubmed&term=mir-19112	286	ANK1	http://www.ncbi.nlm.nih.gov/sites/entrez?db=gene&Cmd=ShowDetailView&TermToSearch=286	-17.29	0.254926862645	0.645776988836	0.768817204301	0.8	1.36467372638	3.51822021577	3.45272741831	-15.0	4.0
hsa-mir-19112/NM_020475	http://www.ncbi.nlm.nih.gov/sites/entrez?cmd=Search&db=pubmed&term=mir-19112	286	ANK1	http://www.ncbi.nlm.nih.gov/sites/entrez?db=gene&Cmd=ShowDetailView&TermToSearch=286	-17.29	0.254926862645	0.645776988836	0.774193548387	0.793103448276	1.36467372638	3.51822021577	3.45272741831	-15.0	4.0
hsa-mir-19112/NM_020476	http://www.ncbi.nlm.nih.gov/sites/entrez?cmd=Search&db=pubmed&term=mir-19112	286	ANK1	http://www.ncbi.nlm.nih.gov/sites/entrez?db=gene&Cmd=ShowDetailView&TermToSearch=286	-17.29	0.254926862645	0.645776988836	0.779569892473	0.793103448276	1.36467372638	3.51822021577	3.45272741831	-15.0	4.0
hsa-mir-19112/NM_020477	http://www.ncbi.nlm.nih.gov/sites/entrez?cmd=Search&db=pubmed&term=mir-19112	286	ANK1	http://www.ncbi.nlm.nih.gov/sites/entrez?db=gene&Cmd=ShowDetailView&TermToSearch=286	-17.29	0.254926862645	0.645776988836	0.784946236559	0.793103448276	1.36467372638	3.51822021577	3.45272741831	-15.0	4.0
hsa-mir-19112/NM_020478	http://www.ncbi.nlm.nih.gov/sites/entrez?cmd=Search&db=pubmed&term=mir-19112	286	ANK1	http://www.ncbi.nlm.nih.gov/sites/entrez?db=gene&Cmd=ShowDetailView&TermToSearch=286	-17.29	0.254926862645	0.645776988836	0.790322580645	0.8	1.36467372638	3.51822021577	3.45272741831	-15.0	4.0
hsa-miR-637/NM_144650	http://www.ncbi.nlm.nih.gov/sites/entrez?cmd=Search&db=pubmed&term=miR-637	137872	ADHFE1	http://www.ncbi.nlm.nih.gov/sites/entrez?db=gene&Cmd=ShowDetailView&TermToSearch=137872	-18.05	0.625967521011	1.96615084473	0.992993476685	0.857142857143	4.58423380049	0.296477939357	3.45118436826	-15.0	4.0
hsa-miR-637/NM_001992	http://www.ncbi.nlm.nih.gov/sites/entrez?cmd=Search&db=pubmed&term=miR-637	2149	F2R	http://www.ncbi.nlm.nih.gov/sites/entrez?db=gene&Cmd=ShowDetailView&TermToSearch=2149	-15.94	0.3324380796	0.86341003997	0.880405895144	0.785714285714	4.58423380049	0.295799791327	3.45070484519	-15.0	4.0
hsa-mir-44691/NM_000747	http://www.ncbi.nlm.nih.gov/sites/entrez?cmd=Search&db=pubmed&term=mir-44691	1140	CHRNB1	http://www.ncbi.nlm.nih.gov/sites/entrez?db=gene&Cmd=ShowDetailView&TermToSearch=1140	-15.19	0.360028933451	0.945276334828	0.792647058824	0.8	4.84909306842	0.0308130218101	3.45061468796	-15.0	4.0
hsa-miR-661/NM_018035	http://www.ncbi.nlm.nih.gov/sites/entrez?cmd=Search&db=pubmed&term=miR-661	55101	FLJ10241	http://www.ncbi.nlm.nih.gov/sites/entrez?db=gene&Cmd=ShowDetailView&TermToSearch=55101	-17.58	0.322923236508	0.835773592073	0.745610758312	0.888888888889	5.15151265996	-0.272490942638	3.44998934187	-15.0	4.0
hsa-miR-661/NM_138567	http://www.ncbi.nlm.nih.gov/sites/entrez?cmd=Search&db=pubmed&term=miR-661	90019	SYT8	http://www.ncbi.nlm.nih.gov/sites/entrez?db=gene&Cmd=ShowDetailView&TermToSearch=90019	-15.07	0.562448359621	1.66625238981	0.941352259993	0.909090909091	5.15151265996	-0.272980196663	3.44964338704	-15.0	4.0
hsa-miR-661/NM_153714	http://www.ncbi.nlm.nih.gov/sites/entrez?cmd=Search&db=pubmed&term=miR-661	256815	C10orf67	http://www.ncbi.nlm.nih.gov/sites/entrez?db=gene&Cmd=ShowDetailView&TermToSearch=256815	-16.19	0.304410316359	0.782800894077	0.721703399328	0.733333333333	5.15151265996	-0.27406770658	3.4488744014	-15.0	4.0
hsa-miR-637/NM_177550	http://www.ncbi.nlm.nih.gov/sites/entrez?cmd=Search&db=pubmed&term=miR-637	284111	SLC13A5	http://www.ncbi.nlm.nih.gov/sites/entrez?db=gene&Cmd=ShowDetailView&TermToSearch=284111	-15.03	0.518832655875	1.48661973174	0.974631553515	0.8125	4.58423380049	0.292172062842	3.44813965378	-15.0	4.0
hsa-miR-637/NM_019014	http://www.ncbi.nlm.nih.gov/sites/entrez?cmd=Search&db=pubmed&term=miR-637	84172	POLR1B	http://www.ncbi.nlm.nih.gov/sites/entrez?db=gene&Cmd=ShowDetailView&TermToSearch=84172	-18.19	0.211090697258	0.52898437834	0.766368688089	0.923076923077	4.58423380049	0.291668806442	3.44778379777	-15.0	4.0
hsa-miR-661/NM_014405	http://www.ncbi.nlm.nih.gov/sites/entrez?cmd=Search&db=pubmed&term=miR-661	27092	CACNG4	http://www.ncbi.nlm.nih.gov/sites/entrez?db=gene&Cmd=ShowDetailView&TermToSearch=27092	-15.48	0.406305024163	1.08919682524	0.830407172208	0.896551724138	5.15151265996	-0.276008329156	3.44750217402	-15.0	4.0
hsa-miR-637/NM_015488	http://www.ncbi.nlm.nih.gov/sites/entrez?cmd=Search&db=pubmed&term=miR-637	25953	PNKD	http://www.ncbi.nlm.nih.gov/sites/entrez?db=gene&Cmd=ShowDetailView&TermToSearch=25953	-15.73	0.243510513242	0.614988737037	0.80212611742	0.870967741935	4.58423380049	0.290975929697	3.44729385992	-15.0	4.0
hsa-miR-637/NM_022572	http://www.ncbi.nlm.nih.gov/sites/entrez?cmd=Search&db=pubmed&term=miR-637	25953	PNKD	http://www.ncbi.nlm.nih.gov/sites/entrez?db=gene&Cmd=ShowDetailView&TermToSearch=25953	-15.73	0.243510513242	0.614988737037	0.802367721672	0.870967741935	4.58423380049	0.290975929697	3.44729385992	-15.0	4.0
hsa-miR-661/NM_005446	http://www.ncbi.nlm.nih.gov/sites/entrez?cmd=Search&db=pubmed&term=miR-661	9127	P2RXL1	http://www.ncbi.nlm.nih.gov/sites/entrez?db=gene&Cmd=ShowDetailView&TermToSearch=9127	-15.58	0.371938920353	0.981474277784	0.798281658573	0.888888888889	5.15151265996	-0.279430144827	3.44508258495	-15.0	4.0
hsa-miR-636/NM_032753	http://www.ncbi.nlm.nih.gov/sites/entrez?cmd=Search&db=pubmed&term=miR-636	84839	RAXL1	http://www.ncbi.nlm.nih.gov/sites/entrez?db=gene&Cmd=ShowDetailView&TermToSearch=84839	-24.47	0.84581369915	3.88359124198	0.993630573248	0.944444444444	2.93901282427	1.93230667335	3.44454305009	-15.0	4.0
hsa-miR-17-5p/NM_024843	http://www.ncbi.nlm.nih.gov/sites/entrez?cmd=Search&db=pubmed&term=miR-17-5p	79901	CYBRD1	http://www.ncbi.nlm.nih.gov/sites/entrez?db=gene&Cmd=ShowDetailView&TermToSearch=79901	-15.73	0.605170705243	1.86203665216	0.964028776978	0.9375	2.65119207185	2.2194139249	3.44403852879	-15.0	4.0
hsa-mir-09384/NM_006371	http://www.ncbi.nlm.nih.gov/sites/entrez?cmd=Search&db=pubmed&term=mir-09384	10491	CRTAP	http://www.ncbi.nlm.nih.gov/sites/entrez?db=gene&Cmd=ShowDetailView&TermToSearch=10491	-15.85	0.240679345243	0.607396190372	0.759259259259	0.725490196078	2.40090049014	2.46585315011	3.44131450139	-15.0	4.0
hsa-miR-661/NM_207519	http://www.ncbi.nlm.nih.gov/sites/entrez?cmd=Search&db=pubmed&term=miR-661	7535	ZAP70	http://www.ncbi.nlm.nih.gov/sites/entrez?db=gene&Cmd=ShowDetailView&TermToSearch=7535	-17.05	0.522829603517	1.50235786091	0.920059768397	0.8	5.15151265996	-0.284810186122	3.44127832127	-15.0	4.0
hsa-miR-661/NM_001079	http://www.ncbi.nlm.nih.gov/sites/entrez?cmd=Search&db=pubmed&term=miR-661	7535	ZAP70	http://www.ncbi.nlm.nih.gov/sites/entrez?db=gene&Cmd=ShowDetailView&TermToSearch=7535	-17.05	0.522829603517	1.50235786091	0.920433320882	0.8	5.15151265996	-0.284810186122	3.44127832127	-15.0	4.0
hsa-miR-615/NM_172217	http://www.ncbi.nlm.nih.gov/sites/entrez?cmd=Search&db=pubmed&term=miR-615	3603	IL16	http://www.ncbi.nlm.nih.gov/sites/entrez?db=gene&Cmd=ShowDetailView&TermToSearch=3603	-16.7	0.286239551197	0.731759042984	0.70462633452	0.791666666667	3.72516773192	1.1397493568	3.44001586334	-15.0	4.0
hsa-miR-661/NM_033244	http://www.ncbi.nlm.nih.gov/sites/entrez?cmd=Search&db=pubmed&term=miR-661	5371	PML	http://www.ncbi.nlm.nih.gov/sites/entrez?db=gene&Cmd=ShowDetailView&TermToSearch=5371	-16.98	0.317589725032	0.820406684199	0.736645498693	0.833333333333	5.15151265996	-0.286614044238	3.44000280096	-15.0	4.0
hsa-miR-661/NM_033240	http://www.ncbi.nlm.nih.gov/sites/entrez?cmd=Search&db=pubmed&term=miR-661	5371	PML	http://www.ncbi.nlm.nih.gov/sites/entrez?db=gene&Cmd=ShowDetailView&TermToSearch=5371	-16.98	0.317589725032	0.820406684199	0.737019051177	0.894736842105	5.15151265996	-0.286614044238	3.44000280096	-15.0	4.0
hsa-miR-661/NM_033238	http://www.ncbi.nlm.nih.gov/sites/entrez?cmd=Search&db=pubmed&term=miR-661	5371	PML	http://www.ncbi.nlm.nih.gov/sites/entrez?db=gene&Cmd=ShowDetailView&TermToSearch=5371	-15.16	0.317589725032	0.820406684199	0.737392603661	0.904761904762	5.15151265996	-0.286614044238	3.44000280096	-15.0	4.0
hsa-mir-32195/NM_033133	http://www.ncbi.nlm.nih.gov/sites/entrez?cmd=Search&db=pubmed&term=mir-32195	1267	CNP	http://www.ncbi.nlm.nih.gov/sites/entrez?db=gene&Cmd=ShowDetailView&TermToSearch=1267	-16.57	0.741161663058	2.70429910109	0.990445859873	0.970588235294	0.519366261154	4.34359394896	3.43863214121	-15.0	4.0
hsa-miR-766/NM_178516	http://www.ncbi.nlm.nih.gov/sites/entrez?cmd=Search&db=pubmed&term=miR-766	283849	EXOC3L	http://www.ncbi.nlm.nih.gov/sites/entrez?db=gene&Cmd=ShowDetailView&TermToSearch=283849	-15.02	0.380537238579	1.0079549513	0.885204081633	0.851851851852	2.41072396985	2.45134075817	3.43799893975	-15.0	4.0
hsa-miR-560/NM_006640	http://www.ncbi.nlm.nih.gov/sites/entrez?cmd=Search&db=pubmed&term=miR-560	10801	SEPT9	http://www.ncbi.nlm.nih.gov/sites/entrez?db=gene&Cmd=ShowDetailView&TermToSearch=10801	-18.89	0.442096678009	1.20730281942	0.91061452514	0.739130434783	3.49145554128	1.36965353321	3.43732319066	-15.0	4.0
hsa-miR-637/NM_020440	http://www.ncbi.nlm.nih.gov/sites/entrez?cmd=Search&db=pubmed&term=miR-637	5738	PTGFRN	http://www.ncbi.nlm.nih.gov/sites/entrez?db=gene&Cmd=ShowDetailView&TermToSearch=5738	-18.44	0.245597168567	0.620595353709	0.804542159942	0.88	4.58423380049	0.274306301569	3.43550665283	-15.0	4.0
hsa-miR-661/NM_031444	http://www.ncbi.nlm.nih.gov/sites/entrez?cmd=Search&db=pubmed&term=miR-661	83606	C22orf13	http://www.ncbi.nlm.nih.gov/sites/entrez?db=gene&Cmd=ShowDetailView&TermToSearch=83606	-18.19	0.457342888595	1.2597197353	0.875980575271	0.866666666667	5.15151265996	-0.294137209929	3.43468311949	-15.0	4.0
hsa-miR-106a/NM_030769	http://www.ncbi.nlm.nih.gov/sites/entrez?cmd=Search&db=pubmed&term=miR-106a	80896	NPL	http://www.ncbi.nlm.nih.gov/sites/entrez?db=gene&Cmd=ShowDetailView&TermToSearch=80896	-15.14	0.576784857925	1.72950832355	0.928571428571	0.833333333333	2.22851131258	2.6278375338	3.43395720108	-15.0	4.0
hsa-miR-662/NM_015253	http://www.ncbi.nlm.nih.gov/sites/entrez?cmd=Search&db=pubmed&term=miR-662	23302	KIAA0523	http://www.ncbi.nlm.nih.gov/sites/entrez?db=gene&Cmd=ShowDetailView&TermToSearch=23302	-17.53	0.545617917366	1.59478660051	0.928571428571	0.926829268293	3.04925956424	1.80433172607	3.43200731449	-15.0	4.0
hsa-miR-637/NM_138983	http://www.ncbi.nlm.nih.gov/sites/entrez?cmd=Search&db=pubmed&term=miR-637	116448	OLIG1	http://www.ncbi.nlm.nih.gov/sites/entrez?db=gene&Cmd=ShowDetailView&TermToSearch=116448	-20.95	0.307030742026	0.790237439908	0.862285576226	0.75	4.58423380049	0.267506894989	3.43069874633	-15.0	4.0
hsa-miR-661/NM_017806	http://www.ncbi.nlm.nih.gov/sites/entrez?cmd=Search&db=pubmed&term=miR-661	54923	LIME1	http://www.ncbi.nlm.nih.gov/sites/entrez?db=gene&Cmd=ShowDetailView&TermToSearch=54923	-16.23	0.391267050539	1.04143039051	0.816585730295	0.8	5.15151265996	-0.299861188695	3.43063565529	-15.0	4.0
hsa-let-7d/NM_017443	http://www.ncbi.nlm.nih.gov/sites/entrez?cmd=Search&db=pubmed&term=let-7d	54107	POLE3	http://www.ncbi.nlm.nih.gov/sites/entrez?db=gene&Cmd=ShowDetailView&TermToSearch=54107	-20.69	0.720081750101	2.5419516068	0.98951048951	0.892857142857	0.914155888319	3.93742491901	3.43058568834	-15.0	4.0
hsa-miR-637/NM_032800	http://www.ncbi.nlm.nih.gov/sites/entrez?cmd=Search&db=pubmed&term=miR-637	84886	C1orf198	http://www.ncbi.nlm.nih.gov/sites/entrez?db=gene&Cmd=ShowDetailView&TermToSearch=84886	-17.3	0.172619675203	0.429274150362	0.716839816381	0.777777777778	4.58423380049	0.264505546497	3.42857647246	-15.0	4.0
hsa-miR-637/NM_031481	http://www.ncbi.nlm.nih.gov/sites/entrez?cmd=Search&db=pubmed&term=miR-637	83733	SLC25A18	http://www.ncbi.nlm.nih.gov/sites/entrez?db=gene&Cmd=ShowDetailView&TermToSearch=83733	-16.11	0.318258180578	0.822327843926	0.870983329307	0.9	4.58423380049	0.264217440965	3.42837275109	-15.0	4.0
hsa-miR-637/NM_017907	http://www.ncbi.nlm.nih.gov/sites/entrez?cmd=Search&db=pubmed&term=miR-637	55004	C11orf59	http://www.ncbi.nlm.nih.gov/sites/entrez?db=gene&Cmd=ShowDetailView&TermToSearch=55004	-18.29	0.346779542806	0.905630313207	0.8973181928	0.888888888889	4.58423380049	0.259231618136	3.42484724195	-15.0	4.0
hsa-mir-18956/NM_002124	http://www.ncbi.nlm.nih.gov/sites/entrez?cmd=Search&db=pubmed&term=mir-18956	3123	HLA-DRB1	http://www.ncbi.nlm.nih.gov/sites/entrez?db=gene&Cmd=ShowDetailView&TermToSearch=3123	-15.15	0.428902804355	1.16299581776	0.829181494662	0.8	0.162810592108	4.68057764893	3.42479266916	-15.0	4.0
hsa-miR-34c/NM_138333	http://www.ncbi.nlm.nih.gov/sites/entrez?cmd=Search&db=pubmed&term=miR-34c	116224	FAM122A	http://www.ncbi.nlm.nih.gov/sites/entrez?db=gene&Cmd=ShowDetailView&TermToSearch=116224	-15.55	0.244420748676	0.617433318676	0.787234042553	0.85	4.13558524123	0.707109478425	3.42430227548	-15.0	4.0
hsa-miR-637/NM_014207	http://www.ncbi.nlm.nih.gov/sites/entrez?cmd=Search&db=pubmed&term=miR-637	921	CD5	http://www.ncbi.nlm.nih.gov/sites/entrez?db=gene&Cmd=ShowDetailView&TermToSearch=921	-16.72	0.299494872889	0.768903916224	0.854795844407	0.777777777778	4.58423380049	0.258290375431	3.42418168285	-15.0	4.0
hsa-miR-629/NM_000166	http://www.ncbi.nlm.nih.gov/sites/entrez?cmd=Search&db=pubmed&term=miR-629	2705	GJB1	http://www.ncbi.nlm.nih.gov/sites/entrez?db=gene&Cmd=ShowDetailView&TermToSearch=2705	-15.12	0.253225640521	0.641171143967	0.770491803279	0.705882352941	4.03402482068	0.807511840806	3.4234834047	-15.0	4.0
hsa-miR-661/NM_020349	http://www.ncbi.nlm.nih.gov/sites/entrez?cmd=Search&db=pubmed&term=miR-661	26287	ANKRD2	http://www.ncbi.nlm.nih.gov/sites/entrez?db=gene&Cmd=ShowDetailView&TermToSearch=26287	-17.8	0.47675703115	1.32851513869	0.892416884572	0.9	5.15151265996	-0.312160919195	3.42193843244	-15.0	4.0
hsa-miR-637/NM_024593	http://www.ncbi.nlm.nih.gov/sites/entrez?cmd=Search&db=pubmed&term=miR-637	79645	EFCAB1	http://www.ncbi.nlm.nih.gov/sites/entrez?db=gene&Cmd=ShowDetailView&TermToSearch=79645	-15.45	0.160251967551	0.397675047264	0.702101956994	0.75	4.58423380049	0.254661951738	3.42161599986	-15.0	4.0
hsa-miR-503/NM_000618	http://www.ncbi.nlm.nih.gov/sites/entrez?cmd=Search&db=pubmed&term=miR-503	3479	IGF1	http://www.ncbi.nlm.nih.gov/sites/entrez?db=gene&Cmd=ShowDetailView&TermToSearch=3479	-15.24	0.384811914573	1.02123286299	0.870246085011	0.869565217391	2.06686896362	2.77092378464	3.42083605827	-15.0	4.0
hsa-miR-637/NM_000264	http://www.ncbi.nlm.nih.gov/sites/entrez?cmd=Search&db=pubmed&term=miR-637	5727	PTCH1	http://www.ncbi.nlm.nih.gov/sites/entrez?db=gene&Cmd=ShowDetailView&TermToSearch=5727	-15.84	0.245787440764	0.62110704966	0.805025368446	0.846153846154	4.58423380049	0.250732879853	3.41883772648	-15.0	4.0
hsa-miR-661/NM_024637	http://www.ncbi.nlm.nih.gov/sites/entrez?cmd=Search&db=pubmed&term=miR-661	79690	GAL3ST4	http://www.ncbi.nlm.nih.gov/sites/entrez?db=gene&Cmd=ShowDetailView&TermToSearch=79690	-15.23	0.833012358623	3.68809592329	0.998505790064	0.95	5.15151265996	-0.318350753741	3.41756155846	-15.0	4.0
hsa-miR-637/NM_019616	http://www.ncbi.nlm.nih.gov/sites/entrez?cmd=Search&db=pubmed&term=miR-637	2155	F7	http://www.ncbi.nlm.nih.gov/sites/entrez?db=gene&Cmd=ShowDetailView&TermToSearch=2155	-17.05	0.338864035993	0.882241484658	0.885479584441	0.739130434783	4.58423380049	0.247861739374	3.41680752358	-15.0	4.0
hsa-miR-637/NM_000131	http://www.ncbi.nlm.nih.gov/sites/entrez?cmd=Search&db=pubmed&term=miR-637	2155	F7	http://www.ncbi.nlm.nih.gov/sites/entrez?db=gene&Cmd=ShowDetailView&TermToSearch=2155	-17.05	0.338864035993	0.882241484658	0.885721188693	0.739130434783	4.58423380049	0.247861739374	3.41680752358	-15.0	4.0
hsa-miR-661/NM_014636	http://www.ncbi.nlm.nih.gov/sites/entrez?cmd=Search&db=pubmed&term=miR-661	9649	RALGPS1	http://www.ncbi.nlm.nih.gov/sites/entrez?db=gene&Cmd=ShowDetailView&TermToSearch=9649	-15.46	0.404010295374	1.0818412393	0.828165857303	0.884615384615	5.15151265996	-0.320821137075	3.41581473365	-15.0	4.0
hsa-miR-494/NM_004169	http://www.ncbi.nlm.nih.gov/sites/entrez?cmd=Search&db=pubmed&term=miR-494	6470	SHMT1	http://www.ncbi.nlm.nih.gov/sites/entrez?db=gene&Cmd=ShowDetailView&TermToSearch=6470	-15.14	0.334999153615	0.870898897504	0.775	0.941176470588	0.760956045644	4.06951300576	3.41565742256	-15.0	4.0
hsa-miR-494/NM_148918	http://www.ncbi.nlm.nih.gov/sites/entrez?cmd=Search&db=pubmed&term=miR-494	6470	SHMT1	http://www.ncbi.nlm.nih.gov/sites/entrez?db=gene&Cmd=ShowDetailView&TermToSearch=6470	-15.14	0.334999153615	0.870898897504	0.8	0.941176470588	0.760956045644	4.06951300576	3.41565742256	-15.0	4.0
hsa-mir-13945/NM_207043	http://www.ncbi.nlm.nih.gov/sites/entrez?cmd=Search&db=pubmed&term=mir-13945	2029	ENSA	http://www.ncbi.nlm.nih.gov/sites/entrez?db=gene&Cmd=ShowDetailView&TermToSearch=2029	-16.06	0.183387567521	0.456955617126	0.8	0.75	1.17244842472	3.65440481115	3.41310065488	-15.0	4.0
hsa-miR-661/NM_000512	http://www.ncbi.nlm.nih.gov/sites/entrez?cmd=Search&db=pubmed&term=miR-661	2588	GALNS	http://www.ncbi.nlm.nih.gov/sites/entrez?db=gene&Cmd=ShowDetailView&TermToSearch=2588	-15.59	0.301620587213	0.774905400374	0.719462084423	0.888888888889	5.15151265996	-0.327088734963	3.41138287268	-15.0	4.0
hsa-miR-491/NM_033498	http://www.ncbi.nlm.nih.gov/sites/entrez?cmd=Search&db=pubmed&term=miR-491	3098	HK1	http://www.ncbi.nlm.nih.gov/sites/entrez?db=gene&Cmd=ShowDetailView&TermToSearch=3098	-17.38	0.285532697542	0.72979138232	0.820580474934	0.8	2.47815859731	2.34551363029	3.41085134236	-15.0	4.0
hsa-miR-491/NM_033496	http://www.ncbi.nlm.nih.gov/sites/entrez?cmd=Search&db=pubmed&term=miR-491	3098	HK1	http://www.ncbi.nlm.nih.gov/sites/entrez?db=gene&Cmd=ShowDetailView&TermToSearch=3098	-17.38	0.285532697542	0.72979138232	0.82145998241	0.8	2.47815859731	2.34551363029	3.41085134236	-15.0	4.0
hsa-miR-491/NM_000188	http://www.ncbi.nlm.nih.gov/sites/entrez?cmd=Search&db=pubmed&term=miR-491	3098	HK1	http://www.ncbi.nlm.nih.gov/sites/entrez?db=gene&Cmd=ShowDetailView&TermToSearch=3098	-17.38	0.285532697542	0.72979138232	0.822339489886	0.8	2.47815859731	2.34551363029	3.41085134236	-15.0	4.0
hsa-miR-491/NM_033500	http://www.ncbi.nlm.nih.gov/sites/entrez?cmd=Search&db=pubmed&term=miR-491	3098	HK1	http://www.ncbi.nlm.nih.gov/sites/entrez?db=gene&Cmd=ShowDetailView&TermToSearch=3098	-17.38	0.285532697542	0.72979138232	0.823218997361	0.8	2.47815859731	2.34551363029	3.41085134236	-15.0	4.0
hsa-mir-06830/NM_018440	http://www.ncbi.nlm.nih.gov/sites/entrez?cmd=Search&db=pubmed&term=mir-06830	55824	PAG1	http://www.ncbi.nlm.nih.gov/sites/entrez?db=gene&Cmd=ShowDetailView&TermToSearch=55824	-15.18	0.535927767779	1.55490441655	0.975609756098	0.973684210526	1.56171157675	3.26165171123	3.41063288906	-15.0	4.0
hsa-miR-637/NM_013337	http://www.ncbi.nlm.nih.gov/sites/entrez?cmd=Search&db=pubmed&term=miR-637	29928	TIMM22	http://www.ncbi.nlm.nih.gov/sites/entrez?db=gene&Cmd=ShowDetailView&TermToSearch=29928	-18.72	0.208101358045	0.521151574524	0.762986228558	0.818181818182	4.58423380049	0.238002056394	3.40983567488	-15.0	4.0
hsa-miR-637/NM_017828	http://www.ncbi.nlm.nih.gov/sites/entrez?cmd=Search&db=pubmed&term=miR-637	54939	COMMD4	http://www.ncbi.nlm.nih.gov/sites/entrez?db=gene&Cmd=ShowDetailView&TermToSearch=54939	-17.22	0.18143197609	0.451915989487	0.727953611984	0.818181818182	4.58423380049	0.237836112309	3.4097183347	-15.0	4.0
hsa-mir-44691/NM_001012478	http://www.ncbi.nlm.nih.gov/sites/entrez?cmd=Search&db=pubmed&term=mir-44691	11338	U2AF2	http://www.ncbi.nlm.nih.gov/sites/entrez?db=gene&Cmd=ShowDetailView&TermToSearch=11338	-15.22	0.314410132825	0.811286996255	0.744117647059	0.882352941176	4.84909306842	-0.0301382409614	3.40751563673	-15.0	4.0
hsa-mir-44691/NM_007279	http://www.ncbi.nlm.nih.gov/sites/entrez?cmd=Search&db=pubmed&term=mir-44691	11338	U2AF2	http://www.ncbi.nlm.nih.gov/sites/entrez?db=gene&Cmd=ShowDetailView&TermToSearch=11338	-15.22	0.314410132825	0.811286996255	0.745588235294	0.882352941176	4.84909306842	-0.0301382409614	3.40751563673	-15.0	4.0
hsa-miR-637/NM_004826	http://www.ncbi.nlm.nih.gov/sites/entrez?cmd=Search&db=pubmed&term=miR-637	9427	ECEL1	http://www.ncbi.nlm.nih.gov/sites/entrez?db=gene&Cmd=ShowDetailView&TermToSearch=9427	-15.02	0.553049619639	1.62598824581	0.9838125151	0.8	4.58423380049	0.234428864074	3.40730904636	-15.0	4.0
hsa-miR-34a/NM_018710	http://www.ncbi.nlm.nih.gov/sites/entrez?cmd=Search&db=pubmed&term=miR-34a	55529	TMEM55A	http://www.ncbi.nlm.nih.gov/sites/entrez?db=gene&Cmd=ShowDetailView&TermToSearch=55529	-17.53	0.865271650304	4.22792777892	0.995943204868	0.777777777778	-0.191993592217	5.00947959807	3.40647702301	-15.0	4.0
hsa-miR-93/NM_152999	http://www.ncbi.nlm.nih.gov/sites/entrez?cmd=Search&db=pubmed&term=miR-93	261729	STEAP2	http://www.ncbi.nlm.nih.gov/sites/entrez?db=gene&Cmd=ShowDetailView&TermToSearch=261729	-15.34	0.695011699502	2.36777156374	0.99375	0.961538461538	3.44807246187	1.36940296925	3.40646954554	-15.0	4.0
hsa-miR-17-5p/NM_021904	http://www.ncbi.nlm.nih.gov/sites/entrez?cmd=Search&db=pubmed&term=miR-17-5p	2550	GABBR1	http://www.ncbi.nlm.nih.gov/sites/entrez?db=gene&Cmd=ShowDetailView&TermToSearch=2550	-18.32	0.311493090252	0.802947014242	0.776978417266	0.785714285714	2.65119207185	2.16469114643	3.40534368105	-15.0	4.0
hsa-miR-17-5p/NM_021903	http://www.ncbi.nlm.nih.gov/sites/entrez?cmd=Search&db=pubmed&term=miR-17-5p	2550	GABBR1	http://www.ncbi.nlm.nih.gov/sites/entrez?db=gene&Cmd=ShowDetailView&TermToSearch=2550	-18.32	0.311493090252	0.802947014242	0.784172661871	0.785714285714	2.65119207185	2.16469114643	3.40534368105	-15.0	4.0
hsa-miR-17-5p/NM_021905	http://www.ncbi.nlm.nih.gov/sites/entrez?cmd=Search&db=pubmed&term=miR-17-5p	2550	GABBR1	http://www.ncbi.nlm.nih.gov/sites/entrez?db=gene&Cmd=ShowDetailView&TermToSearch=2550	-18.32	0.311493090252	0.802947014242	0.791366906475	0.818181818182	2.65119207185	2.16469114643	3.40534368105	-15.0	4.0
hsa-miR-17-5p/NM_001470	http://www.ncbi.nlm.nih.gov/sites/entrez?cmd=Search&db=pubmed&term=miR-17-5p	2550	GABBR1	http://www.ncbi.nlm.nih.gov/sites/entrez?db=gene&Cmd=ShowDetailView&TermToSearch=2550	-18.32	0.311493090252	0.802947014242	0.798561151079	0.785714285714	2.65119207185	2.16469114643	3.40534368105	-15.0	4.0
hsa-miR-637/NM_133455	http://www.ncbi.nlm.nih.gov/sites/entrez?cmd=Search&db=pubmed&term=miR-637	129080	EMID1	http://www.ncbi.nlm.nih.gov/sites/entrez?db=gene&Cmd=ShowDetailView&TermToSearch=129080	-17.1	0.266047416963	0.67604512366	0.826044938391	0.8	4.58423380049	0.229021087939	3.40348517119	-15.0	4.0
hsa-miR-637/NM_153254	http://www.ncbi.nlm.nih.gov/sites/entrez?cmd=Search&db=pubmed&term=miR-637	254173	TTLL10	http://www.ncbi.nlm.nih.gov/sites/entrez?db=gene&Cmd=ShowDetailView&TermToSearch=254173	-19.45	0.531909584871	1.53862222186	0.978255617299	0.714285714286	4.58423380049	0.227946468194	3.40272530028	-15.0	4.0
hsa-miR-661/NM_000125	http://www.ncbi.nlm.nih.gov/sites/entrez?cmd=Search&db=pubmed&term=miR-661	2099	ESR1	http://www.ncbi.nlm.nih.gov/sites/entrez?db=gene&Cmd=ShowDetailView&TermToSearch=2099	-19.24	0.378562167605	1.00184563987	0.805005603287	0.894736842105	5.15151265996	-0.339639068978	3.4025084464	-15.0	4.0
hsa-miR-662/NM_175630	http://www.ncbi.nlm.nih.gov/sites/entrez?cmd=Search&db=pubmed&term=miR-662	1788	DNMT3A	http://www.ncbi.nlm.nih.gov/sites/entrez?db=gene&Cmd=ShowDetailView&TermToSearch=1788	-16.84	0.720409790946	2.54435847819	0.984126984127	0.875	3.04925956424	1.76184184381	3.40196243061	-15.0	4.0
hsa-mir-44691/NM_199124	http://www.ncbi.nlm.nih.gov/sites/entrez?cmd=Search&db=pubmed&term=mir-44691	79864	C11orf63	http://www.ncbi.nlm.nih.gov/sites/entrez?db=gene&Cmd=ShowDetailView&TermToSearch=79864	-15.24	0.491897339867	1.38390059174	0.889705882353	0.875	4.84909306842	-0.0392479048594	3.40107413161	-15.0	4.0
hsa-miR-661/NM_012193	http://www.ncbi.nlm.nih.gov/sites/entrez?cmd=Search&db=pubmed&term=miR-661	8322	FZD4	http://www.ncbi.nlm.nih.gov/sites/entrez?db=gene&Cmd=ShowDetailView&TermToSearch=8322	-15.88	0.370554284223	0.977237676067	0.796413896152	0.931034482759	5.15151265996	-0.342943478364	3.40017187611	-15.0	4.0
hsa-mir-19237/NM_006371	http://www.ncbi.nlm.nih.gov/sites/entrez?cmd=Search&db=pubmed&term=mir-19237	10491	CRTAP	http://www.ncbi.nlm.nih.gov/sites/entrez?db=gene&Cmd=ShowDetailView&TermToSearch=10491	-17.62	0.34051100447	0.887090255519	0.714285714286	0.882352941176	2.34025953405	2.46585315011	3.39843487012	-15.0	4.0
hsa-miR-491/NM_153836	http://www.ncbi.nlm.nih.gov/sites/entrez?cmd=Search&db=pubmed&term=miR-491	200407	CREG2	http://www.ncbi.nlm.nih.gov/sites/entrez?db=gene&Cmd=ShowDetailView&TermToSearch=200407	-17.5	0.433717669503	1.17905595619	0.928759894459	0.818181818182	2.47815859731	2.3276667652	3.39823170303	-15.0	4.0
hsa-miR-637/NM_199461	http://www.ncbi.nlm.nih.gov/sites/entrez?cmd=Search&db=pubmed&term=miR-637	340719	NANOS1	http://www.ncbi.nlm.nih.gov/sites/entrez?db=gene&Cmd=ShowDetailView&TermToSearch=340719	-15.96	0.340858202369	0.88811360263	0.88862043972	0.866666666667	4.58423380049	0.219958282093	3.39707679972	-15.0	4.0
hsa-miR-615/NM_024722	http://www.ncbi.nlm.nih.gov/sites/entrez?cmd=Search&db=pubmed&term=miR-615	79777	ACBD4	http://www.ncbi.nlm.nih.gov/sites/entrez?db=gene&Cmd=ShowDetailView&TermToSearch=79777	-16.65	0.357721174969	0.938324759136	0.800711743772	0.857142857143	3.72516773192	1.07828056997	3.39655086735	-15.0	4.0
hsa-miR-637/NM_000787	http://www.ncbi.nlm.nih.gov/sites/entrez?cmd=Search&db=pubmed&term=miR-637	1621	DBH	http://www.ncbi.nlm.nih.gov/sites/entrez?db=gene&Cmd=ShowDetailView&TermToSearch=1621	-16.45	0.341648863805	0.890445570049	0.889828460981	0.9	4.58423380049	0.218695070879	3.3961835745	-15.0	4.0
hsa-miR-637/NM_006234	http://www.ncbi.nlm.nih.gov/sites/entrez?cmd=Search&db=pubmed&term=miR-637	5439	POLR2J	http://www.ncbi.nlm.nih.gov/sites/entrez?db=gene&Cmd=ShowDetailView&TermToSearch=5439	-22.29	0.301435254933	0.77438165176	0.856728678425	0.875	4.58423380049	0.217516760111	3.39535038297	-15.0	4.0
hsa-miR-18b/NM_001334	http://www.ncbi.nlm.nih.gov/sites/entrez?cmd=Search&db=pubmed&term=miR-18b	1519	CTSO	http://www.ncbi.nlm.nih.gov/sites/entrez?db=gene&Cmd=ShowDetailView&TermToSearch=1519	-17.7	0.628603261607	1.97981934036	0.984126984127	0.916666666667	3.52817814613	1.27198701415	3.39422933565	-15.0	4.0
hsa-miR-661/NM_016169	http://www.ncbi.nlm.nih.gov/sites/entrez?cmd=Search&db=pubmed&term=miR-661	51684	SUFU	http://www.ncbi.nlm.nih.gov/sites/entrez?db=gene&Cmd=ShowDetailView&TermToSearch=51684	-17.1	0.405908013713	1.08792247908	0.829286514755	0.954545454545	5.15151265996	-0.35158510036	3.3940613266	-15.0	4.0
hsa-miR-637/NM_013328	http://www.ncbi.nlm.nih.gov/sites/entrez?cmd=Search&db=pubmed&term=miR-637	29920	PYCR2	http://www.ncbi.nlm.nih.gov/sites/entrez?db=gene&Cmd=ShowDetailView&TermToSearch=29920	-16.13	0.287167144479	0.734343149247	0.842232423291	0.833333333333	4.58423380049	0.214943034775	3.39353048433	-15.0	4.0
hsa-miR-637/NM_001018082	http://www.ncbi.nlm.nih.gov/sites/entrez?cmd=Search&db=pubmed&term=miR-637	149685	SMAF1	http://www.ncbi.nlm.nih.gov/sites/entrez?db=gene&Cmd=ShowDetailView&TermToSearch=149685	-16.65	0.330029769599	0.856387476559	0.87895626963	0.75	4.58423380049	0.212640088363	3.3919020553	-15.0	4.0
hsa-miR-661/NM_052839	http://www.ncbi.nlm.nih.gov/sites/entrez?cmd=Search&db=pubmed&term=miR-661	56666	PANX2	http://www.ncbi.nlm.nih.gov/sites/entrez?db=gene&Cmd=ShowDetailView&TermToSearch=56666	-18.84	0.520900667295	1.49474576205	0.918565558461	0.857142857143	5.15151265996	-0.361187399311	3.38727147589	-15.0	4.0
hsa-miR-296/NM_005935	http://www.ncbi.nlm.nih.gov/sites/entrez?cmd=Search&db=pubmed&term=miR-296	4299	AFF1	http://www.ncbi.nlm.nih.gov/sites/entrez?db=gene&Cmd=ShowDetailView&TermToSearch=4299	-16.32	0.415773653863	1.11981197963	0.860841423948	0.888888888889	3.2962954087	1.48945905766	3.38403943626	-15.0	4.0
hsa-miR-493-3p/NM_014322	http://www.ncbi.nlm.nih.gov/sites/entrez?cmd=Search&db=pubmed&term=miR-493-3p	23596	OPN3	http://www.ncbi.nlm.nih.gov/sites/entrez?db=gene&Cmd=ShowDetailView&TermToSearch=23596	-20.65	0.622266504159	1.94714457827	0.9375	0.75	1.48087674729	3.30437651993	3.38368503495	-15.0	4.0
hsa-miR-637/NM_000346	http://www.ncbi.nlm.nih.gov/sites/entrez?cmd=Search&db=pubmed&term=miR-637	6662	SOX9	http://www.ncbi.nlm.nih.gov/sites/entrez?db=gene&Cmd=ShowDetailView&TermToSearch=6662	-18.74	0.342316707418	0.892416967304	0.890553273738	0.8	4.58423380049	0.200844137856	3.38356105871	-15.0	4.0
hsa-miR-637/NM_015533	http://www.ncbi.nlm.nih.gov/sites/entrez?cmd=Search&db=pubmed&term=miR-637	26007	DAK	http://www.ncbi.nlm.nih.gov/sites/entrez?db=gene&Cmd=ShowDetailView&TermToSearch=26007	-16.24	0.297973564682	0.764616569154	0.852138197632	0.833333333333	4.58423380049	0.197293274219	3.38105021895	-15.0	4.0
hsa-miR-661/NM_004213	http://www.ncbi.nlm.nih.gov/sites/entrez?cmd=Search&db=pubmed&term=miR-661	9154	SLC28A1	http://www.ncbi.nlm.nih.gov/sites/entrez?db=gene&Cmd=ShowDetailView&TermToSearch=9154	-15.8	0.391431642419	1.04194773237	0.816959282779	0.857142857143	5.15151265996	-0.370354846204	3.38078911203	-15.0	4.0
hsa-miR-637/NM_001013624	http://www.ncbi.nlm.nih.gov/sites/entrez?cmd=Search&db=pubmed&term=miR-637	201181	LOC201181	http://www.ncbi.nlm.nih.gov/sites/entrez?db=gene&Cmd=ShowDetailView&TermToSearch=201181	-16.07	0.644245531134	2.06332919233	0.994201497946	0.925925925926	4.58423380049	0.19509630811	3.37949672932	-15.0	4.0
hsa-miR-93/NM_021033	http://www.ncbi.nlm.nih.gov/sites/entrez?cmd=Search&db=pubmed&term=miR-93	5911	RAP2A	http://www.ncbi.nlm.nih.gov/sites/entrez?db=gene&Cmd=ShowDetailView&TermToSearch=5911	-17.12	0.282416011719	0.721130899881	0.80625	0.846153846154	3.44807246187	1.32947202183	3.37823410184	-15.0	4.0
hsa-miR-661/NM_001004342	http://www.ncbi.nlm.nih.gov/sites/entrez?cmd=Search&db=pubmed&term=miR-661	440730	TRIM67	http://www.ncbi.nlm.nih.gov/sites/entrez?db=gene&Cmd=ShowDetailView&TermToSearch=440730	-15.23	0.59557262778	1.81606670079	0.956294359357	0.866666666667	5.15151265996	-0.374557009407	3.37781773393	-15.0	4.0
hsa-miR-34c/NM_015686	http://www.ncbi.nlm.nih.gov/sites/entrez?cmd=Search&db=pubmed&term=miR-34c	27112	TMEM28	http://www.ncbi.nlm.nih.gov/sites/entrez?db=gene&Cmd=ShowDetailView&TermToSearch=27112	-16.45	0.60895253577	1.88049730421	0.989361702128	0.918367346939	4.13558524123	0.640364578601	3.37710650421	-15.0	4.0
hsa-miR-637/NM_003748	http://www.ncbi.nlm.nih.gov/sites/entrez?cmd=Search&db=pubmed&term=miR-637	8659	ALDH4A1	http://www.ncbi.nlm.nih.gov/sites/entrez?db=gene&Cmd=ShowDetailView&TermToSearch=8659	-15.43	0.405795572198	1.08756169213	0.930176371104	0.857142857143	4.58423380049	0.191506673356	3.37695847424	-15.0	4.0
hsa-miR-589/NM_001003722	http://www.ncbi.nlm.nih.gov/sites/entrez?cmd=Search&db=pubmed&term=miR-589	2733	GLE1L	http://www.ncbi.nlm.nih.gov/sites/entrez?db=gene&Cmd=ShowDetailView&TermToSearch=2733	-15.7	0.26702610753	0.678722607621	0.840425531915	0.727272727273	2.54726729898	2.22599706074	3.37520759715	-15.0	4.0
hsa-miR-637/NM_002613	http://www.ncbi.nlm.nih.gov/sites/entrez?cmd=Search&db=pubmed&term=miR-637	5170	PDPK1	http://www.ncbi.nlm.nih.gov/sites/entrez?db=gene&Cmd=ShowDetailView&TermToSearch=5170	-15.9	0.231511036711	0.582920533127	0.790529113312	0.74358974359	4.58423380049	0.187097983105	3.37384105947	-15.0	4.0
hsa-miR-637/NM_031268	http://www.ncbi.nlm.nih.gov/sites/entrez?cmd=Search&db=pubmed&term=miR-637	5170	PDPK1	http://www.ncbi.nlm.nih.gov/sites/entrez?db=gene&Cmd=ShowDetailView&TermToSearch=5170	-15.9	0.231511036711	0.582920533127	0.790770717565	0.74358974359	4.58423380049	0.187097983105	3.37384105947	-15.0	4.0
hsa-miR-661/NM_021198	http://www.ncbi.nlm.nih.gov/sites/entrez?cmd=Search&db=pubmed&term=miR-661	58190	CTDSP1	http://www.ncbi.nlm.nih.gov/sites/entrez?db=gene&Cmd=ShowDetailView&TermToSearch=58190	-18.92	0.283531345767	0.7242272597	0.700784460217	0.740740740741	5.15151265996	-0.382391886128	3.37227763947	-15.0	4.0
hsa-miR-661/NM_000906	http://www.ncbi.nlm.nih.gov/sites/entrez?cmd=Search&db=pubmed&term=miR-661	4881	NPR1	http://www.ncbi.nlm.nih.gov/sites/entrez?db=gene&Cmd=ShowDetailView&TermToSearch=4881	-15.34	0.529065867002	1.52718689092	0.924168845723	0.916666666667	5.15151265996	-0.383999675797	3.3711407605	-15.0	4.0
hsa-miR-661/NM_022167	http://www.ncbi.nlm.nih.gov/sites/entrez?cmd=Search&db=pubmed&term=miR-661	64132	XYLT2	http://www.ncbi.nlm.nih.gov/sites/entrez?db=gene&Cmd=ShowDetailView&TermToSearch=64132	-26.75	0.437012433924	1.19011726164	0.862906238326	0.833333333333	5.15151265996	-0.384910251023	3.37049688658	-15.0	4.0
hsa-miR-661/NM_001761	http://www.ncbi.nlm.nih.gov/sites/entrez?cmd=Search&db=pubmed&term=miR-661	899	CCNF	http://www.ncbi.nlm.nih.gov/sites/entrez?db=gene&Cmd=ShowDetailView&TermToSearch=899	-20.0	0.362117121568	0.951583682149	0.787448636533	0.95	5.15151265996	-0.38687326756	3.36910882427	-15.0	4.0
hsa-mir-02243/NM_002342	http://www.ncbi.nlm.nih.gov/sites/entrez?cmd=Search&db=pubmed&term=mir-02243	4055	LTBR	http://www.ncbi.nlm.nih.gov/sites/entrez?db=gene&Cmd=ShowDetailView&TermToSearch=4055	-16.36	0.639757834369	2.03893841537	0.951627906977	0.75	0.966952242159	3.79546948485	3.36754069804	-15.0	4.0
hsa-miR-661/NM_002205	http://www.ncbi.nlm.nih.gov/sites/entrez?cmd=Search&db=pubmed&term=miR-661	3678	ITGA5	http://www.ncbi.nlm.nih.gov/sites/entrez?db=gene&Cmd=ShowDetailView&TermToSearch=3678	-16.9	0.416163412012	1.12108148948	0.839372431827	0.777777777778	5.15151265996	-0.392181720029	3.36535518154	-15.0	4.0
hsa-miR-34c/NM_015526	http://www.ncbi.nlm.nih.gov/sites/entrez?cmd=Search&db=pubmed&term=miR-34c	25999	CLIP3	http://www.ncbi.nlm.nih.gov/sites/entrez?db=gene&Cmd=ShowDetailView&TermToSearch=25999	-17.76	0.310324033764	0.799611695322	0.847517730496	0.880952380952	4.13558524123	0.621367837255	3.36367377958	-15.0	4.0
hsa-miR-661/NM_013373	http://www.ncbi.nlm.nih.gov/sites/entrez?cmd=Search&db=pubmed&term=miR-661	29801	ZDHHC8	http://www.ncbi.nlm.nih.gov/sites/entrez?db=gene&Cmd=ShowDetailView&TermToSearch=29801	-15.11	0.741856657945	2.70993549411	0.992528950318	0.9	5.15151265996	-0.396460404603	3.36232969466	-15.0	4.0
hsa-miR-637/NM_153824	http://www.ncbi.nlm.nih.gov/sites/entrez?cmd=Search&db=pubmed&term=miR-637	5831	PYCR1	http://www.ncbi.nlm.nih.gov/sites/entrez?db=gene&Cmd=ShowDetailView&TermToSearch=5831	-17.38	0.299039343852	0.767619471889	0.853587823146	0.75	4.58423380049	0.170309905048	3.36197009563	-15.0	4.0
hsa-miR-637/NM_006907	http://www.ncbi.nlm.nih.gov/sites/entrez?cmd=Search&db=pubmed&term=miR-637	5831	PYCR1	http://www.ncbi.nlm.nih.gov/sites/entrez?db=gene&Cmd=ShowDetailView&TermToSearch=5831	-17.38	0.299039343852	0.767619471889	0.853829427398	0.727272727273	4.58423380049	0.170309905048	3.36197009563	-15.0	4.0
hsa-miR-661/NM_138961	http://www.ncbi.nlm.nih.gov/sites/entrez?cmd=Search&db=pubmed&term=miR-661	90952	ESAM	http://www.ncbi.nlm.nih.gov/sites/entrez?db=gene&Cmd=ShowDetailView&TermToSearch=90952	-20.92	0.606803018033	1.86997995029	0.960776989167	0.857142857143	5.15151265996	-0.398126475296	3.36115160477	-15.0	4.0
hsa-miR-491/NM_031407	http://www.ncbi.nlm.nih.gov/sites/entrez?cmd=Search&db=pubmed&term=miR-491	10075	HUWE1	http://www.ncbi.nlm.nih.gov/sites/entrez?db=gene&Cmd=ShowDetailView&TermToSearch=10075	-16.53	0.220841868286	0.554644264725	0.766051011434	0.933333333333	3.8476036502	0.905490022968	3.36094476791	-15.0	11.0
hsa-miR-661/NM_199415	http://www.ncbi.nlm.nih.gov/sites/entrez?cmd=Search&db=pubmed&term=miR-661	22888	UBOX5	http://www.ncbi.nlm.nih.gov/sites/entrez?db=gene&Cmd=ShowDetailView&TermToSearch=22888	-15.01	0.374970547684	0.990776833573	0.801270078446	0.916666666667	5.15151265996	-0.398800204697	3.36067520615	-15.0	4.0
hsa-miR-661/NM_014948	http://www.ncbi.nlm.nih.gov/sites/entrez?cmd=Search&db=pubmed&term=miR-661	22888	UBOX5	http://www.ncbi.nlm.nih.gov/sites/entrez?db=gene&Cmd=ShowDetailView&TermToSearch=22888	-15.01	0.374970547684	0.990776833573	0.80164363093	0.916666666667	5.15151265996	-0.398800204697	3.36067520615	-15.0	4.0
hsa-miR-149/NM_014870	http://www.ncbi.nlm.nih.gov/sites/entrez?cmd=Search&db=pubmed&term=miR-149	9923	ZBTB40	http://www.ncbi.nlm.nih.gov/sites/entrez?db=gene&Cmd=ShowDetailView&TermToSearch=9923	-15.27	0.238832672499	0.60245271934	0.769516728625	0.777777777778	2.55193860246	2.20003368196	3.36015182632	-15.0	4.0
hsa-miR-637/NM_004252	http://www.ncbi.nlm.nih.gov/sites/entrez?cmd=Search&db=pubmed&term=miR-637	9368	SLC9A3R1	http://www.ncbi.nlm.nih.gov/sites/entrez?db=gene&Cmd=ShowDetailView&TermToSearch=9368	-15.32	0.474882826719	1.32176795741	0.962068132399	0.818181818182	4.58423380049	0.167326416704	3.35986045079	-15.0	4.0
hsa-mir-45608/NM_000337	http://www.ncbi.nlm.nih.gov/sites/entrez?cmd=Search&db=pubmed&term=mir-45608	6444	SGCD	http://www.ncbi.nlm.nih.gov/sites/entrez?db=gene&Cmd=ShowDetailView&TermToSearch=6444	-16.11	0.383393077564	1.01681722634	0.903225806452	0.890909090909	1.61280126773	3.13290988158	3.35572453523	-15.0	4.0
hsa-miR-636/NM_003382	http://www.ncbi.nlm.nih.gov/sites/entrez?cmd=Search&db=pubmed&term=miR-636	7434	VIPR2	http://www.ncbi.nlm.nih.gov/sites/entrez?db=gene&Cmd=ShowDetailView&TermToSearch=7434	-15.58	0.558575880556	1.64955119521	0.882165605096	0.888888888889	2.93901282427	1.80617827705	3.35535680577	-15.0	4.0
hsa-miR-636/NM_015253	http://www.ncbi.nlm.nih.gov/sites/entrez?cmd=Search&db=pubmed&term=miR-636	23302	KIAA0523	http://www.ncbi.nlm.nih.gov/sites/entrez?db=gene&Cmd=ShowDetailView&TermToSearch=23302	-15.9	0.307939920502	0.792822235136	0.703821656051	0.780487804878	2.93901282427	1.80433172607	3.35405109705	-15.0	4.0
hsa-mir-02243/NM_007225	http://www.ncbi.nlm.nih.gov/sites/entrez?cmd=Search&db=pubmed&term=mir-02243	11248	NXPH3	http://www.ncbi.nlm.nih.gov/sites/entrez?db=gene&Cmd=ShowDetailView&TermToSearch=11248	-15.8	0.611168349358	1.89140797163	0.940930232558	0.9375	0.966952242159	3.77592189654	3.35371846579	-15.0	4.0
hsa-mir-41166/NM_000962	http://www.ncbi.nlm.nih.gov/sites/entrez?cmd=Search&db=pubmed&term=mir-41166	5742	PTGS1	http://www.ncbi.nlm.nih.gov/sites/entrez?db=gene&Cmd=ShowDetailView&TermToSearch=5742	-16.01	0.442102166554	1.20732144908	0.862275449102	0.888888888889	1.03960417519	3.70269655691	3.35331300609	-15.0	4.0
hsa-mir-41166/NM_080591	http://www.ncbi.nlm.nih.gov/sites/entrez?cmd=Search&db=pubmed&term=mir-41166	5742	PTGS1	http://www.ncbi.nlm.nih.gov/sites/entrez?db=gene&Cmd=ShowDetailView&TermToSearch=5742	-16.01	0.442102166554	1.20732144908	0.868263473054	0.888888888889	1.03960417519	3.70269655691	3.35331300609	-15.0	4.0
hsa-miR-637/NM_001007560	http://www.ncbi.nlm.nih.gov/sites/entrez?cmd=Search&db=pubmed&term=miR-637	283601	C14orf70	http://www.ncbi.nlm.nih.gov/sites/entrez?db=gene&Cmd=ShowDetailView&TermToSearch=283601	-21.06	0.445880440324	1.22018621698	0.950712732544	0.75	4.58423380049	0.156957328115	3.35252839794	-15.0	4.0
hsa-mir-16791/NM_001001669	http://www.ncbi.nlm.nih.gov/sites/entrez?cmd=Search&db=pubmed&term=mir-16791	389337	FLJ41603	http://www.ncbi.nlm.nih.gov/sites/entrez?db=gene&Cmd=ShowDetailView&TermToSearch=389337	-16.71	0.362889110012	0.953919629952	0.710227272727	0.863636363636	1.30175732709	3.43846039908	3.35184009848	-15.0	4.0
hsa-miR-637/NM_003214	http://www.ncbi.nlm.nih.gov/sites/entrez?cmd=Search&db=pubmed&term=miR-637	7005	TEAD3	http://www.ncbi.nlm.nih.gov/sites/entrez?db=gene&Cmd=ShowDetailView&TermToSearch=7005	-16.32	0.487801306802	1.36875867178	0.965208987678	0.875	4.58423380049	0.145488821046	3.34441893882	-15.0	4.0
hsa-miR-629/NM_173484	http://www.ncbi.nlm.nih.gov/sites/entrez?cmd=Search&db=pubmed&term=miR-629	128209	KLF17	http://www.ncbi.nlm.nih.gov/sites/entrez?db=gene&Cmd=ShowDetailView&TermToSearch=128209	-17.98	0.493432633445	1.38960724816	0.975409836066	0.842105263158	4.03402482068	0.691677337161	3.34157604168	-15.0	4.0
hsa-miR-20a/NM_152999	http://www.ncbi.nlm.nih.gov/sites/entrez?cmd=Search&db=pubmed&term=miR-20a	261729	STEAP2	http://www.ncbi.nlm.nih.gov/sites/entrez?db=gene&Cmd=ShowDetailView&TermToSearch=261729	-16.98	0.31224983312	0.805108153406	0.806451612903	0.807692307692	3.35265129415	1.36940296925	3.33899659078	-15.0	4.0
hsa-miR-615/NM_020659	http://www.ncbi.nlm.nih.gov/sites/entrez?cmd=Search&db=pubmed&term=miR-615	57348	TTYH1	http://www.ncbi.nlm.nih.gov/sites/entrez?db=gene&Cmd=ShowDetailView&TermToSearch=57348	-18.91	0.587871126414	1.78005576701	0.975088967972	0.857142857143	3.72516773192	0.996829246672	3.3389560843	-15.0	4.0
hsa-miR-661/NM_032785	http://www.ncbi.nlm.nih.gov/sites/entrez?cmd=Search&db=pubmed&term=miR-661	84871	AGBL4	http://www.ncbi.nlm.nih.gov/sites/entrez?db=gene&Cmd=ShowDetailView&TermToSearch=84871	-16.65	0.369413288771	0.97375222528	0.7952932387	0.95	5.15151265996	-0.430982500007	3.3379188869	-15.0	4.0
hsa-miR-637/NM_004618	http://www.ncbi.nlm.nih.gov/sites/entrez?cmd=Search&db=pubmed&term=miR-637	7156	TOP3A	http://www.ncbi.nlm.nih.gov/sites/entrez?db=gene&Cmd=ShowDetailView&TermToSearch=7156	-20.36	0.529491759802	1.52889493997	0.977530804542	0.857142857143	4.58423380049	0.133394411068	3.33586689951	-15.0	4.0
hsa-miR-448/NM_001008660	http://www.ncbi.nlm.nih.gov/sites/entrez?cmd=Search&db=pubmed&term=miR-448	8301	PICALM	http://www.ncbi.nlm.nih.gov/sites/entrez?db=gene&Cmd=ShowDetailView&TermToSearch=8301	-15.35	0.393054092027	1.04705371772	0.815789473684	0.8	3.49621553081	1.22130956515	3.33579398577	-15.0	4.0
hsa-miR-448/NM_007166	http://www.ncbi.nlm.nih.gov/sites/entrez?cmd=Search&db=pubmed&term=miR-448	8301	PICALM	http://www.ncbi.nlm.nih.gov/sites/entrez?db=gene&Cmd=ShowDetailView&TermToSearch=8301	-15.35	0.393054092027	1.04705371772	0.842105263158	0.8	3.49621553081	1.22130956515	3.33579398577	-15.0	4.0
hsa-miR-637/NM_001003942	http://www.ncbi.nlm.nih.gov/sites/entrez?cmd=Search&db=pubmed&term=miR-637	90427	BMF	http://www.ncbi.nlm.nih.gov/sites/entrez?db=gene&Cmd=ShowDetailView&TermToSearch=90427	-16.62	0.323626350925	0.837805986924	0.874365788838	0.730769230769	4.58423380049	0.131964725394	3.33485595907	-15.0	4.0
hsa-miR-637/NM_001003940	http://www.ncbi.nlm.nih.gov/sites/entrez?cmd=Search&db=pubmed&term=miR-637	90427	BMF	http://www.ncbi.nlm.nih.gov/sites/entrez?db=gene&Cmd=ShowDetailView&TermToSearch=90427	-16.62	0.323626350925	0.837805986924	0.87460739309	0.730769230769	4.58423380049	0.131964725394	3.33485595907	-15.0	4.0
hsa-miR-637/NM_000029	http://www.ncbi.nlm.nih.gov/sites/entrez?cmd=Search&db=pubmed&term=miR-637	183	AGT	http://www.ncbi.nlm.nih.gov/sites/entrez?db=gene&Cmd=ShowDetailView&TermToSearch=183	-18.84	0.346032269772	0.903412991019	0.896593380043	0.857142857143	4.58423380049	0.131258487768	3.33435657366	-15.0	4.0
hsa-miR-629/NM_152588	http://www.ncbi.nlm.nih.gov/sites/entrez?cmd=Search&db=pubmed&term=miR-629	160335	TMTC2	http://www.ncbi.nlm.nih.gov/sites/entrez?db=gene&Cmd=ShowDetailView&TermToSearch=160335	-15.59	0.501640218942	1.42040939086	0.983606557377	0.714285714286	4.03402482068	0.680761978471	3.33385771753	-15.0	4.0
hsa-miR-661/NM_004608	http://www.ncbi.nlm.nih.gov/sites/entrez?cmd=Search&db=pubmed&term=miR-661	6911	TBX6	http://www.ncbi.nlm.nih.gov/sites/entrez?db=gene&Cmd=ShowDetailView&TermToSearch=6911	-17.63	0.606469654232	1.86835467713	0.959656331715	0.882352941176	5.15151265996	-0.43695185561	3.33369791507	-15.0	4.0
hsa-miR-661/NM_080758	http://www.ncbi.nlm.nih.gov/sites/entrez?cmd=Search&db=pubmed&term=miR-661	6911	TBX6	http://www.ncbi.nlm.nih.gov/sites/entrez?db=gene&Cmd=ShowDetailView&TermToSearch=6911	-17.11	0.606469654232	1.86835467713	0.960029884199	0.888888888889	5.15151265996	-0.43695185561	3.33369791507	-15.0	4.0
hsa-miR-637/NM_021809	http://www.ncbi.nlm.nih.gov/sites/entrez?cmd=Search&db=pubmed&term=miR-637	60436	TGIF2	http://www.ncbi.nlm.nih.gov/sites/entrez?db=gene&Cmd=ShowDetailView&TermToSearch=60436	-19.47	0.344024528871	0.897465239426	0.895385358782	0.869565217391	4.58423380049	0.130317868487	3.33369145539	-15.0	4.0
hsa-miR-296/NM_001288	http://www.ncbi.nlm.nih.gov/sites/entrez?cmd=Search&db=pubmed&term=miR-296	1192	CLIC1	http://www.ncbi.nlm.nih.gov/sites/entrez?db=gene&Cmd=ShowDetailView&TermToSearch=1192	-21.62	0.742046025214	2.71147461997	0.983818770227	0.909090909091	3.2962954087	1.41622281619	3.33225359328	-15.0	4.0
hsa-miR-598/NM_002044	http://www.ncbi.nlm.nih.gov/sites/entrez?cmd=Search&db=pubmed&term=miR-598	2585	GALK2	http://www.ncbi.nlm.nih.gov/sites/entrez?db=gene&Cmd=ShowDetailView&TermToSearch=2585	-16.51	0.33692175821	0.876535074876	0.705882352941	0.75	3.30408584393	1.40802734206	3.33196718753	-15.0	4.0
hsa-miR-661/NM_020526	http://www.ncbi.nlm.nih.gov/sites/entrez?cmd=Search&db=pubmed&term=miR-661	2046	EPHA8	http://www.ncbi.nlm.nih.gov/sites/entrez?db=gene&Cmd=ShowDetailView&TermToSearch=2046	-15.88	0.416962037434	1.12368508712	0.840866641763	0.777777777778	5.15151265996	-0.441274546588	3.33064131097	-15.0	4.0
hsa-mir-00057/NM_016293	http://www.ncbi.nlm.nih.gov/sites/entrez?cmd=Search&db=pubmed&term=mir-00057	51411	BIN2	http://www.ncbi.nlm.nih.gov/sites/entrez?db=gene&Cmd=ShowDetailView&TermToSearch=51411	-19.51	0.538789785927	1.56659188804	0.894736842105	0.785714285714	2.88026315761	1.82753317651	3.3289147123	-15.0	4.0
hsa-miR-637/NM_174919	http://www.ncbi.nlm.nih.gov/sites/entrez?cmd=Search&db=pubmed&term=miR-637	201175	LOC201175	http://www.ncbi.nlm.nih.gov/sites/entrez?db=gene&Cmd=ShowDetailView&TermToSearch=201175	-15.82	0.248645398258	0.628802146335	0.806958202464	0.75	4.58423380049	0.122441491942	3.32812201612	-15.0	4.0
hsa-mir-00868/NM_018710	http://www.ncbi.nlm.nih.gov/sites/entrez?cmd=Search&db=pubmed&term=mir-00868	55529	TMEM55A	http://www.ncbi.nlm.nih.gov/sites/entrez?db=gene&Cmd=ShowDetailView&TermToSearch=55529	-17.53	0.958433501161	8.22832569012	0.997757847534	0.888888888889	-0.304871244355	5.00947959807	3.32666046974	-15.0	4.0
hsa-miR-637/NM_030928	http://www.ncbi.nlm.nih.gov/sites/entrez?cmd=Search&db=pubmed&term=miR-637	81620	CDT1	http://www.ncbi.nlm.nih.gov/sites/entrez?db=gene&Cmd=ShowDetailView&TermToSearch=81620	-17.63	0.504889006258	1.43274209103	0.971007489732	0.833333333333	4.58423380049	0.119256755907	3.32587006768	-15.0	4.0
hsa-miR-34c/NM_153703	http://www.ncbi.nlm.nih.gov/sites/entrez?cmd=Search&db=pubmed&term=miR-34c	127435	PODN	http://www.ncbi.nlm.nih.gov/sites/entrez?db=gene&Cmd=ShowDetailView&TermToSearch=127435	-15.07	0.194350266245	0.485312833448	0.751773049645	0.8	4.13558524123	0.566614361328	3.32495722546	-15.0	4.0
hsa-mir-44691/NM_004904	http://www.ncbi.nlm.nih.gov/sites/entrez?cmd=Search&db=pubmed&term=mir-44691	9586	CREB5	http://www.ncbi.nlm.nih.gov/sites/entrez?db=gene&Cmd=ShowDetailView&TermToSearch=9586	-19.56	0.324682909763	0.84086295111	0.75	0.871794871795	4.84909306842	-0.148065080151	3.32412876905	-15.0	4.0
hsa-mir-44691/NM_001011666	http://www.ncbi.nlm.nih.gov/sites/entrez?cmd=Search&db=pubmed&term=mir-44691	9586	CREB5	http://www.ncbi.nlm.nih.gov/sites/entrez?db=gene&Cmd=ShowDetailView&TermToSearch=9586	-19.56	0.324682909763	0.84086295111	0.751470588235	0.871794871795	4.84909306842	-0.148065080151	3.32412876905	-15.0	4.0
hsa-mir-44691/NM_182899	http://www.ncbi.nlm.nih.gov/sites/entrez?cmd=Search&db=pubmed&term=mir-44691	9586	CREB5	http://www.ncbi.nlm.nih.gov/sites/entrez?db=gene&Cmd=ShowDetailView&TermToSearch=9586	-19.56	0.324682909763	0.84086295111	0.752941176471	0.871794871795	4.84909306842	-0.148065080151	3.32412876905	-15.0	4.0
hsa-mir-44691/NM_182898	http://www.ncbi.nlm.nih.gov/sites/entrez?cmd=Search&db=pubmed&term=mir-44691	9586	CREB5	http://www.ncbi.nlm.nih.gov/sites/entrez?db=gene&Cmd=ShowDetailView&TermToSearch=9586	-19.56	0.324682909763	0.84086295111	0.754411764706	0.871794871795	4.84909306842	-0.148065080151	3.32412876905	-15.0	4.0
hsa-miR-637/NM_018917	http://www.ncbi.nlm.nih.gov/sites/entrez?cmd=Search&db=pubmed&term=miR-637	56111	PCDHGA4	http://www.ncbi.nlm.nih.gov/sites/entrez?db=gene&Cmd=ShowDetailView&TermToSearch=56111	-15.43	0.343473990205	0.895836763223	0.893210920512	0.857142857143	4.58423380049	0.116339063821	3.32380694782	-15.0	4.0
hsa-miR-766/NM_032711	http://www.ncbi.nlm.nih.gov/sites/entrez?cmd=Search&db=pubmed&term=miR-766	4097	MAFG	http://www.ncbi.nlm.nih.gov/sites/entrez?db=gene&Cmd=ShowDetailView&TermToSearch=4097	-18.76	0.473962329565	1.31846266253	0.948979591837	0.783783783784	2.41072396985	2.28928697063	3.32340960766	-15.0	4.0
hsa-let-7c/NM_020476	http://www.ncbi.nlm.nih.gov/sites/entrez?cmd=Search&db=pubmed&term=let-7c	286	ANK1	http://www.ncbi.nlm.nih.gov/sites/entrez?db=gene&Cmd=ShowDetailView&TermToSearch=286	-18.16	0.444642365699	1.21596176384	0.917040358744	0.965517241379	1.18142501314	3.51822021577	3.32315101053	-15.0	4.0
hsa-let-7c/NM_000037	http://www.ncbi.nlm.nih.gov/sites/entrez?cmd=Search&db=pubmed&term=let-7c	286	ANK1	http://www.ncbi.nlm.nih.gov/sites/entrez?db=gene&Cmd=ShowDetailView&TermToSearch=286	-18.16	0.444642365699	1.21596176384	0.919282511211	0.966666666667	1.18142501314	3.51822021577	3.32315101053	-15.0	4.0
hsa-let-7c/NM_020475	http://www.ncbi.nlm.nih.gov/sites/entrez?cmd=Search&db=pubmed&term=let-7c	286	ANK1	http://www.ncbi.nlm.nih.gov/sites/entrez?db=gene&Cmd=ShowDetailView&TermToSearch=286	-18.16	0.444642365699	1.21596176384	0.921524663677	0.965517241379	1.18142501314	3.51822021577	3.32315101053	-15.0	4.0
hsa-let-7c/NM_020477	http://www.ncbi.nlm.nih.gov/sites/entrez?cmd=Search&db=pubmed&term=let-7c	286	ANK1	http://www.ncbi.nlm.nih.gov/sites/entrez?db=gene&Cmd=ShowDetailView&TermToSearch=286	-18.16	0.444642365699	1.21596176384	0.923766816143	0.965517241379	1.18142501314	3.51822021577	3.32315101053	-15.0	4.0
hsa-let-7c/NM_020478	http://www.ncbi.nlm.nih.gov/sites/entrez?cmd=Search&db=pubmed&term=let-7c	286	ANK1	http://www.ncbi.nlm.nih.gov/sites/entrez?db=gene&Cmd=ShowDetailView&TermToSearch=286	-18.16	0.444642365699	1.21596176384	0.92600896861	0.966666666667	1.18142501314	3.51822021577	3.32315101053	-15.0	4.0
hsa-mir-45608/NM_004060	http://www.ncbi.nlm.nih.gov/sites/entrez?cmd=Search&db=pubmed&term=mir-45608	900	CCNG1	http://www.ncbi.nlm.nih.gov/sites/entrez?db=gene&Cmd=ShowDetailView&TermToSearch=900	-18.51	0.255524573052	0.647396734106	0.774193548387	0.857142857143	1.61280126773	3.08587620901	3.32246670641	-15.0	4.0
hsa-miR-637/NM_015313	http://www.ncbi.nlm.nih.gov/sites/entrez?cmd=Search&db=pubmed&term=miR-637	23365	ARHGEF12	http://www.ncbi.nlm.nih.gov/sites/entrez?db=gene&Cmd=ShowDetailView&TermToSearch=23365	-16.13	0.209325953077	0.524358453524	0.765643875332	0.88	4.58423380049	0.112475782559	3.32107519544	-15.0	4.0
hsa-mir-00868/NM_003016	http://www.ncbi.nlm.nih.gov/sites/entrez?cmd=Search&db=pubmed&term=mir-00868	6427	SFRS2	http://www.ncbi.nlm.nih.gov/sites/entrez?db=gene&Cmd=ShowDetailView&TermToSearch=6427	-15.04	0.742126275714	2.71212730994	0.943946188341	0.888888888889	-0.304871244355	5.00109620021	3.32073251226	-15.0	4.0
hsa-miR-103/NM_012316	http://www.ncbi.nlm.nih.gov/sites/entrez?cmd=Search&db=pubmed&term=miR-103	23633	KPNA6	http://www.ncbi.nlm.nih.gov/sites/entrez?db=gene&Cmd=ShowDetailView&TermToSearch=23633	-17.06	0.368539814918	0.971087433012	0.874213836478	0.851851851852	1.80639214392	2.88493899434	3.31727206066	-15.0	4.0
hsa-miR-17-5p/NM_006352	http://www.ncbi.nlm.nih.gov/sites/entrez?cmd=Search&db=pubmed&term=miR-17-5p	10472	ZNF238	http://www.ncbi.nlm.nih.gov/sites/entrez?db=gene&Cmd=ShowDetailView&TermToSearch=10472	-16.33	0.353203957699	0.92477457243	0.834532374101	0.8125	2.65119207185	2.03953642357	3.31684592782	-15.0	4.0
hsa-miR-17-5p/NM_205768	http://www.ncbi.nlm.nih.gov/sites/entrez?cmd=Search&db=pubmed&term=miR-17-5p	10472	ZNF238	http://www.ncbi.nlm.nih.gov/sites/entrez?db=gene&Cmd=ShowDetailView&TermToSearch=10472	-16.33	0.353203957699	0.92477457243	0.841726618705	0.8125	2.65119207185	2.03953642357	3.31684592782	-15.0	4.0
hsa-miR-637/NM_182744	http://www.ncbi.nlm.nih.gov/sites/entrez?cmd=Search&db=pubmed&term=miR-637	4681	NBL1	http://www.ncbi.nlm.nih.gov/sites/entrez?db=gene&Cmd=ShowDetailView&TermToSearch=4681	-15.05	0.567525722447	1.68839359664	0.98598695337	0.857142857143	4.58423380049	0.103693594515	3.31486525072	-15.0	4.0
hsa-mir-09369/NM_033115	http://www.ncbi.nlm.nih.gov/sites/entrez?cmd=Search&db=pubmed&term=mir-09369	93627	MGC16169	http://www.ncbi.nlm.nih.gov/sites/entrez?db=gene&Cmd=ShowDetailView&TermToSearch=93627	-15.26	0.438047454994	1.19360425013	0.863636363636	0.833333333333	3.60662878885	1.08006876522	3.31399562185	-15.0	4.0
hsa-miR-637/NM_002332	http://www.ncbi.nlm.nih.gov/sites/entrez?cmd=Search&db=pubmed&term=miR-637	4035	LRP1	http://www.ncbi.nlm.nih.gov/sites/entrez?db=gene&Cmd=ShowDetailView&TermToSearch=4035	-15.93	0.225604175291	0.567239075936	0.783280985745	0.769230769231	4.58423380049	0.102410534618	3.31395799036	-15.0	4.0
hsa-miR-596/NM_016423	http://www.ncbi.nlm.nih.gov/sites/entrez?cmd=Search&db=pubmed&term=miR-596	51222	ZNF219	http://www.ncbi.nlm.nih.gov/sites/entrez?db=gene&Cmd=ShowDetailView&TermToSearch=51222	-17.93	0.349467056988	0.913621007836	0.896838602329	0.75	2.33299083802	2.35291503264	3.31343581715	-15.0	4.0
hsa-miR-661/NM_016196	http://www.ncbi.nlm.nih.gov/sites/entrez?cmd=Search&db=pubmed&term=miR-661	9904	RBM19	http://www.ncbi.nlm.nih.gov/sites/entrez?db=gene&Cmd=ShowDetailView&TermToSearch=9904	-15.54	0.31522557237	0.813622927252	0.732909973851	0.818181818182	5.15151265996	-0.465974581819	3.31317574856	-15.0	4.0
hsa-miR-661/NM_004227	http://www.ncbi.nlm.nih.gov/sites/entrez?cmd=Search&db=pubmed&term=miR-661	9265	PSCD3	http://www.ncbi.nlm.nih.gov/sites/entrez?db=gene&Cmd=ShowDetailView&TermToSearch=9265	-15.17	0.372347607569	0.98272619806	0.799402316025	0.928571428571	5.15151265996	-0.467572741547	3.31204567898	-15.0	4.0
hsa-miR-637/NM_033221	http://www.ncbi.nlm.nih.gov/sites/entrez?cmd=Search&db=pubmed&term=miR-637	9830	TRIM14	http://www.ncbi.nlm.nih.gov/sites/entrez?db=gene&Cmd=ShowDetailView&TermToSearch=9830	-17.48	0.336802582671	0.876185349543	0.884513167432	0.791666666667	4.58423380049	0.0987015032516	3.31133530913	-15.0	4.0
hsa-miR-637/NM_014788	http://www.ncbi.nlm.nih.gov/sites/entrez?cmd=Search&db=pubmed&term=miR-637	9830	TRIM14	http://www.ncbi.nlm.nih.gov/sites/entrez?db=gene&Cmd=ShowDetailView&TermToSearch=9830	-17.48	0.336802582671	0.876185349543	0.884754771684	0.8	4.58423380049	0.0987015032516	3.31133530913	-15.0	4.0
hsa-mir-43701/NM_006241	http://www.ncbi.nlm.nih.gov/sites/entrez?cmd=Search&db=pubmed&term=mir-43701	5504	PPP1R2	http://www.ncbi.nlm.nih.gov/sites/entrez?db=gene&Cmd=ShowDetailView&TermToSearch=5504	-16.61	0.323699610907	0.838017838434	0.738738738739	0.842105263158	0.735453730925	3.9469488513	3.31095861814	-15.0	4.0
hsa-miR-637/NM_012425	http://www.ncbi.nlm.nih.gov/sites/entrez?cmd=Search&db=pubmed&term=miR-637	6251	RSU1	http://www.ncbi.nlm.nih.gov/sites/entrez?db=gene&Cmd=ShowDetailView&TermToSearch=6251	-21.8	0.439465879749	1.19839247356	0.946847064508	0.833333333333	4.58423380049	0.0971694668869	3.31025199583	-15.0	4.0
hsa-miR-637/NM_152724	http://www.ncbi.nlm.nih.gov/sites/entrez?cmd=Search&db=pubmed&term=miR-637	6251	RSU1	http://www.ncbi.nlm.nih.gov/sites/entrez?db=gene&Cmd=ShowDetailView&TermToSearch=6251	-21.8	0.439465879749	1.19839247356	0.947088668761	0.833333333333	4.58423380049	0.0971694668869	3.31025199583	-15.0	4.0
hsa-miR-661/NM_031433	http://www.ncbi.nlm.nih.gov/sites/entrez?cmd=Search&db=pubmed&term=miR-661	83552	MFRP	http://www.ncbi.nlm.nih.gov/sites/entrez?db=gene&Cmd=ShowDetailView&TermToSearch=83552	-16.17	0.436202835131	1.18739379612	0.862532685842	0.909090909091	5.15151265996	-0.47242594167	3.30861394826	-15.0	4.0
hsa-miR-637/NM_018921	http://www.ncbi.nlm.nih.gov/sites/entrez?cmd=Search&db=pubmed&term=miR-637	56107	PCDHGA9	http://www.ncbi.nlm.nih.gov/sites/entrez?db=gene&Cmd=ShowDetailView&TermToSearch=56107	-15.43	0.384349009156	1.01979129976	0.919787388258	0.928571428571	4.58423380049	0.0936569144022	3.30776824615	-15.0	4.0
hsa-miR-204/NM_000337	http://www.ncbi.nlm.nih.gov/sites/entrez?cmd=Search&db=pubmed&term=miR-204	6444	SGCD	http://www.ncbi.nlm.nih.gov/sites/entrez?db=gene&Cmd=ShowDetailView&TermToSearch=6444	-17.32	0.37034951671	0.976611786643	0.873786407767	0.854545454545	1.54166798818	3.13290988158	3.30542571089	-15.0	4.0
[truncated: 21,227 more rows]
