# Supplementary material for: Joint Genome-Wide Profiling of miRNA and mRNA Expression in Alzheimer's Disease Cortex Reveals Altered miRNA Regulation
Source: PLoS One. 2010 Feb 1;5(2):e8898. doi: 10.1371/journal.pone.0008898 (PMC2813862; doi:10.1371/journal.pone.0008898)
Supplement: Table S9 — Permutation results for Gene Ontology biological processes. (Tab-delimited table. Permutation used only mRNAs with mean log-expression greater than 4.) (0.61 MB TXT) [file pone.0008898.s014.txt]

names	term name	values	num_corrs	mean	n	num gt	num lt	two-sided p-value	weighted shift
GO:0000002	mitochondrial genome maintenance	-0.312183732314	5	-0.218297643802	1000.0	731.0	269.0	0.538	-0.61267048012
GO:0000003	reproduction	-0.00954126167801	40	-0.0172134886125	1000.0	445.0	555.0	0.89	0.137169397937
GO:0000012	single strand break repair	-0.0725740203708	22	-0.256226571543	1000.0	17.0	983.0	0.034	2.13190406223
GO:0000018	regulation of DNA recombination	-0.114440879781	212	-0.0517265709903	1000.0	994.0	6.0	0.012	-2.59149644574
GO:0000019	regulation of mitotic recombination	-0.192815054258	33	-0.149211107755	1000.0	764.0	236.0	0.472	-0.737868445612
GO:0000022	mitotic spindle elongation	-0.182194178512	5	-0.0955923982031	1000.0	757.0	243.0	0.486	-0.650063592799
GO:0000023	maltose metabolic process	-0.138036218324	3	-0.162528744504	1000.0	433.0	567.0	0.866	0.124535106538
GO:0000038	very-long-chain fatty acid metabolic process	-0.0447820904822	47	0.0226012498211	1000.0	930.0	70.0	0.14	-1.39522003596
GO:0000041	transition metal ion transport	-0.000413306941989	738	-0.0126696097212	1000.0	156.0	844.0	0.312	1.00814052312
GO:0000042	protein targeting to Golgi	0.0933186983732	70	0.140042718449	1000.0	891.0	109.0	0.218	-1.19660439162
GO:0000045	autophagic vacuole formation	-0.0496174926292	90	-0.0594056214603	1000.0	393.0	607.0	0.786	0.298628127539
GO:0000050	urea cycle	-0.063966635303	55	-0.0210202361136	1000.0	847.0	153.0	0.306	-1.04019362901
GO:0000052	citrulline metabolic process	0.115864846784	26	0.0907848490367	1000.0	357.0	643.0	0.714	0.381231835854
GO:0000053	argininosuccinate metabolic process	0.13545578932	1	0.0223894487965	1000.0	323.0	642.0	0.716	0.435363810056
GO:0000059	protein import into nucleus, docking	-0.0271459251742	263	-0.0349666440547	1000.0	375.0	625.0	0.75	0.351008349448
GO:0000060	protein import into nucleus, translocation	-0.076081115286	168	-0.0728088584178	1000.0	551.0	449.0	0.898	-0.12932637868
GO:0000070	mitotic sister chromatid segregation	-0.093240165692	204	-0.117163358721	1000.0	169.0	831.0	0.338	0.946238001153
GO:0000075	cell cycle checkpoint	-0.0417917798564	615	-0.0418589539252	1000.0	501.0	499.0	0.998	0.00464218106138
GO:0000076	DNA replication checkpoint	0.252941300961	19	0.0963501778513	1000.0	32.0	968.0	0.064	1.75446290477
GO:0000077	DNA damage checkpoint	-0.025351262851	321	0.00911921093512	1000.0	965.0	35.0	0.07	-1.81929441158
GO:0000079	regulation of cyclin-dependent protein kinase activity	-0.0357468392507	484	-0.0408300648842	1000.0	364.0	636.0	0.728	0.350772356684
GO:0000080	G1 phase of mitotic cell cycle	0.147227308336	65	0.0463926979293	1000.0	7.0	993.0	0.014	2.40824553529
GO:0000082	G1/S transition of mitotic cell cycle	0.0211434836508	457	0.0389729533554	1000.0	878.0	122.0	0.244	-1.16119001301
GO:0000083	regulation of transcription of G1/S-phase of mitotic cell cycle	-0.205038642934	16	-0.102005237397	1000.0	877.0	123.0	0.246	-1.18493433266
GO:0000084	S phase of mitotic cell cycle	-0.0542779520352	75	-0.0382360507653	1000.0	672.0	328.0	0.656	-0.422780244067
GO:0000085	G2 phase of mitotic cell cycle	-0.0022377780845	215	0.0391460466499	1000.0	964.0	36.0	0.072	-1.70238417686
GO:0000086	G2/M transition of mitotic cell cycle	0.0755351245054	194	0.0841622597244	1000.0	645.0	355.0	0.71	-0.353072499167
GO:0000087	M phase of mitotic cell cycle	-0.0511437428469	68	-0.0376449662289	1000.0	650.0	350.0	0.7	-0.342867275207
GO:0000089	mitotic metaphase	-0.114114179194	15	-0.090591866016	1000.0	602.0	398.0	0.796	-0.295488725661
GO:0000090	mitotic anaphase	0.143485575479	26	0.0184533744726	1000.0	13.0	987.0	0.026	2.10018864629
GO:0000093	mitotic telophase	-0.22401367927	5	-0.0827994710734	1000.0	832.0	168.0	0.336	-1.00659019918
GO:0000096	sulfur amino acid metabolic process	0.0405206366871	349	0.0513592410815	1000.0	709.0	291.0	0.582	-0.575655142869
GO:0000097	sulfur amino acid biosynthetic process	0.0761045298454	302	0.0929469628126	1000.0	795.0	205.0	0.41	-0.827899310361
GO:0000098	sulfur amino acid catabolic process	-0.435155889329	4	-0.272805427454	1000.0	815.0	185.0	0.37	-0.943692542999
GO:0000101	sulfur amino acid transport	-0.0662711040057	71	-0.0931124833035	1000.0	216.0	784.0	0.432	0.735258818215
GO:0000103	sulfate assimilation	-0.345276503958	10	-0.222303972378	1000.0	836.0	164.0	0.328	-1.01736007207
GO:0000105	histidine biosynthetic process	-0.0126901530115	35	-0.126039597457	1000.0	16.0	984.0	0.032	2.2773806929
GO:0000114	regulation of transcription during G1 phase of mitotic cell cycle	0.313296689555	7	0.243504947082	1000.0	313.0	687.0	0.626	0.513957408737
GO:0000115	regulation of transcription during S-phase of mitotic cell cycle	0.0131000619062	22	0.0225485036774	1000.0	563.0	437.0	0.874	-0.165589200309
GO:0000122	negative regulation of transcription from RNA polymerase II promoter	0.0140298411905	1857	0.00464147690954	1000.0	118.0	882.0	0.236	1.20219021034
GO:0000132	establishment of mitotic spindle orientation	-0.225396653582	28	-0.146321995555	1000.0	901.0	99.0	0.198	-1.29614381503
GO:0000154	rRNA modification	-0.432991824155	8	-0.178480399322	1000.0	974.0	26.0	0.052	-1.94698773494
GO:0000160	two-component signal transduction system (phosphorelay)	0.104076744018	46	0.0357627312142	1000.0	91.0	909.0	0.182	1.35872988004
GO:0000165	MAPKKK cascade	0.0342418207106	918	0.0172410404721	1000.0	60.0	940.0	0.12	1.55735264601
GO:0000183	chromatin silencing at rDNA	0.251685768122	12	0.130160139362	1000.0	147.0	853.0	0.294	1.07034236988
GO:0000184	nuclear-transcribed mRNA catabolic process, nonsense-mediated decay	-0.0573037055247	348	-0.0848285194811	1000.0	88.0	912.0	0.176	1.3900535309
GO:0000185	activation of MAPKKK activity	0.129076052785	141	0.0890387292146	1000.0	84.0	916.0	0.168	1.37570390946
GO:0000186	activation of MAPKK activity	-0.0588835512427	75	0.00470219339388	1000.0	960.0	40.0	0.08	-1.71681085501
GO:0000187	activation of MAPK activity	-0.0284896139482	442	-0.0341298791007	1000.0	349.0	651.0	0.698	0.345988571146
GO:0000188	inactivation of MAPK activity	-0.0268142465037	251	-0.0392956705226	1000.0	287.0	713.0	0.574	0.605424576518
GO:0000209	protein polyubiquitination	-0.0225619725821	246	-0.0348654745464	1000.0	275.0	725.0	0.55	0.575418575481
GO:0000212	meiotic spindle organization	-0.264567150543	3	-0.0904812407067	1000.0	860.0	140.0	0.28	-1.07183399876
GO:0000226	microtubule cytoskeleton organization	-0.0230973175836	841	-0.000541566348038	1000.0	973.0	27.0	0.054	-1.91302245738
GO:0000239	pachytene	-0.0477709651301	28	0.000544266908888	1000.0	772.0	228.0	0.456	-0.788057571354
GO:0000244	assembly of spliceosomal tri-snRNP	-0.0859108563306	29	-0.146141262119	1000.0	178.0	822.0	0.356	0.936170467378
GO:0000245	spliceosome assembly	-0.0664903617769	92	-0.0667191560335	1000.0	476.0	524.0	0.952	0.00606447247715
GO:0000266	mitochondrial fission	-0.227435512936	67	-0.112296557329	1000.0	999.0	1.0	0.002	-2.89467239475
GO:0000270	peptidoglycan metabolic process	0.239945045963	18	0.212356243873	1000.0	388.0	612.0	0.776	0.338321674941
GO:0000271	polysaccharide biosynthetic process	-0.0588623106145	197	-0.0514685298638	1000.0	636.0	364.0	0.728	-0.321149856176
GO:0000272	polysaccharide catabolic process	0.103466163551	14	-0.0761587110071	1000.0	15.0	985.0	0.03	2.19372580369
GO:0000273	lipoic acid metabolic process	-0.0978652668261	2	-0.223057215579	1000.0	318.0	682.0	0.636	0.485279140315
GO:0000278	mitotic cell cycle	-0.0287124091789	64	-0.0277896403442	1000.0	500.0	500.0	1.0	-0.0205507322029
GO:0000279	M phase	-0.0299801423528	203	-0.0255310145245	1000.0	584.0	416.0	0.832	-0.190577705164
GO:0000280	nuclear division	-0.0375814977605	1380	-0.0521662254352	1000.0	46.0	954.0	0.092	1.58242368722
GO:0000281	cytokinesis after mitosis	-0.0153184374648	10	-0.01082960767	1000.0	514.0	486.0	0.972	-0.0460461135989
GO:0000288	nuclear-transcribed mRNA catabolic process, deadenylation-dependent decay	-0.0489825321871	75	-0.0719013432797	1000.0	270.0	730.0	0.54	0.595868897559
GO:0000289	nuclear-transcribed mRNA poly(A) tail shortening	-0.342321566546	4	-0.0421573305789	1000.0	977.0	23.0	0.046	-2.02255893219
GO:0000290	deadenylation-dependent decapping of nuclear-transcribed mRNA	0.194259762349	1	-0.204408528087	1000.0	177.0	817.0	0.366	1.09762799968
GO:0000301	retrograde transport, vesicle recycling within Golgi	0.0933186983732	70	0.140042718449	1000.0	891.0	109.0	0.218	-1.19660439162
GO:0000302	response to reactive oxygen species	-0.0622437050079	182	-0.0885668925101	1000.0	146.0	854.0	0.292	1.01896304373
GO:0000303	response to superoxide	-0.238621973495	36	-0.167685583221	1000.0	864.0	136.0	0.272	-1.15386670729
GO:0000305	response to oxygen radical	-0.222987095783	40	-0.161309765774	1000.0	847.0	153.0	0.306	-1.06334513359
GO:0000320	re-entry into mitotic cell cycle	0.0863337215014	36	0.139553158856	1000.0	834.0	166.0	0.332	-0.938010884775
GO:0000354	cis assembly of pre-catalytic spliceosome	-0.111859839442	16	0.0323939102455	1000.0	945.0	55.0	0.11	-1.61251518242
GO:0000375	RNA splicing, via transesterification reactions	-0.0436881267892	1441	-0.0781144380608	1000.0	0.0	1000.0	0.0	3.53180004669
GO:0000377	RNA splicing, via transesterification reactions with bulged adenosine as nucleophile	-0.0436881267892	1441	-0.0781144380608	1000.0	0.0	1000.0	0.0	3.53180004669
GO:0000380	alternative nuclear mRNA splicing, via spliceosome	-0.206278435713	2	-0.0505022282014	1000.0	754.0	246.0	0.492	-0.714844202296
GO:0000387	spliceosomal snRNP biogenesis	-0.159896969149	104	-0.160453331953	1000.0	492.0	508.0	0.984	0.015522989647
GO:0000389	nuclear mRNA 3'-splice site recognition	-0.0627115755844	94	-0.0847498965868	1000.0	257.0	743.0	0.514	0.620189934728
GO:0000398	nuclear mRNA splicing, via spliceosome	-0.0436881267892	1441	-0.0781144380608	1000.0	0.0	1000.0	0.0	3.53180004669
GO:0000429	regulation of transcription from RNA polymerase II promoter by carbon catabolites	0.169046941684	19	0.0537989422389	1000.0	57.0	943.0	0.114	1.6855019105
GO:0000430	regulation of transcription from RNA polymerase II promoter by glucose	0.169046941684	19	0.0537989422389	1000.0	57.0	943.0	0.114	1.6855019105
GO:0000432	positive regulation of transcription from RNA polymerase II promoter by glucose	0.169046941684	19	0.0537989422389	1000.0	57.0	943.0	0.114	1.6855019105
GO:0000436	positive regulation of transcription from RNA polymerase II promoter by carbon catabolites	0.169046941684	19	0.0537989422389	1000.0	57.0	943.0	0.114	1.6855019105
GO:0000578	embryonic axis specification	-0.0203356200575	36	0.0259592869621	1000.0	797.0	203.0	0.406	-0.842197812897
GO:0000717	nucleotide-excision repair, DNA duplex unwinding	0.15267648863	3	-0.152046512999	1000.0	53.0	947.0	0.106	1.64886756411
GO:0000718	nucleotide-excision repair, DNA damage removal	-0.160752814076	83	-0.140417596227	1000.0	716.0	284.0	0.568	-0.56074202862
GO:0000723	telomere maintenance	-0.0546474475494	241	-0.100834922751	1000.0	20.0	980.0	0.04	2.07239298831
GO:0000724	double-strand break repair via homologous recombination	-0.105400447445	89	-0.121494613596	1000.0	326.0	674.0	0.652	0.420969765082
GO:0000725	recombinational repair	-0.105400447445	89	-0.121494613596	1000.0	326.0	674.0	0.652	0.420969765082
GO:0000726	non-recombinational repair	-0.284838608973	28	-0.219827161747	1000.0	807.0	193.0	0.386	-0.89676279421
GO:0000729	DNA double-strand break processing	-0.162553009671	29	-0.183662785489	1000.0	381.0	619.0	0.762	0.314714325298
GO:0000731	DNA synthesis during DNA repair	-0.00366393973925	58	-0.0374619039678	1000.0	195.0	805.0	0.39	0.844915423444
GO:0000737	DNA catabolic process, endonucleolytic	-0.109582847912	9	-0.0878149198523	1000.0	587.0	413.0	0.826	-0.186409205288
GO:0000738	DNA catabolic process, exonucleolytic	-0.122832282895	31	-0.168967589955	1000.0	233.0	767.0	0.466	0.710672963788
GO:0000746	conjugation	-0.0255851694077	28	-0.0316010477196	1000.0	464.0	536.0	0.928	0.0907396697312
GO:0000747	conjugation with cellular fusion	-0.0255851694077	28	-0.0316010477196	1000.0	464.0	536.0	0.928	0.0907396697312
GO:0000768	syncytium formation by plasma membrane fusion	0.0975268245523	32	0.0900246512425	1000.0	459.0	541.0	0.918	0.134820600132
GO:0000819	sister chromatid segregation	-0.093240165692	204	-0.117163358721	1000.0	169.0	831.0	0.338	0.946238001153
GO:0000902	cell morphogenesis	-0.00442261523656	1814	0.00389326530401	1000.0	843.0	157.0	0.314	-1.02652576788
GO:0000904	cell morphogenesis involved in differentiation	-0.031127873737	107	-0.00249890345027	1000.0	802.0	198.0	0.396	-0.901281337843
GO:0000910	cytokinesis	0.00130284738726	519	-0.00528876362598	1000.0	313.0	687.0	0.626	0.460632896049
GO:0000912	formation of actomyosin apparatus involved in cytokinesis	0.180225638834	4	0.0091413463023	1000.0	149.0	851.0	0.298	1.09075219165
GO:0000915	cytokinesis, contractile ring formation	0.180225638834	4	0.0091413463023	1000.0	149.0	851.0	0.298	1.09075219165
GO:0000917	barrier septum formation	-0.180466051796	22	-0.0995545590916	1000.0	850.0	150.0	0.3	-1.0661294138
GO:0000920	cell separation during cytokinesis	-0.269505131612	14	-0.104654935864	1000.0	977.0	23.0	0.046	-1.80957709029
GO:0000921	septin ring assembly	-0.23498186921	1	-0.0625528173287	1000.0	596.0	393.0	0.808	-0.458617398582
GO:0000956	nuclear-transcribed mRNA catabolic process	-0.0585120976647	427	-0.0821582080743	1000.0	101.0	899.0	0.202	1.33479181872
GO:0001306	age-dependent response to oxidative stress	-0.140344823822	75	-0.0631920685516	1000.0	983.0	17.0	0.034	-2.11122401808
GO:0001315	age-dependent response to reactive oxygen species	0.0398691002604	3	-0.232607594075	1000.0	100.0	900.0	0.2	1.35464517929
GO:0001501	skeletal system development	0.060232712744	1375	0.0325794433382	1000.0	1.0	999.0	0.002	3.02193862681
GO:0001502	cartilage condensation	0.18100893793	100	0.0355743302852	1000.0	0.0	1000.0	0.0	4.54817137787
GO:0001503	ossification	0.0218378357751	860	-0.0055035278641	1000.0	10.0	990.0	0.02	2.38947755393
GO:0001504	neurotransmitter uptake	-0.0707570630086	106	-0.0318669772316	1000.0	887.0	113.0	0.226	-1.25805112788
GO:0001505	regulation of neurotransmitter levels	-0.00117974218603	586	0.0239859523066	1000.0	967.0	33.0	0.066	-1.81020635371
GO:0001507	acetylcholine catabolic process in synaptic cleft	-0.0280685796666	59	0.0631645554686	1000.0	970.0	30.0	0.06	-1.92404142957
GO:0001508	regulation of action potential	0.0514267177512	225	0.0541296669006	1000.0	537.0	463.0	0.926	-0.121368551881
GO:0001510	RNA methylation	-0.111302306921	17	-0.139611073598	1000.0	372.0	628.0	0.744	0.289632947815
GO:0001514	selenocysteine incorporation	-0.06178220853	157	0.0439551259128	1000.0	1000.0	0.0	0.0	-3.79826587285
GO:0001516	prostaglandin biosynthetic process	0.0728945718782	167	-0.0338451668839	1000.0	0.0	1000.0	0.0	3.94653613873
GO:0001519	peptide amidation	0.308698207128	3	-0.149260461687	1000.0	6.0	994.0	0.012	2.57656925279
GO:0001522	pseudouridine synthesis	-0.0377638324611	41	0.0407896883555	1000.0	938.0	62.0	0.124	-1.56301312034
GO:0001523	retinoid metabolic process	-0.0112909081294	127	-0.00498027603421	1000.0	584.0	416.0	0.832	-0.217632889281
GO:0001525	angiogenesis	0.00769846275953	1329	0.0107518161696	1000.0	634.0	366.0	0.732	-0.329787746997
GO:0001539	ciliary or flagellar motility	-0.0419610498897	171	-0.0338260225462	1000.0	641.0	359.0	0.718	-0.331720553413
GO:0001541	ovarian follicle development	0.102390753493	134	0.0444875112028	1000.0	16.0	984.0	0.032	2.05130617391
GO:0001542	ovulation from ovarian follicle	0.243650604061	6	0.132764846625	1000.0	210.0	790.0	0.42	0.829971412707
GO:0001543	ovarian follicle rupture	-0.0273670929002	12	-0.0064615856995	1000.0	591.0	409.0	0.818	-0.257653593088
GO:0001550	ovarian cumulus expansion	0.161836414842	9	0.0384646766039	1000.0	114.0	886.0	0.228	1.24078305749
GO:0001553	luteinization	-0.165323583656	46	-0.140476982056	1000.0	656.0	344.0	0.688	-0.434204560726
GO:0001556	oocyte maturation	-0.41310325879	4	-0.247175142509	1000.0	849.0	151.0	0.302	-1.04901217408
GO:0001558	regulation of cell growth	-0.027171884456	2077	-0.0204291293988	1000.0	830.0	170.0	0.34	-0.968480050299
GO:0001561	fatty acid alpha-oxidation	0.520420305028	2	-0.215129534125	1000.0	7.0	993.0	0.014	2.33363805416
GO:0001562	response to protozoan	0.104846814335	275	0.122850211201	1000.0	794.0	206.0	0.412	-0.864078827555
GO:0001568	blood vessel development	0.0172190883927	308	-0.000467072840455	1000.0	175.0	825.0	0.35	0.964668139544
GO:0001569	patterning of blood vessels	-0.0711827329566	67	0.00343786716577	1000.0	969.0	31.0	0.062	-1.86424036979
GO:0001570	vasculogenesis	-0.0556046321732	137	-0.061745857817	1000.0	415.0	585.0	0.83	0.220302150654
GO:0001573	ganglioside metabolic process	-0.0243906990253	173	-0.0540619906075	1000.0	123.0	877.0	0.246	1.17130128454
GO:0001574	ganglioside biosynthetic process	0.118101799235	33	0.0738455568563	1000.0	237.0	763.0	0.474	0.751446491074
GO:0001575	globoside metabolic process	0.0610219388618	8	0.0556661107924	1000.0	487.0	513.0	0.974	0.0494401865662
GO:0001578	microtubule bundle formation	0.0734258541708	224	0.124377985632	1000.0	985.0	15.0	0.03	-2.17331226261
GO:0001649	osteoblast differentiation	0.0239143388451	183	-0.00996653340912	1000.0	76.0	924.0	0.152	1.42363355673
GO:0001654	eye development	0.0879258174372	106	0.00681932306019	1000.0	6.0	994.0	0.012	2.34922150932
GO:0001656	metanephros development	0.0161575901135	65	0.00812871208941	1000.0	441.0	559.0	0.882	0.191974733997
GO:0001657	ureteric bud development	0.071384429452	87	0.0914586240351	1000.0	730.0	270.0	0.54	-0.599804843232
GO:0001658	ureteric bud branching	-0.0372042902129	58	-0.0506382867584	1000.0	401.0	599.0	0.802	0.281473158429
GO:0001659	temperature homeostasis	-0.103187069774	57	-0.111351439315	1000.0	405.0	595.0	0.81	0.190588001148
GO:0001660	fever	-0.0302374503335	12	-0.15153653674	1000.0	114.0	886.0	0.228	1.27074696509
GO:0001662	behavioral fear response	0.183247438114	87	0.180398492292	1000.0	462.0	538.0	0.924	0.0773664583079
GO:0001666	response to hypoxia	0.0207377785624	1099	0.0239677893386	1000.0	634.0	366.0	0.732	-0.32015382523
GO:0001667	ameboidal cell migration	-0.616177028134	9	-0.0948486730903	1000.0	1000.0	0.0	0.0	-4.88083075935
GO:0001672	regulation of chromatin assembly or disassembly	0.0538069528192	70	0.00860036706544	1000.0	144.0	856.0	0.288	1.095518836
GO:0001675	acrosome formation	-0.225396653582	28	-0.146321995555	1000.0	901.0	99.0	0.198	-1.29614381503
GO:0001676	long-chain fatty acid metabolic process	0.0816645340267	1	-0.150661161379	1000.0	193.0	805.0	0.39	0.741702975293
GO:0001678	cellular glucose homeostasis	-0.00629646531916	23	-0.0435261324038	1000.0	289.0	711.0	0.578	0.576181070585
GO:0001701	in utero embryonic development	0.041537797262	599	0.0364694842678	1000.0	365.0	635.0	0.73	0.371118283023
GO:0001704	formation of primary germ layer	-0.0673231529682	255	-0.0456403217969	1000.0	839.0	161.0	0.322	-1.00149715764
GO:0001706	endoderm formation	-0.0160692153821	9	-0.0407045328714	1000.0	432.0	568.0	0.864	0.188894988195
GO:0001707	mesoderm formation	-0.0691982970263	246	-0.0458208994405	1000.0	858.0	142.0	0.284	-1.07444327018
GO:0001708	cell fate specification	0.0397964285605	194	0.0382618728204	1000.0	475.0	525.0	0.95	0.0637689726199
GO:0001709	cell fate determination	0.0290433665985	491	0.00873409591	1000.0	76.0	924.0	0.152	1.37030989693
GO:0001711	endodermal cell fate commitment	-0.0160692153821	9	-0.0407045328714	1000.0	432.0	568.0	0.864	0.188894988195
GO:0001736	establishment of planar polarity	-0.0653791742381	48	-0.0619346822287	1000.0	531.0	469.0	0.938	-0.0920533807338
GO:0001755	neural crest cell migration	-0.00961779729532	51	0.0693480899436	1000.0	957.0	43.0	0.086	-1.74762810165
GO:0001756	somitogenesis	0.111473196335	180	0.102188711639	1000.0	370.0	630.0	0.74	0.342198532239
GO:0001757	somite specification	-0.112923434353	6	-0.219485234055	1000.0	188.0	812.0	0.376	0.87375383153
GO:0001759	induction of an organ	-0.0292374973212	57	0.00011003383466	1000.0	724.0	276.0	0.552	-0.644566139015
GO:0001763	morphogenesis of a branching structure	0.0332598990841	388	0.0250769899884	1000.0	322.0	678.0	0.644	0.489968574589
GO:0001764	neuron migration	-0.0202074247161	337	0.00663074162511	1000.0	944.0	56.0	0.112	-1.5620870264
GO:0001766	membrane raft polarization	-0.0371070983677	9	-0.143511278182	1000.0	149.0	851.0	0.298	1.00679053695
GO:0001773	myeloid dendritic cell activation	0.255484536238	2	0.157764132469	1000.0	354.0	646.0	0.708	0.469638956308
GO:0001775	cell activation	0.027600200367	2049	0.0164160345496	1000.0	65.0	935.0	0.13	1.51846064807
GO:0001776	leukocyte homeostasis	-0.0304433402856	93	-0.0498670962106	1000.0	305.0	695.0	0.61	0.544769111633
GO:0001778	plasma membrane repair	0.175726169592	88	0.156598658347	1000.0	320.0	680.0	0.64	0.468869545358
GO:0001779	natural killer cell differentiation	-0.165323583656	46	-0.140476982056	1000.0	656.0	344.0	0.688	-0.434204560726
GO:0001782	B cell homeostasis	0.119407199834	36	0.0334475420856	1000.0	48.0	952.0	0.096	1.65621563717
GO:0001787	natural killer cell proliferation	-0.111368620916	25	-0.0131004585254	1000.0	940.0	60.0	0.12	-1.56150427994
GO:0001796	regulation of type IIa hypersensitivity	-0.477550204217	4	-0.18704031605	1000.0	965.0	35.0	0.07	-1.70083026358
GO:0001798	positive regulation of type IIa hypersensitivity	-0.477550204217	4	-0.18704031605	1000.0	965.0	35.0	0.07	-1.70083026358
GO:0001803	regulation of type III hypersensitivity	-0.477550204217	4	-0.18704031605	1000.0	965.0	35.0	0.07	-1.70083026358
GO:0001805	positive regulation of type III hypersensitivity	-0.477550204217	4	-0.18704031605	1000.0	965.0	35.0	0.07	-1.70083026358
GO:0001807	regulation of type IV hypersensitivity	0.119349791806	235	0.132869903688	1000.0	724.0	276.0	0.552	-0.609486145641
GO:0001808	negative regulation of type IV hypersensitivity	0.119349791806	235	0.132869903688	1000.0	724.0	276.0	0.552	-0.609486145641
GO:0001810	regulation of type I hypersensitivity	-0.477550204217	4	-0.18704031605	1000.0	965.0	35.0	0.07	-1.70083026358
GO:0001812	positive regulation of type I hypersensitivity	-0.477550204217	4	-0.18704031605	1000.0	965.0	35.0	0.07	-1.70083026358
GO:0001816	cytokine production	0.0712076102896	92	0.0219470271267	1000.0	101.0	899.0	0.202	1.2332950462
GO:0001817	regulation of cytokine production	0.0371404807492	1307	0.0332753289204	1000.0	339.0	661.0	0.678	0.417142648009
GO:0001818	negative regulation of cytokine production	-0.067641900858	109	-0.0344238313179	1000.0	837.0	163.0	0.326	-1.01214808679
GO:0001819	positive regulation of cytokine production	0.0446387250923	263	0.0228012880737	1000.0	129.0	871.0	0.258	1.13061828183
GO:0001820	serotonin secretion	-0.173680853673	8	0.00128267770543	1000.0	903.0	97.0	0.194	-1.32525640446
GO:0001822	kidney development	0.0270393917452	162	-0.00446915480812	1000.0	103.0	897.0	0.206	1.27833964398
GO:0001823	mesonephros development	0.0286720319741	5	-0.0820665307511	1000.0	226.0	774.0	0.452	0.78228749096
GO:0001824	blastocyst development	0.0224040400221	21	-0.00598884673643	1000.0	346.0	654.0	0.692	0.390500695029
GO:0001826	inner cell mass cell differentiation	-0.0399818488684	18	-0.0157680881449	1000.0	619.0	381.0	0.762	-0.301413025675
GO:0001829	trophectodermal cell differentiation	0.0760826530395	35	0.124835100332	1000.0	786.0	214.0	0.428	-0.791449899154
GO:0001832	blastocyst growth	-0.0349357019305	16	-0.0240746159999	1000.0	545.0	455.0	0.91	-0.127128174959
GO:0001833	inner cell mass cell proliferation	-0.106817725888	28	-0.0454144973353	1000.0	842.0	158.0	0.316	-0.938025324834
GO:0001835	blastocyst hatching	-0.0857714965656	14	-0.0160678604992	1000.0	783.0	217.0	0.434	-0.757467502563
GO:0001836	release of cytochrome c from mitochondria	-0.0284430433653	239	-0.0204851547909	1000.0	638.0	362.0	0.724	-0.374826362886
GO:0001837	epithelial to mesenchymal transition	-0.0294466579881	106	-0.00288883261944	1000.0	785.0	215.0	0.43	-0.834133011301
GO:0001838	embryonic epithelial tube formation	0.0357346588491	61	-0.00457050207482	1000.0	196.0	804.0	0.392	0.827107833361
GO:0001839	neural plate morphogenesis	-0.252960989466	4	-0.189166033685	1000.0	619.0	381.0	0.762	-0.327568009322
GO:0001841	neural tube formation	0.0357346588491	61	-0.00457050207482	1000.0	196.0	804.0	0.392	0.827107833361
GO:0001843	neural tube closure	0.00819376908411	146	0.00549864405068	1000.0	455.0	545.0	0.91	0.103163576864
GO:0001844	protein insertion into mitochondrial membrane during induction of apoptosis	-0.305102111067	6	-0.211413371947	1000.0	736.0	264.0	0.528	-0.700178335168
GO:0001845	phagolysosome formation	0.291300083201	5	-0.0373961157455	1000.0	10.0	990.0	0.02	2.17994609545
GO:0001866	NK T cell proliferation	-0.111368620916	25	-0.0131004585254	1000.0	940.0	60.0	0.12	-1.56150427994
GO:0001867	complement activation, lectin pathway	-0.0321883899117	128	0.0158217433257	1000.0	973.0	27.0	0.054	-1.91079387784
GO:0001880	Mullerian duct regression	0.222585106094	8	0.0374223004408	1000.0	26.0	974.0	0.052	1.8806203696
GO:0001881	receptor recycling	0.164487551874	10	0.112965610237	1000.0	329.0	671.0	0.658	0.470311928879
GO:0001885	endothelial cell development	-0.0590011362721	61	-0.0296423304231	1000.0	803.0	197.0	0.394	-0.823162254763
GO:0001887	selenium metabolic process	-0.410289569667	2	-0.205755992522	1000.0	776.0	224.0	0.448	-0.831690503791
GO:0001889	liver development	0.0558108576384	95	0.00493695445205	1000.0	66.0	934.0	0.132	1.53397675416
GO:0001890	placenta development	-0.0396605127952	111	0.0403457748923	1000.0	999.0	1.0	0.002	-2.54767948842
GO:0001892	embryonic placenta development	0.0370198265331	16	0.0864683335392	1000.0	733.0	267.0	0.534	-0.599417109179
GO:0001894	tissue homeostasis	-0.127612751152	244	-0.0895324226558	1000.0	961.0	39.0	0.078	-1.65430060237
GO:0001895	retina homeostasis	-0.12129098139	122	-0.0930645364142	1000.0	807.0	193.0	0.386	-0.898854669129
GO:0001906	cell killing	-0.000469347114484	157	0.00244658209434	1000.0	558.0	442.0	0.884	-0.105270041347
GO:0001909	leukocyte mediated cytotoxicity	0.0169132233103	134	0.00348601073494	1000.0	333.0	667.0	0.666	0.459838459875
GO:0001910	regulation of leukocyte mediated cytotoxicity	0.0131168592497	93	0.0354404969921	1000.0	749.0	251.0	0.502	-0.662925096176
GO:0001911	negative regulation of leukocyte mediated cytotoxicity	-0.0660915898206	3	-0.117821218711	1000.0	410.0	590.0	0.82	0.260155931387
GO:0001912	positive regulation of leukocyte mediated cytotoxicity	0.00194473908284	86	0.0410314532664	1000.0	854.0	146.0	0.292	-1.11663825595
GO:0001913	T cell mediated cytotoxicity	0.0400330449131	75	0.0418913520617	1000.0	524.0	476.0	0.952	-0.0484893739945
GO:0001914	regulation of T cell mediated cytotoxicity	-0.0660915898206	3	-0.117821218711	1000.0	410.0	590.0	0.82	0.260155931387
GO:0001915	negative regulation of T cell mediated cytotoxicity	-0.0660915898206	3	-0.117821218711	1000.0	410.0	590.0	0.82	0.260155931387
GO:0001932	regulation of protein amino acid phosphorylation	0.0130760249822	1092	0.00303710539197	1000.0	154.0	846.0	0.308	1.0261317921
GO:0001933	negative regulation of protein amino acid phosphorylation	-0.0386257517761	328	-0.0273805073507	1000.0	735.0	265.0	0.53	-0.609302298457
GO:0001934	positive regulation of protein amino acid phosphorylation	0.0153725184448	541	-0.00387533925895	1000.0	77.0	923.0	0.154	1.38768635871
GO:0001935	endothelial cell proliferation	0.130392003984	103	0.0475247816961	1000.0	6.0	994.0	0.012	2.57396610112
GO:0001936	regulation of endothelial cell proliferation	-0.0113224398376	336	0.022459066435	1000.0	974.0	26.0	0.052	-1.88517604488
GO:0001937	negative regulation of endothelial cell proliferation	0.0132251036689	107	0.00289396346155	1000.0	370.0	630.0	0.74	0.316697671153
GO:0001938	positive regulation of endothelial cell proliferation	-0.0238582638914	236	0.0290324541627	1000.0	994.0	6.0	0.012	-2.45739178047
GO:0001941	postsynaptic membrane organization	-0.143658555367	4	-0.150566662546	1000.0	462.0	538.0	0.924	0.0308130218101
GO:0001942	hair follicle development	0.128586495648	113	0.109916832259	1000.0	281.0	719.0	0.562	0.604922438189
GO:0001944	vasculature development	0.021072248225	312	-0.000263082438372	1000.0	119.0	881.0	0.238	1.16862030801
GO:0001946	lymphangiogenesis	-0.257433963448	30	-0.221212040931	1000.0	721.0	279.0	0.558	-0.571076732885
GO:0001947	heart looping	0.0446524330835	158	0.0307447887205	1000.0	314.0	686.0	0.628	0.502951063089
GO:0001952	regulation of cell-matrix adhesion	0.0315640819449	356	0.0252269233294	1000.0	342.0	658.0	0.684	0.363074640398
GO:0001953	negative regulation of cell-matrix adhesion	0.0476399964626	286	0.0346023276499	1000.0	249.0	751.0	0.498	0.653630753752
GO:0001954	positive regulation of cell-matrix adhesion	-0.0361485702054	34	-0.0159997193817	1000.0	636.0	364.0	0.728	-0.355764890509
GO:0001955	blood vessel maturation	0.178803706873	18	0.104338895199	1000.0	173.0	827.0	0.346	0.971545609728
GO:0001956	positive regulation of neurotransmitter secretion	0.0516218842812	12	-0.0596516696305	1000.0	95.0	905.0	0.19	1.30430952873
GO:0001957	intramembranous ossification	-0.206004145975	10	-0.0903596399599	1000.0	852.0	148.0	0.296	-1.01656959602
GO:0001958	endochondral ossification	0.0538965946858	55	-0.0310301921745	1000.0	15.0	985.0	0.03	2.11335007939
GO:0001959	regulation of cytokine-mediated signaling pathway	-0.0625351365906	37	-0.0403333438769	1000.0	655.0	345.0	0.69	-0.390830922507
GO:0001960	negative regulation of cytokine-mediated signaling pathway	0.0304697587633	7	-0.10583000239	1000.0	138.0	862.0	0.276	1.1386780926
GO:0001963	synaptic transmission, dopaminergic	0.0284414392179	23	-0.0307844423062	1000.0	213.0	787.0	0.426	0.767099900917
GO:0001967	suckling behavior	-0.049675286313	12	-0.049702346387	1000.0	511.0	489.0	0.978	0.000283417650652
GO:0001973	adenosine receptor signaling pathway	0.00315368096711	11	0.000707078411113	1000.0	497.0	503.0	0.994	0.0188921710998
GO:0001974	blood vessel remodeling	0.0190458639722	175	-0.0210622642732	1000.0	52.0	948.0	0.104	1.6080589113
GO:0001975	response to amphetamine	-0.0371120905982	25	-0.0462749708566	1000.0	447.0	553.0	0.894	0.116233473428
GO:0001976	neurological system process involved in regulation of systemic arterial blood pressure	0.122703265932	10	-0.00677628139	1000.0	82.0	918.0	0.164	1.39842918915
GO:0001977	renal system process involved in regulation of blood volume	-0.194846173107	13	-0.0425432408991	1000.0	935.0	65.0	0.13	-1.48186545466
GO:0001984	vasodilation of artery during baroreceptor response to increased systemic arterial blood pressure	0.317765555312	4	0.015444178522	1000.0	31.0	969.0	0.062	1.85690319226
GO:0001988	positive regulation of heart rate in baroreceptor response to decreased systemic arterial blood pressure	-0.209630133574	7	-0.181983796579	1000.0	574.0	426.0	0.852	-0.222235319228
GO:0001990	regulation of systemic arterial blood pressure by hormone	-0.0091064139708	31	0.0145268693463	1000.0	658.0	342.0	0.684	-0.400362351052
GO:0001992	regulation of systemic arterial blood pressure by vasopressin	0.424864819976	2	0.235548250729	1000.0	202.0	797.0	0.406	0.894142582207
GO:0001998	angiotensin mediated vasoconstriction involved in regulation of systemic arterial blood pressure	-0.00733826032113	6	-0.0215899213313	1000.0	438.0	562.0	0.876	0.131258487768
GO:0001999	renal response to blood flow during renin-angiotensin regulation of systemic arterial blood pressure	-0.00733826032113	6	-0.0215899213313	1000.0	438.0	562.0	0.876	0.131258487768
GO:0002003	angiotensin maturation	-0.72813673126	2	-0.134925522066	1000.0	1000.0	0.0	0.0	-2.60182611206
GO:0002005	angiotensin catabolic process in blood	0.144500133927	10	0.0661838107954	1000.0	197.0	803.0	0.394	0.778473690052
GO:0002009	morphogenesis of an epithelium	0.0191391629485	271	-0.0115542770172	1000.0	75.0	925.0	0.15	1.47109906792
GO:0002011	morphogenesis of an epithelial sheet	0.0827822699457	36	0.00189324088378	1000.0	53.0	947.0	0.106	1.54639569279
GO:0002016	regulation of blood volume by renin-angiotensin	0.0875607360837	16	0.0332686612479	1000.0	235.0	765.0	0.47	0.724803195252
GO:0002017	regulation of blood volume by renal aldosterone	-0.194846173107	13	-0.0425432408991	1000.0	935.0	65.0	0.13	-1.48186545466
GO:0002018	renin-angiotensin regulation of aldosterone production	-0.00733826032113	6	-0.0215899213313	1000.0	438.0	562.0	0.876	0.131258487768
GO:0002019	regulation of renal output by angiotensin	0.0875607360837	16	0.0332686612479	1000.0	235.0	765.0	0.47	0.724803195252
GO:0002024	diet induced thermogenesis	0.0130112006919	2	-0.0542523542235	1000.0	387.0	613.0	0.774	0.315712566564
GO:0002025	vasodilation by norepinephrine-epinephrine involved in regulation of systemic arterial blood pressure	0.0130112006919	2	-0.0542523542235	1000.0	387.0	613.0	0.774	0.315712566564
GO:0002026	regulation of the force of heart contraction	-0.0526042741683	260	-0.0187172378516	1000.0	957.0	43.0	0.086	-1.70467920976
GO:0002027	regulation of heart rate	-0.0178498830701	11	-0.110191805633	1000.0	179.0	821.0	0.358	0.937254961078
GO:0002028	regulation of sodium ion transport	0.0354627729647	16	0.0665047191213	1000.0	646.0	354.0	0.708	-0.388772853384
GO:0002029	desensitization of G-protein coupled receptor protein signaling pathway	0.0247024386357	80	0.0600287802757	1000.0	827.0	173.0	0.346	-0.961993623309
GO:0002031	G-protein coupled receptor internalization	0.0883235835163	4	0.146400521573	1000.0	664.0	336.0	0.672	-0.384372944557
GO:0002032	desensitization of G-protein coupled receptor protein signaling pathway by arrestin	-0.0607343660828	32	0.0559648178151	1000.0	986.0	14.0	0.028	-2.01154724824
GO:0002034	regulation of blood vessel size by renin-angiotensin	-0.00733826032113	6	-0.0215899213313	1000.0	438.0	562.0	0.876	0.131258487768
GO:0002035	brain renin-angiotensin system	-0.00733826032113	6	-0.0215899213313	1000.0	438.0	562.0	0.876	0.131258487768
GO:0002036	regulation of L-glutamate transport	0.24342184695	14	0.119641269695	1000.0	52.0	948.0	0.104	1.61178867924
GO:0002037	negative regulation of L-glutamate transport	0.24342184695	14	0.119641269695	1000.0	52.0	948.0	0.104	1.61178867924
GO:0002040	sprouting angiogenesis	0.109721953206	8	0.0953020481054	1000.0	442.0	558.0	0.884	0.165758438279
GO:0002052	positive regulation of neuroblast proliferation	-0.067164868109	19	0.0288891046189	1000.0	900.0	100.0	0.2	-1.31925006879
GO:0002062	chondrocyte differentiation	0.13705985701	39	-0.0415319610573	1000.0	0.0	1000.0	0.0	4.12651428737
GO:0002063	chondrocyte development	-0.142902396034	14	-0.0333181530322	1000.0	871.0	129.0	0.258	-1.16514740062
GO:0002064	epithelial cell development	0.0801444875864	104	0.0466247159944	1000.0	153.0	847.0	0.306	1.06813785424
GO:0002069	columnar/cuboidal epithelial cell maturation	-0.176220890219	5	-0.0757932048062	1000.0	739.0	261.0	0.522	-0.652890283705
GO:0002070	epithelial cell maturation	0.170500526305	79	0.0954699515644	1000.0	30.0	970.0	0.06	1.94407288193
GO:0002071	glandular epithelial cell maturation	-0.176220890219	5	-0.0757932048062	1000.0	739.0	261.0	0.522	-0.652890283705
GO:0002072	optic cup morphogenesis involved in camera-type eye development	-0.0686652561477	7	-0.25255100522	1000.0	138.0	862.0	0.276	1.08319937042
GO:0002076	osteoblast development	-0.115967688047	66	-0.0650793473855	1000.0	915.0	85.0	0.17	-1.33656425744
GO:0002082	regulation of oxidative phosphorylation	-0.0208537735932	30	0.0307053678162	1000.0	809.0	191.0	0.382	-0.890310979373
GO:0002084	protein depalmitoylation	-0.133750175139	11	-0.159709154397	1000.0	374.0	626.0	0.748	0.287301846059
GO:0002085	repression of premature neural plate formation	-0.12735301117	5	0.0757978368055	1000.0	920.0	80.0	0.16	-1.48332519927
GO:0002086	diaphragm contraction	-0.138036218324	3	-0.162528744504	1000.0	433.0	567.0	0.866	0.124535106538
GO:0002089	lens morphogenesis in camera-type eye	-0.108422462563	11	-0.117583001139	1000.0	435.0	565.0	0.87	0.110417683802
GO:0002200	somatic diversification of immune receptors	-0.00787367597279	47	-0.0598667854973	1000.0	150.0	850.0	0.3	1.04756137044
GO:0002204	somatic recombination of immunoglobulin genes during immune response	0.147395887908	23	-0.0274455608387	1000.0	3.0	997.0	0.006	2.5599330203
GO:0002208	somatic diversification of immunoglobulins during immune response	0.147395887908	23	-0.0274455608387	1000.0	3.0	997.0	0.006	2.5599330203
GO:0002209	behavioral defense response	0.183247438114	87	0.180398492292	1000.0	462.0	538.0	0.924	0.0773664583079
GO:0002218	activation of innate immune response	-0.072994522101	99	-0.0556104601288	1000.0	713.0	287.0	0.574	-0.545311375616
GO:0002220	innate immune response activating cell surface receptor signaling pathway	-0.0648447905028	83	-0.0343265985934	1000.0	819.0	181.0	0.362	-0.872674429933
GO:0002221	pattern recognition receptor signaling pathway	-0.115271254767	16	-0.166020491844	1000.0	241.0	759.0	0.482	0.619111794221
GO:0002223	stimulatory C-type lectin receptor signaling pathway	-0.0648447905028	83	-0.0343265985934	1000.0	819.0	181.0	0.362	-0.872674429933
GO:0002224	toll-like receptor signaling pathway	-0.115271254767	16	-0.166020491844	1000.0	241.0	759.0	0.482	0.619111794221
GO:0002227	innate immune response in mucosa	0.0932676987532	3	0.183863281425	1000.0	705.0	294.0	0.59	-0.488446608249
GO:0002228	natural killer cell mediated immunity	-0.0124763804221	59	-0.0453343384093	1000.0	230.0	770.0	0.46	0.737728793272
GO:0002230	positive regulation of defense response to virus by host	-0.0937736371988	72	-0.00236307731739	1000.0	992.0	8.0	0.016	-2.32106379176
GO:0002237	response to molecule of bacterial origin	-0.0525812768058	129	-0.0627265219522	1000.0	375.0	625.0	0.75	0.336379062088
GO:0002238	response to molecule of fungal origin	-0.115271254767	16	-0.166020491844	1000.0	241.0	759.0	0.482	0.619111794221
GO:0002244	hemopoietic progenitor cell differentiation	0.0208749995594	2	-0.0355580657896	1000.0	384.0	616.0	0.768	0.271456564489
GO:0002246	healing during inflammatory response	-0.295578506084	3	-0.265858877338	1000.0	519.0	481.0	0.962	-0.139930030529
GO:0002248	connective tissue replacement during inflammatory response	-0.00400677969488	29	-0.00222657910775	1000.0	502.0	498.0	0.996	-0.0265072801078
GO:0002250	adaptive immune response	0.0471771294682	397	0.0329467172638	1000.0	203.0	797.0	0.406	0.830212056661
GO:0002251	organ or tissue specific immune response	0.0932676987532	3	0.183863281425	1000.0	705.0	294.0	0.59	-0.488446608249
GO:0002252	immune effector process	-0.0156870608041	897	-0.00406509884545	1000.0	865.0	135.0	0.27	-1.05303745478
GO:0002253	activation of immune response	-0.0407333978741	635	-0.0232316408233	1000.0	914.0	86.0	0.172	-1.35505397802
GO:0002260	lymphocyte homeostasis	-0.0250799928112	92	-0.0479260470644	1000.0	281.0	719.0	0.562	0.63553462584
GO:0002262	myeloid cell homeostasis	-0.523871307927	1	-0.228443617657	1000.0	846.0	154.0	0.308	-0.885115905368
GO:0002263	cell activation during immune response	0.0308828101031	56	0.0549903268504	1000.0	703.0	297.0	0.594	-0.550574819516
GO:0002266	follicular dendritic cell activation	0.0383896188484	14	0.0690124003884	1000.0	664.0	336.0	0.672	-0.371551457309
GO:0002268	follicular dendritic cell differentiation	0.0383896188484	14	0.0690124003884	1000.0	664.0	336.0	0.672	-0.371551457309
GO:0002274	myeloid leukocyte activation	0.0344501416541	188	-0.0148794141003	1000.0	23.0	977.0	0.046	2.0133833747
GO:0002275	myeloid cell activation during immune response	0.151466325808	12	0.0993436386415	1000.0	313.0	687.0	0.626	0.469324323644
GO:0002281	macrophage activation during immune response	0.151466325808	12	0.0993436386415	1000.0	313.0	687.0	0.626	0.469324323644
GO:0002285	lymphocyte activation during immune response	-0.00200360327089	44	0.0428939690891	1000.0	824.0	176.0	0.352	-0.938644479801
GO:0002286	T cell activation during immune response	-0.00200360327089	44	0.0428939690891	1000.0	824.0	176.0	0.352	-0.938644479801
GO:0002292	T cell differentiation during immune response	-0.00200360327089	44	0.0428939690891	1000.0	824.0	176.0	0.352	-0.938644479801
GO:0002293	alpha-beta T cell differentiation during immune response	-0.00200360327089	44	0.0428939690891	1000.0	824.0	176.0	0.352	-0.938644479801
GO:0002294	CD4-positive, alpha-beta T cell differentiation during immune response	-0.00200360327089	44	0.0428939690891	1000.0	824.0	176.0	0.352	-0.938644479801
GO:0002312	B cell activation during immune response	0.0383896188484	14	0.0690124003884	1000.0	664.0	336.0	0.672	-0.371551457309
GO:0002313	mature B cell differentiation during immune response	0.0383896188484	14	0.0690124003884	1000.0	664.0	336.0	0.672	-0.371551457309
GO:0002315	marginal zone B cell differentiation	0.0383896188484	14	0.0690124003884	1000.0	664.0	336.0	0.672	-0.371551457309
GO:0002320	lymphoid progenitor cell differentiation	0.0208749995594	2	-0.0355580657896	1000.0	384.0	616.0	0.768	0.271456564489
GO:0002326	B cell lineage commitment	0.123156251301	176	0.0638366968664	1000.0	6.0	994.0	0.012	2.43802138033
GO:0002328	pro-B cell differentiation	0.0208749995594	2	-0.0355580657896	1000.0	384.0	616.0	0.768	0.271456564489
GO:0002335	mature B cell differentiation	0.0383896188484	14	0.0690124003884	1000.0	664.0	336.0	0.672	-0.371551457309
GO:0002347	response to tumor cell	-0.0388976124916	115	-0.0454755834166	1000.0	416.0	584.0	0.832	0.215202335529
GO:0002366	leukocyte activation during immune response	0.0308828101031	56	0.0549903268504	1000.0	703.0	297.0	0.594	-0.550574819516
GO:0002376	immune system process	0.0176196454487	7715	0.00892945966077	1000.0	16.0	984.0	0.032	2.30083809645
GO:0002378	immunoglobulin biosynthetic process	-0.0263073926846	99	-0.00298381157877	1000.0	747.0	253.0	0.506	-0.649866206657
GO:0002385	mucosal immune response	0.0932676987532	3	0.183863281425	1000.0	705.0	294.0	0.59	-0.488446608249
GO:0002418	immune response to tumor cell	-0.0353734278386	72	-0.0449439063824	1000.0	395.0	605.0	0.79	0.254896306869
GO:0002429	immune response-activating cell surface receptor signaling pathway	-0.0382214744957	327	-0.0266137041818	1000.0	736.0	264.0	0.528	-0.630017170469
GO:0002431	Fc receptor mediated stimulatory signaling pathway	-0.477550204217	4	-0.18704031605	1000.0	965.0	35.0	0.07	-1.70083026358
GO:0002437	inflammatory response to antigenic stimulus	-0.0848378447658	32	-0.0163550594621	1000.0	860.0	140.0	0.28	-1.1184379125
GO:0002438	acute inflammatory response to antigenic stimulus	-0.0848378447658	32	-0.0163550594621	1000.0	860.0	140.0	0.28	-1.1184379125
GO:0002443	leukocyte mediated immunity	-0.00941069838908	303	-0.00420541355274	1000.0	620.0	380.0	0.76	-0.271517028001
GO:0002449	lymphocyte mediated immunity	-0.00941069838908	303	-0.00420541355274	1000.0	620.0	380.0	0.76	-0.271517028001
GO:0002455	humoral immune response mediated by circulating immunoglobulin	0.0383896188484	14	0.0690124003884	1000.0	664.0	336.0	0.672	-0.371551457309
GO:0002456	T cell mediated immunity	0.0266130636191	85	0.0382212470903	1000.0	627.0	373.0	0.746	-0.32392775355
GO:0002460	adaptive immune response based on somatic recombination of immune receptors built from immunoglobulin superfamily domains	0.0471771294682	397	0.0329467172638	1000.0	203.0	797.0	0.406	0.830212056661
GO:0002467	germinal center formation	-0.0872581560405	23	-0.0146617438242	1000.0	869.0	131.0	0.262	-1.10532532389
GO:0002474	antigen processing and presentation of peptide antigen via MHC class I	-0.0172480932623	375	-0.0183344636682	1000.0	482.0	518.0	0.964	0.0635409012182
GO:0002475	antigen processing and presentation via MHC class Ib	0.0893169931473	38	0.000445882888493	1000.0	74.0	926.0	0.148	1.41778662343
GO:0002478	antigen processing and presentation of exogenous peptide antigen	-0.0405116768694	15	-0.00167877402945	1000.0	663.0	337.0	0.674	-0.40226721342
GO:0002483	antigen processing and presentation of endogenous peptide antigen	-0.0242784157937	151	-0.0445095007526	1000.0	227.0	773.0	0.454	0.773938812906
GO:0002495	antigen processing and presentation of peptide antigen via MHC class II	-0.0405116768694	15	-0.00167877402945	1000.0	663.0	337.0	0.674	-0.40226721342
GO:0002504	antigen processing and presentation of peptide or polysaccharide antigen via MHC class II	0.0678293868792	306	-0.0320616036742	1000.0	0.0	1000.0	0.0	4.69930699163
GO:0002507	tolerance induction	0.292302367334	22	0.161728854258	1000.0	27.0	973.0	0.054	1.88611123873
GO:0002508	central tolerance induction	0.292302367334	22	0.161728854258	1000.0	27.0	973.0	0.054	1.88611123873
GO:0002521	leukocyte differentiation	0.0441655651239	928	0.0161399458543	1000.0	1.0	999.0	0.002	2.66263452984
GO:0002524	hypersensitivity	-0.0848378447658	32	-0.0163550594621	1000.0	860.0	140.0	0.28	-1.1184379125
GO:0002526	acute inflammatory response	0.025318991778	296	0.0253870155783	1000.0	496.0	504.0	0.992	-0.0035927029589
GO:0002541	activation of plasma proteins during acute inflammatory response	-0.0394621418277	292	-0.0116201465269	1000.0	933.0	67.0	0.134	-1.5188663243
GO:0002562	somatic diversification of immune receptors via germline recombination within a single locus	-0.0462507159864	39	-0.0901100860066	1000.0	233.0	767.0	0.466	0.804536805851
GO:0002566	somatic diversification of immune receptors via somatic mutation	0.179214394094	8	0.0875693044856	1000.0	206.0	794.0	0.412	0.784432654424
GO:0002568	somatic diversification of T cell receptor genes	0.0208749995594	2	-0.0355580657896	1000.0	384.0	616.0	0.768	0.271456564489
GO:0002573	myeloid leukocyte differentiation	0.0036640751127	182	-0.0195674357188	1000.0	172.0	828.0	0.344	0.929507685557
GO:0002634	regulation of germinal center formation	0.13722929885	33	0.0588708376055	1000.0	81.0	919.0	0.162	1.38063397218
GO:0002635	negative regulation of germinal center formation	0.292302367334	22	0.161728854258	1000.0	27.0	973.0	0.054	1.88611123873
GO:0002636	positive regulation of germinal center formation	0.321153516747	2	-0.155951719651	1000.0	44.0	956.0	0.088	1.67584018852
GO:0002637	regulation of immunoglobulin production	-0.0999803855366	164	-0.0276047242329	1000.0	995.0	5.0	0.01	-2.57251709506
GO:0002643	regulation of tolerance induction	0.292302367334	22	0.161728854258	1000.0	27.0	973.0	0.054	1.88611123873
GO:0002645	positive regulation of tolerance induction	0.292302367334	22	0.161728854258	1000.0	27.0	973.0	0.054	1.88611123873
GO:0002646	regulation of central tolerance induction	0.292302367334	22	0.161728854258	1000.0	27.0	973.0	0.054	1.88611123873
GO:0002648	positive regulation of central tolerance induction	0.292302367334	22	0.161728854258	1000.0	27.0	973.0	0.054	1.88611123873
GO:0002661	regulation of B cell tolerance induction	0.292302367334	22	0.161728854258	1000.0	27.0	973.0	0.054	1.88611123873
GO:0002663	positive regulation of B cell tolerance induction	0.292302367334	22	0.161728854258	1000.0	27.0	973.0	0.054	1.88611123873
GO:0002673	regulation of acute inflammatory response	0.0982052787025	283	0.122073825646	1000.0	884.0	116.0	0.232	-1.21674226803
GO:0002674	negative regulation of acute inflammatory response	0.106459837597	279	0.126505569613	1000.0	836.0	164.0	0.328	-1.01627146069
GO:0002675	positive regulation of acute inflammatory response	-0.477550204217	4	-0.18704031605	1000.0	965.0	35.0	0.07	-1.70083026358
GO:0002681	somatic recombination of T cell receptor gene segments	0.0208749995594	2	-0.0355580657896	1000.0	384.0	616.0	0.768	0.271456564489
GO:0002682	regulation of immune system process	-0.00127489088063	2902	0.00316051216769	1000.0	750.0	250.0	0.5	-0.68799955266
GO:0002683	negative regulation of immune system process	0.0362648620176	673	0.0222829537073	1000.0	142.0	858.0	0.284	1.06146954719
GO:0002684	positive regulation of immune system process	-0.0072765872904	1698	0.0113609287126	1000.0	988.0	12.0	0.024	-2.20131055043
GO:0002685	regulation of leukocyte migration	-0.295578506084	3	-0.265858877338	1000.0	519.0	481.0	0.962	-0.139930030529
GO:0002686	negative regulation of leukocyte migration	-0.295578506084	3	-0.265858877338	1000.0	519.0	481.0	0.962	-0.139930030529
GO:0002694	regulation of leukocyte activation	-0.00548872900068	1335	0.000775678332893	1000.0	748.0	252.0	0.504	-0.630923417287
GO:0002695	negative regulation of leukocyte activation	0.0498490306437	547	0.0286468900476	1000.0	81.0	919.0	0.162	1.41445877479
GO:0002696	positive regulation of leukocyte activation	-0.0211748673958	930	0.0114825479466	1000.0	997.0	3.0	0.006	-2.77483522812
GO:0002697	regulation of immune effector process	-0.00584646121899	841	0.0279254068757	1000.0	996.0	4.0	0.008	-2.79749242546
GO:0002698	negative regulation of immune effector process	0.0985769637011	304	0.10610758386	1000.0	664.0	336.0	0.672	-0.387260526221
GO:0002699	positive regulation of immune effector process	-0.0497213677595	137	-0.00532720597034	1000.0	936.0	64.0	0.128	-1.51516968998
GO:0002700	regulation of production of molecular mediator of immune response	-0.0896559190049	225	-0.0365901963208	1000.0	978.0	22.0	0.044	-2.20376655087
GO:0002701	negative regulation of production of molecular mediator of immune response	-0.110557338888	22	-0.0569244098111	1000.0	786.0	214.0	0.428	-0.782275571648
GO:0002702	positive regulation of production of molecular mediator of immune response	-0.129991351507	43	-0.099274270244	1000.0	695.0	305.0	0.61	-0.541533793928
GO:0002703	regulation of leukocyte mediated immunity	0.0221505252415	580	0.0510100321255	1000.0	970.0	30.0	0.06	-2.00031318232
GO:0002704	negative regulation of leukocyte mediated immunity	0.130660906303	270	0.130657895681	1000.0	505.0	495.0	0.99	0.000145460619035
GO:0002705	positive regulation of leukocyte mediated immunity	-0.0420339577804	129	-0.00573712123705	1000.0	881.0	119.0	0.238	-1.19427198372
GO:0002706	regulation of lymphocyte mediated immunity	0.025943873084	567	0.0531412580521	1000.0	962.0	38.0	0.076	-1.857839269
GO:0002707	negative regulation of lymphocyte mediated immunity	0.130660906303	270	0.130657895681	1000.0	505.0	495.0	0.99	0.000145460619035
GO:0002708	positive regulation of lymphocyte mediated immunity	-0.0420339577804	129	-0.00573712123705	1000.0	881.0	119.0	0.238	-1.19427198372
GO:0002709	regulation of T cell mediated immunity	0.0876946526916	287	0.098254232348	1000.0	688.0	312.0	0.624	-0.513123264731
GO:0002710	negative regulation of T cell mediated immunity	0.116321744437	248	0.127901600968	1000.0	716.0	284.0	0.568	-0.540184196769
GO:0002711	positive regulation of T cell mediated immunity	-0.0943442896903	39	-0.0902726245203	1000.0	533.0	467.0	0.934	-0.0676280107357
GO:0002712	regulation of B cell mediated immunity	-0.0625070103343	190	-0.0090384276038	1000.0	977.0	23.0	0.046	-2.06132445528
GO:0002713	negative regulation of B cell mediated immunity	0.292302367334	22	0.161728854258	1000.0	27.0	973.0	0.054	1.88611123873
GO:0002714	positive regulation of B cell mediated immunity	-0.477550204217	4	-0.18704031605	1000.0	965.0	35.0	0.07	-1.70083026358
GO:0002715	regulation of natural killer cell mediated immunity	0.0157571408854	90	0.0405492208488	1000.0	772.0	228.0	0.456	-0.729218303669
GO:0002717	positive regulation of natural killer cell mediated immunity	0.00194473908284	86	0.0410314532664	1000.0	854.0	146.0	0.292	-1.11663825595
GO:0002718	regulation of cytokine production during immune response	-0.101069893444	69	-0.0757389131256	1000.0	719.0	281.0	0.562	-0.586628685342
GO:0002719	negative regulation of cytokine production during immune response	-0.110557338888	22	-0.0569244098111	1000.0	786.0	214.0	0.428	-0.782275571648
GO:0002720	positive regulation of cytokine production during immune response	-0.129991351507	43	-0.099274270244	1000.0	695.0	305.0	0.61	-0.541533793928
GO:0002724	regulation of T cell cytokine production	-0.0547053261715	49	-0.0545305923822	1000.0	511.0	489.0	0.978	-0.00335410343937
GO:0002725	negative regulation of T cell cytokine production	0.0998866315518	10	0.0848633329564	1000.0	424.0	576.0	0.848	0.155226962181
GO:0002726	positive regulation of T cell cytokine production	-0.0943442896903	39	-0.0902726245203	1000.0	533.0	467.0	0.934	-0.0676280107357
GO:0002739	regulation of cytokine secretion during immune response	0.262016730667	4	0.0737864076687	1000.0	133.0	867.0	0.266	1.08601631548
GO:0002740	negative regulation of cytokine secretion during immune response	0.262016730667	4	0.0737864076687	1000.0	133.0	867.0	0.266	1.08601631548
GO:0002755	MyD88-dependent toll-like receptor signaling pathway	-0.115271254767	16	-0.166020491844	1000.0	241.0	759.0	0.482	0.619111794221
GO:0002757	immune response-activating signal transduction	-0.0418156333422	343	-0.0331166447142	1000.0	678.0	322.0	0.644	-0.485168155709
GO:0002758	innate immune response-activating signal transduction	-0.072994522101	99	-0.0556104601288	1000.0	713.0	287.0	0.574	-0.545311375616
GO:0002759	regulation of antimicrobial humoral response	0.65363184675	1	0.216971894279	1000.0	57.0	925.0	0.15	1.23700671148
GO:0002761	regulation of myeloid leukocyte differentiation	0.0185428214258	226	0.0249973458164	1000.0	591.0	409.0	0.818	-0.291997228909
GO:0002762	negative regulation of myeloid leukocyte differentiation	0.19753613175	35	0.0178131185761	1000.0	0.0	1000.0	0.0	2.95375418755
GO:0002763	positive regulation of myeloid leukocyte differentiation	-0.000202113995292	178	0.041517914105	1000.0	955.0	45.0	0.09	-1.68736264988
GO:0002764	immune response-regulating signal transduction	-0.0452274815055	373	-0.032467916471	1000.0	756.0	244.0	0.488	-0.74279055278
GO:0002768	immune response-regulating cell surface receptor signaling pathway	-0.0420882647767	357	-0.0264823668745	1000.0	804.0	196.0	0.392	-0.887162256259
GO:0002784	regulation of antimicrobial peptide production	0.65363184675	1	0.216971894279	1000.0	57.0	925.0	0.15	1.23700671148
GO:0002786	regulation of antibacterial peptide production	0.65363184675	1	0.216971894279	1000.0	57.0	925.0	0.15	1.23700671148
GO:0002790	peptide secretion	0.0121857114719	150	0.0938425678509	1000.0	1000.0	0.0	0.0	-3.21223201374
GO:0002791	regulation of peptide secretion	0.0114449660629	127	0.0130095561927	1000.0	514.0	486.0	0.972	-0.056181515397
GO:0002792	negative regulation of peptide secretion	-0.103925013292	34	-0.0408980747424	1000.0	879.0	121.0	0.242	-1.17583433212
GO:0002793	positive regulation of peptide secretion	-0.0291587644816	63	0.0150274659466	1000.0	862.0	138.0	0.276	-1.09937318706
GO:0002805	regulation of antimicrobial peptide biosynthetic process	0.65363184675	1	0.216971894279	1000.0	57.0	925.0	0.15	1.23700671148
GO:0002807	positive regulation of antimicrobial peptide biosynthetic process	0.65363184675	1	0.216971894279	1000.0	57.0	925.0	0.15	1.23700671148
GO:0002808	regulation of antibacterial peptide biosynthetic process	0.65363184675	1	0.216971894279	1000.0	57.0	925.0	0.15	1.23700671148
GO:0002816	regulation of biosynthetic process of antibacterial peptides active against Gram-positive bacteria	0.65363184675	1	0.216971894279	1000.0	57.0	925.0	0.15	1.23700671148
GO:0002819	regulation of adaptive immune response	0.0136694198218	524	0.0394097358178	1000.0	953.0	47.0	0.094	-1.66200298234
GO:0002820	negative regulation of adaptive immune response	0.10056441077	322	0.108863017132	1000.0	672.0	328.0	0.656	-0.43692338085
GO:0002821	positive regulation of adaptive immune response	-0.0807533171114	54	-0.0738873464757	1000.0	562.0	438.0	0.876	-0.138390104707
GO:0002822	regulation of adaptive immune response based on somatic recombination of immune receptors built from immunoglobulin superfamily domains	0.0136694198218	524	0.0394097358178	1000.0	953.0	47.0	0.094	-1.66200298234
GO:0002823	negative regulation of adaptive immune response based on somatic recombination of immune receptors built from immunoglobulin superfamily domains	0.10056441077	322	0.108863017132	1000.0	672.0	328.0	0.656	-0.43692338085
GO:0002824	positive regulation of adaptive immune response based on somatic recombination of immune receptors built from immunoglobulin superfamily domains	-0.0807533171114	54	-0.0738873464757	1000.0	562.0	438.0	0.876	-0.138390104707
GO:0002825	regulation of T-helper 1 type immune response	-0.0663267059685	34	-0.0504336279425	1000.0	624.0	376.0	0.752	-0.306715237271
GO:0002827	positive regulation of T-helper 1 type immune response	0.0651824396981	9	0.0656422611232	1000.0	513.0	487.0	0.974	-0.00457618851563
GO:0002828	regulation of T-helper 2 type immune response	-0.112745555461	93	-0.0608363293515	1000.0	924.0	76.0	0.152	-1.43737174065
GO:0002829	negative regulation of T-helper 2 type immune response	-0.0557058544943	52	-0.00430269841024	1000.0	855.0	145.0	0.29	-1.01557022029
GO:0002831	regulation of response to biotic stimulus	0.0187702350131	492	0.0504648989547	1000.0	977.0	23.0	0.046	-2.03450058702
GO:0002832	negative regulation of response to biotic stimulus	-0.0854509075259	22	-0.0418161815839	1000.0	766.0	234.0	0.468	-0.689891587618
GO:0002861	regulation of inflammatory response to antigenic stimulus	0.109359833713	239	0.127515757751	1000.0	790.0	210.0	0.42	-0.822420672498
GO:0002862	negative regulation of inflammatory response to antigenic stimulus	0.119349791806	235	0.132869903688	1000.0	724.0	276.0	0.552	-0.609486145641
GO:0002863	positive regulation of inflammatory response to antigenic stimulus	-0.477550204217	4	-0.18704031605	1000.0	965.0	35.0	0.07	-1.70083026358
GO:0002864	regulation of acute inflammatory response to antigenic stimulus	0.109359833713	239	0.127515757751	1000.0	790.0	210.0	0.42	-0.822420672498
GO:0002865	negative regulation of acute inflammatory response to antigenic stimulus	0.119349791806	235	0.132869903688	1000.0	724.0	276.0	0.552	-0.609486145641
GO:0002866	positive regulation of acute inflammatory response to antigenic stimulus	-0.477550204217	4	-0.18704031605	1000.0	965.0	35.0	0.07	-1.70083026358
GO:0002883	regulation of hypersensitivity	0.109359833713	239	0.127515757751	1000.0	790.0	210.0	0.42	-0.822420672498
GO:0002884	negative regulation of hypersensitivity	0.119349791806	235	0.132869903688	1000.0	724.0	276.0	0.552	-0.609486145641
GO:0002885	positive regulation of hypersensitivity	-0.477550204217	4	-0.18704031605	1000.0	965.0	35.0	0.07	-1.70083026358
GO:0002886	regulation of myeloid leukocyte mediated immunity	-0.221945424438	17	-0.0760844674696	1000.0	950.0	50.0	0.1	-1.67044944419
GO:0002888	positive regulation of myeloid leukocyte mediated immunity	-0.477550204217	4	-0.18704031605	1000.0	965.0	35.0	0.07	-1.70083026358
GO:0002889	regulation of immunoglobulin mediated immune response	-0.0625070103343	190	-0.0090384276038	1000.0	977.0	23.0	0.046	-2.06132445528
GO:0002890	negative regulation of immunoglobulin mediated immune response	0.292302367334	22	0.161728854258	1000.0	27.0	973.0	0.054	1.88611123873
GO:0002891	positive regulation of immunoglobulin mediated immune response	-0.477550204217	4	-0.18704031605	1000.0	965.0	35.0	0.07	-1.70083026358
GO:0002892	regulation of type II hypersensitivity	-0.477550204217	4	-0.18704031605	1000.0	965.0	35.0	0.07	-1.70083026358
GO:0002894	positive regulation of type II hypersensitivity	-0.477550204217	4	-0.18704031605	1000.0	965.0	35.0	0.07	-1.70083026358
GO:0002895	regulation of central B cell tolerance induction	0.292302367334	22	0.161728854258	1000.0	27.0	973.0	0.054	1.88611123873
GO:0002897	positive regulation of central B cell tolerance induction	0.292302367334	22	0.161728854258	1000.0	27.0	973.0	0.054	1.88611123873
GO:0002902	regulation of B cell apoptosis	-0.282710250312	9	-0.14482152371	1000.0	910.0	90.0	0.18	-1.28041542821
GO:0002903	negative regulation of B cell apoptosis	-0.282710250312	9	-0.14482152371	1000.0	910.0	90.0	0.18	-1.28041542821
GO:0002920	regulation of humoral immune response	0.3080123447	23	0.164130725563	1000.0	14.0	986.0	0.028	2.13893679598
GO:0002921	negative regulation of humoral immune response	0.292302367334	22	0.161728854258	1000.0	27.0	973.0	0.054	1.88611123873
GO:0002923	regulation of humoral immune response mediated by circulating immunoglobulin	0.292302367334	22	0.161728854258	1000.0	27.0	973.0	0.054	1.88611123873
GO:0002924	negative regulation of humoral immune response mediated by circulating immunoglobulin	0.292302367334	22	0.161728854258	1000.0	27.0	973.0	0.054	1.88611123873
GO:0003001	generation of a signal involved in cell-cell signaling	0.0394735327719	475	0.0739680645576	1000.0	982.0	18.0	0.036	-2.19050623544
GO:0003002	regionalization	0.0287187366406	939	0.00456729411043	1000.0	15.0	985.0	0.03	2.21207243418
GO:0003006	reproductive developmental process	0.0233021241395	434	0.0130151953653	1000.0	259.0	741.0	0.518	0.635385803483
GO:0003007	heart morphogenesis	0.0597684682651	312	0.0450481318561	1000.0	223.0	777.0	0.446	0.773895577102
GO:0003008	system process	0.0198883362806	6919	0.0171291694734	1000.0	264.0	736.0	0.528	0.68151574319
GO:0003009	skeletal muscle contraction	0.115091565963	9	0.0392400418354	1000.0	251.0	749.0	0.502	0.693029596618
GO:0003011	involuntary skeletal muscle contraction	-0.138036218324	3	-0.162528744504	1000.0	433.0	567.0	0.866	0.124535106538
GO:0003012	muscle system process	0.0305534847893	1678	0.0323957188335	1000.0	610.0	390.0	0.78	-0.235978841488
GO:0003013	circulatory system process	0.0833873978761	890	0.0621709985361	1000.0	39.0	961.0	0.078	1.8152936835
GO:0003014	renal system process	0.0415194071161	190	0.0629034788317	1000.0	832.0	168.0	0.336	-0.942626159333
GO:0003015	heart process	0.0194474486403	3	-0.163907178997	1000.0	157.0	843.0	0.314	1.0281368765
GO:0003016	respiratory system process	-0.138036218324	3	-0.162528744504	1000.0	433.0	567.0	0.866	0.124535106538
GO:0003018	vascular process in circulatory system	0.0647148681266	307	0.0414862929137	1000.0	109.0	891.0	0.218	1.22406282152
GO:0003032	detection of oxygen	-0.243977580277	1	-0.190537313921	1000.0	513.0	441.0	0.974	-0.172551745227
GO:0003044	regulation of systemic arterial blood pressure mediated by a chemical signal	-0.0091064139708	31	0.0145268693463	1000.0	658.0	342.0	0.684	-0.400362351052
GO:0003057	regulation of the force of heart contraction by chemical signal	0.0816603084481	48	0.0627380885828	1000.0	343.0	657.0	0.686	0.417448684886
GO:0003071	renal system process involved in regulation of systemic arterial blood pressure	-0.135633148016	19	-0.0359264031409	1000.0	893.0	107.0	0.214	-1.26447590681
GO:0003072	renal control of peripheral vascular resistance involved in regulation of systemic arterial blood pressure	-0.00733826032113	6	-0.0215899213313	1000.0	438.0	562.0	0.876	0.131258487768
GO:0003073	regulation of systemic arterial blood pressure	-0.0091064139708	31	0.0145268693463	1000.0	658.0	342.0	0.684	-0.400362351052
GO:0003078	regulation of natriuresis	-0.00733826032113	6	-0.0215899213313	1000.0	438.0	562.0	0.876	0.131258487768
GO:0003081	regulation of systemic arterial blood pressure by renin-angiotensin	0.0875607360837	16	0.0332686612479	1000.0	235.0	765.0	0.47	0.724803195252
GO:0003084	positive regulation of systemic arterial blood pressure	-0.194846173107	13	-0.0425432408991	1000.0	935.0	65.0	0.13	-1.48186545466
GO:0003085	negative regulation of systemic arterial blood pressure	-0.114470143403	80	-0.0865854653261	1000.0	772.0	228.0	0.456	-0.783940790683
GO:0003091	renal water homeostasis	-0.0871013910335	4	-0.10943864951	1000.0	436.0	564.0	0.872	0.178819153288
GO:0003108	negative regulation of the force of heart contraction by chemical signal	0.0816603084481	48	0.0627380885828	1000.0	343.0	657.0	0.686	0.417448684886
GO:0005513	detection of calcium ion	0.0999590587739	123	0.0329449101072	1000.0	8.0	992.0	0.016	2.43235503664
GO:0005975	carbohydrate metabolic process	-0.0180385236106	5118	-0.0265317993011	1000.0	36.0	964.0	0.072	1.82047908213
GO:0005976	polysaccharide metabolic process	-0.0460080879423	464	-0.0580872822912	1000.0	202.0	798.0	0.404	0.825857800848
GO:0005977	glycogen metabolic process	-0.0111413343136	280	-0.0716647480145	1000.0	1.0	999.0	0.002	3.16355889083
GO:0005978	glycogen biosynthetic process	0.00163409082626	84	-0.0669159215682	1000.0	26.0	974.0	0.052	2.04217378673
GO:0005979	regulation of glycogen biosynthetic process	0.0305195452556	30	0.0695240567152	1000.0	736.0	264.0	0.528	-0.610471420084
GO:0005980	glycogen catabolic process	0.103466163551	14	-0.0761587110071	1000.0	15.0	985.0	0.03	2.19372580369
GO:0005981	regulation of glycogen catabolic process	0.0376157639845	44	0.0925142398952	1000.0	890.0	110.0	0.22	-1.19294614701
GO:0005984	disaccharide metabolic process	0.0664332867576	121	0.0418497222337	1000.0	206.0	794.0	0.412	0.822645171452
GO:0005985	sucrose metabolic process	-0.138036218324	3	-0.162528744504	1000.0	433.0	567.0	0.866	0.124535106538
GO:0005988	lactose metabolic process	0.0646815127187	110	0.0454395503089	1000.0	274.0	726.0	0.548	0.625514472722
GO:0005989	lactose biosynthetic process	0.0646815127187	110	0.0454395503089	1000.0	274.0	726.0	0.548	0.625514472722
GO:0005996	monosaccharide metabolic process	-0.0271226661034	1667	-0.0201463210093	1000.0	804.0	196.0	0.392	-0.858964259533
GO:0006000	fructose metabolic process	0.00352421216365	157	0.0121795810422	1000.0	613.0	387.0	0.774	-0.323762093901
GO:0006002	fructose 6-phosphate metabolic process	-0.00865087662171	23	-0.0338959432878	1000.0	355.0	645.0	0.71	0.387051806724
GO:0006003	fructose 2,6-bisphosphate metabolic process	0.0194083860642	115	0.0376366122588	1000.0	703.0	297.0	0.594	-0.551652279577
GO:0006004	fucose metabolic process	-0.0578109913425	208	-0.0391486653323	1000.0	781.0	219.0	0.438	-0.759662373993
GO:0006005	L-fucose biosynthetic process	-0.222232719274	22	-0.0892163900387	1000.0	963.0	37.0	0.074	-1.76086337475
GO:0006006	glucose metabolic process	-0.0431120225636	1023	-0.0277032865908	1000.0	934.0	66.0	0.132	-1.49445529915
GO:0006007	glucose catabolic process	-0.0739670556147	621	-0.0593632857361	1000.0	874.0	126.0	0.252	-1.12265484594
GO:0006010	glucose 6-phosphate utilization	-0.0643939244325	40	-0.0764881352815	1000.0	397.0	603.0	0.794	0.270651297036
GO:0006011	UDP-glucose metabolic process	-0.00859953555025	2	-0.0334987982993	1000.0	496.0	499.0	1	0.112947243293
GO:0006012	galactose metabolic process	0.0558817911404	202	0.0216413723304	1000.0	93.0	907.0	0.186	1.35973901613
GO:0006013	mannose metabolic process	-0.0874442717558	76	-0.106258557002	1000.0	318.0	682.0	0.636	0.460453745519
GO:0006014	D-ribose metabolic process	-0.03942987448	13	-0.0816962748622	1000.0	312.0	688.0	0.624	0.491414080774
GO:0006020	inositol metabolic process	0.0328985635935	146	0.0481764542623	1000.0	711.0	289.0	0.578	-0.516907381491
GO:0006021	inositol biosynthetic process	0.15347801144	12	0.139613549258	1000.0	465.0	535.0	0.93	0.137835061297
GO:0006022	aminoglycan metabolic process	-0.0406485068374	567	-0.0457012907605	1000.0	365.0	635.0	0.73	0.351657385471
GO:0006023	aminoglycan biosynthetic process	-0.0932033877679	307	-0.076053868257	1000.0	817.0	183.0	0.366	-0.889992474198
GO:0006024	glycosaminoglycan biosynthetic process	-0.0932033877679	307	-0.076053868257	1000.0	817.0	183.0	0.366	-0.889992474198
GO:0006026	aminoglycan catabolic process	-0.10994472096	67	-0.192523026445	1000.0	30.0	970.0	0.06	1.92174062864
GO:0006027	glycosaminoglycan catabolic process	-0.10994472096	67	-0.192523026445	1000.0	30.0	970.0	0.06	1.92174062864
GO:0006029	proteoglycan metabolic process	-0.0124550850919	333	-0.0118981790544	1000.0	523.0	477.0	0.954	-0.0323822255556
GO:0006030	chitin metabolic process	-0.0962159062402	53	-0.0669129896666	1000.0	752.0	248.0	0.496	-0.6669381021
GO:0006032	chitin catabolic process	-0.0962159062402	53	-0.0669129896666	1000.0	752.0	248.0	0.496	-0.6669381021
GO:0006040	amino sugar metabolic process	-0.132287772028	144	-0.0696350026049	1000.0	998.0	2.0	0.004	-2.44883426974
GO:0006041	glucosamine metabolic process	-0.131062570698	117	-0.0809608510361	1000.0	960.0	40.0	0.08	-1.73010796684
GO:0006043	glucosamine catabolic process	-0.0962159062402	53	-0.0669129896666	1000.0	752.0	248.0	0.496	-0.6669381021
GO:0006044	N-acetylglucosamine metabolic process	-0.131062570698	117	-0.0809608510361	1000.0	960.0	40.0	0.08	-1.73010796684
GO:0006046	N-acetylglucosamine catabolic process	-0.0962159062402	53	-0.0669129896666	1000.0	752.0	248.0	0.496	-0.6669381021
GO:0006047	UDP-N-acetylglucosamine metabolic process	-0.127193065766	6	0.0751709725377	1000.0	897.0	103.0	0.206	-1.33828619057
GO:0006050	mannosamine metabolic process	-0.458516598696	2	-0.220863442964	1000.0	847.0	153.0	0.306	-0.9890596091
GO:0006051	N-acetylmannosamine metabolic process	-0.458516598696	2	-0.220863442964	1000.0	847.0	153.0	0.306	-0.9890596091
GO:0006054	N-acetylneuraminate metabolic process	-0.241000711526	6	-0.151879859382	1000.0	752.0	248.0	0.496	-0.716453910327
GO:0006063	uronic acid metabolic process	-0.188044235737	11	0.00206666723423	1000.0	989.0	11.0	0.022	-2.37927895197
GO:0006065	UDP-glucuronate biosynthetic process	-0.00859953555025	2	-0.0334987982993	1000.0	496.0	499.0	1	0.112947243293
GO:0006066	cellular alcohol metabolic process	-0.019690587762	3082	-0.0182980900993	1000.0	579.0	421.0	0.842	-0.229699786088
GO:0006067	ethanol metabolic process	-0.209008164247	25	-0.0676342394973	1000.0	989.0	11.0	0.022	-2.25293637266
GO:0006069	ethanol oxidation	-0.209008164247	25	-0.0676342394973	1000.0	989.0	11.0	0.022	-2.25293637266
GO:0006071	glycerol metabolic process	0.0852687604306	145	0.0794125368738	1000.0	412.0	588.0	0.824	0.220849451282
GO:0006072	glycerol-3-phosphate metabolic process	0.102002410196	94	0.109183042079	1000.0	578.0	422.0	0.844	-0.23317626554
GO:0006073	cellular glucan metabolic process	-0.0111413343136	280	-0.0716647480145	1000.0	1.0	999.0	0.002	3.16355889083
GO:0006081	cellular aldehyde metabolic process	0.0858924690314	80	-0.0824145259369	1000.0	0.0	1000.0	0.0	4.36180923371
GO:0006082	organic acid metabolic process	-0.00117770515402	4554	-0.0136743316354	1000.0	4.0	996.0	0.008	2.58055971845
GO:0006083	acetate metabolic process	0.0479686149972	24	0.0812418868658	1000.0	689.0	311.0	0.622	-0.519273183523
GO:0006084	acetyl-CoA metabolic process	-0.0914606470206	257	-0.130065315659	1000.0	43.0	957.0	0.086	1.72867993802
GO:0006085	acetyl-CoA biosynthetic process	0.072309609614	19	-0.161543418728	1000.0	6.0	994.0	0.012	2.99146632859
GO:0006090	pyruvate metabolic process	0.0481418296611	174	0.0240179253022	1000.0	156.0	844.0	0.312	1.0345224529
GO:0006091	generation of precursor metabolites and energy	-0.0421665428857	1591	-0.0522452414022	1000.0	121.0	879.0	0.242	1.21191080598
GO:0006094	gluconeogenesis	0.0266293458686	159	0.0324688887808	1000.0	598.0	402.0	0.804	-0.248318588382
GO:0006096	glycolysis	-0.0527612526609	328	-0.0596424639581	1000.0	345.0	655.0	0.69	0.397520368249
GO:0006097	glyoxylate cycle	-0.00933156377993	15	-0.010977513531	1000.0	482.0	518.0	0.964	0.0200473418366
GO:0006098	pentose-phosphate shunt	-0.0950084368447	289	-0.059287502716	1000.0	965.0	35.0	0.07	-1.79263885186
GO:0006099	tricarboxylic acid cycle	-0.103451907158	244	-0.126476011672	1000.0	160.0	840.0	0.32	0.999879609377
GO:0006101	citrate metabolic process	-0.0475268754244	33	-0.115201051777	1000.0	140.0	860.0	0.28	1.13317556216
GO:0006102	isocitrate metabolic process	-0.0648518511972	42	-0.0775318894011	1000.0	388.0	612.0	0.776	0.263386017252
GO:0006104	succinyl-CoA metabolic process	-0.0686974992548	23	0.0112379701952	1000.0	900.0	100.0	0.2	-1.27439171715
GO:0006105	succinate metabolic process	0.0112285050425	30	0.0606490125216	1000.0	809.0	191.0	0.382	-0.904992322992
GO:0006107	oxaloacetate metabolic process	-0.0213381291292	2	-0.104045511808	1000.0	310.0	690.0	0.62	0.462298989146
GO:0006108	malate metabolic process	-0.32050532965	10	-0.173469948359	1000.0	881.0	119.0	0.238	-1.18402990622
GO:0006109	regulation of carbohydrate metabolic process	0.0502212310093	299	-0.000410087630658	1000.0	5.0	995.0	0.01	2.72646187232
GO:0006110	regulation of glycolysis	0.0949648232341	172	0.0575991079643	1000.0	51.0	949.0	0.102	1.62203161694
GO:0006111	regulation of gluconeogenesis	-0.00889670271435	107	-0.0880250443644	1000.0	7.0	993.0	0.014	2.38314034966
GO:0006112	energy reserve metabolic process	-0.0318283982	345	-0.0601270327582	1000.0	50.0	950.0	0.1	1.60892948626
GO:0006114	glycerol biosynthetic process	-0.667894509739	1	-0.133480091735	1000.0	922.0	28.0	0.156	-1.60239874838
GO:0006119	oxidative phosphorylation	0.120144454868	21	-0.0135730505125	1000.0	27.0	973.0	0.054	1.98370593237
GO:0006120	mitochondrial electron transport, NADH to ubiquinone	-0.0655024129904	139	-0.0649238557982	1000.0	511.0	489.0	0.978	-0.0213687723987
GO:0006122	mitochondrial electron transport, ubiquinol to cytochrome c	-0.0885734329364	26	-0.170721147161	1000.0	115.0	885.0	0.23	1.21188214198
GO:0006123	mitochondrial electron transport, cytochrome c to oxygen	-0.0521101452544	104	-0.158492295783	1000.0	1.0	999.0	0.002	2.95806828356
GO:0006139	nucleobase, nucleoside, nucleotide and nucleic acid metabolic process	0.00249941904407	36207	-0.00436818274303	1000.0	0.0	1000.0	0.0	4.06223130316
GO:0006140	regulation of nucleotide metabolic process	0.0161918642614	1112	0.0131719104304	1000.0	375.0	625.0	0.75	0.324306929182
GO:0006144	purine base metabolic process	-0.132217870364	98	-0.16604032614	1000.0	162.0	838.0	0.324	1.00562291099
GO:0006152	purine nucleoside catabolic process	0.0992029093072	10	-0.0728061214965	1000.0	42.0	958.0	0.084	1.72654051271
GO:0006154	adenosine catabolic process	0.168549071281	4	-0.044261250121	1000.0	96.0	904.0	0.192	1.26584737804
GO:0006163	purine nucleotide metabolic process	-0.0667947262763	563	-0.0701656644935	1000.0	401.0	599.0	0.802	0.241813031413
GO:0006164	purine nucleotide biosynthetic process	-0.0671601343585	346	-0.077502398769	1000.0	264.0	736.0	0.528	0.617615942013
GO:0006166	purine ribonucleoside salvage	-0.0564202848814	20	0.0360067365733	1000.0	901.0	99.0	0.198	-1.24348676099
GO:0006167	AMP biosynthetic process	-0.19858346326	6	-0.0537623926476	1000.0	863.0	137.0	0.274	-1.09641727042
GO:0006168	adenine salvage	0.135236326167	10	0.144628005999	1000.0	534.0	466.0	0.932	-0.0852333773477
GO:0006171	cAMP biosynthetic process	-0.0196032153266	416	-0.0289283649781	1000.0	291.0	709.0	0.582	0.57317756209
GO:0006172	ADP biosynthetic process	0.0974215008829	32	-0.00015880701167	1000.0	38.0	962.0	0.076	1.79820818951
GO:0006173	dADP biosynthetic process	0.0974215008829	32	-0.00015880701167	1000.0	38.0	962.0	0.076	1.79820818951
GO:0006177	GMP biosynthetic process	-0.24849993678	10	-0.154080974801	1000.0	777.0	223.0	0.446	-0.777793143219
GO:0006182	cGMP biosynthetic process	0.0753739727304	92	0.000771382653639	1000.0	2.0	998.0	0.004	2.55770218838
GO:0006183	GTP biosynthetic process	-0.112585547821	26	-0.0733842897644	1000.0	751.0	249.0	0.498	-0.697339445224
GO:0006188	IMP biosynthetic process	-0.230451997403	32	-0.174702774875	1000.0	812.0	188.0	0.376	-0.909737532145
GO:0006189	'de novo' IMP biosynthetic process	-0.230451997403	32	-0.174702774875	1000.0	812.0	188.0	0.376	-0.909737532145
GO:0006195	purine nucleotide catabolic process	-0.0485869946823	100	-0.063974782974	1000.0	320.0	680.0	0.64	0.447119199343
GO:0006196	AMP catabolic process	-0.107798434262	10	-0.101437129334	1000.0	500.0	500.0	1.0	-0.0609604686394
GO:0006200	ATP catabolic process	0.00561309350022	48	-0.0484669785196	1000.0	134.0	866.0	0.268	1.100182991
GO:0006206	pyrimidine base metabolic process	-0.0978781886255	102	-0.0883010643293	1000.0	610.0	390.0	0.78	-0.299832658731
GO:0006207	'de novo' pyrimidine base biosynthetic process	-0.252114442457	17	-0.101980896748	1000.0	972.0	28.0	0.056	-1.81501216629
GO:0006213	pyrimidine nucleoside metabolic process	-0.03699859472	44	-0.0532727483987	1000.0	383.0	617.0	0.766	0.354031036634
GO:0006216	cytidine catabolic process	-0.0351158370679	13	-0.0766764052222	1000.0	268.0	732.0	0.536	0.595471073433
GO:0006220	pyrimidine nucleotide metabolic process	-0.0564645979203	228	-0.0661212291182	1000.0	328.0	672.0	0.656	0.448079149053
GO:0006221	pyrimidine nucleotide biosynthetic process	-0.0654920917759	130	-0.0921483222703	1000.0	181.0	819.0	0.362	0.957354549861
GO:0006222	UMP biosynthetic process	-0.191976117147	15	-0.100330696758	1000.0	857.0	143.0	0.286	-1.08680179943
GO:0006228	UTP biosynthetic process	-0.112585547821	26	-0.0733842897644	1000.0	751.0	249.0	0.498	-0.697339445224
GO:0006233	dTDP biosynthetic process	0.0742827640313	18	-0.0471688855202	1000.0	54.0	946.0	0.108	1.58057955747
GO:0006235	dTTP biosynthetic process	0.0742827640313	18	-0.0471688855202	1000.0	54.0	946.0	0.108	1.58057955747
GO:0006241	CTP biosynthetic process	-0.118675620605	29	-0.0753373745446	1000.0	780.0	220.0	0.44	-0.788613464835
GO:0006244	pyrimidine nucleotide catabolic process	0.000161655547371	67	-0.00474860379374	1000.0	461.0	539.0	0.922	0.113576015991
GO:0006256	UDP catabolic process	0.0467705641956	35	0.0462826265935	1000.0	504.0	496.0	0.992	0.00815038923083
GO:0006259	DNA metabolic process	-0.00937162639496	4057	-0.0251785626493	1000.0	2.0	998.0	0.004	2.95300264139
GO:0006260	DNA replication	-0.0147149863353	1594	-0.0289141784048	1000.0	37.0	963.0	0.074	1.74169762673
GO:0006261	DNA-dependent DNA replication	-0.16160698901	58	-0.107735528287	1000.0	897.0	103.0	0.206	-1.25656451847
GO:0006264	mitochondrial DNA replication	0.225055986106	6	0.171682792413	1000.0	367.0	633.0	0.734	0.380511428537
GO:0006265	DNA topological change	0.0748985070435	17	0.026771333043	1000.0	265.0	735.0	0.53	0.644360896393
GO:0006266	DNA ligation	0.114865946134	44	0.0177393200616	1000.0	28.0	972.0	0.056	1.89981444276
GO:0006268	DNA unwinding during replication	0.133452615297	124	0.0559214445616	1000.0	5.0	995.0	0.01	2.59978713603
GO:0006269	DNA replication, synthesis of RNA primer	-0.0593133902903	4	-0.153158811783	1000.0	261.0	739.0	0.522	0.586385795216
GO:0006270	DNA replication initiation	-0.0275667009747	54	-0.0568344007939	1000.0	270.0	730.0	0.54	0.634801805794
GO:0006271	DNA strand elongation during DNA replication	-0.126293112667	4	-0.26116839358	1000.0	232.0	768.0	0.464	0.768508835387
GO:0006272	leading strand elongation	-0.511578792898	1	-0.283791214077	1000.0	618.0	345.0	0.764	-0.552817219437
GO:0006273	lagging strand elongation	-0.511578792898	1	-0.283791214077	1000.0	618.0	345.0	0.764	-0.552817219437
GO:0006275	regulation of DNA replication	0.0590487620756	586	0.042215309274	1000.0	119.0	881.0	0.238	1.22952625382
GO:0006278	RNA-dependent DNA replication	-0.0862521281342	192	-0.143224092941	1000.0	11.0	989.0	0.022	2.29687939943
GO:0006281	DNA repair	-0.0308886628154	2105	-0.043014096345	1000.0	64.0	936.0	0.128	1.56792378733
GO:0006282	regulation of DNA repair	-0.0618463489301	191	-0.0793948730438	1000.0	237.0	763.0	0.474	0.713610071922
GO:0006283	transcription-coupled nucleotide-excision repair	0.0589594372355	11	-0.0901103353399	1000.0	61.0	939.0	0.122	1.53999187839
GO:0006284	base-excision repair	-0.143042315107	98	-0.127113705648	1000.0	669.0	331.0	0.662	-0.447675735098
GO:0006285	base-excision repair, AP site formation	-0.0773716484652	64	-0.0762738078195	1000.0	521.0	479.0	0.958	-0.0253794664468
GO:0006287	base-excision repair, gap-filling	0.225055986106	6	0.171682792413	1000.0	367.0	633.0	0.734	0.380511428537
GO:0006288	base-excision repair, DNA ligation	0.143794794932	38	0.0452915133961	1000.0	35.0	965.0	0.07	1.80687582923
GO:0006289	nucleotide-excision repair	-0.103935208485	154	-0.0776038896701	1000.0	824.0	176.0	0.352	-0.948389360375
GO:0006295	nucleotide-excision repair, DNA incision, 3'-to lesion	-0.240712516183	6	-0.0556991232789	1000.0	892.0	108.0	0.216	-1.23620436778
GO:0006296	nucleotide-excision repair, DNA incision, 5'-to lesion	-0.240712516183	6	-0.0556991232789	1000.0	892.0	108.0	0.216	-1.23620436778
GO:0006297	nucleotide-excision repair, DNA gap filling	-0.176031455928	93	-0.141085747781	1000.0	861.0	139.0	0.278	-1.0684795516
GO:0006298	mismatch repair	-0.02648098511	123	-0.0220179822286	1000.0	547.0	453.0	0.906	-0.149601450956
GO:0006301	postreplication repair	-0.0549847326032	114	-0.0782665057915	1000.0	242.0	758.0	0.484	0.724364184076
GO:0006302	double-strand break repair	-0.108155628933	223	-0.11831412634	1000.0	331.0	669.0	0.662	0.416414501597
GO:0006303	double-strand break repair via nonhomologous end joining	-0.284838608973	28	-0.219827161747	1000.0	807.0	193.0	0.386	-0.89676279421
GO:0006304	DNA modification	0.0155027129162	310	0.0115775156725	1000.0	394.0	606.0	0.788	0.192694673726
GO:0006305	DNA alkylation	0.0406867761463	243	0.0354152109394	1000.0	407.0	593.0	0.814	0.238355341581
GO:0006306	DNA methylation	0.0406867761463	243	0.0354152109394	1000.0	407.0	593.0	0.814	0.238355341581
GO:0006308	DNA catabolic process	-0.0986090333113	316	-0.0931947571116	1000.0	628.0	372.0	0.744	-0.294414019718
GO:0006309	DNA fragmentation during apoptosis	-0.0723881432264	120	-0.0613573245022	1000.0	659.0	341.0	0.682	-0.373305561131
GO:0006310	DNA recombination	-0.0105393938691	843	-0.0218048105126	1000.0	186.0	814.0	0.372	0.894500609339
GO:0006312	mitotic recombination	0.0506609034467	21	0.0469779443645	1000.0	491.0	509.0	0.982	0.0489055389847
GO:0006313	transposition, DNA-mediated	0.244301379967	6	0.137195679355	1000.0	213.0	787.0	0.426	0.809733716749
GO:0006323	DNA packaging	-0.0585426633788	203	-0.0488789537802	1000.0	682.0	318.0	0.636	-0.409618521366
GO:0006325	establishment or maintenance of chromatin architecture	-0.00279270714438	3622	-0.00154090956912	1000.0	591.0	409.0	0.818	-0.220529907013
GO:0006333	chromatin assembly or disassembly	0.0164514615838	532	0.0418747907874	1000.0	957.0	43.0	0.086	-1.66614085025
GO:0006334	nucleosome assembly	-0.0537093985961	517	-0.0590796074992	1000.0	358.0	642.0	0.716	0.357027127628
GO:0006335	DNA replication-dependent nucleosome assembly	-0.00706852515395	11	0.00635910938894	1000.0	547.0	453.0	0.906	-0.133806805316
GO:0006337	nucleosome disassembly	0.0289848864142	129	0.00120089126781	1000.0	170.0	830.0	0.34	0.978814040822
GO:0006338	chromatin remodeling	0.019512987234	412	0.0146496064606	1000.0	391.0	609.0	0.782	0.303794244551
GO:0006342	chromatin silencing	0.0526120684773	159	0.0214567740229	1000.0	127.0	873.0	0.254	1.14637105093
GO:0006345	loss of chromatin silencing	0.130357851593	50	0.0564006276704	1000.0	62.0	938.0	0.124	1.51751090314
GO:0006346	methylation-dependent chromatin silencing	-0.0857714965656	14	-0.0160678604992	1000.0	783.0	217.0	0.434	-0.757467502563
GO:0006348	chromatin silencing at telomere	0.251685768122	12	0.130160139362	1000.0	147.0	853.0	0.294	1.07034236988
GO:0006349	genetic imprinting	0.103155381036	63	0.124277494198	1000.0	689.0	311.0	0.622	-0.496228988322
GO:0006350	transcription	0.0156210371071	24990	0.00992946720172	1000.0	1.0	999.0	0.002	2.83017463358
GO:0006351	transcription, DNA-dependent	0.0142172272867	3240	0.0132759923234	1000.0	437.0	563.0	0.874	0.158961253874
GO:0006352	transcription initiation	-0.00127194891352	657	-0.0163634493492	1000.0	116.0	884.0	0.232	1.15772080403
GO:0006353	transcription termination	-0.00293538499349	70	0.043103625445	1000.0	888.0	112.0	0.224	-1.21162182281
GO:0006354	RNA elongation	-0.0498341139189	300	-0.0735939865203	1000.0	109.0	891.0	0.218	1.21555180829
GO:0006355	regulation of transcription, DNA-dependent	0.0164880687857	27673	0.0110564682438	1000.0	3.0	997.0	0.006	2.78357948286
GO:0006356	regulation of transcription from RNA polymerase I promoter	0.0807060808905	74	0.0851815601466	1000.0	560.0	440.0	0.88	-0.108371574118
GO:0006357	regulation of transcription from RNA polymerase II promoter	0.0162327459517	5931	0.00925198510126	1000.0	44.0	956.0	0.088	1.68984350407
GO:0006358	regulation of transcription from RNA polymerase II promoter, global	3.24916686305e-05	46	0.0678248011368	1000.0	934.0	66.0	0.132	-1.54093187283
GO:0006359	regulation of transcription from RNA polymerase III promoter	-0.0643953223552	40	-0.0422454432592	1000.0	680.0	320.0	0.64	-0.433603239815
GO:0006360	transcription from RNA polymerase I promoter	-0.1562727344	17	-0.0516086497479	1000.0	881.0	119.0	0.238	-1.16948590142
GO:0006361	transcription initiation from RNA polymerase I promoter	0.00687843749089	66	0.0420475242631	1000.0	813.0	187.0	0.374	-0.89786426592
GO:0006364	rRNA processing	-0.0434866014833	358	-0.066770698231	1000.0	98.0	902.0	0.196	1.22784963246
GO:0006366	transcription from RNA polymerase II promoter	0.019356230629	2838	0.0170789137038	1000.0	355.0	645.0	0.71	0.359086489654
GO:0006367	transcription initiation from RNA polymerase II promoter	-0.00725340520523	467	-0.0227560717519	1000.0	154.0	846.0	0.308	1.01300907297
GO:0006368	RNA elongation from RNA polymerase II promoter	-0.05451565899	269	-0.0806433595103	1000.0	99.0	901.0	0.198	1.26060964794
GO:0006370	mRNA capping	0.0206839151709	67	-0.018284988925	1000.0	145.0	855.0	0.29	1.09267953117
GO:0006376	mRNA splice site selection	-0.059904089645	166	-0.102477251436	1000.0	60.0	940.0	0.12	1.59818721328
GO:0006378	mRNA polyadenylation	-0.0881568979661	72	-0.101800200054	1000.0	360.0	640.0	0.72	0.340564060779
GO:0006379	mRNA cleavage	-0.270867335004	34	-0.150699446192	1000.0	979.0	21.0	0.042	-2.01758947002
GO:0006383	transcription from RNA polymerase III promoter	-0.0181988091602	174	-0.000951018779311	1000.0	725.0	275.0	0.55	-0.692786291924
GO:0006384	transcription initiation from RNA polymerase III promoter	0.0299250263532	36	0.0125126333346	1000.0	375.0	625.0	0.75	0.30591147619
GO:0006390	transcription from mitochondrial promoter	-0.0969789330758	14	-0.0219770511195	1000.0	819.0	181.0	0.362	-0.893781214225
GO:0006393	termination of mitochondrial transcription	-0.164863455986	4	0.0605292949468	1000.0	915.0	85.0	0.17	-1.40186694032
GO:0006396	RNA processing	-0.0268352211084	4885	-0.0391924676339	1000.0	3.0	997.0	0.006	2.50592044636
GO:0006397	mRNA processing	-0.0273792387486	3478	-0.0446346880009	1000.0	0.0	1000.0	0.0	2.91819573982
GO:0006398	histone mRNA 3'-end processing	-0.42165185578	2	-0.0817346101367	1000.0	964.0	36.0	0.072	-1.73624511198
GO:0006399	tRNA metabolic process	-0.0430160908984	782	-0.0450174874409	1000.0	422.0	578.0	0.844	0.162396825958
GO:0006400	tRNA modification	-0.241392584188	46	-0.112978928322	1000.0	994.0	6.0	0.012	-2.65933465659
GO:0006401	RNA catabolic process	-0.029594498951	662	-0.0798908385121	1000.0	1.0	999.0	0.002	3.49098954288
GO:0006402	mRNA catabolic process	-0.0573187577672	443	-0.0800653927139	1000.0	109.0	891.0	0.218	1.30845798918
GO:0006403	RNA localization	0.0292874059521	32	0.0580504324176	1000.0	676.0	324.0	0.648	-0.432177445658
GO:0006405	RNA export from nucleus	-0.0239370893666	348	-0.0552859449014	1000.0	42.0	958.0	0.084	1.71612197379
GO:0006406	mRNA export from nucleus	-0.00751744216438	290	-0.0470009886526	1000.0	23.0	977.0	0.046	2.00766184253
GO:0006407	rRNA export from nucleus	-0.081031808178	26	-0.0502464170701	1000.0	667.0	333.0	0.666	-0.433179419622
GO:0006408	snRNA export from nucleus	-0.231078927258	18	-0.164400728473	1000.0	805.0	195.0	0.39	-0.848423333291
GO:0006410	transcription, RNA-dependent	-0.0937736371988	72	-0.00236307731739	1000.0	992.0	8.0	0.016	-2.32106379176
GO:0006412	translation	-0.0757011447709	2118	-0.0665338007579	1000.0	882.0	118.0	0.236	-1.22983409648
GO:0006413	translational initiation	-0.0617912169936	335	-0.0927888519176	1000.0	46.0	954.0	0.092	1.67898241085
GO:0006414	translational elongation	-0.0868384860269	583	-0.0308249725488	1000.0	1000.0	0.0	0.0	-4.05158426041
GO:0006415	translational termination	-0.105332794372	34	-0.105419865663	1000.0	488.0	512.0	0.976	0.00143533877329
GO:0006417	regulation of translation	-0.0355725269794	1474	-0.019843163417	1000.0	967.0	33.0	0.066	-1.83578031244
GO:0006418	tRNA aminoacylation for protein translation	-0.0154129421184	451	-0.0127087526528	1000.0	552.0	448.0	0.896	-0.172401678371
GO:0006419	alanyl-tRNA aminoacylation	0.159325812034	26	0.102755292242	1000.0	174.0	826.0	0.348	0.943206943666
GO:0006420	arginyl-tRNA aminoacylation	0.0258957027099	26	-0.0612213334935	1000.0	78.0	922.0	0.156	1.44572512834
GO:0006421	asparaginyl-tRNA aminoacylation	-0.436681056078	1	-0.123490520179	1000.0	858.0	133.0	0.284	-1.07168293951
GO:0006422	aspartyl-tRNA aminoacylation	0.117405117837	49	0.0790111013617	1000.0	221.0	779.0	0.442	0.784315107941
GO:0006423	cysteinyl-tRNA aminoacylation	0.126988250707	6	-0.123148753845	1000.0	24.0	976.0	0.048	1.94950586943
GO:0006424	glutamyl-tRNA aminoacylation	-0.0475567701175	2	0.00132460887592	1000.0	582.0	418.0	0.836	-0.180884404623
GO:0006425	glutaminyl-tRNA aminoacylation	-0.0475567701175	2	0.00132460887592	1000.0	582.0	418.0	0.836	-0.180884404623
GO:0006426	glycyl-tRNA aminoacylation	-0.0474623184372	13	0.0262423682426	1000.0	822.0	178.0	0.356	-0.92837009704
GO:0006427	histidyl-tRNA aminoacylation	-0.216690131652	8	-0.0792124167031	1000.0	918.0	82.0	0.164	-1.37823840428
GO:0006428	isoleucyl-tRNA aminoacylation	-0.19346927491	2	-0.217196171763	1000.0	410.0	590.0	0.82	0.0940588242708
GO:0006429	leucyl-tRNA aminoacylation	-0.0789947192441	32	-0.0256393246635	1000.0	840.0	160.0	0.32	-0.982595259404
GO:0006431	methionyl-tRNA aminoacylation	-0.312445860715	4	-0.142500175872	1000.0	786.0	214.0	0.428	-0.82131032965
GO:0006432	phenylalanyl-tRNA aminoacylation	-0.0249361736225	16	-0.0331108960126	1000.0	467.0	533.0	0.934	0.100264951118
GO:0006433	prolyl-tRNA aminoacylation	-0.0474623184372	13	0.0262423682426	1000.0	822.0	178.0	0.356	-0.92837009704
GO:0006434	seryl-tRNA aminoacylation	-0.0495137730254	27	-0.0423009799575	1000.0	540.0	460.0	0.92	-0.116274344884
GO:0006435	threonyl-tRNA aminoacylation	0.119030319061	5	-0.0816710947368	1000.0	138.0	862.0	0.276	1.14236087807
GO:0006436	tryptophanyl-tRNA aminoacylation	-0.0174551358448	26	-0.0707569038524	1000.0	241.0	759.0	0.482	0.684219107338
GO:0006437	tyrosyl-tRNA aminoacylation	0.158050236988	14	0.0926019093936	1000.0	262.0	738.0	0.524	0.66257870097
GO:0006438	valyl-tRNA aminoacylation	-0.0464668779825	5	-0.0547382692277	1000.0	481.0	519.0	0.962	0.0569030498776
GO:0006446	regulation of translational initiation	-0.0629052672077	379	-0.0860183028944	1000.0	100.0	900.0	0.2	1.30783554177
GO:0006447	regulation of translational initiation by iron	-0.0543761008512	41	-0.061924035583	1000.0	433.0	567.0	0.866	0.152737871126
GO:0006448	regulation of translational elongation	-0.271375103866	4	-0.167070181031	1000.0	721.0	279.0	0.558	-0.629548125705
GO:0006449	regulation of translational termination	-0.232933607299	40	-0.165418587332	1000.0	901.0	99.0	0.198	-1.27030638993
GO:0006451	translational readthrough	-0.06178220853	157	0.0439551259128	1000.0	1000.0	0.0	0.0	-3.79826587285
GO:0006457	protein folding	-0.0638064764226	1652	-0.0622612237922	1000.0	571.0	429.0	0.858	-0.178019588054
GO:0006458	'de novo' protein folding	-0.0301756178191	144	-0.0283474206932	1000.0	523.0	477.0	0.954	-0.067785572212
GO:0006461	protein complex assembly	-0.00905275277314	3975	-0.00714408925553	1000.0	631.0	369.0	0.738	-0.341214104058
GO:0006463	steroid hormone receptor complex assembly	-0.283859763532	10	-0.138283061644	1000.0	936.0	64.0	0.128	-1.4429436141
GO:0006464	protein modification process	-0.000802362085811	17100	-0.00791918073579	1000.0	2.0	998.0	0.004	2.6704529424
GO:0006465	signal peptide processing	0.0590661391176	26	0.039766812494	1000.0	387.0	613.0	0.774	0.299416238574
GO:0006467	protein thiol-disulfide exchange	-0.0182887417511	17	-0.0401396327314	1000.0	391.0	609.0	0.782	0.283695001505
GO:0006468	protein amino acid phosphorylation	0.0114866321552	8211	0.00642388140377	1000.0	84.0	916.0	0.168	1.35077745801
GO:0006469	negative regulation of protein kinase activity	-0.0650719864815	710	-0.0629880211876	1000.0	564.0	436.0	0.872	-0.168807745932
GO:0006470	protein amino acid dephosphorylation	0.00671163536478	1800	-0.00574036209467	1000.0	73.0	927.0	0.146	1.51387105707
GO:0006471	protein amino acid ADP-ribosylation	0.00678356558068	186	-0.0175359303148	1000.0	157.0	843.0	0.314	0.974527573407
GO:0006473	protein amino acid acetylation	0.00291236991875	225	0.0103059999291	1000.0	621.0	379.0	0.758	-0.311342628903
GO:0006474	N-terminal protein amino acid acetylation	0.0521219535873	75	0.0354038353559	1000.0	333.0	667.0	0.666	0.434477121132
GO:0006475	internal protein amino acid acetylation	0.156780697402	1	-0.0752832654819	1000.0	259.0	709.0	0.582	0.627955156986
GO:0006476	protein amino acid deacetylation	-0.0130880675191	215	-0.0491988665315	1000.0	64.0	936.0	0.128	1.57817953527
GO:0006477	protein amino acid sulfation	-0.144748016936	32	-0.13108177396	1000.0	588.0	412.0	0.824	-0.230994755206
GO:0006478	peptidyl-tyrosine sulfation	-0.457171413446	3	-0.211187979928	1000.0	943.0	57.0	0.114	-1.42871516606
GO:0006479	protein amino acid methylation	-0.02447442876	341	-0.0329086048251	1000.0	324.0	676.0	0.648	0.454576273518
GO:0006481	C-terminal protein amino acid methylation	-0.625745406262	1	-0.127846870598	1000.0	933.0	50.0	0.134	-1.5758920171
GO:0006482	protein amino acid demethylation	-0.0480259314511	49	0.0074297374595	1000.0	875.0	125.0	0.25	-1.15433987335
GO:0006486	protein amino acid glycosylation	-0.00112795129365	1246	-0.0148799181657	1000.0	79.0	921.0	0.158	1.43592288451
GO:0006487	protein amino acid N-linked glycosylation	-0.0167630458369	373	-0.0265044600779	1000.0	298.0	702.0	0.596	0.59173798184
GO:0006488	dolichol-linked oligosaccharide biosynthetic process	-0.102949861987	40	-0.0896089322486	1000.0	588.0	412.0	0.824	-0.257920332045
GO:0006491	N-glycan processing	0.0131325551278	121	-0.0151126459845	1000.0	163.0	837.0	0.326	0.971225533391
GO:0006493	protein amino acid O-linked glycosylation	0.0129082011557	456	-0.00130430143258	1000.0	189.0	811.0	0.378	0.881291979193
GO:0006494	protein amino acid terminal glycosylation	0.0801444875864	104	0.0466247159944	1000.0	153.0	847.0	0.306	1.06813785424
GO:0006496	protein amino acid terminal N-glycosylation	0.0801444875864	104	0.0466247159944	1000.0	153.0	847.0	0.306	1.06813785424
GO:0006497	protein amino acid lipidation	-0.0960629442176	374	-0.0784673747372	1000.0	831.0	169.0	0.338	-0.959525410367
GO:0006498	N-terminal protein lipidation	-0.105688699155	121	-0.0743824755372	1000.0	847.0	153.0	0.306	-0.976782910785
GO:0006499	N-terminal protein myristoylation	-0.184261030889	79	-0.145502216254	1000.0	844.0	156.0	0.312	-0.985240808581
GO:0006500	N-terminal protein palmitoylation	0.0421021152953	42	0.0593903700964	1000.0	635.0	365.0	0.73	-0.309652680056
GO:0006505	GPI anchor metabolic process	-0.00377507968879	199	0.00748738695121	1000.0	668.0	332.0	0.664	-0.441967285574
GO:0006506	GPI anchor biosynthetic process	-0.0767596981315	136	-0.0752885471583	1000.0	523.0	477.0	0.954	-0.0485847376474
GO:0006508	proteolysis	-0.0141813613725	5993	-0.0140967000513	1000.0	509.0	491.0	0.982	-0.0187106663285
GO:0006509	membrane protein ectodomain proteolysis	-0.0312599702196	216	-0.0281345132752	1000.0	567.0	433.0	0.866	-0.142618382693
GO:0006510	ATP-dependent proteolysis	-0.0868796346913	32	-0.0266922353398	1000.0	853.0	147.0	0.294	-1.07127634775
GO:0006511	ubiquitin-dependent protein catabolic process	-0.0635220815991	1968	-0.0508849027859	1000.0	954.0	46.0	0.092	-1.65173289081
GO:0006515	misfolded or incompletely synthesized protein catabolic process	-0.0284104199246	170	-0.0117631805188	1000.0	754.0	246.0	0.492	-0.664700860469
GO:0006516	glycoprotein catabolic process	-0.0807415670762	143	-0.0957837895097	1000.0	296.0	704.0	0.592	0.548046684108
GO:0006517	protein deglycosylation	0.00374958913137	4	-0.170548886921	1000.0	164.0	836.0	0.328	0.962335258142
GO:0006518	peptide metabolic process	-0.0407881183185	320	-0.0385915145263	1000.0	549.0	451.0	0.902	-0.123150451703
GO:0006519	cellular amino acid and derivative metabolic process	-0.00743099145796	3014	-0.00535390828278	1000.0	624.0	376.0	0.752	-0.339647093935
GO:0006520	amino acid metabolic process	-0.00126872474278	2403	-0.00698748143462	1000.0	203.0	797.0	0.406	0.82779769247
GO:0006521	regulation of amino acid metabolic process	0.0599572301782	52	0.126618733923	1000.0	940.0	60.0	0.12	-1.48485935984
GO:0006525	arginine metabolic process	-0.109502326885	100	-0.0364648797694	1000.0	983.0	17.0	0.034	-2.22541087411
GO:0006526	arginine biosynthetic process	-0.0816707906652	32	0.0157710096987	1000.0	956.0	44.0	0.088	-1.77662737091
GO:0006527	arginine catabolic process	-0.119960754705	53	-0.0386884524785	1000.0	961.0	39.0	0.078	-1.75593924646
GO:0006528	asparagine metabolic process	-0.709028297749	2	-0.0998554136672	1000.0	1000.0	0.0	0.0	-2.33879854099
GO:0006530	asparagine catabolic process	-0.709028297749	2	-0.0998554136672	1000.0	1000.0	0.0	0.0	-2.33879854099
GO:0006531	aspartate metabolic process	-0.0624633492978	8	-0.150088101213	1000.0	206.0	794.0	0.412	0.794580445159
GO:0006533	aspartate catabolic process	-0.0624633492978	8	-0.150088101213	1000.0	206.0	794.0	0.412	0.794580445159
GO:0006534	cysteine metabolic process	-0.104314405245	79	-0.116446420226	1000.0	380.0	620.0	0.76	0.321414082881
GO:0006535	cysteine biosynthetic process from serine	-0.0223522684314	36	-0.00111064920749	1000.0	658.0	342.0	0.684	-0.442177349266
GO:0006536	glutamate metabolic process	-0.0295112016009	94	-0.0312403446442	1000.0	475.0	525.0	0.95	0.0498886828969
GO:0006537	glutamate biosynthetic process	-0.00378080384263	13	0.06810030615	1000.0	817.0	183.0	0.366	-0.888922768515
GO:0006538	glutamate catabolic process	0.0372860951434	16	-0.0302913579525	1000.0	180.0	820.0	0.36	0.924679926337
GO:0006540	glutamate decarboxylation to succinate	-0.135731934776	6	-0.0217224848551	1000.0	830.0	170.0	0.34	-0.980333443558
GO:0006541	glutamine metabolic process	-0.0780638676299	182	-0.0632809474439	1000.0	735.0	265.0	0.53	-0.632433157432
GO:0006542	glutamine biosynthetic process	0.0278803479333	40	0.00749327257061	1000.0	359.0	641.0	0.718	0.368737955488
GO:0006543	glutamine catabolic process	-0.0763092700322	24	-0.0628337019417	1000.0	582.0	418.0	0.836	-0.236448575583
GO:0006544	glycine metabolic process	-0.0242953985238	427	-0.0448015942599	1000.0	133.0	867.0	0.266	1.11404898067
GO:0006545	glycine biosynthetic process	-0.0829371968713	92	0.0187117912353	1000.0	999.0	1.0	0.002	-2.80208172387
GO:0006546	glycine catabolic process	0.00145075050925	254	-0.0320680993619	1000.0	86.0	914.0	0.172	1.34688052506
GO:0006547	histidine metabolic process	0.167433062445	103	0.0568576376713	1000.0	1.0	999.0	0.002	3.3309422052
GO:0006548	histidine catabolic process	0.0220112933593	46	-0.0601802944984	1000.0	39.0	961.0	0.078	1.7365608832
GO:0006549	isoleucine metabolic process	-0.126668179304	16	-0.0939459534468	1000.0	634.0	366.0	0.732	-0.398423983802
GO:0006550	isoleucine catabolic process	-0.126668179304	16	-0.0939459534468	1000.0	634.0	366.0	0.732	-0.398423983802
GO:0006551	leucine metabolic process	-0.0914651911292	26	-0.136695259512	1000.0	249.0	751.0	0.498	0.669265060785
GO:0006552	leucine catabolic process	-0.0351404100495	10	-0.205094149217	1000.0	77.0	923.0	0.154	1.46273907654
GO:0006555	methionine metabolic process	0.090688585622	266	0.106070917463	1000.0	755.0	245.0	0.49	-0.703905330656
GO:0006556	S-adenosylmethionine biosynthetic process	-0.161784249754	20	-0.149048102258	1000.0	540.0	460.0	0.92	-0.163009362109
GO:0006558	L-phenylalanine metabolic process	0.03769625225	19	-0.0109820244112	1000.0	294.0	706.0	0.588	0.566692580235
GO:0006559	L-phenylalanine catabolic process	0.03769625225	19	-0.0109820244112	1000.0	294.0	706.0	0.588	0.566692580235
GO:0006560	proline metabolic process	-0.0345206405847	88	-0.0462397973733	1000.0	362.0	638.0	0.724	0.337839332722
GO:0006561	proline biosynthetic process	-0.0398488789533	75	-0.0660587486506	1000.0	247.0	753.0	0.494	0.688312592136
GO:0006562	proline catabolic process	0.015738811666	39	0.0325378054853	1000.0	632.0	368.0	0.736	-0.363409285145
GO:0006563	L-serine metabolic process	-0.0624870746772	159	-0.12174019276	1000.0	8.0	992.0	0.016	2.3155378622
GO:0006564	L-serine biosynthetic process	-0.00419170471741	22	-0.0293703973783	1000.0	371.0	629.0	0.742	0.352690486387
GO:0006565	L-serine catabolic process	0.00394617544862	32	-0.25917357552	1000.0	0.0	1000.0	0.0	4.06951300576
GO:0006568	tryptophan metabolic process	0.0342889954187	38	0.0295573532143	1000.0	480.0	520.0	0.96	0.0911518860089
GO:0006569	tryptophan catabolic process	0.241074379213	8	0.0252522984573	1000.0	21.0	979.0	0.042	2.00052123863
GO:0006570	tyrosine metabolic process	0.0853124213291	20	0.000950651444311	1000.0	124.0	876.0	0.248	1.17534224723
GO:0006571	tyrosine biosynthetic process	0.0231895601379	4	-0.158893643854	1000.0	124.0	876.0	0.248	1.1631010672
GO:0006572	tyrosine catabolic process	-0.199012865984	2	-0.0528915546241	1000.0	761.0	239.0	0.478	-0.712328952644
GO:0006573	valine metabolic process	-0.120624982728	15	0.00239851681443	1000.0	936.0	64.0	0.128	-1.47520648507
GO:0006575	amino acid derivative metabolic process	-0.0267986194945	651	-0.00232893656371	1000.0	966.0	34.0	0.068	-1.8391056125
GO:0006576	biogenic amine metabolic process	-0.00581000507437	433	0.0247692215785	1000.0	972.0	28.0	0.056	-1.85242688024
GO:0006581	acetylcholine catabolic process	-0.0280685796666	59	0.0631645554686	1000.0	970.0	30.0	0.06	-1.92404142957
GO:0006582	melanin metabolic process	0.143679708428	14	0.0543121938252	1000.0	162.0	838.0	0.324	1.02033552448
GO:0006583	melanin biosynthetic process from tyrosine	0.143679708428	14	0.0543121938252	1000.0	162.0	838.0	0.324	1.02033552448
GO:0006584	catecholamine metabolic process	0.0181696424374	165	-0.00610120366431	1000.0	161.0	839.0	0.322	0.985332879157
GO:0006586	indolalkylamine metabolic process	0.0397607691127	50	0.0404491226306	1000.0	510.0	490.0	0.98	-0.0140894527838
GO:0006590	thyroid hormone generation	-0.0353888433038	111	0.110775557739	1000.0	1000.0	0.0	0.0	-4.45511273232
GO:0006591	ornithine metabolic process	0.0955717326683	85	0.052594107445	1000.0	106.0	894.0	0.212	1.25161051872
GO:0006595	polyamine metabolic process	-0.124904422438	43	-0.104188605888	1000.0	654.0	346.0	0.692	-0.394696472191
GO:0006596	polyamine biosynthetic process	-0.00778774021192	24	-0.0457120268702	1000.0	289.0	711.0	0.578	0.555402929406
GO:0006597	spermine biosynthetic process	0.0415195048656	10	-0.0417418636044	1000.0	184.0	816.0	0.368	0.928659361
GO:0006598	polyamine catabolic process	-0.263384336983	6	-0.180650183276	1000.0	735.0	265.0	0.53	-0.632258575678
GO:0006599	phosphagen metabolic process	-0.162223283939	31	-0.0822763216095	1000.0	912.0	88.0	0.176	-1.33553317512
GO:0006600	creatine metabolic process	-0.162223283939	31	-0.0822763216095	1000.0	912.0	88.0	0.176	-1.33553317512
GO:0006601	creatine biosynthetic process	-0.2444611965	21	-0.0998613852804	1000.0	974.0	26.0	0.052	-1.87900230194
GO:0006605	protein targeting	-0.0520371892494	1758	-0.0468208336269	1000.0	743.0	257.0	0.514	-0.66598145669
GO:0006606	protein import into nucleus	-0.0476409007295	469	-0.0673453104258	1000.0	123.0	877.0	0.246	1.25420493489
GO:0006607	NLS-bearing substrate import into nucleus	-0.0496197355034	337	-0.0783425494095	1000.0	57.0	943.0	0.114	1.58084788493
GO:0006608	snRNP protein import into nucleus	-0.111944555479	12	-0.114593335879	1000.0	480.0	520.0	0.96	0.0279992482968
GO:0006610	ribosomal protein import into nucleus	-0.158934995727	62	-0.162561642317	1000.0	462.0	538.0	0.924	0.0825906787979
GO:0006611	protein export from nucleus	0.0444526783739	133	-0.0128894353494	1000.0	39.0	961.0	0.078	1.78352586084
GO:0006612	protein targeting to membrane	-0.0746884058964	283	-0.083980330719	1000.0	311.0	689.0	0.622	0.477736800466
GO:0006613	cotranslational protein targeting to membrane	-0.0665692532992	200	-0.100307829451	1000.0	80.0	920.0	0.16	1.40346435842
GO:0006614	SRP-dependent cotranslational protein targeting to membrane	-0.0140121112356	49	-0.103272231766	1000.0	38.0	962.0	0.076	1.86856484101
GO:0006621	protein retention in ER lumen	-0.127239804745	52	-0.146924304979	1000.0	331.0	669.0	0.662	0.393182919429
GO:0006622	protein targeting to lysosome	-0.178293690183	54	-0.119239469722	1000.0	891.0	109.0	0.218	-1.24009023002
GO:0006623	protein targeting to vacuole	0.0891323307853	5	-0.129918498654	1000.0	78.0	922.0	0.156	1.46345375922
GO:0006625	protein targeting to peroxisome	-0.0733750686794	157	-0.0758659291733	1000.0	470.0	530.0	0.94	0.090165613745
GO:0006626	protein targeting to mitochondrion	-0.0442867648584	207	-0.0771027813407	1000.0	63.0	937.0	0.126	1.4951656733
GO:0006627	mitochondrial protein processing during import	-0.387829369189	2	-0.186546915757	1000.0	790.0	210.0	0.42	-0.819023473605
GO:0006629	lipid metabolic process	-0.0152439197964	7027	-0.0164548998301	1000.0	399.0	601.0	0.798	0.30148669743
GO:0006631	fatty acid metabolic process	0.00984728118348	1559	-0.0174744611541	1000.0	0.0	1000.0	0.0	3.3446491319
GO:0006633	fatty acid biosynthetic process	0.00875781104995	840	-0.019270057217	1000.0	4.0	996.0	0.008	2.46060221633
GO:0006635	fatty acid beta-oxidation	-0.027378661891	136	-0.0412496948236	1000.0	314.0	686.0	0.628	0.45384935878
GO:0006636	unsaturated fatty acid biosynthetic process	0.122523263545	114	0.0548203499616	1000.0	14.0	986.0	0.028	2.36387711525
GO:0006637	acyl-CoA metabolic process	-0.153863456528	17	-0.165116651296	1000.0	425.0	575.0	0.85	0.143881758764
GO:0006638	neutral lipid metabolic process	0.107244858825	135	0.0685935498365	1000.0	88.0	912.0	0.176	1.31600024573
GO:0006639	acylglycerol metabolic process	0.107244858825	135	0.0685935498365	1000.0	88.0	912.0	0.176	1.31600024573
GO:0006641	triglyceride metabolic process	0.172430143261	112	0.107445882685	1000.0	23.0	977.0	0.046	2.01676192448
GO:0006643	membrane lipid metabolic process	-0.0144405133417	2409	-0.00404141031959	1000.0	926.0	74.0	0.148	-1.52821009006
GO:0006644	phospholipid metabolic process	-0.0187039582545	1749	0.00680337820412	1000.0	1000.0	0.0	0.0	-3.18031133861
GO:0006649	phospholipid transfer to membrane	-0.111998407391	2	-0.100081512257	1000.0	490.0	510.0	0.98	-0.0533131525004
GO:0006650	glycerophospholipid metabolic process	-0.0462691516172	896	0.00267448837515	1000.0	1000.0	0.0	0.0	-4.26998003706
GO:0006651	diacylglycerol biosynthetic process	-0.41310325879	4	-0.247175142509	1000.0	849.0	151.0	0.302	-1.04901217408
GO:0006654	phosphatidic acid biosynthetic process	0.00201835398647	42	0.012186370735	1000.0	579.0	421.0	0.842	-0.200213933701
GO:0006655	phosphatidylglycerol biosynthetic process	-0.0198018423566	24	0.0888483695694	1000.0	896.0	104.0	0.208	-1.25910556288
GO:0006656	phosphatidylcholine biosynthetic process	-0.0498315316835	79	0.0375465573292	1000.0	988.0	12.0	0.024	-2.39268765935
GO:0006658	phosphatidylserine metabolic process	-0.171626528126	53	-0.106995311038	1000.0	923.0	77.0	0.154	-1.39067566524
GO:0006659	phosphatidylserine biosynthetic process	-0.0782853960467	12	-0.0699504438433	1000.0	532.0	468.0	0.936	-0.103379167038
GO:0006661	phosphatidylinositol biosynthetic process	-0.0798272829768	77	-0.0341725238376	1000.0	890.0	110.0	0.22	-1.23196032605
GO:0006662	glycerol ether metabolic process	0.0708126759298	165	0.0442652156354	1000.0	147.0	853.0	0.294	1.04290960672
GO:0006664	glycolipid metabolic process	-0.00713429761343	306	-0.0383396386424	1000.0	42.0	958.0	0.084	1.71057716286
GO:0006665	sphingolipid metabolic process	-0.0109310296032	795	-0.0217896251912	1000.0	181.0	819.0	0.362	0.920754483714
GO:0006667	sphinganine metabolic process	0.0745118785071	42	-0.138903938247	1000.0	0.0	1000.0	0.0	3.8535554669
GO:0006668	sphinganine-1-phosphate metabolic process	0.0745118785071	42	-0.138903938247	1000.0	0.0	1000.0	0.0	3.8535554669
GO:0006669	sphinganine-1-phosphate biosynthetic process	-0.214792973123	6	-0.0858647533152	1000.0	875.0	125.0	0.25	-1.10446148411
GO:0006670	sphingosine metabolic process	0.141507342261	41	-0.123641475289	1000.0	0.0	1000.0	0.0	4.61333473317
GO:0006672	ceramide metabolic process	-0.0253910399461	449	-0.0268443036529	1000.0	468.0	532.0	0.936	0.0957162565739
GO:0006677	glycosylceramide metabolic process	0.0314583658291	38	0.050097219512	1000.0	633.0	367.0	0.734	-0.372420646729
GO:0006678	glucosylceramide metabolic process	0.0512319459634	32	0.0748479428475	1000.0	647.0	353.0	0.706	-0.422198971637
GO:0006681	galactosylceramide metabolic process	0.0314583658291	38	0.050097219512	1000.0	633.0	367.0	0.734	-0.372420646729
GO:0006682	galactosylceramide biosynthetic process	0.0284653409547	2	0.0315137711042	1000.0	519.0	481.0	0.962	-0.0136473208595
GO:0006683	galactosylceramide catabolic process	-0.125233762808	4	-0.138616842968	1000.0	455.0	545.0	0.91	0.0928383428521
GO:0006684	sphingomyelin metabolic process	0.0374223249307	72	0.087590366898	1000.0	888.0	112.0	0.224	-1.27973380348
GO:0006685	sphingomyelin catabolic process	0.0657218636207	55	0.111956477563	1000.0	851.0	149.0	0.298	-0.992679107488
GO:0006686	sphingomyelin biosynthetic process	-0.264833987436	4	-0.13532525449	1000.0	840.0	160.0	0.32	-0.987580023494
GO:0006687	glycosphingolipid metabolic process	-0.0127591563777	252	-0.048896469563	1000.0	43.0	957.0	0.086	1.76387614501
GO:0006688	glycosphingolipid biosynthetic process	0.0723211556446	84	0.0384282100125	1000.0	157.0	843.0	0.314	1.01241213445
GO:0006689	ganglioside catabolic process	-0.0831072519117	73	-0.0793612449697	1000.0	514.0	486.0	0.972	-0.0973217318065
GO:0006690	icosanoid metabolic process	0.0314631364917	403	-0.0240211395373	1000.0	0.0	1000.0	0.0	3.4074541057
GO:0006691	leukotriene metabolic process	-0.00891402510477	108	-0.0097284772879	1000.0	483.0	517.0	0.966	0.0268826189339
GO:0006692	prostanoid metabolic process	0.0244581605484	242	-0.0443758512373	1000.0	0.0	1000.0	0.0	3.08074071086
GO:0006693	prostaglandin metabolic process	0.0244581605484	242	-0.0443758512373	1000.0	0.0	1000.0	0.0	3.08074071086
GO:0006694	steroid biosynthetic process	-0.0395766610719	523	-0.0134025061949	1000.0	969.0	31.0	0.062	-1.74516325137
GO:0006695	cholesterol biosynthetic process	-0.0574773335178	193	-0.0172044496075	1000.0	943.0	57.0	0.114	-1.64568467723
GO:0006696	ergosterol biosynthetic process	-0.255426128251	20	-0.174123573313	1000.0	864.0	136.0	0.272	-1.08828116827
GO:0006699	bile acid biosynthetic process	-0.286200251559	14	-0.206301004033	1000.0	827.0	173.0	0.346	-0.940048141741
GO:0006700	C21-steroid hormone biosynthetic process	-0.120038761628	72	-0.0438385420937	1000.0	988.0	12.0	0.024	-2.11082233486
GO:0006701	progesterone biosynthetic process	-0.312475517828	5	-0.0786402585106	1000.0	922.0	78.0	0.156	-1.48303017282
GO:0006702	androgen biosynthetic process	0.0270650727692	6	-0.0351307047452	1000.0	276.0	724.0	0.552	0.561102180665
GO:0006703	estrogen biosynthetic process	0.119052796102	6	0.0715215847532	1000.0	358.0	642.0	0.716	0.380950923523
GO:0006704	glucocorticoid biosynthetic process	-0.0319385286649	31	0.0311903630826	1000.0	831.0	169.0	0.338	-1.00748272651
GO:0006706	steroid catabolic process	0.0398225509587	141	-0.013386720052	1000.0	22.0	978.0	0.044	1.96486323157
GO:0006707	cholesterol catabolic process	0.00239865697493	60	-0.0821663426063	1000.0	33.0	967.0	0.066	1.86016117555
GO:0006710	androgen catabolic process	0.0303572270148	3	-0.126505649651	1000.0	152.0	848.0	0.304	1.00697317027
GO:0006713	glucocorticoid catabolic process	0.172891565746	10	0.0908090735798	1000.0	215.0	785.0	0.43	0.805827662486
GO:0006720	isoprenoid metabolic process	-0.0490550026197	206	-0.0429501720797	1000.0	589.0	411.0	0.822	-0.257148028278
GO:0006721	terpenoid metabolic process	-0.00561228427457	139	-0.0130631062455	1000.0	406.0	594.0	0.812	0.271156364718
GO:0006725	cellular aromatic compound metabolic process	-0.0156512712883	893	-0.0380781643926	1000.0	15.0	985.0	0.03	2.0368282356
GO:0006726	eye pigment biosynthetic process	0.134829043118	42	0.0449372961527	1000.0	58.0	942.0	0.116	1.61222244263
GO:0006729	tetrahydrobiopterin biosynthetic process	-0.0531191650044	35	-0.0498190361862	1000.0	531.0	469.0	0.938	-0.0562105205504
GO:0006730	one-carbon compound metabolic process	-0.031974803777	879	-0.0330307767747	1000.0	465.0	535.0	0.93	0.0888504680441
GO:0006732	coenzyme metabolic process	-0.0333372519762	1540	-0.0524102656803	1000.0	12.0	988.0	0.024	2.22118540724
GO:0006733	oxidoreduction coenzyme metabolic process	-0.0168851159019	617	-0.0212445437807	1000.0	368.0	632.0	0.736	0.313154465734
GO:0006739	NADP metabolic process	-0.0897220649785	306	-0.0559953976104	1000.0	968.0	32.0	0.064	-1.73328471713
GO:0006740	NADPH regeneration	-0.0950084368447	289	-0.059287502716	1000.0	965.0	35.0	0.07	-1.79263885186
GO:0006742	NADP catabolic process	0.0681454014509	11	0.00293900066118	1000.0	303.0	697.0	0.606	0.546340864178
GO:0006743	ubiquinone metabolic process	0.00213576372396	64	-0.0700936138702	1000.0	52.0	948.0	0.104	1.59669143381
GO:0006744	ubiquinone biosynthetic process	0.00213576372396	64	-0.0700936138702	1000.0	52.0	948.0	0.104	1.59669143381
GO:0006746	FADH2 metabolic process	-0.124518841878	6	-0.00547206519126	1000.0	823.0	177.0	0.354	-0.909073496128
GO:0006749	glutathione metabolic process	-0.095393475314	173	-0.0833935032024	1000.0	676.0	324.0	0.648	-0.468108878628
GO:0006750	glutathione biosynthetic process	-0.0734106404043	56	-0.0899257417378	1000.0	376.0	624.0	0.752	0.354684510162
GO:0006752	group transfer coenzyme metabolic process	0.0168214870404	215	-0.0389366459783	1000.0	11.0	989.0	0.022	2.29755778948
GO:0006753	nucleoside phosphate metabolic process	-0.0212299757399	2210	-0.0304191024429	1000.0	94.0	906.0	0.188	1.29841407291
GO:0006754	ATP biosynthetic process	-0.013799248137	134	-0.0548844192078	1000.0	61.0	939.0	0.122	1.54283040129
GO:0006760	folic acid and derivative metabolic process	0.0767704889055	167	-0.012411783169	1000.0	0.0	1000.0	0.0	3.36339396672
GO:0006766	vitamin metabolic process	-0.000941687498017	1161	-0.0198055698664	1000.0	25.0	975.0	0.05	1.92351155336
GO:0006767	water-soluble vitamin metabolic process	-0.0179349639745	960	-0.0319154016291	1000.0	93.0	907.0	0.186	1.31814938601
GO:0006769	nicotinamide metabolic process	-0.0141892218836	544	-0.0124651056809	1000.0	539.0	461.0	0.922	-0.116591121944
GO:0006772	thiamin metabolic process	-0.179729948029	31	-0.151166917402	1000.0	675.0	325.0	0.65	-0.482332459773
GO:0006775	fat-soluble vitamin metabolic process	0.0667230754074	161	0.0302490475848	1000.0	76.0	924.0	0.152	1.41976904093
GO:0006776	vitamin A metabolic process	0.0603493483532	159	0.0279923267518	1000.0	100.0	900.0	0.2	1.2581014049
GO:0006777	Mo-molybdopterin cofactor biosynthetic process	-0.0493877955431	95	-0.0911049511693	1000.0	89.0	911.0	0.178	1.32176233148
GO:0006778	porphyrin metabolic process	-0.0781699986666	245	-0.117688993811	1000.0	35.0	965.0	0.07	1.86691242483
GO:0006779	porphyrin biosynthetic process	-0.0744972102232	222	-0.117535641999	1000.0	27.0	973.0	0.054	1.95596767237
GO:0006780	uroporphyrinogen III biosynthetic process	-0.0521583347825	5	-0.0972708464867	1000.0	393.0	607.0	0.786	0.296808397253
GO:0006781	succinyl-CoA pathway	-0.164522948768	1	-0.116873159003	1000.0	491.0	508.0	0.984	-0.169784521525
GO:0006783	heme biosynthetic process	-0.0599629787725	195	-0.117172443615	1000.0	8.0	992.0	0.016	2.44545471614
GO:0006784	heme a biosynthetic process	-0.0936413704781	44	-0.16266461674	1000.0	110.0	890.0	0.22	1.26838443493
GO:0006787	porphyrin catabolic process	-0.010186896511	9	-0.0566937228152	1000.0	319.0	681.0	0.638	0.410822327786
GO:0006788	heme oxidation	-0.200489556083	17	-0.178130828624	1000.0	598.0	402.0	0.804	-0.264982271142
GO:0006789	bilirubin conjugation	0.188466500046	4	0.11879746761	1000.0	340.0	660.0	0.68	0.420509812277
GO:0006790	sulfur metabolic process	-0.0506244129141	1000	-0.0304083571854	1000.0	981.0	19.0	0.038	-1.94009130505
GO:0006791	sulfur utilization	-0.345276503958	10	-0.222303972378	1000.0	836.0	164.0	0.328	-1.01736007207
GO:0006793	phosphorus metabolic process	0.00805290459662	10513	0.00347425269936	1000.0	92.0	908.0	0.184	1.35538060799
GO:0006796	phosphate metabolic process	0.00805290459662	10513	0.00347425269936	1000.0	92.0	908.0	0.184	1.35538060799
GO:0006797	polyphosphate metabolic process	0.190809052925	3	0.050862530324	1000.0	203.0	797.0	0.406	0.827903708296
GO:0006800	oxygen and reactive oxygen species metabolic process	-0.0705676005267	271	-0.0538290133614	1000.0	796.0	204.0	0.408	-0.802970586974
GO:0006801	superoxide metabolic process	-0.0548585424579	147	-0.0484203663894	1000.0	573.0	427.0	0.854	-0.229696638368
GO:0006805	xenobiotic metabolic process	0.06627154217	166	-0.00311418414681	1000.0	3.0	997.0	0.006	2.82018240964
GO:0006807	nitrogen compound metabolic process	-0.00677311800285	3700	-0.00895519372315	1000.0	358.0	642.0	0.716	0.408112866817
GO:0006809	nitric oxide biosynthetic process	0.050699084462	219	0.0326687484523	1000.0	164.0	836.0	0.328	0.898568054015
GO:0006810	transport	-0.00613366177103	30187	-0.00908913817678	1000.0	58.0	942.0	0.116	1.54094904864
GO:0006811	ion transport	0.0291481426594	8137	0.0244815434391	1000.0	113.0	887.0	0.226	1.26451680885
GO:0006812	cation transport	0.0363826653818	5727	0.0255001214354	1000.0	7.0	993.0	0.014	2.51349438828
GO:0006813	potassium ion transport	0.0318430088298	1877	0.0223430663252	1000.0	98.0	902.0	0.196	1.27951762335
GO:0006814	sodium ion transport	0.0617374973603	1560	0.0469229830923	1000.0	46.0	954.0	0.092	1.71497855087
GO:0006816	calcium ion transport	0.0693062741418	1365	0.0533293196782	1000.0	45.0	955.0	0.09	1.77981116013
GO:0006817	phosphate transport	0.0307969034452	771	0.0310783014446	1000.0	507.0	493.0	0.986	-0.0220117876722
GO:0006818	hydrogen transport	-0.0188889902923	652	-0.0261742867954	1000.0	277.0	723.0	0.554	0.561807135715
GO:0006820	anion transport	0.0320368961579	1673	0.0288521048338	1000.0	343.0	657.0	0.686	0.36700725385
GO:0006821	chloride transport	0.0276284204227	488	0.0198615856792	1000.0	306.0	694.0	0.612	0.468669344701
GO:0006824	cobalt ion transport	-0.235381572267	25	-0.083936318588	1000.0	989.0	11.0	0.022	-2.22845464523
GO:0006825	copper ion transport	-0.0801420303996	98	-0.0559068127489	1000.0	778.0	222.0	0.444	-0.761301808885
GO:0006826	iron ion transport	0.0394627525891	318	0.0157068661216	1000.0	105.0	895.0	0.21	1.25792164609
GO:0006829	zinc ion transport	-0.0193051357024	313	-0.0294133374964	1000.0	304.0	696.0	0.608	0.531626005022
GO:0006833	water transport	0.0218322474753	214	0.0272071202046	1000.0	592.0	408.0	0.816	-0.248741888412
GO:0006835	dicarboxylic acid transport	-0.00803940756819	357	-0.00448483971088	1000.0	578.0	422.0	0.844	-0.198212396009
GO:0006836	neurotransmitter transport	0.033891988069	1241	0.0464935274029	1000.0	896.0	104.0	0.208	-1.25347503544
GO:0006837	serotonin transport	-0.112083060886	14	0.0299394416414	1000.0	924.0	76.0	0.152	-1.46468069935
GO:0006839	mitochondrial transport	-0.032088468403	393	-0.059237424954	1000.0	46.0	954.0	0.092	1.70104775231
GO:0006842	tricarboxylic acid transport	-0.163891825146	16	-0.10652995146	1000.0	785.0	215.0	0.43	-0.785945093992
GO:0006843	mitochondrial citrate transport	-0.321838687685	10	-0.221630967166	1000.0	863.0	137.0	0.274	-1.05129998632
GO:0006853	carnitine shuttle	0.0374209028176	13	0.124483214424	1000.0	792.0	208.0	0.416	-0.775725076715
GO:0006855	multidrug transport	-0.0482640344001	15	0.152602686286	1000.0	986.0	14.0	0.028	-2.33759372819
GO:0006857	oligopeptide transport	0.111946197619	60	0.0336724152816	1000.0	37.0	963.0	0.074	1.70677903606
GO:0006858	extracellular transport	-0.218582227416	7	-0.0332441878897	1000.0	951.0	49.0	0.098	-1.55121237182
GO:0006860	extracellular amino acid transport	-0.218582227416	7	-0.0332441878897	1000.0	951.0	49.0	0.098	-1.55121237182
GO:0006862	nucleotide transport	0.0733284820337	19	0.0276816111838	1000.0	275.0	725.0	0.55	0.641031005685
GO:0006863	purine transport	-0.0202693840992	21	-0.00617775673567	1000.0	563.0	437.0	0.874	-0.192160399906
GO:0006865	amino acid transport	-0.0134146096923	1025	-0.0165083757409	1000.0	376.0	624.0	0.752	0.292493021847
GO:0006867	asparagine transport	0.0113732978567	12	-0.000300672301279	1000.0	435.0	565.0	0.87	0.165189266603
GO:0006868	glutamine transport	0.0113732978567	12	-0.000300672301279	1000.0	435.0	565.0	0.87	0.165189266603
GO:0006869	lipid transport	-0.0129942960667	1275	-0.0104625938264	1000.0	599.0	401.0	0.802	-0.276897823308
GO:0006873	cellular ion homeostasis	0.0103016361414	2338	0.00928413624339	1000.0	446.0	554.0	0.892	0.149498972356
GO:0006874	cellular calcium ion homeostasis	-0.00481172304354	1005	-0.0081182771412	1000.0	363.0	637.0	0.726	0.315458208279
GO:0006875	cellular metal ion homeostasis	0.00275859506069	1186	0.001966331276	1000.0	446.0	554.0	0.892	0.081644708832
GO:0006878	cellular copper ion homeostasis	-0.0691064515808	77	0.0255530708885	1000.0	990.0	10.0	0.02	-2.40881312996
GO:0006879	cellular iron ion homeostasis	-0.0082726122995	172	0.00322106338823	1000.0	676.0	324.0	0.648	-0.443589169657
GO:0006880	intracellular sequestering of iron ion	-0.108228633445	12	-0.0863347286161	1000.0	582.0	418.0	0.836	-0.23757012655
GO:0006882	cellular zinc ion homeostasis	-0.432924369635	16	-0.152418428095	1000.0	1000.0	0.0	0.0	-3.33883892771
GO:0006883	cellular sodium ion homeostasis	-0.0978410119905	42	-0.0431311822249	1000.0	877.0	123.0	0.246	-1.18558019955
GO:0006884	cell volume homeostasis	0.0473510568054	198	0.0536034683256	1000.0	600.0	400.0	0.8	-0.2703011523
GO:0006885	regulation of pH	0.045500260663	425	0.0217831470149	1000.0	78.0	922.0	0.156	1.43378771358
GO:0006886	intracellular protein transport	-0.0576971923466	5113	-0.063937355067	1000.0	106.0	894.0	0.212	1.28668381077
GO:0006887	exocytosis	0.0283895285126	928	0.0185697763477	1000.0	184.0	816.0	0.368	0.919335838573
GO:0006888	ER to Golgi vesicle-mediated transport	-0.209571900534	453	-0.186515537189	1000.0	915.0	85.0	0.17	-1.39425061699
GO:0006890	retrograde vesicle-mediated transport, Golgi to ER	-0.0142990052511	311	-0.0367834073407	1000.0	127.0	873.0	0.254	1.15098019565
GO:0006891	intra-Golgi vesicle-mediated transport	-0.0111123052917	312	-0.0247558864535	1000.0	245.0	755.0	0.49	0.701393945423
GO:0006892	post-Golgi vesicle-mediated transport	-0.075821285648	335	-0.0729573353309	1000.0	556.0	444.0	0.888	-0.162030906286
GO:0006893	Golgi to plasma membrane transport	-0.0271702079387	82	-0.0347468501283	1000.0	408.0	592.0	0.816	0.241263338494
GO:0006895	Golgi to endosome transport	-0.0779788209463	150	-0.070307985843	1000.0	616.0	384.0	0.768	-0.301581585665
GO:0006897	endocytosis	-0.0224805386964	2659	-0.0239045666007	1000.0	417.0	583.0	0.834	0.229113414678
GO:0006898	receptor-mediated endocytosis	-0.0400704598476	423	-0.00893051282402	1000.0	975.0	25.0	0.05	-1.86246025068
GO:0006900	membrane budding	-0.0211209095343	24	0.0970038506544	1000.0	982.0	18.0	0.036	-2.11731281024
GO:0006901	vesicle coating	-0.0732229351754	257	-0.0739012226349	1000.0	478.0	522.0	0.956	0.0323430709498
GO:0006903	vesicle targeting	-0.0625003026236	211	-0.0402402315914	1000.0	825.0	175.0	0.35	-0.916107818882
GO:0006904	vesicle docking during exocytosis	0.0181050737006	263	-0.00247945287343	1000.0	181.0	819.0	0.362	0.94254488163
GO:0006906	vesicle fusion	0.0238955678014	111	-0.0909963588613	1000.0	0.0	1000.0	0.0	3.61158846715
GO:0006907	pinocytosis	-0.202480822002	15	-0.147388753608	1000.0	752.0	248.0	0.496	-0.697995672056
GO:0006909	phagocytosis	-0.0522923474795	349	-0.0551001101649	1000.0	430.0	570.0	0.86	0.154497850827
GO:0006910	phagocytosis, recognition	-0.0152299447552	12	0.00565575633795	1000.0	567.0	433.0	0.866	-0.193801690807
GO:0006911	phagocytosis, engulfment	0.0411965340964	73	-0.0254014807234	1000.0	37.0	963.0	0.074	1.79054469206
GO:0006913	nucleocytoplasmic transport	-0.0166754248653	1376	-0.0420406981101	1000.0	2.0	998.0	0.004	2.73559381031
GO:0006914	autophagy	-0.0405373046587	247	-0.0693541167452	1000.0	96.0	904.0	0.192	1.33861594089
GO:0006915	apoptosis	-0.0260872359006	5822	-0.0225308758604	1000.0	779.0	221.0	0.442	-0.802334647246
GO:0006916	anti-apoptosis	-0.0287274826471	2423	-0.034639593289	1000.0	186.0	814.0	0.372	0.869090785801
GO:0006917	induction of apoptosis	-0.00303712453187	3035	-0.00257689969753	1000.0	524.0	476.0	0.952	-0.0756365964215
GO:0006919	activation of caspase activity	-0.0817604593934	484	-0.0666819026106	1000.0	831.0	169.0	0.338	-0.946421755242
GO:0006921	cell structure disassembly during apoptosis	-0.0703086685891	130	-0.056212077798	1000.0	707.0	293.0	0.586	-0.499219361374
GO:0006924	activation-induced cell death of T cells	0.0639436670041	7	-0.0494881270542	1000.0	166.0	834.0	0.332	0.992332561456
GO:0006926	virus-infected cell apoptosis	-0.0964581224997	12	0.0522525484392	1000.0	962.0	38.0	0.076	-1.72754682308
GO:0006927	transformed cell apoptosis	-0.149276995731	33	-0.0432207767548	1000.0	990.0	10.0	0.02	-2.03605649755
GO:0006928	cell motion	0.000122799540002	3793	0.00201095587142	1000.0	646.0	354.0	0.708	-0.373624083245
GO:0006929	substrate-bound cell migration	0.0755929795479	38	0.0318220273987	1000.0	190.0	810.0	0.38	0.843752030863
GO:0006930	substrate-bound cell migration, cell extension	0.0564168142074	31	-0.000472221460397	1000.0	142.0	858.0	0.284	1.06406351837
GO:0006931	substrate-bound cell migration, cell attachment to substrate	-0.0403395462094	3	0.0901552877878	1000.0	790.0	210.0	0.42	-0.786404148322
GO:0006935	chemotaxis	0.0227355385448	1601	0.00294884742721	1000.0	13.0	987.0	0.026	2.27502955622
GO:0006936	muscle contraction	0.0274733877644	1609	0.0333397390106	1000.0	779.0	221.0	0.442	-0.739074141476
GO:0006937	regulation of muscle contraction	0.0298224465921	691	0.0339370467591	1000.0	631.0	369.0	0.738	-0.32057896804
GO:0006939	smooth muscle contraction	0.117406314254	250	0.0998897101925	1000.0	211.0	789.0	0.422	0.803092344485
GO:0006940	regulation of smooth muscle contraction	0.10385159693	182	0.0935569397764	1000.0	331.0	669.0	0.662	0.423967688231
GO:0006941	striated muscle contraction	-0.0539897207892	460	-0.0156152867417	1000.0	994.0	6.0	0.012	-2.5414017344
GO:0006942	regulation of striated muscle contraction	0.130131544713	152	0.114045244828	1000.0	278.0	722.0	0.556	0.620907982585
GO:0006944	membrane fusion	-0.10698086698	618	-0.106324105674	1000.0	513.0	487.0	0.974	-0.0495398749291
GO:0006949	syncytium formation	0.0975268245523	32	0.0900246512425	1000.0	459.0	541.0	0.918	0.134820600132
GO:0006950	response to stress	-0.00476122755163	11266	-0.0072210435836	1000.0	213.0	787.0	0.426	0.785213615975
GO:0006952	defense response	0.00404386880889	4290	0.00959050697992	1000.0	873.0	127.0	0.254	-1.12967525875
GO:0006953	acute-phase response	0.0117137868113	160	0.0199309253158	1000.0	619.0	381.0	0.762	-0.325073917504
GO:0006954	inflammatory response	-0.0131163981261	2075	-0.0101490483769	1000.0	641.0	359.0	0.718	-0.404511130006
GO:0006955	immune response	0.0174022430967	5878	0.0109456362829	1000.0	65.0	935.0	0.13	1.47027194954
GO:0006956	complement activation	-0.0394621418277	292	-0.0116201465269	1000.0	933.0	67.0	0.134	-1.5188663243
GO:0006957	complement activation, alternative pathway	0.00546013637664	54	0.0193173507507	1000.0	633.0	367.0	0.734	-0.298039932171
GO:0006958	complement activation, classical pathway	-0.0445263024778	280	-0.0176058763725	1000.0	923.0	77.0	0.154	-1.42423520608
GO:0006959	humoral immune response	-0.00231600284063	606	0.00879919298472	1000.0	806.0	194.0	0.388	-0.861746070788
GO:0006963	positive regulation of antibacterial peptide biosynthetic process	0.65363184675	1	0.216971894279	1000.0	57.0	925.0	0.15	1.23700671148
GO:0006965	positive regulation of biosynthetic process of antibacterial peptides active against Gram-positive bacteria	0.65363184675	1	0.216971894279	1000.0	57.0	925.0	0.15	1.23700671148
GO:0006968	cellular defense response	0.0646576515793	670	0.0617952517733	1000.0	428.0	572.0	0.856	0.218779937935
GO:0006970	response to osmotic stress	0.0125009083361	322	0.0502770044811	1000.0	985.0	15.0	0.03	-2.1267540897
GO:0006972	hyperosmotic response	-0.104392210757	74	0.00242608094476	1000.0	998.0	2.0	0.004	-2.84320696049
GO:0006974	response to DNA damage stimulus	-0.0292069597742	2831	-0.039219711861	1000.0	68.0	932.0	0.136	1.54611097467
GO:0006975	DNA damage induced protein phosphorylation	0.15754646002	12	-0.0451421029738	1000.0	13.0	987.0	0.026	2.13629095259
GO:0006977	DNA damage response, signal transduction by p53 class mediator resulting in cell cycle arrest	-0.00187994412833	232	0.00162040080057	1000.0	557.0	443.0	0.886	-0.174042676214
GO:0006978	DNA damage response, signal transduction by p53 class mediator resulting in transcription of p21 class mediator	-0.124044872883	12	-0.067058524726	1000.0	757.0	243.0	0.486	-0.676775628676
GO:0006979	response to oxidative stress	-0.0289811912496	839	-0.0612369189056	1000.0	3.0	997.0	0.006	2.82816810804
GO:0006980	redox signal response	0.123578290466	21	-0.0191101404266	1000.0	38.0	962.0	0.076	1.7877024646
GO:0006982	response to lipid hydroperoxide	-0.186968597451	39	-0.113769166366	1000.0	917.0	83.0	0.166	-1.35837032453
GO:0006983	ER overload response	-0.113577492918	75	-0.114242007397	1000.0	486.0	514.0	0.972	0.0175388543588
GO:0006984	ER-nuclear signaling pathway	-0.00450766188753	314	-0.00156548271975	1000.0	564.0	436.0	0.872	-0.157132640151
GO:0006986	response to unfolded protein	-0.00666674442214	701	-0.00790589994636	1000.0	461.0	539.0	0.922	0.100431537447
GO:0006990	positive regulation of gene-specific transcription involved in unfolded protein response	-0.111744484212	6	-0.0962702184324	1000.0	530.0	470.0	0.94	-0.116700079339
GO:0006991	response to sterol depletion	0.10768939151	1	-0.187012436637	1000.0	172.0	827.0	0.346	1.01516172933
GO:0006994	positive regulation of sterol regulatory element binding protein target gene transcription involved in sterol depletion response	0.365830456065	3	0.0410076322006	1000.0	110.0	890.0	0.22	1.2921691479
GO:0006996	organelle organization	-0.0099464703438	13300	-0.0111770952737	1000.0	330.0	670.0	0.66	0.436977730915
GO:0006997	nucleus organization	-0.00882865741147	337	-0.00826865365877	1000.0	513.0	487.0	0.974	-0.0330221374112
GO:0006998	nuclear envelope organization	-0.166884918057	10	-0.156518371537	1000.0	540.0	460.0	0.92	-0.0971875570716
GO:0006999	nuclear pore organization	-0.157771374025	28	-0.0890941657745	1000.0	847.0	153.0	0.306	-1.06571898097
GO:0007000	nucleolus organization	-0.0591644291558	10	-0.0944880634873	1000.0	361.0	639.0	0.722	0.358121550144
GO:0007004	telomere maintenance via telomerase	-0.117443469483	158	-0.18963237827	1000.0	4.0	996.0	0.008	2.6106967856
GO:0007005	mitochondrion organization	-0.0791341776021	689	-0.0505608224931	1000.0	986.0	14.0	0.028	-2.22990603113
GO:0007006	mitochondrial membrane organization	-0.085679779712	435	-0.0430259758925	1000.0	997.0	3.0	0.006	-2.65527221827
GO:0007007	inner mitochondrial membrane organization	-0.140213339188	92	-0.0404185329503	1000.0	998.0	2.0	0.004	-2.69545313867
GO:0007009	plasma membrane organization	0.0861856034157	153	0.0759075460169	1000.0	352.0	648.0	0.704	0.367395349564
GO:0007010	cytoskeleton organization	0.00859421858929	5635	0.0105744444215	1000.0	687.0	313.0	0.626	-0.453670800333
GO:0007015	actin filament organization	-0.023920260408	786	-0.0121800103904	1000.0	838.0	162.0	0.324	-0.956442290516
GO:0007016	cytoskeletal anchoring at plasma membrane	0.0524832186735	205	0.0664237066563	1000.0	747.0	253.0	0.506	-0.631169638174
GO:0007017	microtubule-based process	-0.00727610256228	1614	0.00140931992164	1000.0	856.0	144.0	0.288	-1.0546273905
GO:0007018	microtubule-based movement	-0.0159233542676	714	-0.00774534917406	1000.0	746.0	254.0	0.508	-0.687596157137
GO:0007019	microtubule depolymerization	0.173961879594	4	0.039740808624	1000.0	177.0	823.0	0.354	0.914133988435
GO:0007020	microtubule nucleation	-0.222097401147	16	-0.081268774682	1000.0	943.0	57.0	0.114	-1.60879998639
GO:0007021	tubulin complex assembly	-0.088596853295	25	-0.19932465794	1000.0	83.0	917.0	0.166	1.51914269894
GO:0007022	chaperonin-mediated tubulin folding	-0.184461300198	6	-0.0798086603163	1000.0	741.0	259.0	0.518	-0.68700945376
GO:0007023	post-chaperonin tubulin folding pathway	-0.0701141445754	2	-0.149498238382	1000.0	364.0	636.0	0.728	0.357187486615
GO:0007025	beta-tubulin folding	-0.0508268909931	79	-0.0619431715081	1000.0	392.0	608.0	0.784	0.298797275855
GO:0007026	negative regulation of microtubule depolymerization	-0.00371787713432	564	0.0233314926642	1000.0	970.0	30.0	0.06	-1.96555116587
GO:0007028	cytoplasm organization	0.19184102507	75	0.0855835396599	1000.0	7.0	993.0	0.014	2.69792416211
GO:0007029	endoplasmic reticulum organization	-0.0982736772551	24	-0.0230022514114	1000.0	874.0	126.0	0.252	-1.1045971095
GO:0007030	Golgi organization	-0.0424108901888	71	-0.0427737608334	1000.0	490.0	510.0	0.98	0.00946904106754
GO:0007031	peroxisome organization	-0.0917385907614	191	-0.0958375455987	1000.0	435.0	565.0	0.87	0.167605112094
GO:0007032	endosome organization	-0.0649371557984	267	-0.0836607496401	1000.0	190.0	810.0	0.38	0.913724093135
GO:0007033	vacuole organization	-0.0319537919258	287	-0.0389897191362	1000.0	373.0	627.0	0.746	0.350663776528
GO:0007034	vacuolar transport	-0.0943529756334	344	-0.0826549337205	1000.0	738.0	262.0	0.524	-0.679806206915
GO:0007035	vacuolar acidification	0.252657455407	4	0.0325985681277	1000.0	69.0	931.0	0.138	1.44706598555
GO:0007040	lysosome organization	-0.0311230751074	284	-0.0395400503319	1000.0	349.0	651.0	0.698	0.415728879474
GO:0007041	lysosomal transport	-0.0971650485393	263	-0.0743646017416	1000.0	874.0	126.0	0.252	-1.16395985743
GO:0007042	lysosomal lumen acidification	-0.043786805262	96	-0.103560978751	1000.0	46.0	954.0	0.092	1.76298017721
GO:0007043	cell-cell junction assembly	0.0195977899044	106	0.0503298264418	1000.0	820.0	180.0	0.36	-0.954697634624
GO:0007044	cell-substrate junction assembly	0.0349501007397	90	0.011520311512	1000.0	229.0	771.0	0.458	0.720078745336
GO:0007049	cell cycle	-0.00742398804697	6243	-0.0144056684369	1000.0	58.0	942.0	0.116	1.58597657962
GO:0007050	cell cycle arrest	-0.0102220272157	1120	-0.0219732513914	1000.0	124.0	876.0	0.248	1.16173022236
GO:0007051	spindle organization	-0.0854020420305	207	-0.116719581332	1000.0	105.0	895.0	0.21	1.2837396352
GO:0007052	mitotic spindle organization	-0.0818439280362	187	-0.121475814321	1000.0	63.0	937.0	0.126	1.52015674913
GO:0007059	chromosome segregation	-0.00885783056377	203	-0.0211917402004	1000.0	319.0	681.0	0.638	0.480665368104
GO:0007062	sister chromatid cohesion	-0.0869323170674	141	-0.148372035194	1000.0	19.0	981.0	0.038	1.98975997081
GO:0007063	regulation of sister chromatid cohesion	-0.251394493149	2	-0.143537068849	1000.0	685.0	315.0	0.63	-0.514060325665
GO:0007064	mitotic sister chromatid cohesion	-0.0969964669559	135	-0.158091719377	1000.0	26.0	974.0	0.052	1.90172156462
GO:0007067	mitosis	-0.0375814977605	1380	-0.0521662254352	1000.0	46.0	954.0	0.092	1.58242368722
GO:0007076	mitotic chromosome condensation	-0.0599754383188	101	-0.0684343157095	1000.0	396.0	604.0	0.792	0.244120128993
GO:0007080	mitotic metaphase plate congression	-0.254021017942	19	-0.155350785773	1000.0	893.0	107.0	0.214	-1.27412994827
GO:0007088	regulation of mitosis	0.0643206645197	379	0.0364363070561	1000.0	63.0	937.0	0.126	1.59843262591
GO:0007089	traversing start control point of mitotic cell cycle	0.0400359479105	22	0.0648224577531	1000.0	616.0	384.0	0.768	-0.36050208467
GO:0007090	regulation of S phase of mitotic cell cycle	0.0281627909778	107	0.00340823852671	1000.0	223.0	777.0	0.446	0.762650590682
GO:0007091	mitotic metaphase/anaphase transition	-0.0782148724182	8	-0.0905498908787	1000.0	458.0	542.0	0.916	0.114537509273
GO:0007093	mitotic cell cycle checkpoint	-0.0414120360341	142	-0.0424540952341	1000.0	479.0	521.0	0.958	0.0351037940262
GO:0007094	mitotic cell cycle spindle assembly checkpoint	-0.0104210723712	56	-0.0258491504274	1000.0	363.0	637.0	0.726	0.329526810542
GO:0007095	mitotic cell cycle G2/M transition DNA damage checkpoint	-0.0236648229351	25	-0.0433586013354	1000.0	380.0	620.0	0.76	0.293435232573
GO:0007096	regulation of exit from mitosis	0.00662112516629	43	-0.00511192853919	1000.0	396.0	604.0	0.792	0.216588930339
GO:0007097	nuclear migration	-0.0621869710702	74	-0.073880400729	1000.0	378.0	622.0	0.756	0.303895707308
GO:0007098	centrosome cycle	0.0943620687072	101	0.0464645959221	1000.0	55.0	945.0	0.11	1.50713109519
GO:0007099	centriole replication	0.111782322579	4	0.102871299184	1000.0	465.0	535.0	0.93	0.0549746669385
GO:0007100	mitotic centrosome separation	-0.429731585759	2	-0.0729310804095	1000.0	925.0	74.0	0.15	-1.34733164891
GO:0007108	cytokinesis, initiation of separation	0.180225638834	4	0.0091413463023	1000.0	149.0	851.0	0.298	1.09075219165
GO:0007126	meiosis	-0.0601698530092	514	-0.0829438966019	1000.0	78.0	922.0	0.156	1.39541164993
GO:0007128	meiotic prophase I	-0.0787146993161	49	-0.0820927394671	1000.0	457.0	543.0	0.914	0.0755532901517
GO:0007130	synaptonemal complex assembly	0.0742000002777	5	0.137456872956	1000.0	720.0	280.0	0.56	-0.50869030956
GO:0007131	reciprocal meiotic recombination	-0.0570676981889	170	-0.0447793521373	1000.0	690.0	310.0	0.62	-0.467719021582
GO:0007132	meiotic metaphase I	-0.0211005045418	28	-0.0320435161026	1000.0	417.0	583.0	0.834	0.192032809883
GO:0007136	meiotic prophase II	0.0739306506683	9	0.183575997546	1000.0	751.0	249.0	0.498	-0.7042662025
GO:0007140	male meiosis	0.123593454814	58	0.0583528141912	1000.0	62.0	938.0	0.124	1.49768853896
GO:0007143	female meiosis	-0.6009748056	4	-0.235911298583	1000.0	995.0	5.0	0.01	-2.23676169475
GO:0007154	cell communication	0.0115456974481	39917	0.00666766649268	1000.0	0.0	1000.0	0.0	2.86492147469
GO:0007155	cell adhesion	0.0234365045595	8337	0.0206812141487	1000.0	239.0	761.0	0.478	0.782012882216
GO:0007156	homophilic cell adhesion	0.0623292676993	1220	0.0537069392278	1000.0	180.0	820.0	0.36	0.913640464226
GO:0007157	heterophilic cell adhesion	0.01525007601	276	0.0330647873731	1000.0	811.0	189.0	0.378	-0.871034585784
GO:0007158	neuron adhesion	-0.045521162361	62	-0.0964832975188	1000.0	105.0	895.0	0.21	1.25706042622
GO:0007159	leukocyte adhesion	-0.00919983180274	190	0.0253119406306	1000.0	920.0	80.0	0.16	-1.38882221385
GO:0007160	cell-matrix adhesion	-0.00403724914771	785	-0.000326227128171	1000.0	609.0	391.0	0.782	-0.300631097899
GO:0007161	calcium-independent cell-matrix adhesion	0.044818857062	27	0.015905525291	1000.0	323.0	677.0	0.646	0.442759917368
GO:0007162	negative regulation of cell adhesion	0.0482021901271	721	0.0596574733461	1000.0	817.0	183.0	0.366	-0.891697022175
GO:0007163	establishment or maintenance of cell polarity	0.0548103620541	856	0.0420896987965	1000.0	135.0	865.0	0.27	1.12709886528
GO:0007164	establishment of tissue polarity	-0.0817260824311	51	-0.0566100564643	1000.0	727.0	273.0	0.546	-0.659115523017
GO:0007165	signal transduction	0.0101273087517	36337	0.00626806738372	1000.0	18.0	982.0	0.036	2.15196488153
GO:0007166	cell surface receptor linked signal transduction	0.0147103421412	14488	0.0152156567538	1000.0	574.0	426.0	0.852	-0.183477266748
GO:0007167	enzyme linked receptor protein signaling pathway	0.0235041341758	4323	0.0261878067725	1000.0	708.0	292.0	0.584	-0.549939068757
GO:0007168	receptor guanylyl cyclase signaling pathway	0.185387750775	107	0.183339272446	1000.0	476.0	524.0	0.952	0.0628301686734
GO:0007169	transmembrane receptor protein tyrosine kinase signaling pathway	0.0198588023066	3258	0.0251559591846	1000.0	829.0	171.0	0.342	-0.933671753782
GO:0007171	activation of transmembrane receptor protein tyrosine kinase activity	-0.151990647167	26	-0.0370456885399	1000.0	955.0	45.0	0.09	-1.66766813468
GO:0007172	signal complex assembly	0.050065665329	146	0.0703835724698	1000.0	784.0	216.0	0.432	-0.748856528754
GO:0007173	epidermal growth factor receptor signaling pathway	0.0181457021826	456	0.0298220608968	1000.0	778.0	222.0	0.444	-0.793855561951
GO:0007175	negative regulation of epidermal growth factor receptor activity	-0.132953728598	14	-0.0830842031597	1000.0	720.0	280.0	0.56	-0.592050683521
GO:0007176	regulation of epidermal growth factor receptor activity	-0.0998177820597	69	-0.105235257614	1000.0	466.0	534.0	0.932	0.124266761604
GO:0007178	transmembrane receptor protein serine/threonine kinase signaling pathway	0.00427894280145	928	0.00293329983054	1000.0	454.0	546.0	0.908	0.12009689138
GO:0007179	transforming growth factor beta receptor signaling pathway	0.0104065307894	787	0.00149454157759	1000.0	231.0	769.0	0.462	0.734280292398
GO:0007181	transforming growth factor beta receptor complex assembly	-0.140632811297	44	-0.052970511773	1000.0	947.0	53.0	0.106	-1.59507402356
GO:0007183	SMAD protein complex assembly	-0.072250383189	93	-0.0578687099782	1000.0	638.0	362.0	0.724	-0.395080896551
GO:0007184	SMAD protein nuclear translocation	-0.07039038358	28	-0.068954473987	1000.0	494.0	506.0	0.988	-0.0225934286888
GO:0007185	transmembrane receptor protein tyrosine phosphatase signaling pathway	0.0682837896184	93	0.0316161425623	1000.0	134.0	866.0	0.268	1.11445799816
GO:0007186	G-protein coupled receptor protein signaling pathway	0.0187166985668	4749	0.0106789282137	1000.0	35.0	965.0	0.07	1.738333022
GO:0007187	G-protein signaling, coupled to cyclic nucleotide second messenger	0.00148575505736	720	0.0176654484503	1000.0	913.0	87.0	0.174	-1.358851271
GO:0007188	G-protein signaling, coupled to cAMP nucleotide second messenger	0.0249851948133	461	0.0329334296888	1000.0	695.0	305.0	0.61	-0.534800256317
GO:0007189	activation of adenylate cyclase activity by G-protein signaling pathway	-0.0352120410741	86	-0.0222971862786	1000.0	633.0	367.0	0.734	-0.366525185815
GO:0007190	activation of adenylate cyclase activity	-0.0142559506766	509	0.000196263915849	1000.0	863.0	137.0	0.274	-1.04854565988
GO:0007191	activation of adenylate cyclase activity by dopamine receptor signaling pathway	-0.0605784301482	18	-0.0895965200608	1000.0	333.0	667.0	0.666	0.388208869983
GO:0007193	inhibition of adenylate cyclase activity by G-protein signaling	0.0295031255127	242	0.0392970985848	1000.0	710.0	290.0	0.58	-0.482091449733
GO:0007194	negative regulation of adenylate cyclase activity	0.0195699798123	427	0.0239358985649	1000.0	621.0	379.0	0.758	-0.298734721768
GO:0007195	inhibition of adenylate cyclase activity by dopamine receptor signaling pathway	0.0655272131274	68	0.0955994975752	1000.0	775.0	225.0	0.45	-0.765340991302
GO:0007196	inhibition of adenylate cyclase activity by metabotropic glutamate receptor signaling pathway	-0.0611092059726	22	-0.0429590129745	1000.0	608.0	392.0	0.784	-0.283408299047
GO:0007199	G-protein signaling, coupled to cGMP nucleotide second messenger	-0.00733826032113	6	-0.0215899213313	1000.0	438.0	562.0	0.876	0.131258487768
GO:0007200	activation of phospholipase C activity by G-protein coupled receptor protein signaling pathway coupled to IP3 second messenger	0.0421090115785	278	0.0751832432339	1000.0	942.0	58.0	0.116	-1.61388656062
GO:0007202	activation of phospholipase C activity	0.0144177469679	447	0.0545933685207	1000.0	992.0	8.0	0.016	-2.47669936475
GO:0007204	elevation of cytosolic calcium ion concentration	-0.0218453725276	487	-0.0105901615439	1000.0	790.0	210.0	0.42	-0.760097124331
GO:0007205	activation of protein kinase C activity by G-protein coupled receptor protein signaling pathway	-0.0309772040185	216	-0.0234169769513	1000.0	634.0	366.0	0.732	-0.332832712561
GO:0007206	activation of phospholipase C activity by metabotropic glutamate receptor signaling pathway	0.0161682525222	32	0.104470113355	1000.0	922.0	78.0	0.156	-1.476022126
GO:0007207	activation of phospholipase C activity by muscarinic acetylcholine receptor signaling pathway	0.0161236312302	18	0.018836601517	1000.0	512.0	488.0	0.976	-0.0376672324686
GO:0007208	activation of phospholipase C activity by serotonin receptor signaling pathway	-0.396272732766	2	0.085596227873	1000.0	985.0	15.0	0.03	-2.24306417864
GO:0007210	serotonin receptor signaling pathway	-0.396272732766	2	0.085596227873	1000.0	985.0	15.0	0.03	-2.24306417864
GO:0007212	dopamine receptor signaling pathway	0.00317082466319	151	0.0275922650002	1000.0	811.0	189.0	0.378	-0.891579905338
GO:0007213	muscarinic acetylcholine receptor signaling pathway	0.0633245142944	140	0.0305359597305	1000.0	107.0	893.0	0.214	1.17507114321
GO:0007214	gamma-aminobutyric acid signaling pathway	-0.0196223969026	185	-0.0357915119472	1000.0	205.0	795.0	0.41	0.745340519046
GO:0007215	glutamate signaling pathway	-0.0429067908285	249	0.0236971272272	1000.0	1000.0	0.0	0.0	-3.22427037344
GO:0007216	metabotropic glutamate receptor signaling pathway	-0.0278658665879	64	0.0405010264889	1000.0	949.0	51.0	0.102	-1.60029413522
GO:0007217	tachykinin receptor signaling pathway	0.125131373141	59	0.0730943453943	1000.0	109.0	891.0	0.218	1.2348917161
GO:0007218	neuropeptide signaling pathway	0.0551794340102	716	0.0497565705784	1000.0	333.0	667.0	0.666	0.432041938553
GO:0007219	Notch signaling pathway	0.0353348221558	699	0.0257640635894	1000.0	219.0	781.0	0.438	0.743257425412
GO:0007220	Notch receptor processing	-0.08765231807	43	-0.118680576213	1000.0	263.0	737.0	0.526	0.678327134964
GO:0007223	Wnt receptor signaling pathway, calcium modulating pathway	0.0228198160723	115	0.0443227039481	1000.0	765.0	235.0	0.47	-0.704632424871
GO:0007224	smoothened signaling pathway	0.0244470375953	88	0.0119207809335	1000.0	388.0	612.0	0.776	0.300441527504
GO:0007228	positive regulation of hh target transcription factor activity	-0.15448839039	5	-0.0438792514038	1000.0	806.0	194.0	0.388	-0.855769756465
GO:0007229	integrin-mediated signaling pathway	0.0233298334128	764	0.0155891811662	1000.0	255.0	745.0	0.51	0.638253627839
GO:0007231	osmosensory signaling pathway	0.185243286202	11	0.0887972180074	1000.0	167.0	833.0	0.334	0.962695780767
GO:0007242	intracellular signaling cascade	0.00554499342322	15020	-0.00201579285448	1000.0	2.0	998.0	0.004	2.85112486785
GO:0007243	protein kinase cascade	0.0212077597228	2537	0.00109404204729	1000.0	0.0	1000.0	0.0	3.07587983661
GO:0007249	I-kappaB kinase/NF-kappaB cascade	-0.00813230908289	140	-0.0076773268396	1000.0	507.0	493.0	0.986	-0.0149204511114
GO:0007250	activation of NF-kappaB-inducing kinase activity	-0.0264857277951	126	-0.0158642817492	1000.0	637.0	363.0	0.726	-0.335946780361
GO:0007252	I-kappaB phosphorylation	0.0260186693821	91	-0.023875513685	1000.0	96.0	904.0	0.192	1.34126849998
GO:0007253	cytoplasmic sequestering of NF-kappaB	-0.0487515946325	21	-0.148496122166	1000.0	70.0	930.0	0.14	1.44890662613
GO:0007254	JNK cascade	0.0378698599513	242	-0.00687148868564	1000.0	18.0	982.0	0.036	2.15251362246
GO:0007257	activation of JUN kinase activity	0.0431178005257	161	-0.000314667222921	1000.0	54.0	946.0	0.108	1.59301163123
GO:0007258	JUN phosphorylation	-0.254268587046	20	-0.0888562229237	1000.0	983.0	17.0	0.034	-2.16705445673
GO:0007259	JAK-STAT cascade	-0.0896351613712	344	-0.0952891927416	1000.0	368.0	632.0	0.736	0.305839580667
GO:0007260	tyrosine phosphorylation of STAT protein	-0.0802735553118	55	-0.0713689126702	1000.0	572.0	428.0	0.856	-0.188060577583
GO:0007262	STAT protein nuclear translocation	0.0750221856343	19	0.0052626523439	1000.0	171.0	829.0	0.342	0.934707903386
GO:0007263	nitric oxide mediated signal transduction	0.0466170732186	132	-0.00463134151253	1000.0	23.0	977.0	0.046	1.95330372649
GO:0007264	small GTPase mediated signal transduction	0.00149466625327	4923	-0.00335054940096	1000.0	183.0	817.0	0.366	0.97183415576
GO:0007265	Ras protein signal transduction	0.0193809427239	1733	0.0128597066045	1000.0	202.0	798.0	0.404	0.815762771826
GO:0007266	Rho protein signal transduction	0.0359311137445	636	0.0276734635898	1000.0	269.0	731.0	0.538	0.626139801123
GO:0007267	cell-cell signaling	0.0251747416227	5363	0.0168224685998	1000.0	36.0	964.0	0.072	1.90012010353
GO:0007268	synaptic transmission	0.0185822814519	2901	0.00924972884888	1000.0	59.0	941.0	0.118	1.54371160214
GO:0007269	neurotransmitter secretion	0.0529286878037	293	0.0585743591789	1000.0	613.0	387.0	0.774	-0.268739088301
GO:0007270	nerve-nerve synaptic transmission	0.029033791208	277	0.00827397088309	1000.0	120.0	880.0	0.24	1.17849997753
GO:0007271	synaptic transmission, cholinergic	0.0806520929568	105	0.0242799351525	1000.0	36.0	964.0	0.072	1.77067807588
GO:0007272	ensheathment of neurons	0.0242013314496	489	0.00569491649541	1000.0	114.0	886.0	0.228	1.21931000631
GO:0007274	neuromuscular synaptic transmission	-0.0723480748021	392	-0.0398586280425	1000.0	973.0	27.0	0.054	-1.99779101831
GO:0007275	multicellular organismal development	0.0213316801209	11236	0.0181345862821	1000.0	155.0	845.0	0.31	1.01480964706
GO:0007276	gamete generation	-0.015840145717	1647	-0.0268858110785	1000.0	98.0	902.0	0.196	1.30273993292
GO:0007281	germ cell development	-0.127575310014	81	-0.018153795026	1000.0	1000.0	0.0	0.0	-2.96132097394
GO:0007283	spermatogenesis	-0.02654391361	1412	-0.0321429980967	1000.0	286.0	714.0	0.572	0.611882554613
GO:0007286	spermatid development	-0.171454314149	21	-0.0320744857967	1000.0	978.0	22.0	0.044	-1.90263714986
GO:0007288	sperm axoneme assembly	0.187322756101	5	-0.0910865951151	1000.0	35.0	965.0	0.07	1.85502785589
GO:0007289	spermatid nucleus differentiation	0.0466460629991	2	0.0590595024846	1000.0	531.0	469.0	0.938	-0.0511070881824
GO:0007290	spermatid nucleus elongation	0.151081683564	6	-0.0257976666292	1000.0	130.0	870.0	0.26	1.151424219
GO:0007292	female gamete generation	0.0237287656991	205	-0.00318558798723	1000.0	105.0	895.0	0.21	1.27621122791
GO:0007309	oocyte axis specification	-0.0172791810518	12	0.0329326013388	1000.0	701.0	299.0	0.598	-0.509517929207
GO:0007338	single fertilization	-0.130284465619	110	-0.0811424486913	1000.0	938.0	62.0	0.124	-1.5479222787
GO:0007339	binding of sperm to zona pellucida	0.0705266116953	136	0.0452306205632	1000.0	188.0	812.0	0.376	0.919326190693
GO:0007340	acrosome reaction	-0.212922619539	28	-0.0881077063655	1000.0	973.0	27.0	0.054	-1.89936508963
GO:0007341	penetration of zona pellucida	0.0801444875864	104	0.0466247159944	1000.0	153.0	847.0	0.306	1.06813785424
GO:0007342	fusion of sperm to egg plasma membrane	-0.177371629781	2	-0.0653204528557	1000.0	693.0	307.0	0.614	-0.530841754268
GO:0007343	egg activation	-0.307918075224	2	-0.20595257008	1000.0	646.0	354.0	0.708	-0.460236417638
GO:0007346	regulation of mitotic cell cycle	0.0108233285563	793	0.00175638951598	1000.0	222.0	778.0	0.444	0.738014580224
GO:0007368	determination of left/right symmetry	-0.0652390647094	110	-0.0734622862146	1000.0	394.0	606.0	0.788	0.272642563724
GO:0007379	segment specification	-0.0955375507763	36	-0.0816084168814	1000.0	613.0	387.0	0.774	-0.252924467511
GO:0007386	compartment specification	0.108418016393	99	0.0204362093426	1000.0	6.0	994.0	0.012	2.45134183052
GO:0007387	anterior compartment specification	0.111785885895	17	-0.24493511741	1000.0	0.0	1000.0	0.0	3.24762062926
GO:0007388	posterior compartment specification	0.111785885895	17	-0.24493511741	1000.0	0.0	1000.0	0.0	3.24762062926
GO:0007389	pattern specification process	0.0241191876604	1369	0.00849242455169	1000.0	31.0	969.0	0.062	1.80400634066
GO:0007398	ectoderm development	0.0804789394003	137	0.0514611055452	1000.0	133.0	867.0	0.266	1.13688364627
GO:0007399	nervous system development	0.0187911145502	6465	0.0223658810286	1000.0	800.0	200.0	0.4	-0.859192038317
GO:0007400	neuroblast fate determination	0.0624333547599	36	0.0905014591655	1000.0	705.0	295.0	0.59	-0.509728188697
GO:0007403	glial cell fate determination	-0.0857714965656	14	-0.0160678604992	1000.0	783.0	217.0	0.434	-0.757467502563
GO:0007405	neuroblast proliferation	-0.010313241281	145	0.0448813063066	1000.0	974.0	26.0	0.052	-1.91775969787
GO:0007406	negative regulation of neuroblast proliferation	-0.12026301546	58	-0.0508522739061	1000.0	937.0	63.0	0.126	-1.57709051406
GO:0007409	axonogenesis	0.056771491764	341	0.0496832483875	1000.0	348.0	652.0	0.696	0.365456403921
GO:0007411	axon guidance	0.00442327837476	623	-0.00328189146092	1000.0	267.0	733.0	0.534	0.594576367597
GO:0007413	axonal fasciculation	-0.0604755825909	35	-0.0410124575334	1000.0	636.0	364.0	0.728	-0.365015797502
GO:0007416	synaptogenesis	0.0286410858053	227	0.0530562184976	1000.0	848.0	152.0	0.304	-1.013766997
GO:0007417	central nervous system development	0.029745047801	1203	0.013611557914	1000.0	46.0	954.0	0.092	1.69991515443
GO:0007418	ventral midline development	-0.0963527306097	6	-0.0397391638533	1000.0	678.0	322.0	0.644	-0.466235870049
GO:0007420	brain development	0.0193743154435	844	0.0206822341657	1000.0	540.0	460.0	0.92	-0.122808367677
GO:0007422	peripheral nervous system development	0.0212637774173	210	-0.025596817585	1000.0	34.0	966.0	0.068	1.87525125248
GO:0007423	sensory organ development	0.0449828471572	128	-0.01218086603	1000.0	30.0	970.0	0.06	1.81409548483
GO:0007431	salivary gland development	0.239179137061	71	0.140409736644	1000.0	9.0	991.0	0.018	2.35630963295
GO:0007435	salivary gland morphogenesis	-0.18341492216	7	-0.0458251809634	1000.0	915.0	85.0	0.17	-1.28791752829
GO:0007442	hindgut morphogenesis	0.0120061687888	9	0.00654116817858	1000.0	472.0	528.0	0.944	0.0579569299668
GO:0007447	imaginal disc pattern formation	0.100065123799	8	0.0826259366024	1000.0	442.0	558.0	0.884	0.149673170476
GO:0007492	endoderm development	0.0779437138743	88	0.0379409754992	1000.0	120.0	880.0	0.24	1.17432359534
GO:0007497	posterior midgut development	0.053869811106	60	0.0489656245855	1000.0	448.0	552.0	0.896	0.122117767068
GO:0007498	mesoderm development	0.0152923545298	378	-0.000675067090397	1000.0	180.0	820.0	0.36	0.969707862771
GO:0007499	ectoderm and mesoderm interaction	0.167482036642	1	0.0640113855606	1000.0	308.0	692.0	0.616	0.355409822537
GO:0007500	mesodermal cell fate determination	0.0113263787218	25	-0.028102480146	1000.0	287.0	713.0	0.574	0.604962662567
GO:0007501	mesodermal cell fate specification	0.0877772491073	6	0.0130072283792	1000.0	249.0	751.0	0.498	0.716489499653
GO:0007506	gonadal mesoderm development	0.189808934365	3	0.139613017327	1000.0	386.0	614.0	0.772	0.285171626924
GO:0007507	heart development	0.0452777143348	988	0.048440725543	1000.0	606.0	394.0	0.788	-0.287301489434
GO:0007512	adult heart development	0.0672036913424	39	0.00298605387174	1000.0	93.0	907.0	0.186	1.32476377676
GO:0007517	muscle development	0.0322172785252	1642	0.0286077446696	1000.0	310.0	690.0	0.62	0.420314027212
GO:0007518	myoblast cell fate determination	0.00763643293427	51	-0.0151964107736	1000.0	336.0	664.0	0.672	0.484892075571
GO:0007519	skeletal muscle development	0.047430987036	215	0.101429742927	1000.0	993.0	7.0	0.014	-2.37303310649
GO:0007520	myoblast fusion	0.0975268245523	32	0.0900246512425	1000.0	459.0	541.0	0.918	0.134820600132
GO:0007525	somatic muscle development	0.0352413987056	4	-0.0805135840459	1000.0	202.0	798.0	0.404	0.803083153814
GO:0007528	neuromuscular junction development	0.0963113477362	25	0.0409978635344	1000.0	185.0	815.0	0.37	0.900051663871
GO:0007530	sex determination	0.037995418966	162	0.018179286018	1000.0	222.0	778.0	0.444	0.786336226976
GO:0007538	primary sex determination	0.0828142152924	41	0.0634475076852	1000.0	326.0	674.0	0.652	0.417854647156
GO:0007542	primary sex determination, germ-line	0.00775684844164	28	-0.00311190016346	1000.0	421.0	579.0	0.842	0.200844137856
GO:0007548	sex differentiation	-0.041751092563	50	0.0353609330565	1000.0	952.0	48.0	0.096	-1.71718640144
GO:0007549	dosage compensation	0.169564894914	15	0.036688531331	1000.0	46.0	954.0	0.092	1.59950170929
GO:0007565	female pregnancy	0.0609482663035	542	0.0481398105829	1000.0	201.0	799.0	0.402	0.863904104425
GO:0007566	embryo implantation	-0.0925963655472	60	-0.0684536008251	1000.0	719.0	281.0	0.562	-0.5414171723
GO:0007567	parturition	0.0461929467903	58	0.0697609095536	1000.0	714.0	286.0	0.572	-0.548352121189
GO:0007568	aging	0.0326523018076	355	0.0494409410037	1000.0	818.0	182.0	0.364	-0.914818453657
GO:0007569	cell aging	0.0377250230284	268	0.0574140076181	1000.0	837.0	163.0	0.326	-0.957970162957
GO:0007571	age-dependent general metabolic decline	-0.140344823822	75	-0.0631920685516	1000.0	983.0	17.0	0.034	-2.11122401808
GO:0007584	response to nutrient	0.0431953609547	1026	0.0125402904537	1000.0	2.0	998.0	0.004	3.03398645679
GO:0007585	respiratory gaseous exchange	0.00331856880671	200	0.0221386321561	1000.0	801.0	199.0	0.398	-0.833523807029
GO:0007586	digestion	0.0601144007238	152	0.0220047568236	1000.0	62.0	938.0	0.124	1.51064428052
GO:0007588	excretion	0.0827267740352	569	0.0951540461675	1000.0	807.0	193.0	0.386	-0.899177216365
GO:0007589	body fluid secretion	0.0846959763355	225	0.0820580236188	1000.0	449.0	551.0	0.898	0.126572695955
GO:0007595	lactation	-0.0303836938144	192	-0.015439443478	1000.0	709.0	291.0	0.582	-0.564940880721
GO:0007596	blood coagulation	-0.0482233688054	783	-0.0326438128844	1000.0	906.0	94.0	0.188	-1.32471858478
GO:0007598	blood coagulation, extrinsic pathway	0.0768060982625	47	0.0677333631448	1000.0	428.0	572.0	0.856	0.197777406234
GO:0007599	hemostasis	-0.0466751107723	829	-0.0323902452883	1000.0	895.0	105.0	0.21	-1.24710140687
GO:0007600	sensory perception	0.00675816837109	3531	1.05608818358e-05	1000.0	123.0	877.0	0.246	1.18635810182
GO:0007601	visual perception	0.0149913472276	1711	0.00469520361047	1000.0	106.0	894.0	0.212	1.26177327362
GO:0007602	phototransduction	0.00390108379325	328	-0.026520569828	1000.0	53.0	947.0	0.106	1.5935704287
GO:0007603	phototransduction, visible light	0.098625767112	32	0.0880652889918	1000.0	440.0	560.0	0.88	0.180481096315
GO:0007605	sensory perception of sound	0.00837500408983	1845	-0.0023661878825	1000.0	94.0	906.0	0.188	1.38562191652
GO:0007606	sensory perception of chemical stimulus	-0.010901947389	177	0.0172376504183	1000.0	876.0	124.0	0.248	-1.16181098491
GO:0007608	sensory perception of smell	0.00143430961116	139	0.00746023796534	1000.0	578.0	422.0	0.844	-0.223477403871
GO:0007610	behavior	0.0275959939602	3521	0.0128078643979	1000.0	4.0	996.0	0.008	2.70632824638
GO:0007611	learning or memory	-0.00790366551255	760	-0.000282688463346	1000.0	755.0	245.0	0.49	-0.665896313421
GO:0007612	learning	-0.00202770591358	466	0.00360748016874	1000.0	669.0	331.0	0.662	-0.397187192046
GO:0007613	memory	0.0113539036611	105	0.0379178600557	1000.0	795.0	205.0	0.41	-0.829069672721
GO:0007616	long-term memory	0.0523977798557	21	-0.0283186025245	1000.0	134.0	866.0	0.268	1.09907145448
GO:0007617	mating behavior	-0.039429402396	10	0.0154106269384	1000.0	663.0	337.0	0.674	-0.446977791964
GO:0007622	rhythmic behavior	0.11409848657	207	0.0880227251326	1000.0	119.0	881.0	0.238	1.15675649097
GO:0007623	circadian rhythm	0.0659744692241	425	0.0490068539281	1000.0	149.0	851.0	0.298	1.07112560186
GO:0007624	ultradian rhythm	0.0347865970103	40	0.00632853196997	1000.0	283.0	717.0	0.566	0.595431016755
GO:0007625	grooming behavior	0.135236326167	10	0.144628005999	1000.0	534.0	466.0	0.932	-0.0852333773477
GO:0007626	locomotory behavior	0.0257267716298	2323	0.0106608812222	1000.0	15.0	985.0	0.03	2.14038230197
GO:0007628	adult walking behavior	0.0276273230482	270	0.0340548341834	1000.0	615.0	385.0	0.77	-0.319683704527
GO:0007631	feeding behavior	-0.00140582027127	120	0.00329620280522	1000.0	560.0	440.0	0.88	-0.158337671343
GO:0007632	visual behavior	0.00655574673789	276	0.00970217583847	1000.0	578.0	422.0	0.844	-0.170851118289
GO:0007635	chemosensory behavior	0.117079596357	82	0.0562659920579	1000.0	57.0	943.0	0.114	1.5767561367
GO:0007638	mechanosensory behavior	0.081832310126	51	-0.0298424647257	1000.0	7.0	993.0	0.014	2.35318599169
GO:0008015	blood circulation	0.0903881585958	616	0.0722118284996	1000.0	112.0	888.0	0.224	1.2927182179
GO:0008016	regulation of heart contraction	-0.00171770560121	973	0.0235923596272	1000.0	996.0	4.0	0.008	-2.5010887878
GO:0008033	tRNA processing	-0.0848472806201	338	-0.0898039144317	1000.0	408.0	592.0	0.816	0.260986431867
GO:0008037	cell recognition	0.046775111498	619	0.0568147752001	1000.0	780.0	220.0	0.44	-0.779665816154
GO:0008038	neuron recognition	0.0357615010167	257	0.0740439707502	1000.0	970.0	30.0	0.06	-1.98497212702
GO:0008045	motor axon guidance	-0.213760135961	24	0.020788441987	1000.0	1000.0	0.0	0.0	-3.33973127731
GO:0008053	mitochondrial fusion	-0.127270006932	90	-0.088443500619	1000.0	876.0	124.0	0.248	-1.17693392371
GO:0008054	cyclin catabolic process	-0.180465589562	8	-0.0490544192168	1000.0	882.0	118.0	0.236	-1.17457715648
GO:0008057	eye pigment granule organization	-0.108422462563	11	-0.117583001139	1000.0	435.0	565.0	0.87	0.110417683802
GO:0008063	Toll signaling pathway	-0.115271254767	16	-0.166020491844	1000.0	241.0	759.0	0.482	0.619111794221
GO:0008064	regulation of actin polymerization or depolymerization	-0.00240834379823	586	-0.00107641111058	1000.0	546.0	454.0	0.908	-0.0997462337856
GO:0008065	establishment of blood-nerve barrier	-0.061087622867	34	-0.0552950480502	1000.0	549.0	451.0	0.902	-0.120142791905
GO:0008088	axon cargo transport	-0.0443363711948	273	-0.00543458853364	1000.0	985.0	15.0	0.03	-2.06053762215
GO:0008089	anterograde axon cargo transport	0.0143999220398	178	0.0273311052436	1000.0	695.0	305.0	0.61	-0.568178391817
GO:0008090	retrograde axon cargo transport	-0.225396653582	28	-0.146321995555	1000.0	901.0	99.0	0.198	-1.29614381503
GO:0008104	protein localization	-0.0217040745613	774	-0.0188344499207	1000.0	613.0	387.0	0.774	-0.247137934041
GO:0008105	asymmetric protein localization	-0.0534035021435	158	-0.0532538831989	1000.0	493.0	507.0	0.986	-0.00573035175574
GO:0008150	biological_process	-0.00156763488768	141115	-0.00480799118276	1000.0	0.0	1000.0	0.0	3.63520627406
GO:0008152	metabolic process	-0.00562483116627	76455	-0.0103712994456	1000.0	0.0	1000.0	0.0	3.99463332196
GO:0008154	actin polymerization or depolymerization	-0.0474024813464	428	-0.049308218899	1000.0	468.0	532.0	0.936	0.111219579058
GO:0008156	negative regulation of DNA replication	0.0650007006223	168	0.0219208820255	1000.0	61.0	939.0	0.122	1.55269586718
GO:0008202	steroid metabolic process	-0.0111503751252	1736	-0.00495358318776	1000.0	770.0	230.0	0.46	-0.758042228356
GO:0008203	cholesterol metabolic process	-0.0087957661815	879	-0.0112347418996	1000.0	419.0	581.0	0.838	0.220104194544
GO:0008204	ergosterol metabolic process	-0.255426128251	20	-0.174123573313	1000.0	864.0	136.0	0.272	-1.08828116827
GO:0008206	bile acid metabolic process	-0.122371092802	43	-0.0961282726921	1000.0	705.0	295.0	0.59	-0.521230164464
GO:0008207	C21-steroid hormone metabolic process	-0.0741149600637	122	-0.061717716225	1000.0	650.0	350.0	0.7	-0.400166655526
GO:0008209	androgen metabolic process	0.226681368146	24	0.0182006600757	1000.0	1.0	999.0	0.002	3.18825379043
GO:0008210	estrogen metabolic process	-0.0741344990865	55	-0.000612756506611	1000.0	932.0	68.0	0.136	-1.49928484822
GO:0008211	glucocorticoid metabolic process	0.0180200309475	41	0.0457315119844	1000.0	716.0	284.0	0.568	-0.536422402336
GO:0008213	protein amino acid alkylation	-0.02447442876	341	-0.0329086048251	1000.0	324.0	676.0	0.648	0.454576273518
GO:0008214	protein amino acid dealkylation	-0.0480259314511	49	0.0074297374595	1000.0	875.0	125.0	0.25	-1.15433987335
GO:0008215	spermine metabolic process	0.0415195048656	10	-0.0417418636044	1000.0	184.0	816.0	0.368	0.928659361
GO:0008216	spermidine metabolic process	-0.0414022310479	26	-0.0476470330742	1000.0	460.0	540.0	0.92	0.0984375754172
GO:0008217	regulation of blood pressure	-0.016464886794	352	-0.0285159353526	1000.0	240.0	760.0	0.48	0.686302911814
GO:0008218	bioluminescence	0.173273458473	42	0.109505416504	1000.0	68.0	932.0	0.136	1.45199036103
GO:0008219	cell death	-0.0215436048165	6633	-0.0203255135129	1000.0	608.0	392.0	0.784	-0.297975807032
GO:0008228	opsonization	-0.225177262865	8	-0.0491357675538	1000.0	946.0	54.0	0.108	-1.5685109178
GO:0008272	sulfate transport	0.147688569912	138	0.112089848443	1000.0	102.0	898.0	0.204	1.23655530849
GO:0008277	regulation of G-protein coupled receptor protein signaling pathway	0.0572524636613	761	0.05774003636	1000.0	504.0	496.0	0.992	-0.0408355270209
GO:0008283	cell proliferation	0.0182096018923	3934	0.0163022702646	1000.0	345.0	655.0	0.69	0.362915945762
GO:0008284	positive regulation of cell proliferation	0.00303571433309	3121	0.00896248627795	1000.0	843.0	157.0	0.314	-0.969420818674
GO:0008285	negative regulation of cell proliferation	0.0138111694051	3167	0.0060631975013	1000.0	85.0	915.0	0.17	1.33528605973
GO:0008286	insulin receptor signaling pathway	0.0624779907958	689	0.0614837095059	1000.0	456.0	544.0	0.912	0.0787268778098
GO:0008291	acetylcholine metabolic process	-0.0280685796666	59	0.0631645554686	1000.0	970.0	30.0	0.06	-1.92404142957
GO:0008295	spermidine biosynthetic process	0.0251924007327	20	-0.0077460880138	1000.0	329.0	671.0	0.658	0.460142118531
GO:0008298	intracellular mRNA localization	0.0292874059521	32	0.0580504324176	1000.0	676.0	324.0	0.648	-0.432177445658
GO:0008299	isoprenoid biosynthetic process	-0.109764369712	79	-0.10399038471	1000.0	556.0	444.0	0.888	-0.147379192206
GO:0008306	associative learning	-0.0379385741999	108	-0.0161317709061	1000.0	753.0	247.0	0.494	-0.698840764993
GO:0008333	endosome to lysosome transport	-0.0938799086746	185	-0.0855819135905	1000.0	653.0	347.0	0.694	-0.364382751472
GO:0008334	histone mRNA metabolic process	-0.42165185578	2	-0.0817346101367	1000.0	964.0	36.0	0.072	-1.73624511198
GO:0008340	determination of adult life span	0.212939130251	60	0.112513212369	1000.0	15.0	985.0	0.03	2.2187749854
GO:0008343	adult feeding behavior	0.0384174391368	19	0.0915593434687	1000.0	755.0	245.0	0.49	-0.662790907911
GO:0008344	adult locomotory behavior	0.000198362723083	425	0.00872126738646	1000.0	684.0	316.0	0.632	-0.532708467185
GO:0008347	glial cell migration	0.124619530813	100	0.0506582731	1000.0	14.0	986.0	0.028	2.23264738037
GO:0008354	germ cell migration	-0.166118417279	54	-0.048876090511	1000.0	999.0	1.0	0.002	-2.85008048675
GO:0008360	regulation of cell shape	0.0175378520459	794	0.0344501566737	1000.0	928.0	72.0	0.144	-1.47280007211
GO:0008361	regulation of cell size	-0.0711878247354	182	-0.0541901245298	1000.0	758.0	242.0	0.484	-0.708567058236
GO:0008366	axon ensheathment	0.0242013314496	489	0.00569491649541	1000.0	114.0	886.0	0.228	1.21931000631
GO:0008380	RNA splicing	-0.0324000514206	2861	-0.0533328546058	1000.0	1.0	999.0	0.002	3.14881038822
GO:0008406	gonad development	0.0658561502842	130	0.036674594157	1000.0	159.0	841.0	0.318	1.02021124752
GO:0008535	respiratory chain complex IV assembly	-0.152624957694	64	-0.145903671847	1000.0	554.0	446.0	0.892	-0.158085571973
GO:0008542	visual learning	0.00737044880111	260	0.013335335278	1000.0	642.0	358.0	0.716	-0.315845816608
GO:0008543	fibroblast growth factor receptor signaling pathway	-0.0302857239998	255	0.00420150228701	1000.0	935.0	65.0	0.13	-1.52316241774
GO:0008544	epidermis development	0.0341804440782	847	0.00780879646791	1000.0	11.0	989.0	0.022	2.36775062983
GO:0008584	male gonad development	0.0760204380872	93	0.0206111769194	1000.0	43.0	957.0	0.086	1.7678186644
GO:0008585	female gonad development	0.0729314611002	33	0.0857714345167	1000.0	573.0	427.0	0.854	-0.193761814453
GO:0008588	release of cytoplasmic sequestered NF-kappaB	-0.170230687727	5	-0.0705495647721	1000.0	678.0	322.0	0.644	-0.528604925449
GO:0008589	regulation of smoothened signaling pathway	-0.0307544179419	103	-0.0407476423421	1000.0	364.0	636.0	0.728	0.313493548691
GO:0008593	regulation of Notch signaling pathway	0.0737120577903	39	0.040863894359	1000.0	261.0	739.0	0.522	0.631231568218
GO:0008595	determination of anterior/posterior axis, embryo	-0.0203356200575	36	0.0259592869621	1000.0	797.0	203.0	0.406	-0.842197812897
GO:0008610	lipid biosynthetic process	-0.0110420562919	2545	-0.00883382392958	1000.0	625.0	375.0	0.75	-0.347604676725
GO:0008611	ether lipid biosynthetic process	0.199791161579	2	-0.195048842655	1000.0	96.0	904.0	0.192	1.36644138041
GO:0008612	peptidyl-lysine modification to hypusine	0.0727974258464	52	0.0171970947492	1000.0	98.0	902.0	0.196	1.29931498688
GO:0008614	pyridoxine metabolic process	0.018343848015	216	-0.0170460555069	1000.0	46.0	954.0	0.092	1.60919590803
GO:0008615	pyridoxine biosynthetic process	0.018343848015	216	-0.0170460555069	1000.0	46.0	954.0	0.092	1.60919590803
GO:0008616	queuosine biosynthetic process	-0.314553315874	25	-0.131917538119	1000.0	998.0	2.0	0.004	-2.81097937446
GO:0008617	guanosine metabolic process	-0.364797724573	31	-0.150698565858	1000.0	1000.0	0.0	0.0	-3.70117477934
GO:0008618	7-methylguanosine metabolic process	-0.314553315874	25	-0.131917538119	1000.0	998.0	2.0	0.004	-2.81097937446
GO:0008624	induction of apoptosis by extracellular signals	0.000424429772013	859	0.00393403246356	1000.0	626.0	374.0	0.748	-0.312587579606
GO:0008625	induction of apoptosis via death domain receptors	-0.119671189703	139	-0.136179944774	1000.0	273.0	727.0	0.546	0.56955886605
GO:0008627	induction of apoptosis by ionic changes	0.104431063811	18	0.172725240413	1000.0	812.0	188.0	0.376	-0.876676380275
GO:0008628	induction of apoptosis by hormones	-0.0620830953508	8	-0.0233473404093	1000.0	647.0	353.0	0.706	-0.389438064933
GO:0008629	induction of apoptosis by intracellular signals	-0.0255738892541	587	-0.027430840029	1000.0	444.0	556.0	0.888	0.145144305865
GO:0008630	DNA damage response, signal transduction resulting in induction of apoptosis	-0.00580272648857	358	-0.00857324538281	1000.0	436.0	564.0	0.872	0.171293136152
GO:0008631	induction of apoptosis by oxidative stress	0.11473327076	19	-0.0412937669327	1000.0	12.0	988.0	0.024	2.33102558315
GO:0008632	apoptotic program	-0.0667621263678	238	-0.0791472893008	1000.0	279.0	721.0	0.558	0.603989348312
GO:0008633	activation of pro-apoptotic gene products	-0.0202348334128	416	-0.007569174703	1000.0	789.0	211.0	0.422	-0.748832404949
GO:0008634	negative regulation of survival gene product expression	-0.0202073702643	82	-0.00744076054929	1000.0	651.0	349.0	0.698	-0.351568512636
GO:0008635	activation of caspase activity by cytochrome c	-0.149961206985	84	-0.139783299657	1000.0	621.0	379.0	0.758	-0.282055015362
GO:0008637	apoptotic mitochondrial changes	-0.0345282518408	304	-0.0259231845618	1000.0	678.0	322.0	0.644	-0.469168962347
GO:0008643	carbohydrate transport	-0.0237412863177	877	-0.0237476306324	1000.0	494.0	506.0	0.988	0.000540080205317
GO:0008645	hexose transport	-0.0158152076371	501	-0.0161558002537	1000.0	470.0	530.0	0.94	0.0234090384607
GO:0008652	amino acid biosynthetic process	0.0108929553454	684	0.0354626531387	1000.0	971.0	29.0	0.058	-1.88232508001
GO:0008653	lipopolysaccharide metabolic process	-0.0895437964669	62	-0.0254840619227	1000.0	925.0	75.0	0.15	-1.47155225112
GO:0008654	phospholipid biosynthetic process	-0.00382541901238	768	0.00753890040015	1000.0	839.0	161.0	0.322	-0.986055284896
GO:0008655	pyrimidine salvage	-0.0351158370679	13	-0.0766764052222	1000.0	268.0	732.0	0.536	0.595471073433
GO:0009051	pentose-phosphate shunt, oxidative branch	-0.358179460115	5	-0.290319800413	1000.0	633.0	367.0	0.734	-0.408072423193
GO:0009052	pentose-phosphate shunt, non-oxidative branch	0.276254699708	2	-0.0166589193265	1000.0	52.0	948.0	0.104	1.60214091123
GO:0009056	catabolic process	-0.038416451222	7354	-0.0484380610838	1000.0	8.0	992.0	0.016	2.49727677542
GO:0009057	macromolecule catabolic process	-0.058680037694	4313	-0.060708935094	1000.0	345.0	655.0	0.69	0.401188382753
GO:0009058	biosynthetic process	0.00199608986282	35683	-0.00195706333253	1000.0	6.0	994.0	0.012	2.36469822011
GO:0009059	macromolecule biosynthetic process	0.00574833797347	29100	0.00110128742559	1000.0	4.0	996.0	0.008	2.49540202696
GO:0009060	aerobic respiration	-0.109559552035	129	-0.158831757549	1000.0	58.0	942.0	0.116	1.58349378331
GO:0009062	fatty acid catabolic process	-0.00482785539533	230	-0.016626212689	1000.0	299.0	701.0	0.598	0.515630746063
GO:0009063	amino acid catabolic process	-0.00916301156989	563	-0.0557256279782	1000.0	1.0	999.0	0.002	3.05707563859
GO:0009064	glutamine family amino acid metabolic process	-0.0800466740006	418	-0.0616906019991	1000.0	885.0	115.0	0.23	-1.17178910403
GO:0009065	glutamine family amino acid catabolic process	-0.0626642380477	134	-0.0221932460344	1000.0	947.0	53.0	0.106	-1.56327436289
GO:0009066	aspartate family amino acid metabolic process	0.0784667774663	286	0.0917747848767	1000.0	729.0	271.0	0.542	-0.631964943688
GO:0009067	aspartate family amino acid biosynthetic process	0.0910359695151	273	0.102504725283	1000.0	703.0	297.0	0.594	-0.53324865836
GO:0009068	aspartate family amino acid catabolic process	-0.191776338988	10	-0.140041563704	1000.0	685.0	315.0	0.63	-0.504349291024
GO:0009069	serine family amino acid metabolic process	-0.0427732179267	561	-0.0606916631169	1000.0	133.0	867.0	0.266	1.13753838218
GO:0009070	serine family amino acid biosynthetic process	-0.0568474751965	150	0.00690235119904	1000.0	991.0	9.0	0.018	-2.32132670016
GO:0009071	serine family amino acid catabolic process	0.00172995889408	286	-0.0574785022886	1000.0	7.0	993.0	0.014	2.52178593083
GO:0009072	aromatic amino acid family metabolic process	0.0141017197132	95	-0.00566785164812	1000.0	268.0	732.0	0.536	0.61307899945
GO:0009073	aromatic amino acid family biosynthetic process	0.0231895601379	4	-0.158893643854	1000.0	124.0	876.0	0.248	1.1631010672
GO:0009074	aromatic amino acid family catabolic process	0.0979564380169	27	-0.000245928746484	1000.0	81.0	919.0	0.162	1.42464531615
GO:0009075	histidine family amino acid metabolic process	0.167433062445	103	0.0568576376713	1000.0	1.0	999.0	0.002	3.3309422052
GO:0009076	histidine family amino acid biosynthetic process	-0.0126901530115	35	-0.126039597457	1000.0	16.0	984.0	0.032	2.2773806929
GO:0009077	histidine family amino acid catabolic process	0.0220112933593	46	-0.0601802944984	1000.0	39.0	961.0	0.078	1.7365608832
GO:0009081	branched chain family amino acid metabolic process	-0.011099923379	151	-0.0382685197833	1000.0	153.0	847.0	0.306	1.05018546131
GO:0009082	branched chain family amino acid biosynthetic process	-0.0383312276176	94	-0.0044864958452	1000.0	854.0	146.0	0.292	-1.05156619416
GO:0009083	branched chain family amino acid catabolic process	0.0294781178942	58	-0.118895325607	1000.0	0.0	1000.0	0.0	3.42522923482
GO:0009084	glutamine family amino acid biosynthetic process	-0.0283504234713	160	-0.0204043684729	1000.0	618.0	382.0	0.764	-0.304566508636
GO:0009086	methionine biosynthetic process	0.0935997023112	263	0.108557604318	1000.0	753.0	247.0	0.494	-0.682546736884
GO:0009095	aromatic amino acid family biosynthetic process, prephenate pathway	0.0231895601379	4	-0.158893643854	1000.0	124.0	876.0	0.248	1.1631010672
GO:0009098	leucine biosynthetic process	-0.126668179304	16	-0.0939459534468	1000.0	634.0	366.0	0.732	-0.398423983802
GO:0009100	glycoprotein metabolic process	-0.0309792501704	640	-0.0232241458252	1000.0	727.0	273.0	0.546	-0.612451616511
GO:0009101	glycoprotein biosynthetic process	-0.00567476304556	260	0.0048635448439	1000.0	715.0	285.0	0.57	-0.550298256968
GO:0009103	lipopolysaccharide biosynthetic process	-0.113845064185	58	-0.0306759836766	1000.0	975.0	25.0	0.05	-1.83746475433
GO:0009105	lipoic acid biosynthetic process	-0.0978652668261	2	-0.223057215579	1000.0	318.0	682.0	0.636	0.485279140315
GO:0009106	lipoate metabolic process	-0.0978652668261	2	-0.223057215579	1000.0	318.0	682.0	0.636	0.485279140315
GO:0009107	lipoate biosynthetic process	-0.0978652668261	2	-0.223057215579	1000.0	318.0	682.0	0.636	0.485279140315
GO:0009108	coenzyme biosynthetic process	0.0013460596873	674	-0.0356382810546	1000.0	3.0	997.0	0.006	2.77329713829
GO:0009109	coenzyme catabolic process	-0.0974998172225	257	-0.119798789704	1000.0	169.0	831.0	0.338	0.982369332769
GO:0009110	vitamin biosynthetic process	0.0499856973549	402	0.00258194574408	1000.0	2.0	998.0	0.004	2.87433373059
GO:0009111	vitamin catabolic process	0.145882166799	13	0.0347419780684	1000.0	159.0	841.0	0.318	0.981315257521
GO:0009112	nucleobase metabolic process	-0.114704632677	200	-0.126393302617	1000.0	315.0	685.0	0.63	0.497897007462
GO:0009113	purine base biosynthetic process	-0.157585208593	76	-0.203239887201	1000.0	118.0	882.0	0.236	1.19167638336
GO:0009116	nucleoside metabolic process	-0.133146157237	166	-0.0791058553839	1000.0	981.0	19.0	0.038	-2.24726307412
GO:0009117	nucleotide metabolic process	-0.0212299757399	2210	-0.0304191024429	1000.0	94.0	906.0	0.188	1.29841407291
GO:0009119	ribonucleoside metabolic process	-0.160832593894	74	-0.0767077742294	1000.0	988.0	12.0	0.024	-2.2771562881
GO:0009120	deoxyribonucleoside metabolic process	-0.0106251801766	24	-0.0604739255265	1000.0	224.0	776.0	0.448	0.766154285409
GO:0009123	nucleoside monophosphate metabolic process	-0.149586506307	125	-0.114718214013	1000.0	881.0	119.0	0.238	-1.15904691051
GO:0009124	nucleoside monophosphate biosynthetic process	-0.149586506307	125	-0.114718214013	1000.0	881.0	119.0	0.238	-1.15904691051
GO:0009125	nucleoside monophosphate catabolic process	-0.107798434262	10	-0.101437129334	1000.0	500.0	500.0	1.0	-0.0609604686394
GO:0009126	purine nucleoside monophosphate metabolic process	-0.146066514556	95	-0.106356788267	1000.0	873.0	127.0	0.254	-1.13236968291
GO:0009127	purine nucleoside monophosphate biosynthetic process	-0.146066514556	95	-0.106356788267	1000.0	873.0	127.0	0.254	-1.13236968291
GO:0009128	purine nucleoside monophosphate catabolic process	-0.107798434262	10	-0.101437129334	1000.0	500.0	500.0	1.0	-0.0609604686394
GO:0009129	pyrimidine nucleoside monophosphate metabolic process	-0.191976117147	15	-0.100330696758	1000.0	857.0	143.0	0.286	-1.08680179943
GO:0009130	pyrimidine nucleoside monophosphate biosynthetic process	-0.191976117147	15	-0.100330696758	1000.0	857.0	143.0	0.286	-1.08680179943
GO:0009132	nucleoside diphosphate metabolic process	0.0357554473804	107	-0.0112067263696	1000.0	62.0	938.0	0.124	1.5327994271
GO:0009133	nucleoside diphosphate biosynthetic process	0.0890915556163	50	-0.0170824352748	1000.0	9.0	991.0	0.018	2.37549787237
GO:0009134	nucleoside diphosphate catabolic process	0.0243009384871	46	0.00908901662617	1000.0	383.0	617.0	0.766	0.305222654988
GO:0009135	purine nucleoside diphosphate metabolic process	0.0974215008829	32	-0.00015880701167	1000.0	38.0	962.0	0.076	1.79820818951
GO:0009136	purine nucleoside diphosphate biosynthetic process	0.0974215008829	32	-0.00015880701167	1000.0	38.0	962.0	0.076	1.79820818951
GO:0009138	pyrimidine nucleoside diphosphate metabolic process	0.0561143301775	53	0.0145443771964	1000.0	185.0	815.0	0.37	0.873605457226
GO:0009139	pyrimidine nucleoside diphosphate biosynthetic process	0.0742827640313	18	-0.0471688855202	1000.0	54.0	946.0	0.108	1.58057955747
GO:0009140	pyrimidine nucleoside diphosphate catabolic process	0.0467705641956	35	0.0462826265935	1000.0	504.0	496.0	0.992	0.00815038923083
GO:0009141	nucleoside triphosphate metabolic process	-0.032890212422	399	-0.0534428597343	1000.0	95.0	905.0	0.19	1.26476625623
GO:0009142	nucleoside triphosphate biosynthetic process	-0.021843107709	181	-0.0573941214088	1000.0	57.0	943.0	0.114	1.57010479805
GO:0009143	nucleoside triphosphate catabolic process	-0.00401426022286	58	-0.0578021844383	1000.0	114.0	886.0	0.228	1.25296537979
GO:0009144	purine nucleoside triphosphate metabolic process	-0.0327391328647	362	-0.0512967479695	1000.0	137.0	863.0	0.274	1.08789798899
GO:0009145	purine nucleoside triphosphate biosynthetic process	-0.0298520218357	160	-0.0578906481732	1000.0	127.0	873.0	0.254	1.17814505047
GO:0009146	purine nucleoside triphosphate catabolic process	0.00561309350022	48	-0.0484669785196	1000.0	134.0	866.0	0.268	1.100182991
GO:0009147	pyrimidine nucleoside triphosphate metabolic process	-0.0697471192786	53	-0.0686067561213	1000.0	508.0	492.0	0.984	-0.0270051123977
GO:0009148	pyrimidine nucleoside triphosphate biosynthetic process	0.0742827640313	18	-0.0471688855202	1000.0	54.0	946.0	0.108	1.58057955747
GO:0009150	purine ribonucleotide metabolic process	-0.0562973413126	457	-0.0627424893881	1000.0	345.0	655.0	0.69	0.413058292249
GO:0009151	purine deoxyribonucleotide metabolic process	-0.0126034538563	74	-0.0413753224256	1000.0	221.0	779.0	0.442	0.730080645183
GO:0009152	purine ribonucleotide biosynthetic process	-0.0541294576595	287	-0.0674964474476	1000.0	242.0	758.0	0.484	0.715347187631
GO:0009153	purine deoxyribonucleotide biosynthetic process	0.0974215008829	32	-0.00015880701167	1000.0	38.0	962.0	0.076	1.79820818951
GO:0009154	purine ribonucleotide catabolic process	-0.013940618183	58	-0.0575997631428	1000.0	157.0	843.0	0.314	0.978223077635
GO:0009155	purine deoxyribonucleotide catabolic process	-0.0964319908004	42	-0.0727783817886	1000.0	666.0	334.0	0.668	-0.440990135048
GO:0009156	ribonucleoside monophosphate biosynthetic process	-0.149586506307	125	-0.114718214013	1000.0	881.0	119.0	0.238	-1.15904691051
GO:0009158	ribonucleoside monophosphate catabolic process	-0.107798434262	10	-0.101437129334	1000.0	500.0	500.0	1.0	-0.0609604686394
GO:0009161	ribonucleoside monophosphate metabolic process	-0.149586506307	125	-0.114718214013	1000.0	881.0	119.0	0.238	-1.15904691051
GO:0009163	nucleoside biosynthetic process	-0.247918503853	29	-0.119827015637	1000.0	982.0	18.0	0.036	-2.10693774847
GO:0009164	nucleoside catabolic process	0.0232836178778	23	-0.0749936731676	1000.0	48.0	952.0	0.096	1.70890673396
GO:0009165	nucleotide biosynthetic process	-0.0263103812753	1203	-0.038035253019	1000.0	112.0	888.0	0.224	1.26618206632
GO:0009166	nucleotide catabolic process	0.0171143215164	265	-0.0303208015744	1000.0	7.0	993.0	0.014	2.32439608928
GO:0009167	purine ribonucleoside monophosphate metabolic process	-0.146066514556	95	-0.106356788267	1000.0	873.0	127.0	0.254	-1.13236968291
GO:0009168	purine ribonucleoside monophosphate biosynthetic process	-0.146066514556	95	-0.106356788267	1000.0	873.0	127.0	0.254	-1.13236968291
GO:0009169	purine ribonucleoside monophosphate catabolic process	-0.107798434262	10	-0.101437129334	1000.0	500.0	500.0	1.0	-0.0609604686394
GO:0009173	pyrimidine ribonucleoside monophosphate metabolic process	-0.191976117147	15	-0.100330696758	1000.0	857.0	143.0	0.286	-1.08680179943
GO:0009174	pyrimidine ribonucleoside monophosphate biosynthetic process	-0.191976117147	15	-0.100330696758	1000.0	857.0	143.0	0.286	-1.08680179943
GO:0009179	purine ribonucleoside diphosphate metabolic process	0.0974215008829	32	-0.00015880701167	1000.0	38.0	962.0	0.076	1.79820818951
GO:0009180	purine ribonucleoside diphosphate biosynthetic process	0.0974215008829	32	-0.00015880701167	1000.0	38.0	962.0	0.076	1.79820818951
GO:0009182	purine deoxyribonucleoside diphosphate metabolic process	0.0974215008829	32	-0.00015880701167	1000.0	38.0	962.0	0.076	1.79820818951
GO:0009183	purine deoxyribonucleoside diphosphate biosynthetic process	0.0974215008829	32	-0.00015880701167	1000.0	38.0	962.0	0.076	1.79820818951
GO:0009185	ribonucleoside diphosphate metabolic process	0.0696703938176	68	0.0211635980722	1000.0	111.0	889.0	0.222	1.2184320423
GO:0009186	deoxyribonucleoside diphosphate metabolic process	0.0443932737588	61	-0.026511712891	1000.0	38.0	962.0	0.076	1.81333161213
GO:0009187	cyclic nucleotide metabolic process	0.0418692990056	828	0.00323562464092	1000.0	0.0	1000.0	0.0	3.4332336285
GO:0009188	ribonucleoside diphosphate biosynthetic process	0.0974215008829	32	-0.00015880701167	1000.0	38.0	962.0	0.076	1.79820818951
GO:0009189	deoxyribonucleoside diphosphate biosynthetic process	0.0890915556163	50	-0.0170824352748	1000.0	9.0	991.0	0.018	2.37549787237
GO:0009190	cyclic nucleotide biosynthetic process	-0.00240262221388	508	-0.0235496705251	1000.0	80.0	920.0	0.16	1.46053496291
GO:0009191	ribonucleoside diphosphate catabolic process	0.0450027430929	36	0.0401168470357	1000.0	462.0	538.0	0.924	0.083737747281
GO:0009193	pyrimidine ribonucleoside diphosphate metabolic process	0.0467705641956	35	0.0462826265935	1000.0	504.0	496.0	0.992	0.00815038923083
GO:0009195	pyrimidine ribonucleoside diphosphate catabolic process	0.0467705641956	35	0.0462826265935	1000.0	504.0	496.0	0.992	0.00815038923083
GO:0009196	pyrimidine deoxyribonucleoside diphosphate metabolic process	0.0742827640313	18	-0.0471688855202	1000.0	54.0	946.0	0.108	1.58057955747
GO:0009197	pyrimidine deoxyribonucleoside diphosphate biosynthetic process	0.0742827640313	18	-0.0471688855202	1000.0	54.0	946.0	0.108	1.58057955747
GO:0009199	ribonucleoside triphosphate metabolic process	-0.0338792735649	365	-0.0516334660079	1000.0	152.0	848.0	0.304	1.04928911527
GO:0009200	deoxyribonucleoside triphosphate metabolic process	-0.0106251801766	24	-0.0604739255265	1000.0	224.0	776.0	0.448	0.766154285409
GO:0009201	ribonucleoside triphosphate biosynthetic process	-0.0324582346496	163	-0.0585232885622	1000.0	138.0	862.0	0.276	1.10828185138
GO:0009202	deoxyribonucleoside triphosphate biosynthetic process	0.0742827640313	18	-0.0471688855202	1000.0	54.0	946.0	0.108	1.58057955747
GO:0009203	ribonucleoside triphosphate catabolic process	0.00561309350022	48	-0.0484669785196	1000.0	134.0	866.0	0.268	1.100182991
GO:0009205	purine ribonucleoside triphosphate metabolic process	-0.0327391328647	362	-0.0512967479695	1000.0	137.0	863.0	0.274	1.08789798899
GO:0009206	purine ribonucleoside triphosphate biosynthetic process	-0.0298520218357	160	-0.0578906481732	1000.0	127.0	873.0	0.254	1.17814505047
GO:0009207	purine ribonucleoside triphosphate catabolic process	0.00561309350022	48	-0.0484669785196	1000.0	134.0	866.0	0.268	1.100182991
GO:0009208	pyrimidine ribonucleoside triphosphate metabolic process	-0.118675620605	29	-0.0753373745446	1000.0	780.0	220.0	0.44	-0.788613464835
GO:0009209	pyrimidine ribonucleoside triphosphate biosynthetic process	-0.118675620605	29	-0.0753373745446	1000.0	780.0	220.0	0.44	-0.788613464835
GO:0009211	pyrimidine deoxyribonucleoside triphosphate metabolic process	-0.0106251801766	24	-0.0604739255265	1000.0	224.0	776.0	0.448	0.766154285409
GO:0009212	pyrimidine deoxyribonucleoside triphosphate biosynthetic process	0.0742827640313	18	-0.0471688855202	1000.0	54.0	946.0	0.108	1.58057955747
GO:0009214	cyclic nucleotide catabolic process	0.148658031273	66	-0.00613440193953	1000.0	0.0	1000.0	0.0	4.34359394896
GO:0009218	pyrimidine ribonucleotide metabolic process	-0.0266341799014	117	-0.0258709812204	1000.0	509.0	491.0	0.982	-0.0254686090249
GO:0009219	pyrimidine deoxyribonucleotide metabolic process	-0.0335918419537	56	-0.0605254035283	1000.0	274.0	726.0	0.548	0.59625683982
GO:0009220	pyrimidine ribonucleotide biosynthetic process	-0.0579654731136	82	-0.0566682528483	1000.0	505.0	495.0	0.99	-0.0376925257377
GO:0009221	pyrimidine deoxyribonucleotide biosynthetic process	0.0742827640313	18	-0.0471688855202	1000.0	54.0	946.0	0.108	1.58057955747
GO:0009222	pyrimidine ribonucleotide catabolic process	0.0467705641956	35	0.0462826265935	1000.0	504.0	496.0	0.992	0.00815038923083
GO:0009223	pyrimidine deoxyribonucleotide catabolic process	-0.0508168382866	32	-0.0605640120298	1000.0	444.0	556.0	0.888	0.159071613313
GO:0009225	nucleotide-sugar metabolic process	-0.213326510778	45	-0.050610801472	1000.0	998.0	2.0	0.004	-3.21164274307
GO:0009226	nucleotide-sugar biosynthetic process	-0.222232719274	22	-0.0892163900387	1000.0	963.0	37.0	0.074	-1.76086337475
GO:0009229	thiamin diphosphate biosynthetic process	-0.186083864561	14	-0.176900236817	1000.0	525.0	475.0	0.95	-0.106243142128
GO:0009235	cobalamin metabolic process	-0.194143985489	24	-0.123587227596	1000.0	870.0	130.0	0.26	-1.11580924269
GO:0009236	cobalamin biosynthetic process	-0.194143985489	24	-0.123587227596	1000.0	870.0	130.0	0.26	-1.11580924269
GO:0009237	siderophore metabolic process	-0.0483099561582	15	-0.133438109473	1000.0	156.0	844.0	0.312	0.997948308687
GO:0009238	enterobactin metabolic process	-0.0483099561582	15	-0.133438109473	1000.0	156.0	844.0	0.312	0.997948308687
GO:0009239	enterobactin biosynthetic process	-0.0483099561582	15	-0.133438109473	1000.0	156.0	844.0	0.312	0.997948308687
GO:0009247	glycolipid biosynthetic process	0.0736040208338	106	0.0276191162329	1000.0	55.0	945.0	0.11	1.55057002088
GO:0009249	protein lipoylation	-0.171353324211	100	-0.137858869859	1000.0	831.0	169.0	0.338	-0.969848008187
GO:0009250	glucan biosynthetic process	0.00163409082626	84	-0.0669159215682	1000.0	26.0	974.0	0.052	2.04217378673
GO:0009251	glucan catabolic process	0.103466163551	14	-0.0761587110071	1000.0	15.0	985.0	0.03	2.19372580369
GO:0009253	peptidoglycan catabolic process	0.239945045963	18	0.212356243873	1000.0	388.0	612.0	0.776	0.338321674941
GO:0009256	10-formyltetrahydrofolate metabolic process	-0.282393547765	2	0.0197644433887	1000.0	921.0	79.0	0.158	-1.39663310807
GO:0009258	10-formyltetrahydrofolate catabolic process	-0.282393547765	2	0.0197644433887	1000.0	921.0	79.0	0.158	-1.39663310807
GO:0009259	ribonucleotide metabolic process	-0.0582585929644	532	-0.0614544284722	1000.0	403.0	597.0	0.806	0.220078156009
GO:0009260	ribonucleotide biosynthetic process	-0.0687758882725	326	-0.0761844331523	1000.0	333.0	667.0	0.666	0.422286210534
GO:0009261	ribonucleotide catabolic process	0.0086334350716	94	-0.0201763805213	1000.0	206.0	794.0	0.412	0.815063346688
GO:0009262	deoxyribonucleotide metabolic process	-0.0323431689099	141	-0.0511651714872	1000.0	243.0	757.0	0.486	0.653542710299
GO:0009263	deoxyribonucleotide biosynthetic process	0.0890915556163	50	-0.0170824352748	1000.0	9.0	991.0	0.018	2.37549787237
GO:0009264	deoxyribonucleotide catabolic process	-0.0767065194431	74	-0.0674964921631	1000.0	587.0	413.0	0.826	-0.22702840143
GO:0009266	response to temperature stimulus	-0.0407272616662	370	-0.0377762068013	1000.0	571.0	429.0	0.858	-0.176023017874
GO:0009267	cellular response to starvation	0.0539015312899	129	-0.0114762896894	1000.0	7.0	993.0	0.014	2.46837217995
GO:0009268	response to pH	0.0382141789071	79	0.0808829100464	1000.0	843.0	157.0	0.314	-0.983115941281
GO:0009299	mRNA transcription	0.0661953755203	62	0.0488085403941	1000.0	343.0	657.0	0.686	0.413390405052
GO:0009301	snRNA transcription	-0.0366654984107	15	0.160922430429	1000.0	968.0	32.0	0.064	-1.98218583839
GO:0009303	rRNA transcription	-0.0250626741606	102	-0.0636178629294	1000.0	114.0	886.0	0.228	1.15000802764
GO:0009304	tRNA transcription	0.0262131224767	78	-0.0172534557292	1000.0	125.0	875.0	0.25	1.11811539334
GO:0009306	protein secretion	-0.135463149415	183	-0.0692306094691	1000.0	996.0	4.0	0.008	-2.69824414508
GO:0009308	cellular amine metabolic process	-0.0104256954035	3486	-0.0122531196725	1000.0	388.0	612.0	0.776	0.32951539804
GO:0009309	amine biosynthetic process	0.0148224812583	782	0.0319763798137	1000.0	920.0	80.0	0.16	-1.42074851356
GO:0009310	amine catabolic process	-0.013085492097	688	-0.04236469008	1000.0	10.0	990.0	0.02	2.13401014427
GO:0009311	oligosaccharide metabolic process	-0.0292487081676	269	-0.0464521653221	1000.0	191.0	809.0	0.382	0.854294279343
GO:0009312	oligosaccharide biosynthetic process	0.0425391692221	148	-0.0126662602157	1000.0	16.0	984.0	0.032	2.01694024325
GO:0009313	oligosaccharide catabolic process	-0.109674625834	65	-0.0966623639155	1000.0	607.0	393.0	0.786	-0.324095727134
GO:0009314	response to radiation	-0.0351879715632	1445	-0.0343550959792	1000.0	541.0	459.0	0.918	-0.09565833398
GO:0009386	translational attenuation	0.0348778270969	10	0.0608765572131	1000.0	598.0	402.0	0.804	-0.245203721289
GO:0009395	phospholipid catabolic process	0.00143904067443	137	0.0431878448744	1000.0	926.0	74.0	0.148	-1.46589357963
GO:0009396	folic acid and derivative biosynthetic process	-0.0147094989974	78	-0.0524511442301	1000.0	161.0	839.0	0.322	0.997349927134
GO:0009397	folic acid and derivative catabolic process	-0.282393547765	2	0.0197644433887	1000.0	921.0	79.0	0.158	-1.39663310807
GO:0009401	phosphoenolpyruvate-dependent sugar phosphotransferase system	0.120729027388	59	0.086770446236	1000.0	288.0	712.0	0.576	0.562877327802
GO:0009405	pathogenesis	0.056088862261	280	-0.0265471239454	1000.0	0.0	1000.0	0.0	3.64503070069
GO:0009408	response to heat	-0.0343966993199	226	-0.0419077008278	1000.0	373.0	627.0	0.746	0.360244276163
GO:0009409	response to cold	-0.0414360673919	57	-0.048937551303	1000.0	436.0	564.0	0.872	0.170970523025
GO:0009410	response to xenobiotic stimulus	-0.127975036105	17	-0.231782637188	1000.0	156.0	844.0	0.312	1.03227617724
GO:0009411	response to UV	-0.0782926965142	226	-0.0496195013013	1000.0	904.0	96.0	0.192	-1.28838740421
GO:0009416	response to light stimulus	-0.0249105959301	883	-0.0226933760605	1000.0	573.0	427.0	0.854	-0.201516391679
GO:0009435	NAD biosynthetic process	0.124526938478	116	0.0963191833842	1000.0	180.0	820.0	0.36	0.932265942497
GO:0009437	carnitine metabolic process	0.0157738683594	18	-0.062214480697	1000.0	145.0	855.0	0.29	1.06649792274
GO:0009439	cyanate metabolic process	-0.208971181159	5	-0.136164065268	1000.0	686.0	314.0	0.628	-0.53297556496
GO:0009440	cyanate catabolic process	-0.208971181159	5	-0.136164065268	1000.0	686.0	314.0	0.628	-0.53297556496
GO:0009441	glycolate metabolic process	0.120466698208	66	0.0229386782807	1000.0	4.0	996.0	0.008	2.77092378464
GO:0009448	gamma-aminobutyric acid metabolic process	0.0112436243834	75	0.0101063174091	1000.0	492.0	508.0	0.984	0.0299432904629
GO:0009450	gamma-aminobutyric acid catabolic process	0.0112436243834	75	0.0101063174091	1000.0	492.0	508.0	0.984	0.0299432904629
GO:0009451	RNA modification	-0.122619407666	195	-0.0396893903013	1000.0	1000.0	0.0	0.0	-3.37523748581
GO:0009452	RNA capping	0.0206839151709	67	-0.018284988925	1000.0	145.0	855.0	0.29	1.09267953117
GO:0009566	fertilization	-0.123674282807	140	-0.0786190651436	1000.0	942.0	58.0	0.116	-1.55828592101
GO:0009581	detection of external stimulus	-0.00155025135676	508	-0.0273821209803	1000.0	39.0	961.0	0.078	1.75162148451
GO:0009582	detection of abiotic stimulus	-0.0142848475537	483	-0.0353140593713	1000.0	93.0	907.0	0.186	1.38057191437
GO:0009583	detection of light stimulus	-0.00361690272718	345	-0.0325447782134	1000.0	58.0	942.0	0.116	1.55529412663
GO:0009584	detection of visible light	0.0006279304978	330	-0.0267641333942	1000.0	73.0	927.0	0.146	1.44679092096
GO:0009586	rhodopsin mediated phototransduction	0.506031521454	1	0.273754321257	1000.0	335.0	665.0	0.67	0.520164654292
GO:0009589	detection of UV	-0.0970032336766	15	-0.159718964237	1000.0	239.0	761.0	0.478	0.735628604449
GO:0009593	detection of chemical stimulus	0.0933520919665	140	0.036285134002	1000.0	16.0	984.0	0.032	2.12267761184
GO:0009595	detection of biotic stimulus	0.122185249775	43	0.0652004174491	1000.0	134.0	866.0	0.268	1.08210811668
GO:0009597	detection of virus	-0.335717988191	6	0.0150137138381	1000.0	971.0	29.0	0.058	-1.98443979005
GO:0009605	response to external stimulus	0.0116821419289	6087	-0.00191798613983	1000.0	0.0	1000.0	0.0	3.13709273781
GO:0009607	response to biotic stimulus	-0.0139673916277	2413	-0.00537909454907	1000.0	903.0	97.0	0.194	-1.27395964538
GO:0009611	response to wounding	-0.0208933403885	2640	-0.0159614666219	1000.0	782.0	218.0	0.436	-0.75497581747
GO:0009612	response to mechanical stimulus	0.0969489516027	293	0.0324640466823	1000.0	1.0	999.0	0.002	3.29684483364
GO:0009615	response to virus	-0.0509651282995	894	-0.026864949659	1000.0	987.0	13.0	0.026	-2.1561240821
GO:0009617	response to bacterium	0.0307431103752	554	0.0435827553891	1000.0	813.0	187.0	0.374	-0.883263666683
GO:0009620	response to fungus	-0.0514699412126	37	-0.111822931601	1000.0	161.0	839.0	0.322	1.0230091341
GO:0009624	response to nematode	0.276931856124	2	-0.0762767221614	1000.0	95.0	903.0	0.194	1.45683843713
GO:0009628	response to abiotic stimulus	-0.0149151210565	2426	-0.0163827903895	1000.0	417.0	583.0	0.834	0.212719852343
GO:0009636	response to toxin	-0.0405495716696	188	-0.0133829433738	1000.0	888.0	112.0	0.224	-1.15421758903
GO:0009648	photoperiodism	-0.12065001823	32	-2.82717606682e-05	1000.0	981.0	19.0	0.038	-2.08661205615
GO:0009649	entrainment of circadian clock	0.0579746438018	60	0.0167077398184	1000.0	170.0	830.0	0.34	0.955911321813
GO:0009650	UV protection	-0.0756163720482	50	-0.118147374287	1000.0	143.0	857.0	0.286	1.00724376485
GO:0009651	response to salt stress	0.0462208451627	68	0.0868764525188	1000.0	865.0	135.0	0.27	-1.08564669422
GO:0009653	anatomical structure morphogenesis	0.00979591990111	6917	0.00796352195025	1000.0	314.0	686.0	0.628	0.454796592766
GO:0009712	catechol metabolic process	-0.0483099561582	15	-0.133438109473	1000.0	156.0	844.0	0.312	0.997948308687
GO:0009719	response to endogenous stimulus	0.00973734695564	1431	-0.00812168891078	1000.0	20.0	980.0	0.04	2.05451102556
GO:0009720	detection of hormone stimulus	-0.0438557442186	6	-0.246412099146	1000.0	101.0	899.0	0.202	1.26771066689
GO:0009725	response to hormone stimulus	0.0105703739392	1406	-0.0074432877382	1000.0	16.0	984.0	0.032	2.05394703245
GO:0009726	detection of endogenous stimulus	-0.0438557442186	6	-0.246412099146	1000.0	101.0	899.0	0.202	1.26771066689
GO:0009730	detection of carbohydrate stimulus	0.128144069171	10	0.269670472589	1000.0	860.0	140.0	0.28	-1.05083127411
GO:0009732	detection of hexose stimulus	0.128144069171	10	0.269670472589	1000.0	860.0	140.0	0.28	-1.05083127411
GO:0009743	response to carbohydrate stimulus	-0.0215442573529	41	0.0115473236237	1000.0	716.0	284.0	0.568	-0.57588435645
GO:0009746	response to hexose stimulus	-0.0692192232565	26	0.011976320604	1000.0	862.0	138.0	0.276	-1.11160275237
GO:0009749	response to glucose stimulus	-0.0692192232565	26	0.011976320604	1000.0	862.0	138.0	0.276	-1.11160275237
GO:0009755	hormone-mediated signaling	0.0460236130475	662	0.0153551143813	1000.0	7.0	993.0	0.014	2.47153229182
GO:0009756	carbohydrate mediated signaling	-0.0152299447552	12	0.00565575633795	1000.0	567.0	433.0	0.866	-0.193801690807
GO:0009790	embryonic development	0.0266682810397	1019	0.0317644375429	1000.0	682.0	318.0	0.636	-0.482874715727
GO:0009791	post-embryonic development	-0.182483755404	17	-0.109017061195	1000.0	821.0	179.0	0.358	-0.894531479456
GO:0009792	embryonic development ending in birth or egg hatching	0.041537797262	599	0.0364694842678	1000.0	365.0	635.0	0.73	0.371118283023
GO:0009798	axis specification	0.0542168425232	131	0.0442341120277	1000.0	372.0	628.0	0.744	0.332707489809
GO:0009799	determination of symmetry	-0.0652390647094	110	-0.0734622862146	1000.0	394.0	606.0	0.788	0.272642563724
GO:0009814	defense response, incompatible interaction	-0.076162912478	12	-0.0179775888225	1000.0	696.0	304.0	0.608	-0.547444596916
GO:0009817	defense response to fungus, incompatible interaction	-0.076162912478	12	-0.0179775888225	1000.0	696.0	304.0	0.608	-0.547444596916
GO:0009826	unidimensional cell growth	-0.180466051796	22	-0.0995545590916	1000.0	850.0	150.0	0.3	-1.0661294138
GO:0009855	determination of bilateral symmetry	-0.0652390647094	110	-0.0734622862146	1000.0	394.0	606.0	0.788	0.272642563724
GO:0009880	embryonic pattern specification	-0.0408590234175	161	-0.00382576031787	1000.0	931.0	69.0	0.138	-1.47720180291
GO:0009887	organ morphogenesis	0.0175876739942	2230	0.0150021761343	1000.0	347.0	653.0	0.694	0.371906823738
GO:0009888	tissue development	0.0432328707898	1776	0.00862410405421	1000.0	0.0	1000.0	0.0	4.44676856664
GO:0009889	regulation of biosynthetic process	0.0138694412136	33352	0.00990729376033	1000.0	10.0	990.0	0.02	2.29150799063
GO:0009890	negative regulation of biosynthetic process	0.00640375218225	5121	0.00417223140026	1000.0	326.0	674.0	0.652	0.466257565936
GO:0009891	positive regulation of biosynthetic process	0.0148018668695	5797	0.0092878500839	1000.0	88.0	912.0	0.176	1.33116244748
GO:0009892	negative regulation of metabolic process	-0.00111602551401	6983	0.00313389096609	1000.0	855.0	145.0	0.29	-1.07415558229
GO:0009893	positive regulation of metabolic process	0.00783145603228	6951	0.00558499238391	1000.0	282.0	718.0	0.564	0.584039789605
GO:0009894	regulation of catabolic process	0.0434430830303	363	0.0265865477682	1000.0	149.0	851.0	0.298	1.00928266126
GO:0009895	negative regulation of catabolic process	0.0207023463846	102	0.0589578485523	1000.0	868.0	132.0	0.264	-1.10565855295
GO:0009896	positive regulation of catabolic process	0.0630474956274	218	0.0360317056966	1000.0	89.0	911.0	0.178	1.29060902409
GO:0009912	auditory receptor cell fate commitment	0.452829177537	16	0.225383307429	1000.0	38.0	962.0	0.076	1.79973451005
GO:0009913	epidermal cell differentiation	0.163088758545	4	-0.118794566274	1000.0	35.0	965.0	0.07	1.75789770902
GO:0009914	hormone transport	0.0320003032501	174	0.0965138857426	1000.0	995.0	5.0	0.01	-2.70741520513
GO:0009948	anterior/posterior axis specification	-9.82309567965e-05	38	0.0320596459521	1000.0	720.0	280.0	0.56	-0.605131626047
GO:0009950	dorsal/ventral axis specification	0.0594249410667	46	0.026681516575	1000.0	268.0	732.0	0.536	0.668844095562
GO:0009952	anterior/posterior pattern formation	0.0275563784704	648	-0.000873866277424	1000.0	17.0	983.0	0.034	2.20814954294
GO:0009953	dorsal/ventral pattern formation	0.031330489156	181	0.0133683684194	1000.0	238.0	762.0	0.476	0.7014438732
GO:0009954	proximal/distal pattern formation	0.086438517913	60	0.0324314228681	1000.0	111.0	889.0	0.222	1.23376053387
GO:0009966	regulation of signal transduction	0.0100848557841	7979	0.00473856826332	1000.0	73.0	927.0	0.146	1.44651955033
GO:0009967	positive regulation of signal transduction	-0.00103014526521	2467	-0.0181326087529	1000.0	6.0	994.0	0.012	2.59337222173
GO:0009968	negative regulation of signal transduction	-0.0054816131074	1815	-0.000191300440933	1000.0	759.0	241.0	0.482	-0.705568100484
GO:0009972	cytidine deamination	-0.0351158370679	13	-0.0766764052222	1000.0	268.0	732.0	0.536	0.595471073433
GO:0009987	cellular process	-0.00192839495312	118162	-0.00566413501263	1000.0	0.0	1000.0	0.0	3.88463094456
GO:0009988	cell-cell recognition	0.0791862135306	198	0.0575048198437	1000.0	174.0	826.0	0.348	0.91951930601
GO:0009991	response to extracellular stimulus	0.036290917679	1231	0.00385057028182	1000.0	0.0	1000.0	0.0	3.60326938422
GO:0009994	oocyte differentiation	-0.284742841465	1	0.218656444847	1000.0	877.0	92.0	0.246	-1.38337878725
GO:0010001	glial cell differentiation	-0.0113650304658	138	0.0108430279493	1000.0	786.0	214.0	0.428	-0.801319843951
GO:0010002	cardioblast differentiation	0.0719553699746	26	0.039874820474	1000.0	307.0	693.0	0.614	0.530142884301
GO:0010033	response to organic substance	-0.00952405199893	531	-0.00909197614932	1000.0	519.0	481.0	0.962	-0.0293940536125
GO:0010035	response to inorganic substance	0.0159210716615	769	0.0171564305083	1000.0	553.0	447.0	0.894	-0.102729081705
GO:0010038	response to metal ion	0.0176699251581	698	0.0237356946484	1000.0	685.0	315.0	0.63	-0.489798263678
GO:0010039	response to iron ion	0.000640158479775	144	0.0307658077085	1000.0	870.0	130.0	0.26	-1.11491446285
GO:0010043	response to zinc ion	-0.2927182212	22	-0.116122171331	1000.0	998.0	2.0	0.004	-2.53541850772
GO:0010092	specification of organ identity	-0.0292374973212	57	0.00011003383466	1000.0	724.0	276.0	0.552	-0.644566139015
GO:0010107	potassium ion import	0.0897699931102	8	-0.0515089414219	1000.0	125.0	875.0	0.25	1.13235136772
GO:0010149	senescence	0.00487567767503	14	0.0589376572359	1000.0	732.0	268.0	0.536	-0.619571023075
GO:0010155	regulation of proton transport	-0.276032275044	23	-0.0661482788291	1000.0	999.0	1.0	0.002	-3.02891376648
GO:0010165	response to X-ray	-0.08663663517	37	-0.0744639686013	1000.0	584.0	416.0	0.832	-0.23990673563
GO:0010212	response to ionizing radiation	-0.0386415393136	317	-0.0327285304125	1000.0	623.0	377.0	0.754	-0.332644469296
GO:0010216	maintenance of DNA methylation	-0.111271894956	6	-0.138520709421	1000.0	408.0	592.0	0.816	0.216567995413
GO:0010224	response to UV-B	-0.139474049092	3	-0.187402802549	1000.0	385.0	615.0	0.77	0.235432068857
GO:0010225	response to UV-C	0.0976883518865	26	0.0902298481479	1000.0	484.0	516.0	0.968	0.120171487598
GO:0010232	vascular transport	0.112449872437	14	0.0835928182471	1000.0	354.0	646.0	0.708	0.387212943879
GO:0010243	response to organic nitrogen	-0.0371120905982	25	-0.0462749708566	1000.0	447.0	553.0	0.894	0.116233473428
GO:0010248	establishment or maintenance of transmembrane electrochemical gradient	0.0762560730055	11	0.00821064785311	1000.0	248.0	752.0	0.496	0.682883886592
GO:0010257	NADH dehydrogenase complex assembly	-0.0921605800602	43	0.0167532048933	1000.0	973.0	27.0	0.054	-1.88998685713
GO:0010269	response to selenium ion	0.760765299513	1	-0.192442018199	1000.0	1.0	996.0	0.008	3.19958958642
GO:0010273	detoxification of copper ion	-0.0208537735932	30	0.0307053678162	1000.0	809.0	191.0	0.382	-0.890310979373
GO:0010310	regulation of hydrogen peroxide metabolic process	-0.158703364443	59	-0.070628164804	1000.0	963.0	37.0	0.074	-1.74277822638
GO:0010324	membrane invagination	-0.0214933014573	2689	-0.0247668188512	1000.0	304.0	696.0	0.608	0.530545192956
GO:0010332	response to gamma radiation	-0.0897244990088	26	-0.119910916118	1000.0	329.0	671.0	0.658	0.453124872162
GO:0010389	regulation of G2/M transition of mitotic cell cycle	0.00487567767503	14	0.0589376572359	1000.0	732.0	268.0	0.536	-0.619571023075
GO:0010458	exit from mitosis	0.0347530412393	24	0.0245579371527	1000.0	427.0	573.0	0.854	0.18846633407
GO:0010460	positive regulation of heart rate	-0.209630133574	7	-0.181983796579	1000.0	574.0	426.0	0.852	-0.222235319228
GO:0010466	negative regulation of peptidase activity	-0.0581865665714	216	-0.0789490709701	1000.0	158.0	842.0	0.316	0.965936093892
GO:0010468	regulation of gene expression	0.0122510680131	32062	0.00717176240193	1000.0	3.0	997.0	0.006	2.87081176741
GO:0010469	regulation of receptor activity	-0.0998177820597	69	-0.105235257614	1000.0	466.0	534.0	0.932	0.124266761604
GO:0010498	proteasomal protein catabolic process	-0.110598649136	557	-0.0859269819445	1000.0	963.0	37.0	0.074	-1.80997059603
GO:0010506	regulation of autophagy	0.114662207084	18	0.0891138209818	1000.0	401.0	599.0	0.802	0.279347383209
GO:0010509	polyamine homeostasis	0.0174162862101	23	-0.0229313965432	1000.0	266.0	734.0	0.532	0.645065472755
GO:0010511	regulation of phosphatidylinositol biosynthetic process	0.0553154221867	87	0.0982226413526	1000.0	905.0	95.0	0.19	-1.2612074431
GO:0010512	negative regulation of phosphatidylinositol biosynthetic process	0.0553154221867	87	0.0982226413526	1000.0	905.0	95.0	0.19	-1.2612074431
GO:0010517	regulation of phospholipase activity	0.0128596550922	453	0.0545137432309	1000.0	994.0	6.0	0.012	-2.59315995429
GO:0010518	positive regulation of phospholipase activity	0.0128596550922	453	0.0545137432309	1000.0	994.0	6.0	0.012	-2.59315995429
GO:0010522	regulation of calcium ion transport into cytosol	0.015070726673	82	0.0172176424612	1000.0	541.0	459.0	0.918	-0.0607066779085
GO:0010523	negative regulation of calcium ion transport into cytosol	-0.076162912478	12	-0.0179775888225	1000.0	696.0	304.0	0.608	-0.547444596916
GO:0010524	positive regulation of calcium ion transport into cytosol	0.0307107790989	70	0.0232511106812	1000.0	425.0	575.0	0.85	0.203012411167
GO:0010543	regulation of platelet activation	0.0842528652745	99	0.0912076925797	1000.0	598.0	402.0	0.804	-0.223416013296
GO:0010544	negative regulation of platelet activation	0.0842528652745	99	0.0912076925797	1000.0	598.0	402.0	0.804	-0.223416013296
GO:0010551	regulation of specific transcription from RNA polymerase II promoter	0.119606026058	218	0.0720102352913	1000.0	20.0	980.0	0.04	2.11780946207
GO:0010552	positive regulation of specific transcription from RNA polymerase II promoter	0.09014165911	174	0.0547881999779	1000.0	89.0	911.0	0.178	1.42010107347
GO:0010553	negative regulation of specific transcription from RNA polymerase II promoter	0.292302367334	22	0.161728854258	1000.0	27.0	973.0	0.054	1.88611123873
GO:0010556	regulation of macromolecule biosynthetic process	0.0139768340714	31864	0.00969816490224	1000.0	6.0	994.0	0.012	2.39563123191
GO:0010557	positive regulation of macromolecule biosynthetic process	0.0155752309952	5477	0.0111685162731	1000.0	142.0	858.0	0.284	1.03320230163
GO:0010558	negative regulation of macromolecule biosynthetic process	0.00534619034435	4977	0.00189712242018	1000.0	236.0	764.0	0.472	0.705183083313
GO:0010559	regulation of glycoprotein biosynthetic process	-0.284994866659	20	-0.124873089851	1000.0	982.0	18.0	0.036	-2.14019230123
GO:0010561	negative regulation of glycoprotein biosynthetic process	-0.180445079947	10	-0.132450887545	1000.0	696.0	304.0	0.608	-0.546416381022
GO:0010562	positive regulation of phosphorus metabolic process	0.017422414293	726	0.0115365810182	1000.0	315.0	685.0	0.63	0.482959996464
GO:0010563	negative regulation of phosphorus metabolic process	-0.0142370329941	422	-0.00842150507754	1000.0	642.0	358.0	0.716	-0.345925004687
GO:0010564	regulation of cell cycle process	0.0247524486062	522	0.0106743289138	1000.0	159.0	841.0	0.318	0.963017847027
GO:0010574	regulation of vascular endothelial growth factor production	0.0789572980304	50	0.070257381685	1000.0	447.0	553.0	0.894	0.195621422253
GO:0010575	positive regulation vascular endothelial growth factor production	0.0789572980304	50	0.070257381685	1000.0	447.0	553.0	0.894	0.195621422253
GO:0010578	regulation of adenylate cyclase activity involved in G-protein signaling	-0.0352120410741	86	-0.0222971862786	1000.0	633.0	367.0	0.734	-0.366525185815
GO:0010579	positive regulation of adenylate cyclase activity by G-protein signaling pathway	-0.0352120410741	86	-0.0222971862786	1000.0	633.0	367.0	0.734	-0.366525185815
GO:0010594	regulation of endothelial cell migration	0.0633609374872	129	0.0719036793815	1000.0	631.0	369.0	0.738	-0.307795960105
GO:0010595	positive regulation of endothelial cell migration	0.0639649894415	69	0.128454868517	1000.0	947.0	53.0	0.106	-1.66579711982
GO:0010596	negative regulation of endothelial cell migration	0.204964628888	24	0.0326533023421	1000.0	3.0	997.0	0.006	2.92418936433
GO:0010604	positive regulation of macromolecule metabolic process	0.00955121113275	6625	0.00758436344599	1000.0	305.0	695.0	0.61	0.496747613848
GO:0010605	negative regulation of macromolecule metabolic process	-0.00124179444691	6773	0.00215570415869	1000.0	804.0	196.0	0.392	-0.846373198088
GO:0010608	posttranscriptional regulation of gene expression	-0.0347753888307	1907	-0.0306448122661	1000.0	708.0	292.0	0.584	-0.548931152357
GO:0010611	regulation of cardiac muscle hypertrophy	-0.11287291369	4	0.16545606932	1000.0	923.0	77.0	0.154	-1.48869121068
GO:0010612	regulation of cardiac muscle adaptation	-0.11287291369	4	0.16545606932	1000.0	923.0	77.0	0.154	-1.48869121068
GO:0010614	negative regulation of cardiac muscle hypertrophy	-0.11287291369	4	0.16545606932	1000.0	923.0	77.0	0.154	-1.48869121068
GO:0010616	negative regulation of cardiac muscle adaptation	-0.11287291369	4	0.16545606932	1000.0	923.0	77.0	0.154	-1.48869121068
GO:0010627	regulation of protein kinase cascade	0.00148668924685	2333	-0.0143183180085	1000.0	16.0	984.0	0.032	2.30756073913
GO:0010628	positive regulation of gene expression	0.0092476341306	4907	0.00381569097461	1000.0	115.0	885.0	0.23	1.21347145362
GO:0010629	negative regulation of gene expression	0.00315158892363	4809	0.000699938149096	1000.0	312.0	688.0	0.624	0.492094598384
GO:0010638	positive regulation of organelle organization	0.0113645649943	432	0.00522561455837	1000.0	349.0	651.0	0.698	0.390657957849
GO:0010639	negative regulation of organelle organization	-0.00860788047614	1156	0.00740361117569	1000.0	948.0	52.0	0.104	-1.73164749555
GO:0010646	regulation of cell communication	0.00995980699599	8437	0.00572575797567	1000.0	125.0	875.0	0.25	1.17205829167
GO:0010647	positive regulation of cell communication	-0.00287929227779	2521	-0.0189055508176	1000.0	9.0	991.0	0.018	2.45734068288
GO:0010648	negative regulation of cell communication	-0.00824373901524	1861	-0.000833247032503	1000.0	830.0	170.0	0.34	-0.993812081035
GO:0010656	negative regulation of muscle cell apoptosis	0.120466698208	66	0.0229386782807	1000.0	4.0	996.0	0.008	2.77092378464
GO:0010660	regulation of muscle cell apoptosis	0.120466698208	66	0.0229386782807	1000.0	4.0	996.0	0.008	2.77092378464
GO:0010675	regulation of cellular carbohydrate metabolic process	0.0502212310093	299	-0.000410087630658	1000.0	5.0	995.0	0.01	2.72646187232
GO:0010676	positive regulation of cellular carbohydrate metabolic process	0.0459743435077	292	-0.000453857180201	1000.0	7.0	993.0	0.014	2.46620859131
GO:0010677	negative regulation of cellular carbohydrate metabolic process	0.054380264945	54	0.125320949653	1000.0	928.0	72.0	0.144	-1.53244356045
GO:0010712	regulation of collagen metabolic process	0.00116907346187	25	0.0145940247421	1000.0	565.0	435.0	0.87	-0.186477871784
GO:0010714	positive regulation of collagen metabolic process	0.00116907346187	25	0.0145940247421	1000.0	565.0	435.0	0.87	-0.186477871784
GO:0010720	positive regulation of cell development	0.0414959762411	345	0.0461561505181	1000.0	601.0	399.0	0.798	-0.269828509644
GO:0010721	negative regulation of cell development	-0.0683194550326	253	-0.035507950719	1000.0	957.0	43.0	0.086	-1.67128494961
GO:0010740	positive regulation of protein kinase cascade	-0.00909725986094	1712	-0.0314327974817	1000.0	1.0	999.0	0.002	2.82390862413
GO:0010741	negative regulation of protein kinase cascade	0.00205029145686	338	0.0136825382655	1000.0	766.0	234.0	0.468	-0.667840815623
GO:0010769	regulation of cell morphogenesis involved in differentiation	0.0370111651642	564	0.0396653281478	1000.0	588.0	412.0	0.824	-0.199110454969
GO:0010810	regulation of cell-substrate adhesion	0.0315640819449	356	0.0252269233294	1000.0	342.0	658.0	0.684	0.363074640398
GO:0010811	positive regulation of cell-substrate adhesion	-0.0361485702054	34	-0.0159997193817	1000.0	636.0	364.0	0.728	-0.355764890509
GO:0010812	negative regulation of cell-substrate adhesion	0.0476399964626	286	0.0346023276499	1000.0	249.0	751.0	0.498	0.653630753752
GO:0010817	regulation of hormone levels	-0.00872936580404	800	0.0380652777865	1000.0	1000.0	0.0	0.0	-3.98249055869
GO:0010824	regulation of centrosome duplication	-0.124044872883	12	-0.067058524726	1000.0	757.0	243.0	0.486	-0.676775628676
GO:0010827	regulation of glucose transport	-0.0342228649581	293	-0.0619404797595	1000.0	75.0	925.0	0.15	1.45519357035
GO:0010828	positive regulation of glucose transport	-0.000357616376554	127	-0.0481106143256	1000.0	48.0	952.0	0.096	1.63875911748
GO:0010829	negative regulation of glucose transport	-0.0601318201982	166	-0.0725211599408	1000.0	317.0	683.0	0.634	0.487032024341
GO:0010833	telomere maintenance via telomere lengthening	-0.117443469483	158	-0.18963237827	1000.0	4.0	996.0	0.008	2.6106967856
GO:0010863	positive regulation of phospholipase C activity	0.0144177469679	447	0.0545933685207	1000.0	992.0	8.0	0.016	-2.47669936475
GO:0010869	regulation of receptor biosynthetic process	0.365830456065	3	0.0410076322006	1000.0	110.0	890.0	0.22	1.2921691479
GO:0010870	positive regulation of receptor biosynthetic process	0.365830456065	3	0.0410076322006	1000.0	110.0	890.0	0.22	1.2921691479
GO:0010876	lipid localization	-0.0614525958099	180	-0.049539853466	1000.0	678.0	322.0	0.644	-0.465481910586
GO:0010893	positive regulation of steroid biosynthetic process	0.0759777881715	114	0.0439116443804	1000.0	159.0	841.0	0.318	1.03406794753
GO:0010894	negative regulation of steroid biosynthetic process	0.143405015067	4	-0.0263551802637	1000.0	227.0	773.0	0.454	0.800617000466
GO:0010906	regulation of glucose metabolic process	0.0551326251105	279	0.00175041871996	1000.0	2.0	998.0	0.004	2.78474009555
GO:0010907	positive regulation of glucose metabolic process	0.0477439768954	262	-0.00846659541249	1000.0	1.0	999.0	0.002	2.912086657
GO:0010921	regulation of phosphatase activity	0.0230669534642	134	-0.0188105943113	1000.0	82.0	918.0	0.164	1.4057158838
GO:0010922	positive regulation of phosphatase activity	0.202385532835	39	0.16929820202	1000.0	303.0	697.0	0.606	0.541172952534
GO:0010923	negative regulation of phosphatase activity	0.202385532835	39	0.16929820202	1000.0	303.0	697.0	0.606	0.541172952534
GO:0012501	programmed cell death	-0.0261687575684	5848	-0.0226096948948	1000.0	776.0	224.0	0.448	-0.804466031517
GO:0012502	induction of programmed cell death	-0.00315293246487	3039	-0.00215568890822	1000.0	568.0	432.0	0.864	-0.163979587835
GO:0014002	astrocyte development	0.0192249209853	91	0.0466299271488	1000.0	786.0	214.0	0.428	-0.778843094956
GO:0014003	oligodendrocyte development	-0.0980699592106	55	-0.102194318661	1000.0	465.0	535.0	0.93	0.0930420241834
GO:0014009	glial cell proliferation	0.0483272447957	108	0.0186129840843	1000.0	177.0	823.0	0.354	0.918470643062
GO:0014010	Schwann cell proliferation	0.0483272447957	108	0.0186129840843	1000.0	177.0	823.0	0.354	0.918470643062
GO:0014013	regulation of gliogenesis	-0.0916169312756	113	-0.0403502037347	1000.0	955.0	45.0	0.09	-1.68051885727
GO:0014014	negative regulation of gliogenesis	-0.0862666619378	64	-0.015429330278	1000.0	963.0	37.0	0.074	-1.81844375757
GO:0014015	positive regulation of gliogenesis	-0.0986050381658	49	-0.0728999160048	1000.0	681.0	319.0	0.638	-0.515442573706
GO:0014031	mesenchymal cell development	-0.011826981809	34	0.00601049265546	1000.0	636.0	364.0	0.728	-0.367843789516
GO:0014032	neural crest cell development	-0.011826981809	34	0.00601049265546	1000.0	636.0	364.0	0.728	-0.367843789516
GO:0014037	Schwann cell differentiation	0.0948445077554	20	0.0424444224682	1000.0	262.0	738.0	0.524	0.661964209971
GO:0014044	Schwann cell development	-0.0321992896924	36	-0.0103191817677	1000.0	645.0	355.0	0.71	-0.389390990126
GO:0014047	glutamate secretion	0.193579604815	12	0.163124092794	1000.0	405.0	595.0	0.81	0.247803137603
GO:0014048	regulation of glutamate secretion	-0.269492032379	9	-0.0109323745927	1000.0	991.0	9.0	0.018	-2.34460651666
GO:0014049	positive regulation of glutamate secretion	-0.269492032379	9	-0.0109323745927	1000.0	991.0	9.0	0.018	-2.34460651666
GO:0014056	regulation of acetylcholine secretion	-0.00251453796735	10	-0.00330001696439	1000.0	499.0	501.0	0.998	0.00745127677856
GO:0014059	regulation of dopamine secretion	0.200992794462	20	0.165071681958	1000.0	304.0	696.0	0.608	0.505062699607
GO:0014060	regulation of epinephrine secretion	0.411904099692	3	0.324196133334	1000.0	375.0	625.0	0.75	0.393800167712
GO:0014061	regulation of norepinephrine secretion	-0.209630133574	7	-0.181983796579	1000.0	574.0	426.0	0.852	-0.222235319228
GO:0014065	phosphoinositide 3-kinase cascade	0.0650383750566	212	0.0352093752814	1000.0	77.0	923.0	0.154	1.39065659459
GO:0014066	regulation of phosphoinositide 3-kinase cascade	0.0948445077554	20	0.0424444224682	1000.0	262.0	738.0	0.524	0.661964209971
GO:0014068	positive regulation of phosphoinositide 3-kinase cascade	0.0948445077554	20	0.0424444224682	1000.0	262.0	738.0	0.524	0.661964209971
GO:0014070	response to organic cyclic substance	-0.00729020290433	201	-0.00677590911627	1000.0	506.0	494.0	0.988	-0.0226669714184
GO:0014073	response to tropane	0.0652815423711	69	0.0280928942655	1000.0	172.0	828.0	0.344	0.919843983089
GO:0014074	response to purine	-0.0279243625274	108	-0.005496642674	1000.0	766.0	234.0	0.468	-0.718360283397
GO:0014075	response to amine stimulus	-0.0371120905982	25	-0.0462749708566	1000.0	447.0	553.0	0.894	0.116233473428
GO:0014706	striated muscle development	0.0388275200414	275	0.0960796877565	1000.0	997.0	3.0	0.006	-2.755264307
GO:0014741	negative regulation of muscle hypertrophy	-0.11287291369	4	0.16545606932	1000.0	923.0	77.0	0.154	-1.48869121068
GO:0014743	regulation of muscle hypertrophy	-0.11287291369	4	0.16545606932	1000.0	923.0	77.0	0.154	-1.48869121068
GO:0014745	negative regulation of muscle adaptation	-0.11287291369	4	0.16545606932	1000.0	923.0	77.0	0.154	-1.48869121068
GO:0014805	smooth muscle adaptation	-0.295578506084	3	-0.265858877338	1000.0	519.0	481.0	0.962	-0.139930030529
GO:0014806	smooth muscle hyperplasia	-0.295578506084	3	-0.265858877338	1000.0	519.0	481.0	0.962	-0.139930030529
GO:0014812	muscle cell migration	0.16468136165	4	-0.0291387328086	1000.0	135.0	865.0	0.27	1.09758309134
GO:0014819	regulation of skeletal muscle contraction	0.125997585229	7	0.103477986142	1000.0	408.0	592.0	0.816	0.205387995727
GO:0014821	phasic smooth muscle contraction	-0.00733826032113	6	-0.0215899213313	1000.0	438.0	562.0	0.876	0.131258487768
GO:0014832	urinary bladder smooth muscle contraction	0.0865604771203	138	0.0891835293037	1000.0	530.0	470.0	0.94	-0.0951070937425
GO:0014834	satellite cell maintenance involved in skeletal muscle regeneration	0.120466698208	66	0.0229386782807	1000.0	4.0	996.0	0.008	2.77092378464
GO:0014848	urinary tract smooth muscle contraction	0.0865604771203	138	0.0891835293037	1000.0	530.0	470.0	0.94	-0.0951070937425
GO:0014855	striated muscle cell proliferation	0.424159182337	2	-0.109877211786	1000.0	5.0	995.0	0.01	2.34159088135
GO:0014896	muscle hypertrophy	0.120466698208	66	0.0229386782807	1000.0	4.0	996.0	0.008	2.77092378464
GO:0014902	myotube differentiation	-0.138165019853	107	-0.115476955997	1000.0	778.0	222.0	0.444	-0.78050889646
GO:0014904	myotube cell development	0.120466698208	66	0.0229386782807	1000.0	4.0	996.0	0.008	2.77092378464
GO:0014910	regulation of smooth muscle cell migration	0.0120666430808	387	-0.000284764143419	1000.0	227.0	773.0	0.454	0.772540107037
GO:0014911	positive regulation of smooth muscle cell migration	0.0915880470608	135	0.0768691755123	1000.0	294.0	706.0	0.588	0.573914999884
GO:0014912	negative regulation of smooth muscle cell migration	-0.0425823851739	224	-0.0483543053378	1000.0	381.0	619.0	0.762	0.261815337058
GO:0014916	regulation of lung blood pressure	-0.114470143403	80	-0.0865854653261	1000.0	772.0	228.0	0.456	-0.783940790683
GO:0015012	heparan sulfate proteoglycan biosynthetic process	-0.0617617165455	170	-0.0324009463152	1000.0	881.0	119.0	0.238	-1.2184670747
GO:0015014	heparan sulfate proteoglycan biosynthetic process, polysaccharide chain biosynthetic process	-0.158350164365	29	-0.086398169422	1000.0	903.0	97.0	0.194	-1.29945163713
GO:0015015	heparan sulfate proteoglycan biosynthetic process, enzymatic modification	-0.107562227192	33	-0.103368740073	1000.0	525.0	475.0	0.95	-0.0622753866563
GO:0015031	protein transport	-0.0536959740558	8930	-0.057328668829	1000.0	164.0	836.0	0.328	0.968367769566
GO:0015074	DNA integration	0.053987757209	161	0.038397572673	1000.0	302.0	698.0	0.604	0.561705275515
GO:0015669	gas transport	-0.121843806939	93	0.00339391573533	1000.0	998.0	2.0	0.004	-3.33778477803
GO:0015670	carbon dioxide transport	-0.0232795459226	3	-0.223959990388	1000.0	159.0	841.0	0.318	0.999726207183
GO:0015671	oxygen transport	-0.0969077471933	78	0.0247092398565	1000.0	997.0	3.0	0.006	-2.83250993419
GO:0015672	monovalent inorganic cation transport	0.0309233384309	3725	0.020953079599	1000.0	32.0	968.0	0.064	1.8446270316
GO:0015674	di-, tri-valent inorganic cation transport	0.0554039043147	1755	0.0421707811479	1000.0	51.0	949.0	0.102	1.69337988671
GO:0015677	copper ion import	0.00548161827817	38	0.0350234767107	1000.0	732.0	268.0	0.536	-0.58610826431
GO:0015680	intracellular copper ion transport	-0.212323442997	1	-0.263632386824	1000.0	325.0	652.0	0.696	0.161374279708
GO:0015694	mercury ion transport	-0.0208537735932	30	0.0307053678162	1000.0	809.0	191.0	0.382	-0.890310979373
GO:0015695	organic cation transport	0.104276105115	47	0.175819651865	1000.0	906.0	94.0	0.188	-1.32352951975
GO:0015696	ammonium transport	0.0485333890703	6	-0.0308424096374	1000.0	237.0	763.0	0.474	0.714329551531
GO:0015697	quaternary ammonium group transport	-0.0216294153723	21	0.261663750076	1000.0	999.0	1.0	0.002	-3.1484886188
GO:0015698	inorganic anion transport	0.0396456748326	1384	0.0348885468701	1000.0	294.0	706.0	0.588	0.495276764059
GO:0015701	bicarbonate transport	0.169878650967	20	0.194660340866	1000.0	619.0	381.0	0.762	-0.280335024704
GO:0015705	iodide transport	0.421789058652	5	0.173468962463	1000.0	32.0	968.0	0.064	1.65092791816
GO:0015711	organic anion transport	-0.0111329354579	99	0.027297370703	1000.0	876.0	124.0	0.248	-1.19058723875
GO:0015718	monocarboxylic acid transport	-0.0297985540739	97	-0.0234432125777	1000.0	578.0	422.0	0.844	-0.182772151924
GO:0015721	bile acid and bile salt transport	-0.0926230444312	6	0.000358062467564	1000.0	748.0	252.0	0.504	-0.702336257165
GO:0015727	lactate transport	0.579369380329	1	0.299867121801	1000.0	330.0	636.0	0.728	0.720906077825
GO:0015728	mevalonate transport	-0.532970548498	10	-0.0960656752928	1000.0	1000.0	0.0	0.0	-4.55608840893
GO:0015734	taurine transport	-0.0886618083286	36	-0.0747614395848	1000.0	589.0	411.0	0.822	-0.230119200423
GO:0015742	alpha-ketoglutarate transport	0.356164819195	2	0.145031980609	1000.0	185.0	815.0	0.37	0.924719993043
GO:0015746	citrate transport	-0.163891825146	16	-0.10652995146	1000.0	785.0	215.0	0.43	-0.785945093992
GO:0015747	urate transport	0.0777026224959	24	0.0454421986989	1000.0	317.0	683.0	0.634	0.520203812488
GO:0015749	monosaccharide transport	-0.0158152076371	501	-0.0161558002537	1000.0	470.0	530.0	0.94	0.0234090384607
GO:0015755	fructose transport	-0.264438061255	9	-0.119445603031	1000.0	935.0	65.0	0.13	-1.45135730926
GO:0015758	glucose transport	-0.00806971289211	479	-0.0114921221736	1000.0	396.0	604.0	0.792	0.228049725107
GO:0015761	mannose transport	-0.184455752311	22	-0.11769679118	1000.0	861.0	139.0	0.278	-1.07403263474
GO:0015780	nucleotide-sugar transport	-0.0390879782547	157	-0.0633755677004	1000.0	195.0	805.0	0.39	0.840260457664
GO:0015781	pyrimidine nucleotide-sugar transport	-0.0384397458094	155	-0.0609698395542	1000.0	218.0	782.0	0.436	0.771737331755
GO:0015782	CMP-sialic acid transport	-0.0682429987783	5	0.0809350791045	1000.0	852.0	148.0	0.296	-1.10088045445
GO:0015785	UDP-galactose transport	-0.00230869601068	60	0.0092072241251	1000.0	579.0	421.0	0.842	-0.221720213793
GO:0015788	UDP-N-acetylglucosamine transport	-0.0608713760658	90	-0.115638155266	1000.0	70.0	930.0	0.14	1.53058262826
GO:0015790	UDP-xylose transport	-0.0561341125158	84	-0.12926737868	1000.0	26.0	974.0	0.052	2.02609957018
GO:0015791	polyol transport	0.133533139191	78	0.157470029233	1000.0	709.0	291.0	0.582	-0.56522776491
GO:0015798	myo-inositol transport	0.153779017267	63	0.186178292331	1000.0	741.0	259.0	0.518	-0.664900491266
GO:0015800	acidic amino acid transport	-0.0461043296773	328	-0.0327647331154	1000.0	777.0	223.0	0.446	-0.738915262326
GO:0015801	aromatic amino acid transport	0.0286397363919	2	-0.00882154307426	1000.0	444.0	553.0	0.894	0.213278740401
GO:0015802	basic amino acid transport	0.0312327542587	20	0.0220860409362	1000.0	428.0	572.0	0.856	0.154601436861
GO:0015804	neutral amino acid transport	-0.00627087416751	328	-0.0274508596004	1000.0	137.0	863.0	0.274	1.07472599249
GO:0015805	S-adenosylmethionine transport	-0.300894016815	5	-0.185395293037	1000.0	764.0	236.0	0.472	-0.726461386606
GO:0015807	L-amino acid transport	-0.0403820569979	286	-0.0480586299289	1000.0	339.0	661.0	0.678	0.407564505587
GO:0015808	L-alanine transport	-0.0114689137439	132	-0.0631374600078	1000.0	14.0	986.0	0.028	2.06387068866
GO:0015809	arginine transport	0.0610219388618	8	0.0556661107924	1000.0	487.0	513.0	0.974	0.0494401865662
GO:0015810	aspartate transport	0.0196626781077	26	0.0233544956947	1000.0	534.0	466.0	0.932	-0.0635382539432
GO:0015811	L-cystine transport	-0.0484966409141	66	-0.086121361354	1000.0	153.0	847.0	0.306	1.00522750479
GO:0015813	L-glutamate transport	-0.0461043296773	328	-0.0327647331154	1000.0	777.0	223.0	0.446	-0.738915262326
GO:0015816	glycine transport	-0.0628901299596	88	-0.0898235257139	1000.0	200.0	800.0	0.4	0.842641768206
GO:0015817	histidine transport	0.0113732978567	12	-0.000300672301279	1000.0	435.0	565.0	0.87	0.165189266603
GO:0015824	proline transport	-0.0571711071289	159	-0.106332123733	1000.0	25.0	975.0	0.05	1.90921786612
GO:0015825	L-serine transport	0.026614540616	40	-0.042372098535	1000.0	76.0	924.0	0.152	1.44632899747
GO:0015826	threonine transport	0.026614540616	40	-0.042372098535	1000.0	76.0	924.0	0.152	1.44632899747
GO:0015827	tryptophan transport	0.0286397363919	2	-0.00882154307426	1000.0	444.0	553.0	0.894	0.213278740401
GO:0015833	peptide transport	0.0417400278954	287	0.0625976700963	1000.0	851.0	149.0	0.298	-1.06051039849
GO:0015837	amine transport	-0.00667526429745	1212	-0.00725753424582	1000.0	467.0	533.0	0.934	0.0596405054707
GO:0015840	urea transport	-0.112107091379	7	-0.0317757944405	1000.0	783.0	217.0	0.434	-0.776881846676
GO:0015844	monoamine transport	0.126205775089	31	0.139778009553	1000.0	596.0	404.0	0.808	-0.219787539317
GO:0015849	organic acid transport	-0.0132913104176	1318	-0.012880280858	1000.0	505.0	495.0	0.99	-0.0438612785282
GO:0015851	nucleobase transport	0.0145526089275	78	0.0189344639326	1000.0	545.0	455.0	0.91	-0.123821153353
GO:0015853	adenine transport	-0.192193972523	6	-0.113860459139	1000.0	729.0	271.0	0.542	-0.629087904623
GO:0015855	pyrimidine transport	0.0485004512703	15	0.0368953242256	1000.0	439.0	561.0	0.878	0.128910478729
GO:0015858	nucleoside transport	0.0318548158994	50	-0.00282141846897	1000.0	220.0	780.0	0.44	0.784264354562
GO:0015860	purine nucleoside transport	-0.170602962104	5	-0.0678601903972	1000.0	768.0	232.0	0.464	-0.751297437351
GO:0015865	purine nucleotide transport	0.112449872437	14	0.0835928182471	1000.0	354.0	646.0	0.708	0.387212943879
GO:0015867	ATP transport	0.112449872437	14	0.0835928182471	1000.0	354.0	646.0	0.708	0.387212943879
GO:0015870	acetylcholine transport	0.163150457613	15	0.128980971751	1000.0	330.0	670.0	0.66	0.411422824532
GO:0015871	choline transport	-0.00731974223963	100	-0.0393070962236	1000.0	140.0	860.0	0.28	1.03850794576
GO:0015872	dopamine transport	0.191791235346	9	0.301845363118	1000.0	838.0	162.0	0.324	-0.914970459257
GO:0015874	norepinephrine transport	0.271644887813	12	0.0657186024105	1000.0	19.0	981.0	0.038	2.1927215639
GO:0015879	carnitine transport	0.00244054678016	19	0.077781145351	1000.0	825.0	175.0	0.35	-0.88709103801
GO:0015884	folic acid transport	-0.0537367441508	95	-0.0497703896514	1000.0	542.0	458.0	0.916	-0.12380951413
GO:0015889	cobalamin transport	0.115805623053	9	0.0378096538688	1000.0	234.0	766.0	0.468	0.716553125359
GO:0015893	drug transport	0.0369789123793	43	0.0332450689605	1000.0	463.0	537.0	0.926	0.069593657644
GO:0015904	tetracycline transport	0.0792745286088	24	-0.0426551579884	1000.0	52.0	948.0	0.104	1.66472474919
GO:0015908	fatty acid transport	-0.0427969083189	43	0.0400828526993	1000.0	925.0	75.0	0.15	-1.45691279911
GO:0015909	long-chain fatty acid transport	-0.00336250142959	20	0.117610710086	1000.0	896.0	104.0	0.208	-1.3040883131
GO:0015910	peroxisomal long-chain fatty acid import	-0.316719797127	1	-0.0112334581542	1000.0	874.0	124.0	0.252	-1.1467409067
GO:0015914	phospholipid transport	-0.0238873704501	287	-0.0228862982118	1000.0	508.0	492.0	0.984	-0.0522793491965
GO:0015917	aminophospholipid transport	0.0427579978405	34	0.0288909216649	1000.0	396.0	604.0	0.792	0.266261332444
GO:0015918	sterol transport	0.065759235399	204	0.0147814976932	1000.0	10.0	990.0	0.02	2.32804971603
GO:0015919	peroxisomal membrane transport	-0.00853100265653	40	-0.0690701352145	1000.0	109.0	891.0	0.218	1.22124363825
GO:0015931	nucleobase, nucleoside, nucleotide and nucleic acid transport	-0.0129111420526	1578	-0.0244612966272	1000.0	78.0	922.0	0.156	1.40556855042
GO:0015936	coenzyme A metabolic process	-0.191751081949	48	-0.131221064502	1000.0	861.0	139.0	0.278	-1.09572692179
GO:0015937	coenzyme A biosynthetic process	-0.273127262902	32	-0.135328204439	1000.0	990.0	10.0	0.02	-2.03866723185
GO:0015956	bis(5'-nucleosidyl) oligophosphate metabolic process	0.0529721346582	6	-0.0918360357468	1000.0	143.0	857.0	0.286	1.12431230113
GO:0015958	bis(5'-nucleosidyl) oligophosphate catabolic process	0.0529721346582	6	-0.0918360357468	1000.0	143.0	857.0	0.286	1.12431230113
GO:0015959	diadenosine polyphosphate metabolic process	0.0529721346582	6	-0.0918360357468	1000.0	143.0	857.0	0.286	1.12431230113
GO:0015961	diadenosine polyphosphate catabolic process	0.0529721346582	6	-0.0918360357468	1000.0	143.0	857.0	0.286	1.12431230113
GO:0015976	carbon utilization	-0.161960447958	7	-0.00824389219826	1000.0	939.0	61.0	0.122	-1.53438449933
GO:0015980	energy derivation by oxidation of organic compounds	-0.0294216587853	687	-0.0510781649552	1000.0	44.0	956.0	0.088	1.72407883086
GO:0015985	energy coupled proton transport, down electrochemical gradient	0.067013756229	33	-0.0415911488538	1000.0	25.0	975.0	0.05	1.98419664683
GO:0015986	ATP synthesis coupled proton transport	0.067013756229	33	-0.0415911488538	1000.0	25.0	975.0	0.05	1.98419664683
GO:0015988	energy coupled proton transport, against electrochemical gradient	0.0211468267147	51	-0.087157424219	1000.0	6.0	994.0	0.012	2.53343962302
GO:0015991	ATP hydrolysis coupled proton transport	0.0329799296624	40	-0.120729795584	1000.0	0.0	1000.0	0.0	3.2526903556
GO:0015992	proton transport	-0.0245753643543	589	-0.0323434047337	1000.0	287.0	713.0	0.574	0.561776518086
GO:0015993	molecular hydrogen transport	0.0342740941917	63	0.0315020698026	1000.0	465.0	535.0	0.93	0.0718271595754
GO:0016032	viral reproduction	-0.0848649883213	68	-0.0136702175425	1000.0	963.0	37.0	0.074	-1.76180163839
GO:0016042	lipid catabolic process	0.00182321175906	1296	-0.0128491723743	1000.0	58.0	942.0	0.116	1.56627025161
GO:0016043	cellular component organization	-0.0120561047256	22081	-0.0144206859119	1000.0	140.0	860.0	0.28	1.05024538236
GO:0016044	membrane organization	-0.0371622202243	4223	-0.0341604147167	1000.0	718.0	282.0	0.564	-0.586129594369
GO:0016045	detection of bacterium	0.176213144149	27	0.137253072989	1000.0	272.0	728.0	0.544	0.626472104769
GO:0016046	detection of fungus	0.310116373697	8	-0.141878122904	1000.0	0.0	1000.0	0.0	3.65209380437
GO:0016048	detection of temperature stimulus	-0.123793147464	43	-0.0862251343708	1000.0	761.0	239.0	0.478	-0.711349478928
GO:0016049	cell growth	-0.0432695144621	532	-0.0312275342522	1000.0	785.0	215.0	0.43	-0.808848004088
GO:0016050	vesicle organization	-0.055141017556	630	-0.0576991090263	1000.0	433.0	567.0	0.866	0.194174589174
GO:0016051	carbohydrate biosynthetic process	-0.03363551457	1112	-0.0305850343121	1000.0	621.0	379.0	0.758	-0.317326203533
GO:0016052	carbohydrate catabolic process	-0.0703806877684	951	-0.0613153285415	1000.0	797.0	203.0	0.406	-0.882777388293
GO:0016053	organic acid biosynthetic process	0.00637218556701	904	-0.0201390377608	1000.0	7.0	993.0	0.014	2.41253841671
GO:0016054	organic acid catabolic process	-0.00482785539533	230	-0.016626212689	1000.0	299.0	701.0	0.598	0.515630746063
GO:0016055	Wnt receptor signaling pathway	0.0123263369578	1609	0.0270348210504	1000.0	964.0	36.0	0.072	-1.71505949299
GO:0016056	rhodopsin mediated signaling pathway	0.117755947247	25	0.1359623369	1000.0	623.0	377.0	0.754	-0.276768997161
GO:0016064	immunoglobulin mediated immune response	-0.0309503908945	131	-0.0216280708367	1000.0	621.0	379.0	0.758	-0.308877842256
GO:0016068	type I hypersensitivity	-0.0848378447658	32	-0.0163550594621	1000.0	860.0	140.0	0.28	-1.1184379125
GO:0016070	RNA metabolic process	-0.0100321636211	9538	-0.0203391055437	1000.0	1.0	999.0	0.002	2.95105212182
GO:0016071	mRNA metabolic process	-0.0297273534108	4024	-0.0469990503671	1000.0	0.0	1000.0	0.0	3.13827016467
GO:0016072	rRNA metabolic process	-0.0335294104081	379	-0.060213640437	1000.0	81.0	919.0	0.162	1.44326869751
GO:0016073	snRNA metabolic process	0.112282017448	32	0.0107134835024	1000.0	58.0	942.0	0.116	1.54725719919
GO:0016075	rRNA catabolic process	0.0999358416282	17	0.128893394851	1000.0	646.0	354.0	0.708	-0.362870516689
GO:0016079	synaptic vesicle exocytosis	0.03173959	29	0.174177094338	1000.0	992.0	8.0	0.016	-2.43423592467
GO:0016080	synaptic vesicle targeting	0.245107418978	50	0.138803976262	1000.0	12.0	988.0	0.024	2.27149927346
GO:0016081	synaptic vesicle docking during exocytosis	0.168410484542	45	0.126206491816	1000.0	253.0	747.0	0.506	0.688360024422
GO:0016090	prenol metabolic process	-0.218724706109	11	-0.160985871329	1000.0	727.0	273.0	0.546	-0.591743062285
GO:0016091	prenol biosynthetic process	-0.218724706109	11	-0.160985871329	1000.0	727.0	273.0	0.546	-0.591743062285
GO:0016093	polyprenol metabolic process	-0.218724706109	11	-0.160985871329	1000.0	727.0	273.0	0.546	-0.591743062285
GO:0016094	polyprenol biosynthetic process	-0.218724706109	11	-0.160985871329	1000.0	727.0	273.0	0.546	-0.591743062285
GO:0016101	diterpenoid metabolic process	-0.0112909081294	127	-0.00498027603421	1000.0	584.0	416.0	0.832	-0.217632889281
GO:0016108	tetraterpenoid metabolic process	-0.0374930902629	16	-0.0783819455217	1000.0	315.0	685.0	0.63	0.486813757614
GO:0016109	tetraterpenoid biosynthetic process	0.0544864848556	12	-0.0986063926482	1000.0	61.0	939.0	0.122	1.53182330419
GO:0016114	terpenoid biosynthetic process	0.0544864848556	12	-0.0986063926482	1000.0	61.0	939.0	0.122	1.53182330419
GO:0016116	carotenoid metabolic process	-0.0374930902629	16	-0.0783819455217	1000.0	315.0	685.0	0.63	0.486813757614
GO:0016117	carotenoid biosynthetic process	0.0544864848556	12	-0.0986063926482	1000.0	61.0	939.0	0.122	1.53182330419
GO:0016119	carotene metabolic process	-0.313431815619	4	-0.0177086041422	1000.0	953.0	47.0	0.094	-1.74274454289
GO:0016125	sterol metabolic process	-0.0252675424255	950	-0.0208163946711	1000.0	647.0	353.0	0.706	-0.416627729416
GO:0016126	sterol biosynthetic process	-0.103658379544	264	-0.0500783923564	1000.0	998.0	2.0	0.004	-2.62567160301
GO:0016127	sterol catabolic process	0.00239865697493	60	-0.0821663426063	1000.0	33.0	967.0	0.066	1.86016117555
GO:0016137	glycoside metabolic process	-0.101989864588	16	-0.0604575274737	1000.0	687.0	313.0	0.626	-0.49009076604
GO:0016139	glycoside catabolic process	-0.101989864588	16	-0.0604575274737	1000.0	687.0	313.0	0.626	-0.49009076604
GO:0016140	O-glycoside metabolic process	-0.101989864588	16	-0.0604575274737	1000.0	687.0	313.0	0.626	-0.49009076604
GO:0016142	O-glycoside catabolic process	-0.101989864588	16	-0.0604575274737	1000.0	687.0	313.0	0.626	-0.49009076604
GO:0016180	snRNA processing	0.112282017448	32	0.0107134835024	1000.0	58.0	942.0	0.116	1.54725719919
GO:0016188	synaptic vesicle maturation	-0.0190882766752	45	0.0215794821569	1000.0	807.0	193.0	0.386	-0.877634203977
GO:0016192	vesicle-mediated transport	-0.0329688626944	7186	-0.0373946063781	1000.0	117.0	883.0	0.234	1.15451720173
GO:0016197	endosome transport	-0.0344600381099	913	-0.060938122583	1000.0	12.0	988.0	0.024	2.37741310302
GO:0016198	axon choice point recognition	0.136402175148	19	0.02357543664	1000.0	68.0	932.0	0.136	1.50444181324
GO:0016202	regulation of striated muscle development	0.0249266494686	341	0.0255085692294	1000.0	523.0	477.0	0.954	-0.0326406570572
GO:0016226	iron-sulfur cluster assembly	-0.13671219364	26	-0.214114040566	1000.0	141.0	859.0	0.282	1.09526884748
GO:0016236	macroautophagy	0.0610219388618	8	0.0556661107924	1000.0	487.0	513.0	0.974	0.0494401865662
GO:0016246	RNA interference	-0.0746614644597	8	-0.126877429566	1000.0	336.0	664.0	0.672	0.422440257105
GO:0016254	preassembly of GPI anchor in ER membrane	-0.109384290899	126	-0.114756216588	1000.0	441.0	559.0	0.882	0.158869797555
GO:0016255	attachment of GPI anchor to protein	0.107838030912	80	0.112344236331	1000.0	560.0	440.0	0.88	-0.107108323849
GO:0016256	N-glycan processing to lysosome	0.0868712710281	3	0.0804614934029	1000.0	511.0	489.0	0.978	0.0399722798322
GO:0016264	gap junction assembly	0.112449872437	14	0.0835928182471	1000.0	354.0	646.0	0.708	0.387212943879
GO:0016265	death	-0.0215436048165	6633	-0.0203255135129	1000.0	608.0	392.0	0.784	-0.297975807032
GO:0016266	O-glycan processing	0.0135294572269	52	0.0423631801864	1000.0	756.0	244.0	0.488	-0.712630431512
GO:0016269	O-glycan processing, core 3	0.0144770789235	30	0.0562463524234	1000.0	771.0	229.0	0.458	-0.766242643556
GO:0016310	phosphorylation	0.00873237148802	8641	0.00544729802752	1000.0	193.0	807.0	0.386	0.899025459375
GO:0016311	dephosphorylation	0.00357435124317	1890	-0.00666323511664	1000.0	114.0	886.0	0.228	1.29267478253
GO:0016320	endoplasmic reticulum membrane fusion	-0.254777346512	6	-0.0640886583064	1000.0	925.0	75.0	0.15	-1.43074826632
GO:0016322	neuron remodeling	-0.127281971764	48	-0.0273196125972	1000.0	988.0	12.0	0.024	-2.10336925976
GO:0016331	morphogenesis of embryonic epithelium	0.0123355369713	223	-0.00722061178274	1000.0	196.0	804.0	0.392	0.853612685684
GO:0016337	cell-cell adhesion	0.0335726873303	2693	0.0253504322216	1000.0	82.0	918.0	0.164	1.32420710991
GO:0016338	calcium-independent cell-cell adhesion	0.0108096456675	146	0.0297883964515	1000.0	751.0	249.0	0.498	-0.650759851538
GO:0016339	calcium-dependent cell-cell adhesion	0.0335809185055	258	0.0218746076822	1000.0	253.0	747.0	0.506	0.622865140061
GO:0016344	meiotic chromosome movement towards spindle pole	-0.0211005045418	28	-0.0320435161026	1000.0	417.0	583.0	0.834	0.192032809883
GO:0016358	dendrite development	-0.0136911551022	80	0.112246814787	1000.0	1000.0	0.0	0.0	-3.31165018216
GO:0016441	posttranscriptional gene silencing	-0.0746614644597	8	-0.126877429566	1000.0	336.0	664.0	0.672	0.422440257105
GO:0016444	somatic cell DNA recombination	-0.0462507159864	39	-0.0901100860066	1000.0	233.0	767.0	0.466	0.804536805851
GO:0016445	somatic diversification of immunoglobulins	0.139588759228	33	0.00254211280063	1000.0	9.0	991.0	0.018	2.39284932594
GO:0016446	somatic hypermutation of immunoglobulin genes	0.179214394094	8	0.0875693044856	1000.0	206.0	794.0	0.412	0.784432654424
GO:0016447	somatic recombination of immunoglobulin gene segments	0.126908556071	25	-0.0246665885385	1000.0	6.0	994.0	0.012	2.28780574692
GO:0016458	gene silencing	0.023419850072	366	0.0211211197113	1000.0	436.0	564.0	0.872	0.132490292204
GO:0016477	cell migration	0.00417231221988	1829	0.0133585393724	1000.0	878.0	122.0	0.244	-1.21437777625
GO:0016480	negative regulation of transcription from RNA polymerase III promoter	0.161939455886	5	0.107645410266	1000.0	396.0	604.0	0.792	0.286929863016
GO:0016481	negative regulation of transcription	0.00332421751956	4526	3.59531817798e-05	1000.0	257.0	743.0	0.514	0.63073431747
GO:0016482	cytoplasmic transport	-0.0985089331423	25	-0.1382984239	1000.0	290.0	710.0	0.58	0.560593824325
GO:0016485	protein processing	0.0164761857024	445	-0.0023194361366	1000.0	120.0	880.0	0.24	1.22411311697
GO:0016486	peptide hormone processing	0.0116929140152	119	0.0759832232941	1000.0	984.0	16.0	0.032	-2.19767049258
GO:0016525	negative regulation of angiogenesis	-0.00904067053078	308	-0.00713798755232	1000.0	550.0	450.0	0.9	-0.106685582453
GO:0016539	intein-mediated protein splicing	-0.15448839039	5	-0.0438792514038	1000.0	806.0	194.0	0.388	-0.855769756465
GO:0016540	protein autoprocessing	0.120463876989	29	0.0531918069167	1000.0	130.0	870.0	0.26	1.15335379344
GO:0016553	base conversion or substitution editing	-0.0843137381976	82	0.00213881321707	1000.0	988.0	12.0	0.024	-2.30773068491
GO:0016556	mRNA modification	0.122773875463	3	-0.00760789851546	1000.0	230.0	770.0	0.46	0.737645635778
GO:0016557	peroxisome membrane biogenesis	0.141132030418	15	-0.0381564292651	1000.0	19.0	981.0	0.038	2.06871999722
GO:0016558	protein import into peroxisome matrix	0.0691444829581	81	0.00654939371615	1000.0	40.0	960.0	0.08	1.67820807687
GO:0016559	peroxisome fission	-0.1600252079	16	-0.107476054193	1000.0	755.0	245.0	0.49	-0.697867587434
GO:0016560	protein import into peroxisome matrix, docking	0.520420305028	2	-0.215129534125	1000.0	7.0	993.0	0.014	2.33363805416
GO:0016561	protein import into peroxisome matrix, translocation	-0.0394253545108	6	0.0217623652196	1000.0	639.0	361.0	0.722	-0.403838377501
GO:0016567	protein ubiquitination	-0.0181662837849	1145	-0.0138189014879	1000.0	686.0	314.0	0.628	-0.457712013742
[truncated: 2,935 more rows]
