# Supplementary material for: Joint Genome-Wide Profiling of miRNA and mRNA Expression in Alzheimer's Disease Cortex Reveals Altered miRNA Regulation
Source: PLoS One. 2010 Feb 1;5(2):e8898. doi: 10.1371/journal.pone.0008898 (PMC2813862; doi:10.1371/journal.pone.0008898)
Supplement: Table S10 — Permutation results for Gene Ontology biological processes in the NCI-60 dataset. (Tab-delimited table. Permutation used only mRNAs with mean log-expression greater than 0.) (0.90 MB TXT) [file pone.0008898.s015.txt]

names	term name	values	num_corrs	SEM	mean	n	num eq	num gt	num lt	p-value u<u0	p-value u>u0	shift	sig	stdev	t	two-sided p-value	weighted shift
GO:0000002	mitochondrial genome maintenance	0.077561545151	2	0.0110868439563	-0.077384856433	100.0	0.0	9.0	91.0	0.91	0.09	0.154946401584	0.82	0.110868439563	13.9756996847	0.18	1.39756996847
GO:0000003	reproduction	-0.030872191884	11	0.00395758538683	-0.0227098677777	100.0	0.0	56.0	44.0	0.44	0.56	-0.00816232410635	-0.12	0.0395758538683	-2.06245053701	0.88	-0.206245053701
GO:0000012	single strand break repair	-0.0854140531123	7	0.00423961832689	-0.0350582856318	100.0	0.0	88.0	12.0	0.12	0.88	-0.0503557674805	-0.76	0.0423961832689	-11.8774294283	0.24	-1.18774294283
GO:0000018	regulation of DNA recombination	0.0163894981868	50	0.00173063525098	0.0145545968978	100.0	0.0	46.0	54.0	0.54	0.46	0.00183490128896	0.08	0.0173063525098	1.0602472635	0.92	0.10602472635
GO:0000019	regulation of mitotic recombination	0.0326147714145	6	0.00465579819727	0.0152999691243	100.0	0.0	34.0	66.0	0.66	0.34	0.0173148022901	0.32	0.0465579819727	3.71897611462	0.68	0.371897611462
GO:0000022	mitotic spindle elongation	0.0711354901988	3	0.0048846081615	0.0470003574771	100.0	0.0	26.0	74.0	0.74	0.26	0.0241351327217	0.48	0.048846081615	4.9410581	0.52	0.49410581
GO:0000038	very-long-chain fatty acid metabolic process	-0.00820618610139	14	0.0037361450669	-0.00512753652285	100.0	0.0	51.0	49.0	0.49	0.51	-0.00307864957854	-0.02	0.037361450669	-0.824017676887	0.98	-0.0824017676887
GO:0000041	transition metal ion transport	0.0233292771427	166	0.000963366247785	0.0206968078875	100.0	0.0	38.0	62.0	0.62	0.38	0.00263246925522	0.24	0.00963366247785	2.73257368241	0.76	0.273257368241
GO:0000042	protein targeting to Golgi	0.0988403874613	16	0.00320110313477	0.102338720674	100.0	0.0	56.0	44.0	0.44	0.56	-0.00349833321252	-0.12	0.0320110313477	-1.09285239033	0.88	-0.109285239033
GO:0000045	autophagic vacuole formation	-0.00462944971536	9	0.00391807383984	0.0215540769939	100.0	0.0	75.0	25.0	0.25	0.75	-0.0261835267092	-0.5	0.0391807383984	-6.68275478704	0.5	-0.668275478704
GO:0000050	urea cycle	-0.0739166779989	17	0.00337206835828	-0.0342274714567	100.0	0.0	93.0	7.0	0.07	0.93	-0.0396892065422	-0.86	0.0337206835828	-11.7699887206	0.14	-1.17699887206
GO:0000052	citrulline metabolic process	-0.0246088293098	13	0.00340122104892	-0.0187579571766	100.0	0.0	57.0	43.0	0.43	0.57	-0.00585087213319	-0.14	0.0340122104892	-1.72022695645	0.86	-0.172022695645
GO:0000059	protein import into nucleus, docking	-0.00879576301561	61	0.00151455775724	0.00995562170337	100.0	0.0	89.0	11.0	0.11	0.89	-0.018751384719	-0.78	0.0151455775724	-12.3807656917	0.22	-1.23807656917
GO:0000060	protein import into nucleus, translocation	-0.0099672228563	32	0.00216984355649	0.00522597503561	100.0	0.0	71.0	29.0	0.29	0.71	-0.0151931978919	-0.42	0.0216984355649	-7.00197848201	0.58	-0.700197848201
GO:0000070	mitotic sister chromatid segregation	-0.0412058057938	43	0.00186380520936	-0.0198728266598	100.0	0.0	90.0	10.0	0.1	0.9	-0.021332979134	-0.8	0.0186380520936	-11.4459274107	0.2	-1.14459274107
GO:0000075	cell cycle checkpoint	0.00377712119723	128	0.00114176032496	0.00365644511531	100.0	0.0	50.0	50.0	0.5	0.5	0.000120676081928	0.0	0.0114176032496	0.105693006921	1.0	0.0105693006921
GO:0000076	DNA replication checkpoint	-0.36379070708	1	0.01481138326	-0.107770204536	100.0	5.0	92.0	3.0	0.08	0.97	-0.256020502543	-0.84	0.1481138326	-17.2853877351	0.16	-1.72853877351
GO:0000077	DNA damage checkpoint	0.0101081745571	63	0.00165798091439	0.0185927646977	100.0	0.0	65.0	35.0	0.35	0.65	-0.00848459014059	-0.3	0.0165798091439	-5.11742328693	0.7	-0.511742328693
GO:0000079	regulation of cyclin-dependent protein kinase activity	0.00303031218375	107	0.00134029067867	0.00292387736813	100.0	0.0	45.0	55.0	0.55	0.45	0.000106434815624	0.1	0.0134029067867	0.0794117405406	0.9	0.00794117405406
GO:0000080	G1 phase of mitotic cell cycle	0.00895756452506	12	0.00354040288576	-0.00177803578192	100.0	0.0	41.0	59.0	0.59	0.41	0.010735600307	0.18	0.0354040288576	3.03231034811	0.82	0.303231034811
GO:0000082	G1/S transition of mitotic cell cycle	0.0135096741167	130	0.00117025201689	0.016705809285	100.0	0.0	60.0	40.0	0.4	0.6	-0.00319613516823	-0.2	0.0117025201689	-2.73115117265	0.8	-0.273115117265
GO:0000083	regulation of transcription of G1/S-phase of mitotic cell cycle	0.186321928877	1	0.0187434018297	-0.00204934387608	100.0	1.0	16.0	83.0	0.84	0.17	0.188371272753	0.66	0.187434018297	10.050004501	0.34	1.0050004501
GO:0000084	S phase of mitotic cell cycle	0.0158820650535	14	0.00374774041328	0.0111801431574	100.0	0.0	38.0	62.0	0.62	0.38	0.00470192189611	0.24	0.0374774041328	1.25460180738	0.76	0.125460180738
GO:0000085	G2 phase of mitotic cell cycle	0.017114245478	50	0.00164374886496	0.0304361603545	100.0	0.0	81.0	19.0	0.19	0.81	-0.0133219148766	-0.62	0.0164374886496	-8.1045925935	0.38	-0.81045925935
GO:0000086	G2/M transition of mitotic cell cycle	0.05674929401	46	0.00178822032936	0.0159774681174	100.0	0.0	0.0	100.0	1.0	0.0	0.0407718258926	1.0	0.0178822032936	22.8002250188	0.0	2.28002250188
GO:0000087	M phase of mitotic cell cycle	-0.00030342081912	26	0.0027373777946	-0.00441001081585	100.0	0.0	44.0	56.0	0.56	0.44	0.00410658999673	0.12	0.027373777946	1.50019117011	0.88	0.150019117011
GO:0000090	mitotic anaphase	-0.0685263765707	4	0.0068035166841	-0.0105557809859	100.0	0.0	85.0	15.0	0.15	0.85	-0.0579705955848	-0.7	0.068035166841	-8.52068103549	0.3	-0.852068103549
GO:0000096	sulfur amino acid metabolic process	-0.0312640891511	69	0.00165860817812	-0.0224605228723	100.0	0.0	73.0	27.0	0.27	0.73	-0.00880356627879	-0.46	0.0165860817812	-5.30780349146	0.54	-0.530780349146
GO:0000097	sulfur amino acid biosynthetic process	-0.0332015306419	59	0.00166034010773	-0.0259120908184	100.0	0.0	70.0	30.0	0.3	0.7	-0.00728943982348	-0.4	0.0166034010773	-4.39032930034	0.6	-0.439032930034
GO:0000101	sulfur amino acid transport	-0.0434473581524	21	0.00321987599774	-0.0097276865822	100.0	0.0	84.0	16.0	0.16	0.84	-0.0337196715702	-0.68	0.0321987599774	-10.4723509831	0.32	-1.04723509831
GO:0000103	sulfate assimilation	-0.00615477950174	6	0.00580900922578	0.064823904579	100.0	0.0	87.0	13.0	0.13	0.87	-0.0709786840808	-0.74	0.0580900922578	-12.2187246262	0.26	-1.22187246262
GO:0000105	histidine biosynthetic process	-0.044315772676	11	0.00370102853393	-0.0170052725412	100.0	0.0	80.0	20.0	0.2	0.8	-0.0273105001348	-0.6	0.0370102853393	-7.37916497656	0.4	-0.737916497656
GO:0000114	regulation of transcription during G1 phase of mitotic cell cycle	-0.00422701674812	2	0.0080932112108	0.0252970122645	100.0	0.0	63.0	37.0	0.37	0.63	-0.0295240290126	-0.26	0.080932112108	-3.64799932235	0.74	-0.364799932235
GO:0000115	regulation of transcription during S-phase of mitotic cell cycle	0.0105284454957	5	0.00568851868215	0.0119361623851	100.0	0.0	50.0	50.0	0.5	0.5	-0.00140771688942	-0.0	0.0568851868215	-0.247466338441	1.0	-0.0247466338441
GO:0000122	negative regulation of transcription from RNA polymerase II promoter	0.0270131955669	396	0.000650125543249	0.0104985026705	100.0	0.0	2.0	98.0	0.98	0.02	0.0165146928964	0.96	0.00650125543249	25.4023135499	0.04	2.54023135499
GO:0000132	establishment of mitotic spindle orientation	-0.00769988141129	4	0.00499831121373	0.0370310452954	100.0	0.0	82.0	18.0	0.18	0.82	-0.0447309267067	-0.64	0.0499831121373	-8.94920800126	0.36	-0.894920800126
GO:0000160	two-component signal transduction system (phosphorelay)	0.120833000684	3	0.00653947512435	0.0379932194064	100.0	0.0	10.0	90.0	0.9	0.1	0.082839781278	0.8	0.0653947512435	12.6676498806	0.2	1.26676498806
GO:0000165	MAPKKK cascade	0.00565062848385	181	0.000996681355059	-0.00271162346305	100.0	0.0	19.0	81.0	0.81	0.19	0.0083622519469	0.62	0.00996681355059	8.39009569553	0.38	0.839009569553
GO:0000184	nuclear-transcribed mRNA catabolic process, nonsense-mediated decay	0.00252881161048	90	0.00137844933253	-0.0124408167243	100.0	0.0	13.0	87.0	0.87	0.13	0.0149696283348	0.74	0.0137844933253	10.8597595729	0.26	1.08597595729
GO:0000185	activation of MAPKKK activity	-0.0483284520761	34	0.00246927174594	-0.00731278284005	100.0	0.0	94.0	6.0	0.06	0.94	-0.041015669236	-0.88	0.0246927174594	-16.6104315183	0.12	-1.66104315183
GO:0000186	activation of MAPKK activity	-0.0439770859738	5	0.00646100286974	0.0360518051203	100.0	0.0	88.0	12.0	0.12	0.88	-0.0800288910941	-0.76	0.0646100286974	-12.3864503248	0.24	-1.23864503248
GO:0000187	activation of MAPK activity	-0.0419954440304	122	0.00117543296846	0.00438462474626	100.0	0.0	100.0	0.0	0.0	1.0	-0.0463800687766	-1.0	0.0117543296846	-39.4578593769	0.0	-3.94578593769
GO:0000188	inactivation of MAPK activity	-0.0135775064904	55	0.00188518792045	-0.00459989634522	100.0	0.0	64.0	36.0	0.36	0.64	-0.00897761014514	-0.28	0.0188518792045	-4.76218314775	0.72	-0.476218314775
GO:0000209	protein polyubiquitination	-0.0405072989305	41	0.00227526139486	-0.0172581943923	100.0	0.0	87.0	13.0	0.13	0.87	-0.0232491045382	-0.74	0.0227526139486	-10.2182125494	0.26	-1.02182125494
GO:0000226	microtubule cytoskeleton organization	0.00907966173519	223	0.000811239172754	0.00572888369842	100.0	0.0	35.0	65.0	0.65	0.35	0.00335077803677	0.3	0.00811239172754	4.13044407779	0.7	0.413044407779
GO:0000239	pachytene	0.0140507404348	2	0.0101832443435	0.0585203079015	100.0	0.0	66.0	34.0	0.34	0.66	-0.0444695674667	-0.32	0.101832443435	-4.36693513055	0.68	-0.436693513055
GO:0000245	spliceosome assembly	0.00987971776339	14	0.00407764637541	-0.0406923729973	100.0	0.0	12.0	88.0	0.88	0.12	0.0505720907606	0.76	0.0407764637541	12.4022747695	0.24	1.24022747695
GO:0000266	mitochondrial fission	-0.047115507432	26	0.00189066653177	-0.0649257270927	100.0	0.0	18.0	82.0	0.82	0.18	0.0178102196607	0.64	0.0189066653177	9.42007454061	0.36	0.942007454061
GO:0000270	peptidoglycan metabolic process	0.0655323533085	8	0.00399592805339	0.0472058005729	100.0	0.0	28.0	72.0	0.72	0.28	0.0183265527356	0.44	0.0399592805339	4.58630698319	0.56	0.458630698319
GO:0000271	polysaccharide biosynthetic process	0.0342422272057	46	0.00185645585043	0.0242044439793	100.0	0.0	31.0	69.0	0.69	0.31	0.0100377832264	0.38	0.0185645585043	5.40696037778	0.62	0.540696037778
GO:0000272	polysaccharide catabolic process	0.0183006542705	5	0.00520359910695	0.0339538076931	100.0	0.0	57.0	43.0	0.43	0.57	-0.0156531534226	-0.14	0.0520359910695	-3.00813977037	0.86	-0.300813977037
GO:0000278	mitotic cell cycle	0.0464827305356	12	0.00296847534978	-0.00511708062088	100.0	0.0	5.0	95.0	0.95	0.05	0.0515998111565	0.9	0.0296847534978	17.3825971505	0.1	1.73825971505
GO:0000279	M phase	0.0157770509402	66	0.00167391588481	-0.00369557592094	100.0	0.0	11.0	89.0	0.89	0.11	0.0194726268611	0.78	0.0167391588481	11.6329781191	0.22	1.16329781191
GO:0000280	nuclear division	-0.00118117549433	334	0.000728728052707	0.0108900943783	100.0	0.0	96.0	4.0	0.04	0.96	-0.0120712698727	-0.92	0.00728728052707	-16.5648486124	0.08	-1.65648486124
GO:0000288	nuclear-transcribed mRNA catabolic process, deadenylation-dependent decay	0.0520522183963	28	0.00247413646135	0.0162362308968	100.0	0.0	8.0	92.0	0.92	0.08	0.0358159874995	0.84	0.0247413646135	14.4761568567	0.16	1.44761568567
GO:0000289	nuclear-transcribed mRNA poly(A) tail shortening	-0.0444042347759	1	0.0121325506626	0.0362619649342	100.0	0.0	85.0	15.0	0.15	0.85	-0.08066619971	-0.7	0.121325506626	-6.64874204556	0.3	-0.664874204556
GO:0000290	deadenylation-dependent decapping of nuclear-transcribed mRNA	-0.0574744593726	1	0.015155170742	0.00469695023222	100.0	4.0	67.0	29.0	0.33	0.71	-0.0621714096049	-0.34	0.15155170742	-4.10232327059	0.66	-0.410232327059
GO:0000301	retrograde transport, vesicle recycling within Golgi	0.0988403874613	16	0.00320110313477	0.102338720674	100.0	0.0	56.0	44.0	0.44	0.56	-0.00349833321252	-0.12	0.0320110313477	-1.09285239033	0.88	-0.109285239033
GO:0000302	response to reactive oxygen species	-0.00751823280939	34	0.00211708273531	0.0151298764096	100.0	0.0	89.0	11.0	0.11	0.89	-0.022648109219	-0.78	0.0211708273531	-10.6977912772	0.22	-1.06977912772
GO:0000303	response to superoxide	0.119822229437	6	0.00665908013987	0.0765810390373	100.0	0.0	23.0	77.0	0.77	0.23	0.0432411904	0.54	0.0665908013987	6.49356810427	0.46	0.649356810427
GO:0000305	response to oxygen radical	0.119822229437	6	0.00665908013987	0.0765810390373	100.0	0.0	23.0	77.0	0.77	0.23	0.0432411904	0.54	0.0665908013987	6.49356810427	0.46	0.649356810427
GO:0000320	re-entry into mitotic cell cycle	-0.0616929927532	4	0.00671774078583	0.0259490900265	100.0	0.0	91.0	9.0	0.09	0.91	-0.0876420827797	-0.82	0.0671774078583	-13.0463626945	0.18	-1.30463626945
GO:0000354	cis assembly of pre-catalytic spliceosome	0.3262694579	3	0.0088078106197	0.0125981915181	100.0	0.0	0.0	100.0	1.0	0.0	0.313671266382	1.0	0.088078106197	35.6128531738	0.0	3.56128531738
GO:0000375	RNA splicing, via transesterification reactions	-0.0270730942294	294	0.000848715435377	-0.0185582753481	100.0	0.0	86.0	14.0	0.14	0.86	-0.00851481888128	-0.72	0.00848715435377	-10.0325957634	0.28	-1.00325957634
GO:0000377	RNA splicing, via transesterification reactions with bulged adenosine as nucleophile	-0.0270730942294	294	0.000848715435377	-0.0185582753481	100.0	0.0	86.0	14.0	0.14	0.86	-0.00851481888128	-0.72	0.00848715435377	-10.0325957634	0.28	-1.00325957634
GO:0000380	alternative nuclear mRNA splicing, via spliceosome	0.111817623049	2	0.00859819725677	0.0330456619715	100.0	0.0	17.0	83.0	0.83	0.17	0.0787719610771	0.66	0.0859819725677	9.16145079308	0.34	0.916145079308
GO:0000387	spliceosomal snRNP biogenesis	-0.0618708262409	21	0.00259400108153	-0.0376629462797	100.0	0.0	84.0	16.0	0.16	0.84	-0.0242078799612	-0.68	0.0259400108153	-9.33225515347	0.32	-0.933225515347
GO:0000389	nuclear mRNA 3'-splice site recognition	-0.0435082112672	22	0.00233872349339	-0.0208931281276	100.0	0.0	84.0	16.0	0.16	0.84	-0.0226150831396	-0.68	0.0233872349339	-9.66984049352	0.32	-0.966984049352
GO:0000398	nuclear mRNA splicing, via spliceosome	-0.0270730942294	294	0.000848715435377	-0.0185582753481	100.0	0.0	86.0	14.0	0.14	0.86	-0.00851481888128	-0.72	0.00848715435377	-10.0325957634	0.28	-1.00325957634
GO:0000429	regulation of transcription from RNA polymerase II promoter by carbon catabolites	-0.337343872871	3	0.00792993339693	0.0194014860291	100.0	0.0	100.0	0.0	0.0	1.0	-0.3567453589	-1.0	0.0792993339693	-44.9871822427	0.0	-4.49871822427
GO:0000430	regulation of transcription from RNA polymerase II promoter by glucose	-0.337343872871	3	0.00792993339693	0.0194014860291	100.0	0.0	100.0	0.0	0.0	1.0	-0.3567453589	-1.0	0.0792993339693	-44.9871822427	0.0	-4.49871822427
GO:0000432	positive regulation of transcription from RNA polymerase II promoter by glucose	-0.337343872871	3	0.00792993339693	0.0194014860291	100.0	0.0	100.0	0.0	0.0	1.0	-0.3567453589	-1.0	0.0792993339693	-44.9871822427	0.0	-4.49871822427
GO:0000436	positive regulation of transcription from RNA polymerase II promoter by carbon catabolites	-0.337343872871	3	0.00792993339693	0.0194014860291	100.0	0.0	100.0	0.0	0.0	1.0	-0.3567453589	-1.0	0.0792993339693	-44.9871822427	0.0	-4.49871822427
GO:0000578	embryonic axis specification	0.0481017195722	9	0.00517875610802	0.0370918297789	100.0	0.0	46.0	54.0	0.54	0.46	0.0110098897933	0.08	0.0517875610802	2.12597186731	0.92	0.212597186731
GO:0000718	nucleotide-excision repair, DNA damage removal	0.00947875755169	23	0.00243220848942	0.00437221844939	100.0	0.0	45.0	55.0	0.55	0.45	0.0051065391023	0.1	0.0243220848942	2.09954826015	0.9	0.209954826015
GO:0000723	telomere maintenance	-0.00483259495262	57	0.00162061639081	0.00884401302984	100.0	0.0	76.0	24.0	0.24	0.76	-0.0136766079825	-0.52	0.0162061639081	-8.43913961381	0.48	-0.843913961381
GO:0000724	double-strand break repair via homologous recombination	-0.103688167122	5	0.00582181320199	-0.0229453236215	100.0	0.0	91.0	9.0	0.09	0.91	-0.0807428435006	-0.82	0.0582181320199	-13.8690199598	0.18	-1.38690199598
GO:0000725	recombinational repair	-0.103688167122	5	0.00582181320199	-0.0229453236215	100.0	0.0	91.0	9.0	0.09	0.91	-0.0807428435006	-0.82	0.0582181320199	-13.8690199598	0.18	-1.38690199598
GO:0000726	non-recombinational repair	0.0326147714145	6	0.00465579819727	0.0152999691243	100.0	0.0	34.0	66.0	0.66	0.34	0.0173148022901	0.32	0.0465579819727	3.71897611462	0.68	0.371897611462
GO:0000731	DNA synthesis during DNA repair	0.044046028628	21	0.00253774504245	0.0708452199817	100.0	0.0	87.0	13.0	0.13	0.87	-0.0267991913537	-0.74	0.0253774504245	-10.5602378905	0.26	-1.05602378905
GO:0000746	conjugation	-0.0292240112891	10	0.00449685597716	-0.0246529974182	100.0	0.0	57.0	43.0	0.43	0.57	-0.00457101387095	-0.14	0.0449685597716	-1.01649105379	0.86	-0.101649105379
GO:0000747	conjugation with cellular fusion	-0.0292240112891	10	0.00449685597716	-0.0246529974182	100.0	0.0	57.0	43.0	0.43	0.57	-0.00457101387095	-0.14	0.0449685597716	-1.01649105379	0.86	-0.101649105379
GO:0000768	syncytium formation by plasma membrane fusion	0.0694113836019	7	0.00457117523174	0.0148742444373	100.0	0.0	14.0	86.0	0.86	0.14	0.0545371391646	0.72	0.0457117523174	11.9306603663	0.28	1.19306603663
GO:0000819	sister chromatid segregation	-0.0412058057938	43	0.00186380520936	-0.0198728266598	100.0	0.0	90.0	10.0	0.1	0.9	-0.021332979134	-0.8	0.0186380520936	-11.4459274107	0.2	-1.14459274107
GO:0000902	cell morphogenesis	-0.00778916118895	415	0.000765712507506	-0.000684268042875	100.0	0.0	83.0	17.0	0.17	0.83	-0.00710489314608	-0.66	0.00765712507506	-9.27879991045	0.34	-0.927879991045
GO:0000904	cell morphogenesis involved in differentiation	-0.0038382002732	33	0.00241949915942	0.00954313621432	100.0	0.0	72.0	28.0	0.28	0.72	-0.0133813364875	-0.44	0.0241949915942	-5.53062249904	0.56	-0.553062249904
GO:0000910	cytokinesis	-0.0024964465953	98	0.00134148732932	0.00283130986386	100.0	0.0	63.0	37.0	0.37	0.63	-0.00532775645916	-0.26	0.0134148732932	-3.97152946788	0.74	-0.397152946788
GO:0000912	formation of actomyosin apparatus involved in cytokinesis	0.0411671535729	2	0.00758600988024	0.0325377234938	100.0	0.0	46.0	54.0	0.54	0.46	0.00862943007912	0.08	0.0758600988024	1.13754532559	0.92	0.113754532559
GO:0000915	cytokinesis, contractile ring formation	0.0411671535729	2	0.00758600988024	0.0325377234938	100.0	0.0	46.0	54.0	0.54	0.46	0.00862943007912	0.08	0.0758600988024	1.13754532559	0.92	0.113754532559
GO:0000917	barrier septum formation	-0.0853301760093	3	0.0109985153346	-0.0453120774787	100.0	0.0	64.0	36.0	0.36	0.64	-0.0400180985306	-0.28	0.109985153346	-3.63850004415	0.72	-0.363850004415
GO:0000956	nuclear-transcribed mRNA catabolic process	0.0137869825652	119	0.00126566462246	-0.00528400903479	100.0	0.0	4.0	96.0	0.96	0.04	0.0190709916	0.92	0.0126566462246	15.0679660802	0.08	1.50679660802
GO:0001306	age-dependent response to oxidative stress	0.121464980856	10	0.00408258114806	0.0839799764479	100.0	0.0	19.0	81.0	0.81	0.19	0.0374850044081	0.62	0.0408258114806	9.18169242658	0.38	0.918169242658
GO:0001315	age-dependent response to reactive oxygen species	0.179733344156	4	0.00817509660689	0.0876096095706	100.0	0.0	11.0	89.0	0.89	0.11	0.0921237345854	0.78	0.0817509660689	11.2688251913	0.22	1.12688251913
GO:0001501	skeletal system development	0.0183639998348	317	0.000668807565523	0.0129031431024	100.0	0.0	18.0	82.0	0.82	0.18	0.00546085673239	0.64	0.00668807565523	8.16506423357	0.36	0.816506423357
GO:0001502	cartilage condensation	0.0439560179166	39	0.00231368580466	0.0219646490055	100.0	0.0	14.0	86.0	0.86	0.14	0.0219913689111	0.72	0.0231368580466	9.50490722069	0.28	0.950490722069
GO:0001503	ossification	0.0034122826804	184	0.00102032813461	0.0138629656509	100.0	0.0	85.0	15.0	0.15	0.85	-0.0104506829705	-0.7	0.0102032813461	-10.2424726086	0.3	-1.02424726086
GO:0001504	neurotransmitter uptake	0.0663887709747	21	0.00262130911964	0.0554029954476	100.0	0.0	40.0	60.0	0.6	0.4	0.0109857755272	0.2	0.0262130911964	4.19095002756	0.8	0.419095002756
GO:0001505	regulation of neurotransmitter levels	0.0127773554337	107	0.00115797998126	-0.00567750378812	100.0	0.0	7.0	93.0	0.93	0.07	0.0184548592218	0.86	0.0115797998126	15.9371142165	0.14	1.59371142165
GO:0001507	acetylcholine catabolic process in synaptic cleft	0.0710910247075	7	0.00362708267764	0.071405894556	100.0	0.0	45.0	55.0	0.55	0.45	-0.000314869848497	-0.1	0.0362708267764	-0.0868107723153	0.9	-0.00868107723153
GO:0001508	regulation of action potential	0.0827450085352	74	0.00168017460917	0.0590934644741	100.0	0.0	8.0	92.0	0.92	0.08	0.0236515440611	0.84	0.0168017460917	14.076836974	0.16	1.4076836974
GO:0001510	RNA methylation	0.135745315069	4	0.00538846185857	0.0264415391396	100.0	0.0	1.0	99.0	0.99	0.01	0.10930377593	0.98	0.0538846185857	20.2847823365	0.02	2.02847823365
GO:0001514	selenocysteine incorporation	-0.0470307846219	34	0.00189501059704	-0.0287470707542	100.0	0.0	81.0	19.0	0.19	0.81	-0.0182837138678	-0.62	0.0189501059704	-9.64834386487	0.38	-0.964834386487
GO:0001516	prostaglandin biosynthetic process	0.0243624359204	37	0.00202147350234	0.0097309577862	100.0	0.0	27.0	73.0	0.73	0.27	0.0146314781342	0.46	0.0202147350234	7.23802618103	0.54	0.723802618103
GO:0001519	peptide amidation	0.0509454701601	8	0.00469611981675	0.0502980830192	100.0	0.0	45.0	55.0	0.55	0.45	0.000647387140943	0.1	0.0469611981675	0.137855754582	0.9	0.0137855754582
GO:0001522	pseudouridine synthesis	-0.0799792435592	14	0.00337601371635	-0.00593633060973	100.0	0.0	100.0	0.0	0.0	1.0	-0.0740429129495	-1.0	0.0337601371635	-21.9320533536	0.0	-2.19320533536
GO:0001523	retinoid metabolic process	0.0560386057705	38	0.00180366695538	0.0048646162322	100.0	0.0	1.0	99.0	0.99	0.01	0.0511739895383	0.98	0.0180366695538	28.3721944262	0.02	2.83721944262
GO:0001525	angiogenesis	0.0102676431661	270	0.000759328676811	0.011294755234	100.0	0.0	55.0	45.0	0.45	0.55	-0.00102711206789	-0.1	0.00759328676811	-1.35265807714	0.9	-0.135265807714
GO:0001539	ciliary or flagellar motility	0.030900132763	16	0.0029009072821	0.0201522594646	100.0	0.0	35.0	65.0	0.65	0.35	0.0107478732983	0.3	0.029009072821	3.70500407396	0.7	0.370500407396
GO:0001541	ovarian follicle development	0.0298636218408	28	0.00250498634307	0.0039236624256	100.0	0.0	12.0	88.0	0.88	0.12	0.0259399594152	0.76	0.0250498634307	10.3553296755	0.24	1.03553296755
GO:0001542	ovulation from ovarian follicle	3.17413432283e-13	2	0.00768467264327	0.0302940246973	100.0	1.0	67.0	32.0	0.33	0.68	-0.030294024697	-0.34	0.0768467264327	-3.94213600283	0.66	-0.394213600283
GO:0001543	ovarian follicle rupture	-0.0930061248891	5	0.00609139272481	-0.0382480928587	100.0	0.0	86.0	14.0	0.14	0.86	-0.0547580320304	-0.72	0.0609139272481	-8.98941087929	0.28	-0.898941087929
GO:0001550	ovarian cumulus expansion	0.0225544607161	7	0.00412943578521	-0.0433002478217	100.0	0.0	4.0	96.0	0.96	0.04	0.0658547085378	0.92	0.0412943578521	15.9476286745	0.08	1.59476286745
GO:0001553	luteinization	-0.25850312377	3	0.00888566320123	-0.0231903003713	100.0	0.0	100.0	0.0	0.0	1.0	-0.235312823399	-1.0	0.0888566320123	-26.4823027916	0.0	-2.64823027916
GO:0001556	oocyte maturation	-0.329463204346	1	0.013645939491	-0.111391384432	100.0	1.0	96.0	3.0	0.04	0.97	-0.218071819914	-0.92	0.13645939491	-15.9807113359	0.08	-1.59807113359
GO:0001558	regulation of cell growth	0.0162794167682	478	0.000663720427101	0.00123991608471	100.0	0.0	0.0	100.0	1.0	0.0	0.0150395006835	1.0	0.00663720427101	22.6593910167	0.0	2.26593910167
GO:0001561	fatty acid alpha-oxidation	-0.0856241690931	4	0.00707795227309	0.00526302760653	100.0	0.0	92.0	8.0	0.08	0.92	-0.0908871966997	-0.84	0.0707795227309	-12.8408886063	0.16	-1.28408886063
GO:0001562	response to protozoan	0.0123747670766	52	0.00195801523626	-0.0303679858844	100.0	0.0	3.0	97.0	0.97	0.03	0.042742752961	0.94	0.0195801523626	21.8296324612	0.06	2.18296324612
GO:0001568	blood vessel development	-0.0298718193105	78	0.00156360982698	-0.00467419137751	100.0	0.0	94.0	6.0	0.06	0.94	-0.025197627933	-0.88	0.0156360982698	-16.1150355403	0.12	-1.61150355403
GO:0001569	patterning of blood vessels	-0.0202779355034	28	0.00211618542635	0.0170134188872	100.0	0.0	95.0	5.0	0.05	0.95	-0.0372913543906	-0.9	0.0211618542635	-17.6219691934	0.1	-1.76219691934
GO:0001570	vasculogenesis	0.00701042276659	29	0.00275672357114	0.0173641920842	100.0	0.0	61.0	39.0	0.39	0.61	-0.0103537693176	-0.22	0.0275672357114	-3.75582427848	0.78	-0.375582427848
GO:0001573	ganglioside metabolic process	-0.00467925480943	24	0.00255448736955	0.00948139100705	100.0	0.0	71.0	29.0	0.29	0.71	-0.0141606458165	-0.42	0.0255448736955	-5.54343935511	0.58	-0.554343935511
GO:0001574	ganglioside biosynthetic process	-0.0590555758303	2	0.0097055015047	0.0140077974755	100.0	0.0	79.0	21.0	0.21	0.79	-0.0730633733058	-0.58	0.097055015047	-7.52803688407	0.42	-0.752803688407
GO:0001578	microtubule bundle formation	0.0501844508845	52	0.00204733943539	0.0479697643953	100.0	0.0	47.0	53.0	0.53	0.47	0.00221468648914	0.06	0.0204733943539	1.08173879272	0.94	0.108173879272
GO:0001580	detection of chemical stimulus involved in sensory perception of bitter taste	-0.170064057842	1	0.0103719596778	0.00394948739437	100.0	2.0	90.0	8.0	0.1	0.92	-0.174013545237	-0.8	0.103719596778	-16.7773063763	0.2	-1.67773063763
GO:0001649	osteoblast differentiation	0.0125534179783	54	0.00193884499563	0.00888632881459	100.0	0.0	45.0	55.0	0.55	0.45	0.00366708916374	0.1	0.0193884499563	1.891378203	0.9	0.1891378203
GO:0001654	eye development	-0.0227596948122	34	0.00227627494874	-0.00531544949725	100.0	0.0	78.0	22.0	0.22	0.78	-0.0174442453149	-0.56	0.0227627494874	-7.66350537953	0.44	-0.766350537953
GO:0001656	metanephros development	0.0206195655949	21	0.00277136419567	-0.0148249769813	100.0	0.0	10.0	90.0	0.9	0.1	0.0354445425762	0.8	0.0277136419567	12.7895650206	0.2	1.27895650206
GO:0001657	ureteric bud development	0.0435263239017	14	0.00363532877873	-0.0143728363496	100.0	0.0	3.0	97.0	0.97	0.03	0.0578991602513	0.94	0.0363532877873	15.9268016115	0.06	1.59268016115
GO:0001658	ureteric bud branching	-0.00315324398429	16	0.00292195435232	0.0272094740699	100.0	0.0	82.0	18.0	0.18	0.82	-0.0303627180542	-0.64	0.0292195435232	-10.3912362731	0.36	-1.03912362731
GO:0001659	temperature homeostasis	0.0135111682021	24	0.00221122275012	-0.000884597424127	100.0	0.0	25.0	75.0	0.75	0.25	0.0143957656262	0.5	0.0221122275012	6.5103190646	0.5	0.65103190646
GO:0001660	fever	-0.0819604766272	4	0.00669552695315	0.0219646870114	100.0	0.0	94.0	6.0	0.06	0.94	-0.103925163639	-0.88	0.0669552695315	-15.5215809548	0.12	-1.55215809548
GO:0001662	behavioral fear response	0.0229178628253	15	0.00358113491582	0.000551499880829	100.0	0.0	28.0	72.0	0.72	0.28	0.0223663629445	0.44	0.0358113491582	6.24560745971	0.56	0.624560745971
GO:0001666	response to hypoxia	0.0537207592849	245	0.000891769865683	0.0284248976822	100.0	0.0	0.0	100.0	1.0	0.0	0.0252958616027	1.0	0.00891769865683	28.3659075913	0.0	2.83659075913
GO:0001667	ameboidal cell migration	-0.130417262459	3	0.0105829514301	0.0793750064793	100.0	0.0	100.0	0.0	0.0	1.0	-0.209792268938	-1.0	0.105829514301	-19.8236068949	0.0	-1.98236068949
GO:0001672	regulation of chromatin assembly or disassembly	-0.00229874496426	14	0.00343372322045	0.0216069230632	100.0	0.0	76.0	24.0	0.24	0.76	-0.0239056680275	-0.52	0.0343372322045	-6.96202532723	0.48	-0.696202532723
GO:0001675	acrosome formation	-0.00769988141129	4	0.00499831121373	0.0370310452954	100.0	0.0	82.0	18.0	0.18	0.82	-0.0447309267067	-0.64	0.0499831121373	-8.94920800126	0.36	-0.894920800126
GO:0001678	cellular glucose homeostasis	0.0243681673945	6	0.0044818756701	-0.0498491622284	100.0	0.0	4.0	96.0	0.96	0.04	0.0742173296229	0.92	0.044818756701	16.5594351753	0.08	1.65594351753
GO:0001701	in utero embryonic development	-0.00512799253526	146	0.00110420156885	-0.00198494643064	100.0	0.0	65.0	35.0	0.35	0.65	-0.00314304610462	-0.3	0.0110420156885	-2.84644234648	0.7	-0.284644234648
GO:0001704	formation of primary germ layer	-0.00953865551852	43	0.00208686395334	-0.00360091157322	100.0	0.0	58.0	42.0	0.42	0.58	-0.0059377439453	-0.16	0.0208686395334	-2.84529517882	0.84	-0.284529517882
GO:0001706	endoderm formation	0.0525005341499	4	0.00629721331031	0.00764340904728	100.0	0.0	24.0	76.0	0.76	0.24	0.0448571251026	0.52	0.0629721331031	7.12332946213	0.48	0.712332946213
GO:0001707	mesoderm formation	-0.0159016493307	39	0.00224874885383	-0.00475417522661	100.0	0.0	68.0	32.0	0.32	0.68	-0.0111474741041	-0.36	0.0224874885383	-4.95718945452	0.64	-0.495718945452
GO:0001708	cell fate specification	-0.0334978749896	38	0.00213385213399	0.00568311370666	100.0	0.0	96.0	4.0	0.04	0.96	-0.0391809886962	-0.92	0.0213385213399	-18.3616231285	0.08	-1.83616231285
GO:0001709	cell fate determination	-0.0114051005698	95	0.00131006925674	0.00832840319661	100.0	0.0	94.0	6.0	0.06	0.94	-0.0197335037664	-0.88	0.0131006925674	-15.0629469891	0.12	-1.50629469891
GO:0001711	endodermal cell fate commitment	0.0525005341499	4	0.00629721331031	0.00764340904728	100.0	0.0	24.0	76.0	0.76	0.24	0.0448571251026	0.52	0.0629721331031	7.12332946213	0.48	0.712332946213
GO:0001736	establishment of planar polarity	-0.047820267687	11	0.00359379006631	-0.0180771323863	100.0	0.0	83.0	17.0	0.17	0.83	-0.0297431353008	-0.66	0.0359379006631	-8.27625842132	0.34	-0.827625842132
GO:0001755	neural crest cell migration	0.0345883342895	5	0.00527871159017	-0.000602051178232	100.0	0.0	26.0	74.0	0.74	0.26	0.0351903854677	0.48	0.0527871159017	6.66647246523	0.52	0.666647246523
GO:0001756	somitogenesis	0.00075733318871	54	0.00164824976908	0.00358473612432	100.0	0.0	57.0	43.0	0.43	0.57	-0.00282740293561	-0.14	0.0164824976908	-1.71539713741	0.86	-0.171539713741
GO:0001757	somite specification	0.049018736046	8	0.00409123484827	0.0294771004933	100.0	0.0	32.0	68.0	0.68	0.32	0.0195416355528	0.36	0.0409123484827	4.77646389843	0.64	0.477646389843
GO:0001759	induction of an organ	-0.0509580693319	14	0.00353153996679	0.0200375475135	100.0	0.0	99.0	1.0	0.01	0.99	-0.0709956168454	-0.98	0.0353153996679	-20.1033026705	0.02	-2.01033026705
GO:0001763	morphogenesis of a branching structure	0.00782814991256	113	0.00118801447604	0.00697464540078	100.0	0.0	48.0	52.0	0.52	0.48	0.000853504511782	0.04	0.0118801447604	0.71842938701	0.96	0.071842938701
GO:0001764	neuron migration	-0.0397466336439	109	0.00138622717368	0.0139622754755	100.0	0.0	100.0	0.0	0.0	1.0	-0.0537089091193	-1.0	0.0138622717368	-38.7446661983	0.0	-3.87446661983
GO:0001766	membrane raft polarization	0.124837839608	2	0.0087227294562	-0.0659977130072	100.0	0.0	3.0	97.0	0.97	0.03	0.190835552615	0.94	0.087227294562	21.8779630359	0.06	2.18779630359
GO:0001773	myeloid dendritic cell activation	0.0389716472332	2	0.00679442330333	0.0190882786981	100.0	0.0	42.0	58.0	0.58	0.42	0.0198833685352	0.16	0.0679442330333	2.9264247527	0.84	0.29264247527
GO:0001775	cell activation	0.00784112599244	461	0.000562489421209	-0.00154200808564	100.0	0.0	5.0	95.0	0.95	0.05	0.00938313407807	0.9	0.00562489421209	16.6814409734	0.1	1.66814409734
GO:0001776	leukocyte homeostasis	0.0336701720054	16	0.00343002728761	0.00377120533842	100.0	0.0	17.0	83.0	0.83	0.17	0.0298989666669	0.66	0.0343002728761	8.71683055553	0.34	0.871683055553
GO:0001778	plasma membrane repair	-0.000662700125539	20	0.00301672902194	0.0505739172067	100.0	0.0	95.0	5.0	0.05	0.95	-0.0512366173322	-0.9	0.0301672902194	-16.9841629658	0.1	-1.69841629658
GO:0001779	natural killer cell differentiation	-0.25850312377	3	0.00888566320123	-0.0231903003713	100.0	0.0	100.0	0.0	0.0	1.0	-0.235312823399	-1.0	0.0888566320123	-26.4823027916	0.0	-2.64823027916
GO:0001782	B cell homeostasis	0.0982225158344	8	0.0043732335634	0.0412737215773	100.0	0.0	11.0	89.0	0.89	0.11	0.0569487942571	0.78	0.043732335634	13.0221250321	0.22	1.30221250321
GO:0001787	natural killer cell proliferation	0.0372440853613	10	0.00382169343009	0.0487864994103	100.0	0.0	64.0	36.0	0.36	0.64	-0.011542414049	-0.28	0.0382169343009	-3.02023546895	0.72	-0.302023546895
GO:0001807	regulation of type IV hypersensitivity	-0.00822822209585	36	0.00238522092245	-0.0518287338499	100.0	0.0	2.0	98.0	0.98	0.02	0.043600511754	0.96	0.0238522092245	18.2794437796	0.04	1.82794437796
GO:0001808	negative regulation of type IV hypersensitivity	-0.00822822209585	36	0.00238522092245	-0.0518287338499	100.0	0.0	2.0	98.0	0.98	0.02	0.043600511754	0.96	0.0238522092245	18.2794437796	0.04	1.82794437796
GO:0001816	cytokine production	-0.0112270062689	27	0.00280284699791	-0.0360676139877	100.0	0.0	12.0	88.0	0.88	0.12	0.0248406077188	0.76	0.0280284699791	8.8626342206	0.24	0.88626342206
GO:0001817	regulation of cytokine production	0.0236655145108	280	0.000803254677961	0.00389565717847	100.0	0.0	0.0	100.0	1.0	0.0	0.0197698573323	1.0	0.00803254677961	24.612190722	0.0	2.4612190722
GO:0001818	negative regulation of cytokine production	0.0802520696092	33	0.00222442760498	0.00979293088141	100.0	0.0	0.0	100.0	1.0	0.0	0.0704591387278	1.0	0.0222442760498	31.6751772771	0.0	3.16751772771
GO:0001819	positive regulation of cytokine production	0.0719358524257	54	0.00173206935112	0.0240138768186	100.0	0.0	0.0	100.0	1.0	0.0	0.047921975607	1.0	0.0173206935112	27.6674693054	0.0	2.76674693054
GO:0001822	kidney development	0.0136088648141	43	0.00206402891663	-0.0233524010585	100.0	0.0	3.0	97.0	0.97	0.03	0.0369612658726	0.94	0.0206402891663	17.9073391728	0.06	1.79073391728
GO:0001823	mesonephros development	0.00137901527981	1	0.0120710689046	0.0196780553694	100.0	6.0	54.0	40.0	0.46	0.6	-0.0182990400896	-0.08	0.120710689046	-1.51594197947	0.92	-0.151594197947
GO:0001824	blastocyst development	-0.119241531185	6	0.00570599576462	0.0135625024257	100.0	0.0	98.0	2.0	0.02	0.98	-0.13280403361	-0.96	0.0570599576462	-23.2744711158	0.04	-2.32744711158
GO:0001829	trophectodermal cell differentiation	0.0424143812341	14	0.00368935276317	0.0436117503205	100.0	0.0	55.0	45.0	0.45	0.55	-0.00119736908644	-0.1	0.0368935276317	-0.324547193858	0.9	-0.0324547193858
GO:0001832	blastocyst growth	-0.250449983211	2	0.00901022871899	-0.00251316344149	100.0	0.0	100.0	0.0	0.0	1.0	-0.247936819769	-1.0	0.0901022871899	-27.5172614927	0.0	-2.75172614927
GO:0001833	inner cell mass cell proliferation	0.0316831557446	4	0.00608531756039	0.0135602616514	100.0	0.0	33.0	67.0	0.67	0.33	0.0181228940932	0.34	0.0608531756039	2.97813448738	0.66	0.297813448738
GO:0001836	release of cytochrome c from mitochondria	0.0212114596846	47	0.00166768928288	-0.00306720156311	100.0	0.0	7.0	93.0	0.93	0.07	0.0242786612477	0.86	0.0166768928288	14.5582642384	0.14	1.45582642384
GO:0001837	epithelial to mesenchymal transition	-0.0038382002732	33	0.00241949915942	0.00954313621432	100.0	0.0	72.0	28.0	0.28	0.72	-0.0133813364875	-0.44	0.0241949915942	-5.53062249904	0.56	-0.553062249904
GO:0001838	embryonic epithelial tube formation	-0.0272242329501	28	0.0021367237104	0.0144547249944	100.0	0.0	97.0	3.0	0.03	0.97	-0.0416789579445	-0.94	0.021367237104	-19.5060118169	0.06	-1.95060118169
GO:0001841	neural tube formation	-0.0272242329501	28	0.0021367237104	0.0144547249944	100.0	0.0	97.0	3.0	0.03	0.97	-0.0416789579445	-0.94	0.021367237104	-19.5060118169	0.06	-1.95060118169
GO:0001843	neural tube closure	-0.0198549329375	25	0.00238925763468	-0.00454357190723	100.0	0.0	74.0	26.0	0.26	0.74	-0.0153113610303	-0.48	0.0238925763468	-6.40841774783	0.52	-0.640841774783
GO:0001844	protein insertion into mitochondrial membrane during induction of apoptosis	0.127830903409	6	0.00626314398456	0.136202427118	100.0	0.0	58.0	42.0	0.42	0.58	-0.00837152370901	-0.16	0.0626314398456	-1.33663280449	0.84	-0.133663280449
GO:0001866	NK T cell proliferation	0.0372440853613	10	0.00382169343009	0.0487864994103	100.0	0.0	64.0	36.0	0.36	0.64	-0.011542414049	-0.28	0.0382169343009	-3.02023546895	0.72	-0.302023546895
GO:0001867	complement activation, lectin pathway	-0.0441161938415	33	0.00176352238033	-0.0093385031776	100.0	0.0	97.0	3.0	0.03	0.97	-0.0347776906639	-0.94	0.0176352238033	-19.7205836749	0.06	-1.97205836749
GO:0001880	Mullerian duct regression	-0.104350235603	2	0.00968178741725	0.0166145419275	100.0	0.0	90.0	10.0	0.1	0.9	-0.120964777531	-0.8	0.0968178741725	-12.4940542812	0.2	-1.24940542812
GO:0001881	receptor recycling	-0.0695546788493	4	0.00627355486677	0.0239381244671	100.0	0.0	93.0	7.0	0.07	0.93	-0.0934928033164	-0.86	0.0627355486677	-14.9026836143	0.14	-1.49026836143
GO:0001885	endothelial cell development	0.0131826875614	13	0.00371844837047	0.00973054777916	100.0	0.0	47.0	53.0	0.53	0.47	0.00345213978228	0.06	0.0371844837047	0.928381797554	0.94	0.0928381797554
GO:0001889	liver development	0.0381954765707	19	0.00291112930367	-0.0301746942751	100.0	0.0	0.0	100.0	1.0	0.0	0.0683701708458	1.0	0.0291112930367	23.4857897791	0.0	2.34857897791
GO:0001890	placenta development	-0.00816266378222	33	0.00267902017664	-0.00684886637374	100.0	0.0	53.0	47.0	0.47	0.53	-0.00131379740848	-0.06	0.0267902017664	-0.490402207468	0.94	-0.0490402207468
GO:0001892	embryonic placenta development	-0.0951476232112	2	0.0109051664567	-0.015531455939	100.0	0.0	76.0	24.0	0.24	0.76	-0.0796161672722	-0.52	0.109051664567	-7.30077505817	0.48	-0.730077505817
GO:0001894	tissue homeostasis	0.0381990469235	40	0.0019850399833	0.0120697103041	100.0	0.0	9.0	91.0	0.91	0.09	0.0261293366194	0.82	0.019850399833	13.1631286217	0.18	1.31631286217
GO:0001895	retina homeostasis	0.0588577153594	21	0.00258986889519	0.0136582548735	100.0	0.0	4.0	96.0	0.96	0.04	0.0451994604859	0.92	0.0258986889519	17.4524125796	0.08	1.74524125796
GO:0001897	cytolysis by symbiont of host cells	0.228343566926	1	0.0113279548261	-0.0339835712337	100.0	0.0	4.0	96.0	0.96	0.04	0.26232713816	0.92	0.113279548261	23.157502143	0.08	2.3157502143
GO:0001906	cell killing	0.0403755192485	49	0.00212088273527	0.0286453717301	100.0	0.0	32.0	68.0	0.68	0.32	0.0117301475184	0.36	0.0212088273527	5.53078551839	0.64	0.553078551839
GO:0001907	killing by symbiont of host cells	0.228343566926	1	0.0113279548261	-0.0339835712337	100.0	0.0	4.0	96.0	0.96	0.04	0.26232713816	0.92	0.113279548261	23.157502143	0.08	2.3157502143
GO:0001909	leukocyte mediated cytotoxicity	0.0298228488721	42	0.00239149830931	0.0243952341041	100.0	0.0	43.0	57.0	0.57	0.43	0.00542761476798	0.14	0.0239149830931	2.26954572657	0.86	0.226954572657
GO:0001910	regulation of leukocyte mediated cytotoxicity	0.0793177156294	21	0.00269764883646	0.0193900649876	100.0	0.0	1.0	99.0	0.99	0.01	0.0599276506418	0.98	0.0269764883646	22.2147708152	0.02	2.22147708152
GO:0001911	negative regulation of leukocyte mediated cytotoxicity	0.382627769587	3	0.00938117658646	0.0119717356339	100.0	0.0	0.0	100.0	1.0	0.0	0.370656033953	1.0	0.0938117658646	39.510612612	0.0	3.9510612612
GO:0001912	positive regulation of leukocyte mediated cytotoxicity	0.0287660399699	18	0.00271474412796	0.0206264532132	100.0	0.0	32.0	68.0	0.68	0.32	0.00813958675668	0.36	0.0271474412796	2.99828874215	0.64	0.299828874215
GO:0001913	T cell mediated cytotoxicity	0.0108004288864	10	0.00431997728328	0.0143842118566	100.0	0.0	55.0	45.0	0.45	0.55	-0.00358378297021	-0.1	0.0431997728328	-0.829583753619	0.9	-0.0829583753619
GO:0001914	regulation of T cell mediated cytotoxicity	0.382627769587	3	0.00938117658646	0.0119717356339	100.0	0.0	0.0	100.0	1.0	0.0	0.370656033953	1.0	0.0938117658646	39.510612612	0.0	3.9510612612
GO:0001915	negative regulation of T cell mediated cytotoxicity	0.382627769587	3	0.00938117658646	0.0119717356339	100.0	0.0	0.0	100.0	1.0	0.0	0.370656033953	1.0	0.0938117658646	39.510612612	0.0	3.9510612612
GO:0001919	regulation of receptor recycling	-0.0961687932533	1	0.019359208822	-0.00721807295747	100.0	3.0	66.0	31.0	0.34	0.69	-0.0889507202959	-0.32	0.19359208822	-4.59474977069	0.68	-0.459474977069
GO:0001920	negative regulation of receptor recycling	-0.0961687932533	1	0.019359208822	-0.00721807295747	100.0	3.0	66.0	31.0	0.34	0.69	-0.0889507202959	-0.32	0.19359208822	-4.59474977069	0.68	-0.459474977069
GO:0001932	regulation of protein amino acid phosphorylation	-0.00501058284852	212	0.000997558565912	-0.00465116279195	100.0	0.0	54.0	46.0	0.46	0.54	-0.000359420056572	-0.08	0.00997558565912	-0.360299704553	0.92	-0.0360299704553
GO:0001933	negative regulation of protein amino acid phosphorylation	0.00702475688131	79	0.00151170561573	-0.00983647148719	100.0	0.0	14.0	86.0	0.86	0.14	0.0168612283685	0.72	0.0151170561573	11.1537776886	0.28	1.11537776886
GO:0001934	positive regulation of protein amino acid phosphorylation	-0.0163316839434	110	0.00115170382487	-0.00547251749164	100.0	0.0	84.0	16.0	0.16	0.84	-0.0108591664518	-0.68	0.0115170382487	-9.42878387419	0.32	-0.942878387419
GO:0001935	endothelial cell proliferation	0.0404018110855	16	0.00345386626778	-0.00108517482187	100.0	0.0	10.0	90.0	0.9	0.1	0.0414869859073	0.8	0.0345386626778	12.0117522483	0.2	1.20117522483
GO:0001936	regulation of endothelial cell proliferation	0.0103440906972	109	0.0012088347116	0.00474028281256	100.0	0.0	30.0	70.0	0.7	0.3	0.00560380788461	0.4	0.012088347116	4.63571059868	0.6	0.463571059868
GO:0001937	negative regulation of endothelial cell proliferation	0.022373470942	56	0.00159284591067	-0.000913734204868	100.0	0.0	7.0	93.0	0.93	0.07	0.0232872051468	0.86	0.0159284591067	14.6198731408	0.14	1.46198731408
GO:0001938	positive regulation of endothelial cell proliferation	-0.00236619786336	53	0.00182656994812	0.0107143385291	100.0	0.0	75.0	25.0	0.25	0.75	-0.0130805363924	-0.5	0.0182656994812	-7.16125676213	0.5	-0.716125676213
GO:0001942	hair follicle development	-0.0294554443102	36	0.00248190508276	-0.0203107220059	100.0	0.0	66.0	34.0	0.34	0.66	-0.00914472230432	-0.32	0.0248190508276	-3.68455762786	0.68	-0.368455762786
GO:0001944	vasculature development	-0.0298718193105	78	0.00156360982698	-0.00467419137751	100.0	0.0	94.0	6.0	0.06	0.94	-0.025197627933	-0.88	0.0156360982698	-16.1150355403	0.12	-1.61150355403
GO:0001947	heart looping	0.0135997960725	52	0.00164644378182	0.0254102531529	100.0	0.0	78.0	22.0	0.22	0.78	-0.0118104570804	-0.56	0.0164644378182	-7.17331330159	0.44	-0.717331330159
GO:0001952	regulation of cell-matrix adhesion	-0.00136102968882	80	0.00140742982351	-0.018303317196	100.0	0.0	14.0	86.0	0.86	0.14	0.0169422875071	0.72	0.0140742982351	12.0377493954	0.28	1.20377493954
GO:0001953	negative regulation of cell-matrix adhesion	-0.00643030940122	63	0.00169418369619	-0.00944384488463	100.0	0.0	44.0	56.0	0.56	0.44	0.00301353548341	0.12	0.0169418369619	1.77875367953	0.88	0.177875367953
GO:0001954	positive regulation of cell-matrix adhesion	-0.0330882757142	7	0.00500764816022	-0.0463524303456	100.0	0.0	40.0	60.0	0.6	0.4	0.0132641546314	0.2	0.0500764816022	2.64877926864	0.8	0.264877926864
GO:0001955	blood vessel maturation	0.213231922874	1	0.0139877342114	0.0106675642746	100.0	0.0	9.0	91.0	0.91	0.09	0.2025643586	0.82	0.139877342114	14.4815704629	0.18	1.44815704629
GO:0001958	endochondral ossification	-0.0743675933699	3	0.00749768043196	0.0193705032133	100.0	0.0	90.0	10.0	0.1	0.9	-0.0937380965832	-0.8	0.0749768043196	-12.5022795295	0.2	-1.25022795295
GO:0001959	regulation of cytokine-mediated signaling pathway	0.345435715465	9	0.00542372877075	-0.00347571168063	100.0	0.0	0.0	100.0	1.0	0.0	0.348911427146	1.0	0.0542372877075	64.3305448878	0.0	6.43305448878
GO:0001960	negative regulation of cytokine-mediated signaling pathway	0.382627769587	3	0.00938117658646	0.0119717356339	100.0	0.0	0.0	100.0	1.0	0.0	0.370656033953	1.0	0.0938117658646	39.510612612	0.0	3.9510612612
GO:0001963	synaptic transmission, dopaminergic	-0.0190627938667	2	0.00994305932521	0.0607238631735	100.0	0.0	80.0	20.0	0.2	0.8	-0.0797866570403	-0.6	0.0994305932521	-8.02435693388	0.4	-0.802435693388
GO:0001964	startle response	0.0203419496071	2	0.0110410209137	0.00370580005973	100.0	0.0	44.0	56.0	0.56	0.44	0.0166361495473	0.12	0.110410209137	1.50675826786	0.88	0.150675826786
GO:0001967	suckling behavior	0.0407709514457	23	0.00202870362772	0.00247940161376	100.0	0.0	2.0	98.0	0.98	0.02	0.038291549832	0.96	0.0202870362772	18.8748860645	0.04	1.88748860645
GO:0001973	adenosine receptor signaling pathway	-0.0190627938667	2	0.00994305932521	0.0607238631735	100.0	0.0	80.0	20.0	0.2	0.8	-0.0797866570403	-0.6	0.0994305932521	-8.02435693388	0.4	-0.802435693388
GO:0001974	blood vessel remodeling	-0.0231120198378	46	0.00181056457645	0.00540237429579	100.0	0.0	95.0	5.0	0.05	0.95	-0.0285143941336	-0.9	0.0181056457645	-15.748896507	0.1	-1.5748896507
GO:0001975	response to amphetamine	0.012953689312	8	0.00467408202147	0.0381033964251	100.0	0.0	73.0	27.0	0.27	0.73	-0.025149707113	-0.46	0.0467408202147	-5.38067303857	0.54	-0.538067303857
GO:0001976	neurological system process involved in regulation of systemic arterial blood pressure	0.021212700782	1	0.0127379782418	-0.111861128807	100.0	5.0	8.0	87.0	0.92	0.13	0.133073829589	0.74	0.127379782418	10.4470134163	0.26	1.04470134163
GO:0001977	renal system process involved in regulation of blood volume	-0.035566967231	3	0.00648447313901	-0.0739225369808	100.0	0.0	27.0	73.0	0.73	0.27	0.0383555697497	0.46	0.0648447313901	5.91498629533	0.54	0.591498629533
GO:0001987	vasoconstriction of artery involved in baroreceptor response to lowering of systemic arterial blood pressure	-0.00570327956571	5	0.00537465718256	0.0316714307824	100.0	0.0	78.0	22.0	0.22	0.78	-0.0373747103481	-0.56	0.0537465718256	-6.95387800162	0.44	-0.695387800162
GO:0001988	positive regulation of heart rate in baroreceptor response to decreased systemic arterial blood pressure	-0.0316508708072	1	0.0108658352026	-0.0559689612069	100.0	0.0	42.0	58.0	0.58	0.42	0.0243180903997	0.16	0.108658352026	2.23803232298	0.84	0.223803232298
GO:0001990	regulation of systemic arterial blood pressure by hormone	-0.034621752737	8	0.00464198712851	-0.0499906044015	100.0	0.0	38.0	62.0	0.62	0.38	0.0153688516645	0.24	0.0464198712851	3.31083461435	0.76	0.331083461435
GO:0001996	positive regulation of heart rate by epinephrine-norepinephrine	-0.00570327956571	5	0.00537465718256	0.0316714307824	100.0	0.0	78.0	22.0	0.22	0.78	-0.0373747103481	-0.56	0.0537465718256	-6.95387800162	0.44	-0.695387800162
GO:0001997	positive regulation of the force of heart contraction by epinephrine-norepinephrine	-0.00570327956571	5	0.00537465718256	0.0316714307824	100.0	0.0	78.0	22.0	0.22	0.78	-0.0373747103481	-0.56	0.0537465718256	-6.95387800162	0.44	-0.695387800162
GO:0001998	angiotensin mediated vasoconstriction involved in regulation of systemic arterial blood pressure	0.021212700782	1	0.0127379782418	-0.111861128807	100.0	5.0	8.0	87.0	0.92	0.13	0.133073829589	0.74	0.127379782418	10.4470134163	0.26	1.04470134163
GO:0001999	renal response to blood flow during renin-angiotensin regulation of systemic arterial blood pressure	0.021212700782	1	0.0127379782418	-0.111861128807	100.0	5.0	8.0	87.0	0.92	0.13	0.133073829589	0.74	0.127379782418	10.4470134163	0.26	1.04470134163
GO:0002005	angiotensin catabolic process in blood	-0.0478714552462	4	0.00633555104133	-0.0165740238656	100.0	0.0	69.0	31.0	0.31	0.69	-0.0312974313806	-0.38	0.0633555104133	-4.93996988998	0.62	-0.493996988998
GO:0002009	morphogenesis of an epithelium	-0.0299162289191	79	0.00125273812109	0.00541822103228	100.0	0.0	100.0	0.0	0.0	1.0	-0.0353344499514	-1.0	0.0125273812109	-28.2057752986	0.0	-2.82057752986
GO:0002011	morphogenesis of an epithelial sheet	-0.0377571169102	11	0.00419723815526	0.0208953574052	100.0	0.0	91.0	9.0	0.09	0.91	-0.0586524743154	-0.82	0.0419723815526	-13.974063931	0.18	-1.3974063931
GO:0002016	regulation of blood volume by renin-angiotensin	-0.0340546240406	5	0.00586537396673	-0.0356314448539	100.0	0.0	53.0	47.0	0.47	0.53	0.0015768208133	0.06	0.0586537396673	0.268835511979	0.94	0.0268835511979
GO:0002017	regulation of blood volume by renal aldosterone	-0.035566967231	3	0.00648447313901	-0.0739225369808	100.0	0.0	27.0	73.0	0.73	0.27	0.0383555697497	0.46	0.0648447313901	5.91498629533	0.54	0.591498629533
GO:0002018	renin-angiotensin regulation of aldosterone production	0.021212700782	1	0.0127379782418	-0.111861128807	100.0	5.0	8.0	87.0	0.92	0.13	0.133073829589	0.74	0.127379782418	10.4470134163	0.26	1.04470134163
GO:0002019	regulation of renal output by angiotensin	-0.0340546240406	5	0.00586537396673	-0.0356314448539	100.0	0.0	53.0	47.0	0.47	0.53	0.0015768208133	0.06	0.0586537396673	0.268835511979	0.94	0.0268835511979
GO:0002024	diet induced thermogenesis	0.0431237058861	1	0.011528171692	0.0359356264726	100.0	4.0	47.0	49.0	0.53	0.51	0.00718807941354	0.0	0.11528171692	0.623522931961	1	0.0623522931961
GO:0002025	vasodilation by norepinephrine-epinephrine involved in regulation of systemic arterial blood pressure	0.0431237058861	1	0.011528171692	0.0359356264726	100.0	4.0	47.0	49.0	0.53	0.51	0.00718807941354	0.0	0.11528171692	0.623522931961	1	0.0623522931961
GO:0002026	regulation of the force of heart contraction	-0.0114760941991	55	0.00178618257484	-0.0113668160271	100.0	0.0	50.0	50.0	0.5	0.5	-0.00010927817203	-0.0	0.0178618257484	-0.0611797324468	1.0	-0.00611797324468
GO:0002027	regulation of heart rate	-0.010027878106	6	0.00509082005022	0.0170646987842	100.0	0.0	69.0	31.0	0.31	0.69	-0.0270925768901	-0.38	0.0509082005022	-5.32184925471	0.62	-0.532184925471
GO:0002028	regulation of sodium ion transport	-0.00949040460751	6	0.00492698818838	0.00342238993168	100.0	0.0	58.0	42.0	0.42	0.58	-0.0129127945392	-0.16	0.0492698818838	-2.62082920548	0.84	-0.262082920548
GO:0002029	desensitization of G-protein coupled receptor protein signaling pathway	-0.0129315648772	7	0.00528988271269	-0.0034704276936	100.0	0.0	55.0	45.0	0.45	0.55	-0.0094611371836	-0.1	0.0528988271269	-1.78853439622	0.9	-0.178853439622
GO:0002032	desensitization of G-protein coupled receptor protein signaling pathway by arrestin	0.0431237058861	1	0.011528171692	0.0359356264726	100.0	4.0	47.0	49.0	0.53	0.51	0.00718807941354	0.0	0.11528171692	0.623522931961	1	0.0623522931961
GO:0002034	regulation of blood vessel size by renin-angiotensin	0.021212700782	1	0.0127379782418	-0.111861128807	100.0	5.0	8.0	87.0	0.92	0.13	0.133073829589	0.74	0.127379782418	10.4470134163	0.26	1.04470134163
GO:0002035	brain renin-angiotensin system	0.021212700782	1	0.0127379782418	-0.111861128807	100.0	5.0	8.0	87.0	0.92	0.13	0.133073829589	0.74	0.127379782418	10.4470134163	0.26	1.04470134163
GO:0002036	regulation of L-glutamate transport	0.0132256766321	5	0.00614560966771	-0.0112406499758	100.0	0.0	31.0	69.0	0.69	0.31	0.0244663266079	0.38	0.0614560966771	3.98110650216	0.62	0.398110650216
GO:0002037	negative regulation of L-glutamate transport	0.0132256766321	5	0.00614560966771	-0.0112406499758	100.0	0.0	31.0	69.0	0.69	0.31	0.0244663266079	0.38	0.0614560966771	3.98110650216	0.62	0.398110650216
GO:0002040	sprouting angiogenesis	-0.0973222516251	1	0.0127792751682	-0.0102280021389	100.0	3.0	71.0	26.0	0.29	0.74	-0.0870942494862	-0.42	0.127792751682	-6.815273037	0.58	-0.6815273037
GO:0002052	positive regulation of neuroblast proliferation	0.0713647453862	21	0.00242148845157	0.0628793124408	100.0	0.0	34.0	66.0	0.66	0.34	0.0084854329454	0.32	0.0242148845157	3.5042219342	0.68	0.35042219342
GO:0002063	chondrocyte development	-0.0592671888941	2	0.00924765869027	-0.0133026977909	100.0	1.0	70.0	29.0	0.3	0.71	-0.0459644911031	-0.4	0.0924765869027	-4.97039225199	0.6	-0.497039225199
GO:0002064	epithelial cell development	-0.00452547630551	35	0.00217863575081	0.00499681371756	100.0	0.0	66.0	34.0	0.34	0.66	-0.00952229002307	-0.32	0.0217863575081	-4.37075817723	0.68	-0.437075817723
GO:0002070	epithelial cell maturation	-0.00419970871625	24	0.00210652303658	0.0363828169767	100.0	0.0	99.0	1.0	0.01	0.99	-0.0405825256929	-0.98	0.0210652303658	-19.2651706097	0.02	-1.92651706097
GO:0002072	optic cup morphogenesis involved in camera-type eye development	-0.0177645414197	3	0.00647941679518	0.0185744034479	100.0	0.0	70.0	30.0	0.3	0.7	-0.0363389448676	-0.4	0.0647941679518	-5.60836661945	0.6	-0.560836661945
GO:0002074	extraocular skeletal muscle development	-0.0614786400411	3	0.00774976247244	-0.0928206845535	100.0	0.0	36.0	64.0	0.64	0.36	0.0313420445124	0.28	0.0774976247244	4.04425872713	0.72	0.404425872713
GO:0002076	osteoblast development	0.0809711129774	8	0.0051468037048	0.021547710926	100.0	0.0	15.0	85.0	0.85	0.15	0.0594234020515	0.7	0.051468037048	11.5456903857	0.3	1.15456903857
GO:0002082	regulation of oxidative phosphorylation	-0.0234376903687	8	0.00428541555297	-0.0251678171836	100.0	0.0	49.0	51.0	0.51	0.49	0.00173012681493	0.02	0.0428541555297	0.403724398146	0.98	0.0403724398146
GO:0002084	protein depalmitoylation	-0.022026311584	2	0.00861804431032	-0.0409886278743	100.0	0.0	42.0	58.0	0.58	0.42	0.0189623162902	0.16	0.0861804431032	2.20030387492	0.84	0.220030387492
GO:0002087	regulation of respiratory gaseous exchange by neurological process	0.0203419496071	2	0.0110410209137	0.00370580005973	100.0	0.0	44.0	56.0	0.56	0.44	0.0166361495473	0.12	0.110410209137	1.50675826786	0.88	0.150675826786
GO:0002088	lens development in camera-type eye	-0.0362055419735	4	0.0060742331802	-0.0416257008633	100.0	0.0	45.0	55.0	0.55	0.45	0.00542015888977	0.1	0.060742331802	0.892319858157	0.9	0.0892319858157
GO:0002089	lens morphogenesis in camera-type eye	-0.0292838969172	2	0.0111914552938	0.00699927262406	100.0	0.0	59.0	41.0	0.41	0.59	-0.0362831695412	-0.18	0.111914552938	-3.24204212846	0.82	-0.324204212846
GO:0002200	somatic diversification of immune receptors	0.0545469372223	14	0.00424336955878	0.00881319053359	100.0	0.0	12.0	88.0	0.88	0.12	0.0457337466887	0.76	0.0424336955878	10.7776958983	0.24	1.07776958983
GO:0002204	somatic recombination of immunoglobulin genes during immune response	0.0741148224931	7	0.00621677513357	0.00723652076925	100.0	0.0	16.0	84.0	0.84	0.16	0.0668783017238	0.68	0.0621677513357	10.7577160645	0.32	1.07577160645
GO:0002208	somatic diversification of immunoglobulins during immune response	0.0741148224931	7	0.00621677513357	0.00723652076925	100.0	0.0	16.0	84.0	0.84	0.16	0.0668783017238	0.68	0.0621677513357	10.7577160645	0.32	1.07577160645
GO:0002209	behavioral defense response	0.0229178628253	15	0.00358113491582	0.000551499880829	100.0	0.0	28.0	72.0	0.72	0.28	0.0223663629445	0.44	0.0358113491582	6.24560745971	0.56	0.624560745971
GO:0002218	activation of innate immune response	0.0803079427566	17	0.00314520672326	0.0304842748221	100.0	0.0	5.0	95.0	0.95	0.05	0.0498236679345	0.9	0.0314520672326	15.8411425125	0.1	1.58411425125
GO:0002220	innate immune response activating cell surface receptor signaling pathway	0.0854811620566	10	0.00419190467228	0.0535316039584	100.0	0.0	21.0	79.0	0.79	0.21	0.0319495580982	0.58	0.0419190467228	7.62172821093	0.42	0.762172821093
GO:0002221	pattern recognition receptor signaling pathway	0.0729176294708	7	0.00432008234022	-0.00244048108681	100.0	0.0	4.0	96.0	0.96	0.04	0.0753581105576	0.92	0.0432008234022	17.443674593	0.08	1.7443674593
GO:0002223	stimulatory C-type lectin receptor signaling pathway	0.0854811620566	10	0.00419190467228	0.0535316039584	100.0	0.0	21.0	79.0	0.79	0.21	0.0319495580982	0.58	0.0419190467228	7.62172821093	0.42	0.762172821093
GO:0002224	toll-like receptor signaling pathway	0.0729176294708	7	0.00432008234022	-0.00244048108681	100.0	0.0	4.0	96.0	0.96	0.04	0.0753581105576	0.92	0.0432008234022	17.443674593	0.08	1.7443674593
GO:0002228	natural killer cell mediated immunity	0.0357673551176	32	0.00286756216889	0.0275236785564	100.0	0.0	40.0	60.0	0.6	0.4	0.00824367656117	0.2	0.0286756216889	2.87480308208	0.8	0.287480308208
GO:0002230	positive regulation of defense response to virus by host	0.0062716708577	9	0.00342757760232	-0.00590059034115	100.0	0.0	32.0	68.0	0.68	0.32	0.0121722611988	0.36	0.0342757760232	3.55127224271	0.64	0.355127224271
GO:0002237	response to molecule of bacterial origin	0.052901129408	61	0.0015196308277	0.00953774867685	100.0	0.0	0.0	100.0	1.0	0.0	0.0433633807312	1.0	0.015196308277	28.5354705503	0.0	2.85354705503
GO:0002238	response to molecule of fungal origin	0.140242664719	3	0.00580858696824	0.0477644626078	100.0	0.0	3.0	97.0	0.97	0.03	0.0924782021113	0.94	0.0580858696824	15.9209464568	0.06	1.59209464568
GO:0002248	connective tissue replacement during inflammatory response	0.0387504912154	6	0.00503217017603	0.0303395139999	100.0	0.0	39.0	61.0	0.61	0.39	0.00841097721557	0.22	0.0503217017603	1.67144133075	0.78	0.167144133075
GO:0002250	adaptive immune response	0.0234456161991	57	0.00158413898406	0.0108890727719	100.0	0.0	21.0	79.0	0.79	0.21	0.0125565434272	0.58	0.0158413898406	7.92641526628	0.42	0.792641526628
GO:0002252	immune effector process	0.0113978642809	197	0.000913735369483	-0.0039213787461	100.0	0.0	3.0	97.0	0.97	0.03	0.015319243027	0.94	0.00913735369483	16.7655138879	0.06	1.67655138879
GO:0002253	activation of immune response	0.034944683387	118	0.00116170084752	0.00117008511189	100.0	0.0	0.0	100.0	1.0	0.0	0.0337745982751	1.0	0.0116170084752	29.073404179	0.0	2.9073404179
GO:0002260	lymphocyte homeostasis	0.0336701720054	16	0.00343002728761	0.00377120533842	100.0	0.0	17.0	83.0	0.83	0.17	0.0298989666669	0.66	0.0343002728761	8.71683055553	0.34	0.871683055553
GO:0002263	cell activation during immune response	-0.0507685566413	9	0.00400051199296	-0.0285934323302	100.0	0.0	73.0	27.0	0.27	0.73	-0.0221751243111	-0.46	0.0400051199296	-5.54307157436	0.54	-0.554307157436
GO:0002274	myeloid leukocyte activation	-0.000591741705602	29	0.00208530314648	-0.00182592766772	100.0	0.0	53.0	47.0	0.47	0.53	0.00123418596211	0.06	0.0208530314648	0.591849661858	0.94	0.0591849661858
GO:0002285	lymphocyte activation during immune response	-0.0507685566413	9	0.00400051199296	-0.0285934323302	100.0	0.0	73.0	27.0	0.27	0.73	-0.0221751243111	-0.46	0.0400051199296	-5.54307157436	0.54	-0.554307157436
GO:0002286	T cell activation during immune response	-0.0507685566413	9	0.00400051199296	-0.0285934323302	100.0	0.0	73.0	27.0	0.27	0.73	-0.0221751243111	-0.46	0.0400051199296	-5.54307157436	0.54	-0.554307157436
GO:0002292	T cell differentiation during immune response	-0.0507685566413	9	0.00400051199296	-0.0285934323302	100.0	0.0	73.0	27.0	0.27	0.73	-0.0221751243111	-0.46	0.0400051199296	-5.54307157436	0.54	-0.554307157436
GO:0002293	alpha-beta T cell differentiation during immune response	-0.0507685566413	9	0.00400051199296	-0.0285934323302	100.0	0.0	73.0	27.0	0.27	0.73	-0.0221751243111	-0.46	0.0400051199296	-5.54307157436	0.54	-0.554307157436
GO:0002294	CD4-positive, alpha-beta T cell differentiation during immune response	-0.0507685566413	9	0.00400051199296	-0.0285934323302	100.0	0.0	73.0	27.0	0.27	0.73	-0.0221751243111	-0.46	0.0400051199296	-5.54307157436	0.54	-0.554307157436
GO:0002323	natural killer cell activation during immune response	-0.269415486822	1	0.0127785719932	-0.0559983535028	100.0	6.0	93.0	1.0	0.07	0.99	-0.213417133319	-0.86	0.127785719932	-16.7011723558	0.14	-1.67011723558
GO:0002326	B cell lineage commitment	0.0180080936338	48	0.00228201510145	0.00520202079227	100.0	0.0	33.0	67.0	0.67	0.33	0.0128060728415	0.34	0.0228201510145	5.61173886771	0.66	0.561173886771
GO:0002347	response to tumor cell	0.0891693280981	19	0.00300228877532	0.00372703580792	100.0	0.0	0.0	100.0	1.0	0.0	0.0854422922902	1.0	0.0300228877532	28.4590519714	0.0	2.84590519714
GO:0002366	leukocyte activation during immune response	-0.0507685566413	9	0.00400051199296	-0.0285934323302	100.0	0.0	73.0	27.0	0.27	0.73	-0.0221751243111	-0.46	0.0400051199296	-5.54307157436	0.54	-0.554307157436
GO:0002367	cytokine production during immune response	0.0224238530346	4	0.00555298924281	-0.0400941888578	100.0	0.0	12.0	88.0	0.88	0.12	0.0625180418924	0.76	0.0555298924281	11.2584482265	0.24	1.12584482265
GO:0002376	immune system process	0.0038270224612	1748	0.000283996232086	0.0016361287117	100.0	0.0	23.0	77.0	0.77	0.23	0.0021908937495	0.54	0.00283996232086	7.71451696174	0.46	0.771451696174
GO:0002378	immunoglobulin biosynthetic process	-0.0354701744522	15	0.00315827164963	-0.0150629469137	100.0	0.0	78.0	22.0	0.22	0.78	-0.0204072275385	-0.56	0.0315827164963	-6.46151750148	0.44	-0.646151750148
GO:0002418	immune response to tumor cell	0.0585372343832	3	0.00875408322488	0.0839612156029	100.0	0.0	65.0	35.0	0.35	0.65	-0.0254239812197	-0.3	0.0875408322488	-2.90424257648	0.7	-0.290424257648
GO:0002429	immune response-activating cell surface receptor signaling pathway	0.10401413739	37	0.00230874810107	0.0258330780309	100.0	0.0	0.0	100.0	1.0	0.0	0.078181059359	1.0	0.0230874810107	33.8629663941	0.0	3.38629663941
GO:0002437	inflammatory response to antigenic stimulus	0.0324095763987	6	0.00500776137352	0.0326831580606	100.0	0.0	54.0	46.0	0.46	0.54	-0.00027358166192	-0.08	0.0500776137352	-0.054631529243	0.92	-0.0054631529243
GO:0002438	acute inflammatory response to antigenic stimulus	0.0324095763987	6	0.00500776137352	0.0326831580606	100.0	0.0	54.0	46.0	0.46	0.54	-0.00027358166192	-0.08	0.0500776137352	-0.054631529243	0.92	-0.0054631529243
GO:0002440	production of molecular mediator of immune response	0.0224238530346	4	0.00555298924281	-0.0400941888578	100.0	0.0	12.0	88.0	0.88	0.12	0.0625180418924	0.76	0.0555298924281	11.2584482265	0.24	1.12584482265
GO:0002443	leukocyte mediated immunity	0.0265049490661	61	0.0019769383418	0.0139349120597	100.0	0.0	29.0	71.0	0.71	0.29	0.0125700370064	0.42	0.019769383418	6.35833538185	0.58	0.635833538185
GO:0002444	myeloid leukocyte mediated immunity	-0.127273346803	2	0.00837502747749	-0.0808819535565	100.0	0.0	70.0	30.0	0.3	0.7	-0.046391393246	-0.4	0.0837502747749	-5.53925266164	0.6	-0.553925266164
GO:0002446	neutrophil mediated immunity	-0.127273346803	2	0.00837502747749	-0.0808819535565	100.0	0.0	70.0	30.0	0.3	0.7	-0.046391393246	-0.4	0.0837502747749	-5.53925266164	0.6	-0.553925266164
GO:0002449	lymphocyte mediated immunity	0.0317177726549	59	0.00202025325189	0.0171490430976	100.0	0.0	24.0	76.0	0.76	0.24	0.0145687295573	0.52	0.0202025325189	7.21133825361	0.48	0.721133825361
GO:0002456	T cell mediated immunity	0.0108004288864	10	0.00431997728328	0.0143842118566	100.0	0.0	55.0	45.0	0.45	0.55	-0.00358378297021	-0.1	0.0431997728328	-0.829583753619	0.9	-0.0829583753619
GO:0002460	adaptive immune response based on somatic recombination of immune receptors built from immunoglobulin superfamily domains	0.0234456161991	57	0.00158413898406	0.0108890727719	100.0	0.0	21.0	79.0	0.79	0.21	0.0125565434272	0.58	0.0158413898406	7.92641526628	0.42	0.792641526628
GO:0002467	germinal center formation	0.0432468288016	3	0.00648536716852	0.019420987075	100.0	0.0	38.0	62.0	0.62	0.38	0.0238258417266	0.24	0.0648536716852	3.67378455336	0.76	0.367378455336
GO:0002474	antigen processing and presentation of peptide antigen via MHC class I	0.024977579344	67	0.00172205882806	0.0298036786442	100.0	0.0	60.0	40.0	0.4	0.6	-0.00482609930014	-0.2	0.0172205882806	-2.80251709262	0.8	-0.280251709262
GO:0002475	antigen processing and presentation via MHC class Ib	0.0386499219155	8	0.00456676727151	0.0697439808312	100.0	0.0	76.0	24.0	0.24	0.76	-0.0310940589157	-0.52	0.0456676727151	-6.80876801183	0.48	-0.680876801183
GO:0002478	antigen processing and presentation of exogenous peptide antigen	0.0420634163401	1	0.0111344198417	0.0148459151279	100.0	2.0	38.0	60.0	0.62	0.4	0.0272175012122	0.2	0.111344198417	2.44444718263	0.8	0.244444718263
GO:0002483	antigen processing and presentation of endogenous peptide antigen	-0.0271004150874	36	0.00187768376298	0.0287165463109	100.0	0.0	100.0	0.0	0.0	1.0	-0.0558169613983	-1.0	0.0187768376298	-29.7264973468	0.0	-2.97264973468
GO:0002495	antigen processing and presentation of peptide antigen via MHC class II	0.0420634163401	1	0.0111344198417	0.0148459151279	100.0	2.0	38.0	60.0	0.62	0.4	0.0272175012122	0.2	0.111344198417	2.44444718263	0.8	0.244444718263
GO:0002504	antigen processing and presentation of peptide or polysaccharide antigen via MHC class II	-0.0860235615781	60	0.00132163974398	-0.0404030427099	100.0	0.0	100.0	0.0	0.0	1.0	-0.0456205188682	-1.0	0.0132163974398	-34.5181196889	0.0	-3.45181196889
GO:0002507	tolerance induction	-0.111050167213	4	0.00613704087454	-0.043492210497	100.0	0.0	84.0	16.0	0.16	0.84	-0.0675579567164	-0.68	0.0613704087454	-11.0082298778	0.32	-1.10082298778
GO:0002508	central tolerance induction	-0.111050167213	4	0.00613704087454	-0.043492210497	100.0	0.0	84.0	16.0	0.16	0.84	-0.0675579567164	-0.68	0.0613704087454	-11.0082298778	0.32	-1.10082298778
GO:0002521	leukocyte differentiation	0.0143199895346	202	0.000806803744571	0.0119486799075	100.0	0.0	38.0	62.0	0.62	0.38	0.00237130962713	0.24	0.00806803744571	2.93914058169	0.76	0.293914058169
GO:0002524	hypersensitivity	0.0324095763987	6	0.00500776137352	0.0326831580606	100.0	0.0	54.0	46.0	0.46	0.54	-0.00027358166192	-0.08	0.0500776137352	-0.054631529243	0.92	-0.0054631529243
GO:0002526	acute inflammatory response	-0.00349377699754	73	0.00131104671251	0.0029822278485	100.0	0.0	64.0	36.0	0.36	0.64	-0.00647600484604	-0.28	0.0131104671251	-4.93956834967	0.72	-0.493956834967
GO:0002541	activation of plasma proteins during acute inflammatory response	-0.00318207905484	74	0.00125462923632	-0.0108198713018	100.0	0.0	24.0	76.0	0.76	0.24	0.00763779224696	0.52	0.0125462923632	6.0876887178	0.48	0.60876887178
GO:0002544	chronic inflammatory response	0.163597528653	2	0.00988780640463	0.0357242194314	100.0	0.0	12.0	88.0	0.88	0.12	0.127873309222	0.76	0.0988780640463	12.9324244417	0.24	1.29324244417
GO:0002562	somatic diversification of immune receptors via germline recombination within a single locus	0.0541477531	13	0.00449041655967	0.0115227010557	100.0	0.0	17.0	83.0	0.83	0.17	0.0426250520443	0.66	0.0449041655967	9.49244941485	0.34	0.949244941485
GO:0002566	somatic diversification of immune receptors via somatic mutation	0.0597363308134	1	0.0117611700709	-0.0264104462532	100.0	8.0	15.0	77.0	0.85	0.23	0.0861467770666	0.54	0.117611700709	7.32467743832	0.46	0.732467743832
GO:0002573	myeloid leukocyte differentiation	0.00106627202045	44	0.00196839018368	0.00602624161804	100.0	0.0	64.0	36.0	0.36	0.64	-0.00495996959758	-0.28	0.0196839018368	-2.51981016706	0.72	-0.251981016706
GO:0002634	regulation of germinal center formation	0.0099802229062	9	0.00387705052044	-0.00604230460214	100.0	0.0	38.0	62.0	0.62	0.38	0.0160225275083	0.24	0.0387705052044	4.13265894367	0.76	0.413265894367
GO:0002635	negative regulation of germinal center formation	-0.111050167213	4	0.00613704087454	-0.043492210497	100.0	0.0	84.0	16.0	0.16	0.84	-0.0675579567164	-0.68	0.0613704087454	-11.0082298778	0.32	-1.10082298778
GO:0002636	positive regulation of germinal center formation	0.202141094302	2	0.00908854223074	0.0306625696718	100.0	0.0	2.0	98.0	0.98	0.02	0.17147852463	0.96	0.0908854223074	18.8675499631	0.04	1.88675499631
GO:0002637	regulation of immunoglobulin production	0.01766258881	33	0.00223565196618	0.00521377028471	100.0	0.0	29.0	71.0	0.71	0.29	0.0124488185252	0.42	0.0223565196618	5.56831685501	0.58	0.556831685501
GO:0002643	regulation of tolerance induction	-0.111050167213	4	0.00613704087454	-0.043492210497	100.0	0.0	84.0	16.0	0.16	0.84	-0.0675579567164	-0.68	0.0613704087454	-11.0082298778	0.32	-1.10082298778
GO:0002645	positive regulation of tolerance induction	-0.111050167213	4	0.00613704087454	-0.043492210497	100.0	0.0	84.0	16.0	0.16	0.84	-0.0675579567164	-0.68	0.0613704087454	-11.0082298778	0.32	-1.10082298778
GO:0002646	regulation of central tolerance induction	-0.111050167213	4	0.00613704087454	-0.043492210497	100.0	0.0	84.0	16.0	0.16	0.84	-0.0675579567164	-0.68	0.0613704087454	-11.0082298778	0.32	-1.10082298778
GO:0002648	positive regulation of central tolerance induction	-0.111050167213	4	0.00613704087454	-0.043492210497	100.0	0.0	84.0	16.0	0.16	0.84	-0.0675579567164	-0.68	0.0613704087454	-11.0082298778	0.32	-1.10082298778
GO:0002661	regulation of B cell tolerance induction	-0.111050167213	4	0.00613704087454	-0.043492210497	100.0	0.0	84.0	16.0	0.16	0.84	-0.0675579567164	-0.68	0.0613704087454	-11.0082298778	0.32	-1.10082298778
GO:0002663	positive regulation of B cell tolerance induction	-0.111050167213	4	0.00613704087454	-0.043492210497	100.0	0.0	84.0	16.0	0.16	0.84	-0.0675579567164	-0.68	0.0613704087454	-11.0082298778	0.32	-1.10082298778
GO:0002673	regulation of acute inflammatory response	-0.00365259973497	38	0.00228463287076	-0.0505087178934	100.0	0.0	2.0	98.0	0.98	0.02	0.0468561181584	0.96	0.0228463287076	20.5092550134	0.04	2.05092550134
GO:0002674	negative regulation of acute inflammatory response	-0.00365259973497	38	0.00228463287076	-0.0505087178934	100.0	0.0	2.0	98.0	0.98	0.02	0.0468561181584	0.96	0.0228463287076	20.5092550134	0.04	2.05092550134
GO:0002682	regulation of immune system process	0.0109065306749	624	0.000587861124226	-0.00183896822036	100.0	0.0	2.0	98.0	0.98	0.02	0.0127454988953	0.96	0.00587861124226	21.6811392522	0.04	2.16811392522
GO:0002683	negative regulation of immune system process	0.0257510730907	124	0.00131078565507	-0.00499441402181	100.0	0.0	1.0	99.0	0.99	0.01	0.0307454871125	0.98	0.0131078565507	23.4557702043	0.02	2.34557702043
GO:0002684	positive regulation of immune system process	0.00954126298537	332	0.00073228730204	-0.00554276937352	100.0	0.0	2.0	98.0	0.98	0.02	0.0150840323589	0.96	0.0073228730204	20.5985168893	0.04	2.05985168893
GO:0002694	regulation of leukocyte activation	0.0216916290071	255	0.000841619932991	-0.00266328403606	100.0	0.0	0.0	100.0	1.0	0.0	0.0243549130431	1.0	0.00841619932991	28.938137143	0.0	2.8938137143
GO:0002695	negative regulation of leukocyte activation	0.0148794556608	104	0.0014186538461	-0.00708891754966	100.0	0.0	7.0	93.0	0.93	0.07	0.0219683732105	0.86	0.014186538461	15.4853654194	0.14	1.54853654194
GO:0002696	positive regulation of leukocyte activation	0.0118156233531	180	0.000929796407341	-0.00490469747003	100.0	0.0	6.0	94.0	0.94	0.06	0.0167203208231	0.88	0.00929796407341	17.9827763273	0.12	1.79827763273
GO:0002697	regulation of immune effector process	0.0194808175904	137	0.00109207445111	-0.00906227916803	100.0	0.0	1.0	99.0	0.99	0.01	0.0285430967584	0.98	0.0109207445111	26.1365850372	0.02	2.61365850372
GO:0002698	negative regulation of immune effector process	0.019977765424	53	0.00191663545784	-0.0321943476245	100.0	0.0	0.0	100.0	1.0	0.0	0.0521721130484	1.0	0.0191663545784	27.2206761254	0.0	2.72206761254
GO:0002699	positive regulation of immune effector process	0.0675275394245	27	0.00244667512695	0.0222100973168	100.0	0.0	4.0	96.0	0.96	0.04	0.0453174421077	0.92	0.0244667512695	18.5220512558	0.08	1.85220512558
GO:0002700	regulation of production of molecular mediator of immune response	0.0491098471239	45	0.00183951963326	0.00712807582736	100.0	0.0	1.0	99.0	0.99	0.01	0.0419817712966	0.98	0.0183951963326	22.8221382026	0.02	2.28221382026
GO:0002701	negative regulation of production of molecular mediator of immune response	0.0752272218749	6	0.00493968780302	-0.00357075260917	100.0	0.0	3.0	97.0	0.97	0.03	0.0787979744841	0.94	0.0493968780302	15.9520151123	0.06	1.59520151123
GO:0002702	positive regulation of production of molecular mediator of immune response	0.145050538334	9	0.00500921851764	0.025377385524	100.0	0.0	0.0	100.0	1.0	0.0	0.11967315281	1.0	0.0500921851764	23.890583409	0.0	2.3890583409
GO:0002703	regulation of leukocyte mediated immunity	0.0295773441933	106	0.00123561707023	-0.0123759290907	100.0	0.0	0.0	100.0	1.0	0.0	0.041953273284	1.0	0.0123561707023	33.9532969353	0.0	3.39532969353
GO:0002704	negative regulation of leukocyte mediated immunity	0.0158497715065	46	0.00204227139059	-0.0452951202296	100.0	0.0	0.0	100.0	1.0	0.0	0.0611448917361	1.0	0.0204227139059	29.939650537	0.0	2.9939650537
GO:0002705	positive regulation of leukocyte mediated immunity	0.0675275394245	27	0.00244667512695	0.0222100973168	100.0	0.0	4.0	96.0	0.96	0.04	0.0453174421077	0.92	0.0244667512695	18.5220512558	0.08	1.85220512558
GO:0002706	regulation of lymphocyte mediated immunity	0.0295773441933	106	0.00123561707023	-0.0123759290907	100.0	0.0	0.0	100.0	1.0	0.0	0.041953273284	1.0	0.0123561707023	33.9532969353	0.0	3.39532969353
GO:0002707	negative regulation of lymphocyte mediated immunity	0.0158497715065	46	0.00204227139059	-0.0452951202296	100.0	0.0	0.0	100.0	1.0	0.0	0.0611448917361	1.0	0.0204227139059	29.939650537	0.0	2.9939650537
GO:0002708	positive regulation of lymphocyte mediated immunity	0.0675275394245	27	0.00244667512695	0.0222100973168	100.0	0.0	4.0	96.0	0.96	0.04	0.0453174421077	0.92	0.0244667512695	18.5220512558	0.08	1.85220512558
GO:0002709	regulation of T cell mediated immunity	0.0486028431992	51	0.00215832935766	-0.0329649062521	100.0	0.0	0.0	100.0	1.0	0.0	0.0815677494513	1.0	0.0215832935766	37.7920770811	0.0	3.77920770811
GO:0002710	negative regulation of T cell mediated immunity	0.027935479956	42	0.00219681388767	-0.0454668259184	100.0	0.0	0.0	100.0	1.0	0.0	0.0734023058745	1.0	0.0219681388767	33.4130744012	0.0	3.34130744012
GO:0002711	positive regulation of T cell mediated immunity	0.145050538334	9	0.00500921851764	0.025377385524	100.0	0.0	0.0	100.0	1.0	0.0	0.11967315281	1.0	0.0500921851764	23.890583409	0.0	2.3890583409
GO:0002712	regulation of B cell mediated immunity	0.00374769626689	37	0.00210549779241	-5.17411511496e-05	100.0	0.0	48.0	52.0	0.52	0.48	0.00379943741804	0.04	0.0210549779241	1.804531656	0.96	0.1804531656
GO:0002713	negative regulation of B cell mediated immunity	-0.111050167213	4	0.00613704087454	-0.043492210497	100.0	0.0	84.0	16.0	0.16	0.84	-0.0675579567164	-0.68	0.0613704087454	-11.0082298778	0.32	-1.10082298778
GO:0002715	regulation of natural killer cell mediated immunity	0.0287660399699	18	0.00271474412796	0.0206264532132	100.0	0.0	32.0	68.0	0.68	0.32	0.00813958675668	0.36	0.0271474412796	2.99828874215	0.64	0.299828874215
GO:0002717	positive regulation of natural killer cell mediated immunity	0.0287660399699	18	0.00271474412796	0.0206264532132	100.0	0.0	32.0	68.0	0.68	0.32	0.00813958675668	0.36	0.0271474412796	2.99828874215	0.64	0.299828874215
GO:0002718	regulation of cytokine production during immune response	0.111967201329	16	0.00301080708271	0.012285961932	100.0	0.0	0.0	100.0	1.0	0.0	0.0996812393971	1.0	0.0301080708271	33.107813506	0.0	3.3107813506
GO:0002719	negative regulation of cytokine production during immune response	0.0752272218749	6	0.00493968780302	-0.00357075260917	100.0	0.0	3.0	97.0	0.97	0.03	0.0787979744841	0.94	0.0493968780302	15.9520151123	0.06	1.59520151123
GO:0002720	positive regulation of cytokine production during immune response	0.145050538334	9	0.00500921851764	0.025377385524	100.0	0.0	0.0	100.0	1.0	0.0	0.11967315281	1.0	0.0500921851764	23.890583409	0.0	2.3890583409
GO:0002724	regulation of T cell cytokine production	0.135589807487	12	0.00384182125048	0.0123924160696	100.0	0.0	0.0	100.0	1.0	0.0	0.123197391418	1.0	0.0384182125048	32.0674449396	0.0	3.20674449396
GO:0002725	negative regulation of T cell cytokine production	0.107207614948	3	0.00769750567256	-0.0265624922934	100.0	0.0	1.0	99.0	0.99	0.01	0.133770107242	0.98	0.0769750567256	17.3783707258	0.02	1.73783707258
GO:0002726	positive regulation of T cell cytokine production	0.145050538334	9	0.00500921851764	0.025377385524	100.0	0.0	0.0	100.0	1.0	0.0	0.11967315281	1.0	0.0500921851764	23.890583409	0.0	2.3890583409
GO:0002739	regulation of cytokine secretion during immune response	0.0346570450133	1	0.01115092213	-0.0103965631485	100.0	2.0	31.0	67.0	0.69	0.33	0.0450536081617	0.34	0.1115092213	4.04034820048	0.66	0.404034820048
GO:0002740	negative regulation of cytokine secretion during immune response	0.0346570450133	1	0.01115092213	-0.0103965631485	100.0	2.0	31.0	67.0	0.69	0.33	0.0450536081617	0.34	0.1115092213	4.04034820048	0.66	0.404034820048
GO:0002755	MyD88-dependent toll-like receptor signaling pathway	0.140242664719	3	0.00580858696824	0.0477644626078	100.0	0.0	3.0	97.0	0.97	0.03	0.0924782021113	0.94	0.0580858696824	15.9209464568	0.06	1.59209464568
GO:0002757	immune response-activating signal transduction	0.0990669656755	44	0.00210374188461	0.0213350118076	100.0	0.0	0.0	100.0	1.0	0.0	0.0777319538679	1.0	0.0210374188461	36.9493778854	0.0	3.69493778854
GO:0002758	innate immune response-activating signal transduction	0.0803079427566	17	0.00314520672326	0.0304842748221	100.0	0.0	5.0	95.0	0.95	0.05	0.0498236679345	0.9	0.0314520672326	15.8411425125	0.1	1.58411425125
GO:0002761	regulation of myeloid leukocyte differentiation	0.0229995339124	71	0.00169805314152	0.00442578049862	100.0	0.0	14.0	86.0	0.86	0.14	0.0185737534138	0.72	0.0169805314152	10.938263921	0.28	1.0938263921
GO:0002762	negative regulation of myeloid leukocyte differentiation	0.0920520404244	9	0.00485102689953	0.0514539001825	100.0	0.0	19.0	81.0	0.81	0.19	0.0405981402419	0.62	0.0485102689953	8.36897858592	0.38	0.836897858592
GO:0002763	positive regulation of myeloid leukocyte differentiation	0.0162247257845	59	0.00206178437534	0.000460253133461	100.0	0.0	22.0	78.0	0.78	0.22	0.0157644726511	0.56	0.0206178437534	7.64603362001	0.44	0.764603362001
GO:0002764	immune response-regulating signal transduction	0.126399692403	50	0.00219917013803	0.0174308781502	100.0	0.0	0.0	100.0	1.0	0.0	0.108968814253	1.0	0.0219917013803	49.5499699494	0.0	4.95499699494
GO:0002768	immune response-regulating cell surface receptor signaling pathway	0.135106074741	43	0.00239956596913	0.0206657505841	100.0	0.0	0.0	100.0	1.0	0.0	0.114440324157	1.0	0.0239956596913	47.6920933322	0.0	4.76920933322
GO:0002790	peptide secretion	-0.000708671617316	31	0.00273255821261	0.0177590512854	100.0	0.0	77.0	23.0	0.23	0.77	-0.0184677229027	-0.54	0.0273255821261	-6.75840054112	0.46	-0.675840054112
GO:0002791	regulation of peptide secretion	-0.017147114567	28	0.00234733292955	0.00179734997759	100.0	0.0	78.0	22.0	0.22	0.78	-0.0189444645446	-0.56	0.0234733292955	-8.07063382706	0.44	-0.807063382706
GO:0002792	negative regulation of peptide secretion	0.0176971467681	12	0.00416676537281	0.036503605262	100.0	0.0	66.0	34.0	0.34	0.66	-0.0188064584939	-0.32	0.0416676537281	-4.51344311743	0.68	-0.451344311743
GO:0002793	positive regulation of peptide secretion	-0.0111422271828	16	0.00336952181761	0.0115741808904	100.0	0.0	74.0	26.0	0.26	0.74	-0.0227164080732	-0.48	0.0336952181761	-6.74173051928	0.52	-0.674173051928
GO:0002819	regulation of adaptive immune response	0.018398154576	99	0.00131241781548	-0.0153906646569	100.0	0.0	0.0	100.0	1.0	0.0	0.0337888192328	1.0	0.0131241781548	25.7454743712	0.0	2.57454743712
GO:0002820	negative regulation of adaptive immune response	0.017121244621	57	0.00169513159088	-0.0410293129927	100.0	0.0	0.0	100.0	1.0	0.0	0.0581505576137	1.0	0.0169513159088	34.3044504193	0.0	3.43044504193
GO:0002821	positive regulation of adaptive immune response	0.155430639419	11	0.00426834075536	0.0263383280963	100.0	0.0	0.0	100.0	1.0	0.0	0.129092311323	1.0	0.0426834075536	30.2441437368	0.0	3.02441437368
GO:0002822	regulation of adaptive immune response based on somatic recombination of immune receptors built from immunoglobulin superfamily domains	0.018398154576	99	0.00131241781548	-0.0153906646569	100.0	0.0	0.0	100.0	1.0	0.0	0.0337888192328	1.0	0.0131241781548	25.7454743712	0.0	2.57454743712
GO:0002823	negative regulation of adaptive immune response based on somatic recombination of immune receptors built from immunoglobulin superfamily domains	0.017121244621	57	0.00169513159088	-0.0410293129927	100.0	0.0	0.0	100.0	1.0	0.0	0.0581505576137	1.0	0.0169513159088	34.3044504193	0.0	3.43044504193
GO:0002824	positive regulation of adaptive immune response based on somatic recombination of immune receptors built from immunoglobulin superfamily domains	0.155430639419	11	0.00426834075536	0.0263383280963	100.0	0.0	0.0	100.0	1.0	0.0	0.129092311323	1.0	0.0426834075536	30.2441437368	0.0	3.02441437368
GO:0002825	regulation of T-helper 1 type immune response	-0.239724863345	3	0.00834261419988	0.0352216374209	100.0	0.0	100.0	0.0	0.0	1.0	-0.274946500766	-1.0	0.0834261419988	-32.9568758879	0.0	-3.29568758879
GO:0002828	regulation of T-helper 2 type immune response	-0.0476726598261	20	0.00265536247207	-0.00784858044725	100.0	0.0	92.0	8.0	0.08	0.92	-0.0398240793789	-0.84	0.0265536247207	-14.9976057121	0.16	-1.49976057121
GO:0002829	negative regulation of T-helper 2 type immune response	0.0224383140086	11	0.00377648803435	-0.0231904827292	100.0	0.0	12.0	88.0	0.88	0.12	0.0456287967379	0.76	0.0377648803435	12.0823358429	0.24	1.20823358429
GO:0002831	regulation of response to biotic stimulus	-0.0151758523071	68	0.0016626860047	-0.027228184331	100.0	0.0	26.0	74.0	0.74	0.26	0.0120523320239	0.48	0.016626860047	7.24871201771	0.52	0.724871201771
GO:0002832	negative regulation of response to biotic stimulus	0.0499978979414	4	0.00723810974267	0.07975303631	100.0	0.0	69.0	31.0	0.31	0.69	-0.0297551383686	-0.38	0.0723810974267	-4.11089903669	0.62	-0.411089903669
GO:0002833	positive regulation of response to biotic stimulus	-0.269415486822	1	0.0127785719932	-0.0559983535028	100.0	6.0	93.0	1.0	0.07	0.99	-0.213417133319	-0.86	0.127785719932	-16.7011723558	0.14	-1.67011723558
GO:0002834	regulation of response to tumor cell	-0.269415486822	1	0.0127785719932	-0.0559983535028	100.0	6.0	93.0	1.0	0.07	0.99	-0.213417133319	-0.86	0.127785719932	-16.7011723558	0.14	-1.67011723558
GO:0002836	positive regulation of response to tumor cell	-0.269415486822	1	0.0127785719932	-0.0559983535028	100.0	6.0	93.0	1.0	0.07	0.99	-0.213417133319	-0.86	0.127785719932	-16.7011723558	0.14	-1.67011723558
GO:0002837	regulation of immune response to tumor cell	-0.269415486822	1	0.0127785719932	-0.0559983535028	100.0	6.0	93.0	1.0	0.07	0.99	-0.213417133319	-0.86	0.127785719932	-16.7011723558	0.14	-1.67011723558
GO:0002839	positive regulation of immune response to tumor cell	-0.269415486822	1	0.0127785719932	-0.0559983535028	100.0	6.0	93.0	1.0	0.07	0.99	-0.213417133319	-0.86	0.127785719932	-16.7011723558	0.14	-1.67011723558
GO:0002855	regulation of natural killer cell mediated immune response to tumor cell	-0.269415486822	1	0.0127785719932	-0.0559983535028	100.0	6.0	93.0	1.0	0.07	0.99	-0.213417133319	-0.86	0.127785719932	-16.7011723558	0.14	-1.67011723558
GO:0002857	positive regulation of natural killer cell mediated immune response to tumor cell	-0.269415486822	1	0.0127785719932	-0.0559983535028	100.0	6.0	93.0	1.0	0.07	0.99	-0.213417133319	-0.86	0.127785719932	-16.7011723558	0.14	-1.67011723558
GO:0002858	regulation of natural killer cell mediated cytotoxicity directed against tumor cell target	-0.269415486822	1	0.0127785719932	-0.0559983535028	100.0	6.0	93.0	1.0	0.07	0.99	-0.213417133319	-0.86	0.127785719932	-16.7011723558	0.14	-1.67011723558
GO:0002860	positive regulation of natural killer cell mediated cytotoxicity directed against tumor cell target	-0.269415486822	1	0.0127785719932	-0.0559983535028	100.0	6.0	93.0	1.0	0.07	0.99	-0.213417133319	-0.86	0.127785719932	-16.7011723558	0.14	-1.67011723558
GO:0002861	regulation of inflammatory response to antigenic stimulus	-0.00822822209585	36	0.00238522092245	-0.0518287338499	100.0	0.0	2.0	98.0	0.98	0.02	0.043600511754	0.96	0.0238522092245	18.2794437796	0.04	1.82794437796
GO:0002862	negative regulation of inflammatory response to antigenic stimulus	-0.00822822209585	36	0.00238522092245	-0.0518287338499	100.0	0.0	2.0	98.0	0.98	0.02	0.043600511754	0.96	0.0238522092245	18.2794437796	0.04	1.82794437796
GO:0002864	regulation of acute inflammatory response to antigenic stimulus	-0.00822822209585	36	0.00238522092245	-0.0518287338499	100.0	0.0	2.0	98.0	0.98	0.02	0.043600511754	0.96	0.0238522092245	18.2794437796	0.04	1.82794437796
GO:0002865	negative regulation of acute inflammatory response to antigenic stimulus	-0.00822822209585	36	0.00238522092245	-0.0518287338499	100.0	0.0	2.0	98.0	0.98	0.02	0.043600511754	0.96	0.0238522092245	18.2794437796	0.04	1.82794437796
GO:0002883	regulation of hypersensitivity	-0.00822822209585	36	0.00238522092245	-0.0518287338499	100.0	0.0	2.0	98.0	0.98	0.02	0.043600511754	0.96	0.0238522092245	18.2794437796	0.04	1.82794437796
GO:0002884	negative regulation of hypersensitivity	-0.00822822209585	36	0.00238522092245	-0.0518287338499	100.0	0.0	2.0	98.0	0.98	0.02	0.043600511754	0.96	0.0238522092245	18.2794437796	0.04	1.82794437796
GO:0002889	regulation of immunoglobulin mediated immune response	0.00374769626689	37	0.00210549779241	-5.17411511496e-05	100.0	0.0	48.0	52.0	0.52	0.48	0.00379943741804	0.04	0.0210549779241	1.804531656	0.96	0.1804531656
GO:0002890	negative regulation of immunoglobulin mediated immune response	-0.111050167213	4	0.00613704087454	-0.043492210497	100.0	0.0	84.0	16.0	0.16	0.84	-0.0675579567164	-0.68	0.0613704087454	-11.0082298778	0.32	-1.10082298778
GO:0002895	regulation of central B cell tolerance induction	-0.111050167213	4	0.00613704087454	-0.043492210497	100.0	0.0	84.0	16.0	0.16	0.84	-0.0675579567164	-0.68	0.0613704087454	-11.0082298778	0.32	-1.10082298778
GO:0002897	positive regulation of central B cell tolerance induction	-0.111050167213	4	0.00613704087454	-0.043492210497	100.0	0.0	84.0	16.0	0.16	0.84	-0.0675579567164	-0.68	0.0613704087454	-11.0082298778	0.32	-1.10082298778
GO:0002902	regulation of B cell apoptosis	0.0432468288016	3	0.00648536716852	0.019420987075	100.0	0.0	38.0	62.0	0.62	0.38	0.0238258417266	0.24	0.0648536716852	3.67378455336	0.76	0.367378455336
GO:0002903	negative regulation of B cell apoptosis	0.0432468288016	3	0.00648536716852	0.019420987075	100.0	0.0	38.0	62.0	0.62	0.38	0.0238258417266	0.24	0.0648536716852	3.67378455336	0.76	0.367378455336
GO:0002920	regulation of humoral immune response	-0.111050167213	4	0.00613704087454	-0.043492210497	100.0	0.0	84.0	16.0	0.16	0.84	-0.0675579567164	-0.68	0.0613704087454	-11.0082298778	0.32	-1.10082298778
GO:0002921	negative regulation of humoral immune response	-0.111050167213	4	0.00613704087454	-0.043492210497	100.0	0.0	84.0	16.0	0.16	0.84	-0.0675579567164	-0.68	0.0613704087454	-11.0082298778	0.32	-1.10082298778
GO:0002923	regulation of humoral immune response mediated by circulating immunoglobulin	-0.111050167213	4	0.00613704087454	-0.043492210497	100.0	0.0	84.0	16.0	0.16	0.84	-0.0675579567164	-0.68	0.0613704087454	-11.0082298778	0.32	-1.10082298778
GO:0002924	negative regulation of humoral immune response mediated by circulating immunoglobulin	-0.111050167213	4	0.00613704087454	-0.043492210497	100.0	0.0	84.0	16.0	0.16	0.84	-0.0675579567164	-0.68	0.0613704087454	-11.0082298778	0.32	-1.10082298778
GO:0003001	generation of a signal involved in cell-cell signaling	-0.0126586364853	84	0.00144791916247	-0.0126895038358	100.0	0.0	52.0	48.0	0.48	0.52	3.08673504686e-05	0.04	0.0144791916247	0.0213184211307	0.96	0.00213184211307
GO:0003002	regionalization	-0.00425988640981	237	0.000862972674354	0.00817618474615	100.0	0.0	93.0	7.0	0.07	0.93	-0.012436071156	-0.86	0.00862972674354	-14.4107357342	0.14	-1.44107357342
GO:0003006	reproductive developmental process	0.00245788884506	122	0.00115060378685	0.0113722807805	100.0	0.0	79.0	21.0	0.21	0.79	-0.00891439193544	-0.58	0.0115060378685	-7.74757743484	0.42	-0.774757743484
GO:0003007	heart morphogenesis	0.0192934924629	87	0.00129310402367	0.0295158444462	100.0	0.0	80.0	20.0	0.2	0.8	-0.0102223519833	-0.6	0.0129310402367	-7.90528201614	0.4	-0.790528201614
GO:0003008	system process	0.00340936941284	1603	0.00030302673087	-0.000672704196756	100.0	0.0	9.0	91.0	0.91	0.09	0.0040820736096	0.82	0.0030302673087	13.4710017096	0.18	1.34710017096
GO:0003012	muscle system process	0.0132999154206	345	0.00071377045019	0.00546617881435	100.0	0.0	12.0	88.0	0.88	0.12	0.0078337366062	0.76	0.0071377045019	10.9751483886	0.24	1.09751483886
GO:0003013	circulatory system process	0.00636511573459	289	0.000764623560864	0.0067341389016	100.0	0.0	48.0	52.0	0.52	0.48	-0.000369023167017	-0.04	0.00764623560864	-0.482620711556	0.96	-0.0482620711556
GO:0003014	renal system process	0.08913365976	54	0.00220210358831	0.0577901904933	100.0	0.0	11.0	89.0	0.89	0.11	0.0313434692667	0.78	0.0220210358831	14.2334218213	0.22	1.42334218213
GO:0003018	vascular process in circulatory system	0.0437779931323	107	0.00145072905819	0.0331134086239	100.0	0.0	25.0	75.0	0.75	0.25	0.0106645845084	0.5	0.0145072905819	7.35118969885	0.5	0.735118969885
GO:0003044	regulation of systemic arterial blood pressure mediated by a chemical signal	-0.034621752737	8	0.00464198712851	-0.0499906044015	100.0	0.0	38.0	62.0	0.62	0.38	0.0153688516645	0.24	0.0464198712851	3.31083461435	0.76	0.331083461435
GO:0003057	regulation of the force of heart contraction by chemical signal	-0.0147419143505	11	0.00385029446311	0.00892077578038	100.0	0.0	68.0	32.0	0.32	0.68	-0.0236626901308	-0.36	0.0385029446311	-6.14568323477	0.64	-0.614568323477
GO:0003071	renal system process involved in regulation of systemic arterial blood pressure	-0.0213720502278	4	0.00618978583487	-0.0834071849373	100.0	0.0	19.0	81.0	0.81	0.19	0.0620351347095	0.62	0.0618978583487	10.0221778854	0.38	1.00221778854
GO:0003072	renal control of peripheral vascular resistance involved in regulation of systemic arterial blood pressure	0.021212700782	1	0.0127379782418	-0.111861128807	100.0	5.0	8.0	87.0	0.92	0.13	0.133073829589	0.74	0.127379782418	10.4470134163	0.26	1.04470134163
GO:0003073	regulation of systemic arterial blood pressure	-0.034621752737	8	0.00464198712851	-0.0499906044015	100.0	0.0	38.0	62.0	0.62	0.38	0.0153688516645	0.24	0.0464198712851	3.31083461435	0.76	0.331083461435
GO:0003078	regulation of natriuresis	0.021212700782	1	0.0127379782418	-0.111861128807	100.0	5.0	8.0	87.0	0.92	0.13	0.133073829589	0.74	0.127379782418	10.4470134163	0.26	1.04470134163
GO:0003081	regulation of systemic arterial blood pressure by renin-angiotensin	-0.0340546240406	5	0.00586537396673	-0.0356314448539	100.0	0.0	53.0	47.0	0.47	0.53	0.0015768208133	0.06	0.0586537396673	0.268835511979	0.94	0.0268835511979
GO:0003084	positive regulation of systemic arterial blood pressure	-0.035566967231	3	0.00648447313901	-0.0739225369808	100.0	0.0	27.0	73.0	0.73	0.27	0.0383555697497	0.46	0.0648447313901	5.91498629533	0.54	0.591498629533
GO:0003085	negative regulation of systemic arterial blood pressure	-0.0418707257564	10	0.00409300045563	0.0411732177379	100.0	0.0	98.0	2.0	0.02	0.98	-0.0830439434943	-0.96	0.0409300045563	-20.2892583069	0.04	-2.02892583069
GO:0003099	positive regulation of the force of heart contraction by chemical signal	-0.00570327956571	5	0.00537465718256	0.0316714307824	100.0	0.0	78.0	22.0	0.22	0.78	-0.0373747103481	-0.56	0.0537465718256	-6.95387800162	0.44	-0.695387800162
GO:0003108	negative regulation of the force of heart contraction by chemical signal	-0.0222741100044	6	0.00572691804654	-0.010038103388	100.0	0.0	55.0	45.0	0.45	0.55	-0.0122360066165	-0.1	0.0572691804654	-2.13657791451	0.9	-0.213657791451
GO:0005513	detection of calcium ion	0.0238856298978	23	0.00268860319216	-0.0309651264907	100.0	0.0	1.0	99.0	0.99	0.01	0.0548507563884	0.98	0.0268860319216	20.4012092779	0.02	2.04012092779
GO:0005975	carbohydrate metabolic process	0.00492886375478	1027	0.000410708271853	-0.00196334176077	100.0	0.0	4.0	96.0	0.96	0.04	0.00689220551555	0.92	0.00410708271853	16.7812678436	0.08	1.67812678436
GO:0005976	polysaccharide metabolic process	-0.00117050164052	87	0.00141480171719	0.0122725336939	100.0	0.0	83.0	17.0	0.17	0.83	-0.0134430353344	-0.66	0.0141480171719	-9.50170979513	0.34	-0.950170979513
GO:0005977	glycogen metabolic process	-0.01946334261	48	0.00169795889788	-0.00376759372676	100.0	0.0	80.0	20.0	0.2	0.8	-0.0156957488833	-0.6	0.0169795889788	-9.24389212416	0.4	-0.924389212416
GO:0005978	glycogen biosynthetic process	-0.0146720864898	19	0.00294490978833	0.0117131302017	100.0	0.0	81.0	19.0	0.19	0.81	-0.0263852166915	-0.62	0.0294490978833	-8.95960100242	0.38	-0.895960100242
GO:0005979	regulation of glycogen biosynthetic process	0.0100287551881	17	0.00253327623586	-0.0091057106311	100.0	0.0	27.0	73.0	0.73	0.27	0.0191344658192	0.46	0.0253327623586	7.55324885154	0.54	0.755324885154
GO:0005980	glycogen catabolic process	0.0249295747019	3	0.00749931346074	0.0463367222491	100.0	0.0	54.0	46.0	0.46	0.54	-0.0214071475472	-0.08	0.0749931346074	-2.85454764083	0.92	-0.285454764083
GO:0005981	regulation of glycogen catabolic process	0.018414401099	7	0.0045181238834	0.0149800417941	100.0	0.0	43.0	57.0	0.57	0.43	0.00343435930493	0.14	0.045181238834	0.760129512506	0.86	0.0760129512506
GO:0005982	starch metabolic process	0.00835727362329	2	0.00783796156631	0.0153794358591	100.0	0.0	56.0	44.0	0.44	0.56	-0.00702216223585	-0.12	0.0783796156631	-0.895916900897	0.88	-0.0895916900897
GO:0005983	starch catabolic process	0.00835727362329	2	0.00783796156631	0.0153794358591	100.0	0.0	56.0	44.0	0.44	0.56	-0.00702216223585	-0.12	0.0783796156631	-0.895916900897	0.88	-0.0895916900897
GO:0005984	disaccharide metabolic process	-0.0100852797423	39	0.0020709097305	0.00158294171645	100.0	0.0	71.0	29.0	0.29	0.71	-0.0116682214588	-0.42	0.020709097305	-5.6343457597	0.58	-0.56343457597
GO:0005988	lactose metabolic process	-0.0018369860376	36	0.00215795680081	0.00457274339108	100.0	0.0	64.0	36.0	0.36	0.64	-0.00640972942868	-0.28	0.0215795680081	-2.97027698899	0.72	-0.297027698899
GO:0005989	lactose biosynthetic process	-0.0018369860376	36	0.00215795680081	0.00457274339108	100.0	0.0	64.0	36.0	0.36	0.64	-0.00640972942868	-0.28	0.0215795680081	-2.97027698899	0.72	-0.297027698899
GO:0005996	monosaccharide metabolic process	0.00319616397883	335	0.000699588139862	-0.00542504455027	100.0	0.0	14.0	86.0	0.86	0.14	0.0086212085291	0.72	0.00699588139862	12.3232628426	0.28	1.23232628426
GO:0006000	fructose metabolic process	0.0625920654714	44	0.00190113442471	0.00541196126754	100.0	0.0	0.0	100.0	1.0	0.0	0.0571801042038	1.0	0.0190113442471	30.0768338422	0.0	3.00768338422
GO:0006002	fructose 6-phosphate metabolic process	0.108772626853	4	0.0070133375267	0.0732296396495	100.0	0.0	32.0	68.0	0.68	0.32	0.0355429872038	0.36	0.070133375267	5.06791339623	0.64	0.506791339623
GO:0006003	fructose 2,6-bisphosphate metabolic process	0.0563641451848	37	0.00213342346714	-0.00172966870618	100.0	0.0	0.0	100.0	1.0	0.0	0.058093813891	1.0	0.0213342346714	27.2303247741	0.0	2.72303247741
GO:0006004	fucose metabolic process	0.0283909931076	45	0.00179916829145	0.00775754876276	100.0	0.0	12.0	88.0	0.88	0.12	0.0206334443448	0.76	0.0179916829145	11.4683236932	0.24	1.14683236932
GO:0006005	L-fucose biosynthetic process	3.20521387209e-13	2	0.00788735323356	0.100846252332	100.0	2.0	88.0	10.0	0.12	0.9	-0.100846252332	-0.76	0.0788735323356	-12.7858166543	0.24	-1.27858166543
GO:0006006	glucose metabolic process	-0.00582887608698	177	0.000808801347381	-0.0108026226469	100.0	0.0	26.0	74.0	0.74	0.26	0.00497374655991	0.48	0.00808801347381	6.14952803431	0.52	0.614952803431
GO:0006007	glucose catabolic process	-0.00984286744643	101	0.00121800948004	-0.0161489801017	100.0	0.0	29.0	71.0	0.71	0.29	0.0063061126553	0.42	0.0121800948004	5.17739209641	0.58	0.517739209641
GO:0006010	glucose 6-phosphate utilization	-0.0152006159936	8	0.0046119601168	-0.00661573161418	100.0	0.0	60.0	40.0	0.4	0.6	-0.00858488437942	-0.2	0.046119601168	-1.86143942315	0.8	-0.186143942315
GO:0006012	galactose metabolic process	-0.0247530121281	48	0.0018262494803	-0.0103240029948	100.0	0.0	77.0	23.0	0.23	0.77	-0.0144290091333	-0.54	0.018262494803	-7.90089705101	0.46	-0.790089705101
GO:0006013	mannose metabolic process	0.0086043375686	7	0.00403784149997	0.0209331402793	100.0	0.0	62.0	38.0	0.38	0.62	-0.0123288027107	-0.24	0.0403784149997	-3.05331517118	0.76	-0.305331517118
GO:0006020	inositol metabolic process	0.0436473770897	20	0.00288584052761	0.0254286427716	100.0	0.0	25.0	75.0	0.75	0.25	0.018218734318	0.5	0.0288584052761	6.31314660105	0.5	0.631314660105
GO:0006021	inositol biosynthetic process	-3.8167325051e-14	4	0.00598763640418	0.0231996821764	100.0	0.0	65.0	35.0	0.35	0.65	-0.0231996821765	-0.3	0.0598763640418	-3.87459768938	0.7	-0.387459768938
GO:0006022	aminoglycan metabolic process	-0.0131233562423	96	0.00160165164104	0.0169347774568	100.0	0.0	97.0	3.0	0.03	0.97	-0.0300581336991	-0.94	0.0160165164104	-18.7669608852	0.06	-1.87669608852
GO:0006023	aminoglycan biosynthetic process	0.0122716568337	52	0.00221977448544	0.0271416932572	100.0	0.0	70.0	30.0	0.3	0.7	-0.0148700364235	-0.4	0.0221977448544	-6.69889509995	0.6	-0.669889509995
GO:0006024	glycosaminoglycan biosynthetic process	0.0122716568337	52	0.00221977448544	0.0271416932572	100.0	0.0	70.0	30.0	0.3	0.7	-0.0148700364235	-0.4	0.0221977448544	-6.69889509995	0.6	-0.669889509995
GO:0006026	aminoglycan catabolic process	-0.0602853142187	19	0.00362259336451	-0.00605223339894	100.0	0.0	95.0	5.0	0.05	0.95	-0.0542330808197	-0.9	0.0362259336451	-14.9707889798	0.1	-1.49707889798
GO:0006027	glycosaminoglycan catabolic process	-0.0602853142187	19	0.00362259336451	-0.00605223339894	100.0	0.0	95.0	5.0	0.05	0.95	-0.0542330808197	-0.9	0.0362259336451	-14.9707889798	0.1	-1.49707889798
GO:0006029	proteoglycan metabolic process	0.0170717954681	48	0.00166707399819	0.00158732992496	100.0	0.0	17.0	83.0	0.83	0.17	0.0154844655432	0.66	0.0166707399819	9.28840924878	0.34	0.928840924878
GO:0006030	chitin metabolic process	-0.103821983946	10	0.00469571078072	0.0326941109321	100.0	0.0	100.0	0.0	0.0	1.0	-0.136516094878	-1.0	0.0469571078072	-29.072509201	0.0	-2.9072509201
GO:0006032	chitin catabolic process	-0.103821983946	10	0.00469571078072	0.0326941109321	100.0	0.0	100.0	0.0	0.0	1.0	-0.136516094878	-1.0	0.0469571078072	-29.072509201	0.0	-2.9072509201
GO:0006040	amino sugar metabolic process	-0.00123863797354	22	0.00310101824432	0.0334372935608	100.0	0.0	88.0	12.0	0.12	0.88	-0.0346759315343	-0.76	0.0310101824432	-11.1821114235	0.24	-1.11821114235
GO:0006041	glucosamine metabolic process	0.00298279285769	21	0.00314664227815	0.0362327196756	100.0	0.0	86.0	14.0	0.14	0.86	-0.0332499268179	-0.72	0.0314664227815	-10.56679593	0.28	-1.056679593
GO:0006043	glucosamine catabolic process	-0.103821983946	10	0.00469571078072	0.0326941109321	100.0	0.0	100.0	0.0	0.0	1.0	-0.136516094878	-1.0	0.0469571078072	-29.072509201	0.0	-2.9072509201
GO:0006044	N-acetylglucosamine metabolic process	0.00298279285769	21	0.00314664227815	0.0362327196756	100.0	0.0	86.0	14.0	0.14	0.86	-0.0332499268179	-0.72	0.0314664227815	-10.56679593	0.28	-1.056679593
GO:0006046	N-acetylglucosamine catabolic process	-0.103821983946	10	0.00469571078072	0.0326941109321	100.0	0.0	100.0	0.0	0.0	1.0	-0.136516094878	-1.0	0.0469571078072	-29.072509201	0.0	-2.9072509201
GO:0006047	UDP-N-acetylglucosamine metabolic process	0.00743061856638	3	0.00820123604399	0.0532317701916	100.0	0.0	73.0	27.0	0.27	0.73	-0.0458011516252	-0.46	0.0820123604399	-5.58466447979	0.54	-0.558466447979
GO:0006066	cellular alcohol metabolic process	0.0126211694976	594	0.000512029879036	0.0018230430169	100.0	0.0	2.0	98.0	0.98	0.02	0.0107981264807	0.96	0.00512029879036	21.0888600896	0.04	2.10888600896
GO:0006067	ethanol metabolic process	0.112544641328	14	0.00271311964839	0.00712848370014	100.0	0.0	0.0	100.0	1.0	0.0	0.105416157628	1.0	0.0271311964839	38.8542236575	0.0	3.88542236575
GO:0006069	ethanol oxidation	0.112544641328	14	0.00271311964839	0.00712848370014	100.0	0.0	0.0	100.0	1.0	0.0	0.105416157628	1.0	0.0271311964839	38.8542236575	0.0	3.88542236575
GO:0006071	glycerol metabolic process	-0.0139253800484	30	0.00233352479068	-0.0294072344598	100.0	0.0	28.0	72.0	0.72	0.28	0.0154818544114	0.44	0.0233352479068	6.63453607746	0.56	0.663453607746
GO:0006072	glycerol-3-phosphate metabolic process	-0.0221218405796	18	0.00314204835466	-0.035001934923	100.0	0.0	32.0	68.0	0.68	0.32	0.0128800943434	0.36	0.0314204835466	4.09926674881	0.64	0.409926674881
GO:0006073	cellular glucan metabolic process	-0.0183505179607	50	0.00169601855939	-0.00300171254332	100.0	0.0	81.0	19.0	0.19	0.81	-0.0153488054174	-0.62	0.0169601855939	-9.04990416079	0.38	-0.904990416079
GO:0006081	cellular aldehyde metabolic process	-0.00860853435863	31	0.00219160395577	-0.0101599564419	100.0	0.0	44.0	56.0	0.56	0.44	0.0015514220833	0.12	0.0219160395577	0.707893449097	0.88	0.0707893449097
GO:0006082	organic acid metabolic process	-0.0085550449713	1081	0.000390690796177	-0.00760459261213	100.0	0.0	60.0	40.0	0.4	0.6	-0.000950452359173	-0.2	0.00390690796177	-2.43274827171	0.8	-0.243274827171
GO:0006083	acetate metabolic process	0.0811607493019	4	0.0072738429234	-0.00141250616647	100.0	0.0	13.0	87.0	0.87	0.13	0.0825732554684	0.74	0.072738429234	11.3520811953	0.26	1.13520811953
GO:0006084	acetyl-CoA metabolic process	-0.0811383528561	55	0.00172879306484	-0.0774859050682	100.0	0.0	61.0	39.0	0.39	0.61	-0.00365244778791	-0.22	0.0172879306484	-2.11271543263	0.78	-0.211271543263
GO:0006085	acetyl-CoA biosynthetic process	-0.0772585616774	4	0.00654964718641	-0.0893641280906	100.0	0.0	42.0	58.0	0.58	0.42	0.0121055664133	0.16	0.0654964718641	1.84827763523	0.84	0.184827763523
GO:0006090	pyruvate metabolic process	-0.0149897721518	25	0.00258341908325	-0.033344550085	100.0	0.0	26.0	74.0	0.74	0.26	0.0183547779332	0.48	0.0258341908325	7.10483949436	0.52	0.710483949436
GO:0006091	generation of precursor metabolites and energy	-0.0307133417916	353	0.000639108397792	-0.0182907363836	100.0	0.0	100.0	0.0	0.0	1.0	-0.012422605408	-1.0	0.00639108397792	-19.4373997445	0.0	-1.94373997445
GO:0006094	gluconeogenesis	-0.0149897721518	25	0.00258341908325	-0.033344550085	100.0	0.0	26.0	74.0	0.74	0.26	0.0183547779332	0.48	0.0258341908325	7.10483949436	0.52	0.710483949436
GO:0006096	glycolysis	-0.028416862774	60	0.0015245996299	-0.0139274364109	100.0	0.0	83.0	17.0	0.17	0.83	-0.0144894263632	-0.66	0.015245996299	-9.50375828446	0.34	-0.950375828446
GO:0006098	pentose-phosphate shunt	0.0173385891305	41	0.00204061439511	-0.0194000196493	100.0	0.0	5.0	95.0	0.95	0.05	0.0367386087799	0.9	0.0204061439511	18.0036997033	0.1	1.80036997033
GO:0006099	tricarboxylic acid cycle	-0.0804758749797	53	0.00177880895415	-0.076610805648	100.0	0.0	63.0	37.0	0.37	0.63	-0.00386506933168	-0.26	0.0177880895415	-2.17284117142	0.74	-0.217284117142
GO:0006101	citrate metabolic process	0.0109543001212	5	0.0050123190387	-0.0385156795053	100.0	0.0	18.0	82.0	0.82	0.18	0.0494699796265	0.64	0.050123190387	9.86967893396	0.36	0.986967893396
GO:0006102	isocitrate metabolic process	-0.00353418460314	4	0.00613190983207	-0.00145626599751	100.0	0.0	56.0	44.0	0.44	0.56	-0.00207791860564	-0.12	0.0613190983207	-0.338869726161	0.88	-0.0338869726161
GO:0006104	succinyl-CoA metabolic process	-0.0267991315688	4	0.00626174485373	-0.0748200252963	100.0	0.0	25.0	75.0	0.75	0.25	0.0480208937275	0.5	0.0626174485373	7.66893171939	0.5	0.766893171939
GO:0006105	succinate metabolic process	0.0685532507361	8	0.00428555327965	-0.0173561818471	100.0	0.0	2.0	98.0	0.98	0.02	0.0859094325832	0.96	0.0428555327965	20.04628737	0.04	2.004628737
GO:0006109	regulation of carbohydrate metabolic process	0.0199833453296	90	0.00117668354022	0.000716699197376	100.0	0.0	6.0	94.0	0.94	0.06	0.0192666461322	0.88	0.0117668354022	16.3736854248	0.12	1.63736854248
GO:0006110	regulation of glycolysis	0.0411429081401	39	0.00176244234077	0.011141724228	100.0	0.0	7.0	93.0	0.93	0.07	0.0300011839121	0.86	0.0176244234077	17.0225052009	0.14	1.70225052009
GO:0006111	regulation of gluconeogenesis	-0.00530158053012	32	0.00182104420825	-0.017878260175	100.0	0.0	28.0	72.0	0.72	0.28	0.0125766796449	0.44	0.0182104420825	6.90630111444	0.56	0.690630111444
GO:0006112	energy reserve metabolic process	-0.0233134649753	63	0.00139482823145	-0.00130743375097	100.0	0.0	97.0	3.0	0.03	0.97	-0.0220060312243	-0.94	0.0139482823145	-15.7768754088	0.06	-1.57768754088
GO:0006120	mitochondrial electron transport, NADH to ubiquinone	-0.00541477856009	25	0.00214847686802	-0.0178119069396	100.0	0.0	27.0	73.0	0.73	0.27	0.0123971283795	0.46	0.0214847686802	5.77019402166	0.54	0.577019402166
GO:0006122	mitochondrial electron transport, ubiquinol to cytochrome c	-0.038806452505	6	0.00459303794764	0.0166060319035	100.0	0.0	88.0	12.0	0.12	0.88	-0.0554124844085	-0.76	0.0459303794764	-12.0644516854	0.24	-1.20644516854
GO:0006123	mitochondrial electron transport, cytochrome c to oxygen	-0.0614253060642	14	0.00303447864567	-0.0816924714704	100.0	0.0	21.0	79.0	0.79	0.21	0.0202671654061	0.58	0.0303447864567	6.67896128879	0.42	0.667896128879
GO:0006139	nucleobase, nucleoside, nucleotide and nucleic acid metabolic process	0.00187372047093	7988	0.000138161202843	0.00313999836444	100.0	0.0	79.0	21.0	0.21	0.79	-0.0012662778935	-0.58	0.00138161202843	-9.16522053552	0.42	-0.916522053552
GO:0006140	regulation of nucleotide metabolic process	0.00481954329141	269	0.000684623285756	0.000608710251113	100.0	0.0	29.0	71.0	0.71	0.29	0.0042108330403	0.42	0.00684623285756	6.15058401885	0.58	0.615058401885
GO:0006144	purine base metabolic process	-0.0239753567791	42	0.00185886974537	-0.0202023495512	100.0	0.0	59.0	41.0	0.41	0.59	-0.00377300722791	-0.18	0.0185886974537	-2.02973190419	0.82	-0.202973190419
GO:0006152	purine nucleoside catabolic process	0.0936529913576	2	0.00826665425774	0.0734429377004	100.0	0.0	40.0	60.0	0.6	0.4	0.0202100536572	0.2	0.0826665425774	2.4447682251	0.8	0.24447682251
GO:0006163	purine nucleotide metabolic process	-0.0140569394452	114	0.0012351142355	-0.00901263816654	100.0	0.0	65.0	35.0	0.35	0.65	-0.00504430127867	-0.3	0.012351142355	-4.08407670619	0.7	-0.408407670619
GO:0006164	purine nucleotide biosynthetic process	-0.0258662920905	67	0.00183045877927	-0.0108420744389	100.0	0.0	82.0	18.0	0.18	0.82	-0.0150242176516	-0.64	0.0183045877927	-8.20789728876	0.36	-0.820789728876
GO:0006166	purine ribonucleoside salvage	-0.196418231326	5	0.00596164666671	-0.0837261295763	100.0	0.0	96.0	4.0	0.04	0.96	-0.11269210175	-0.92	0.0596164666671	-18.9028481642	0.08	-1.89028481642
GO:0006168	adenine salvage	-0.347122368809	2	0.00921944979627	-0.126662371656	100.0	0.0	100.0	0.0	0.0	1.0	-0.220459997154	-1.0	0.0921944979627	-23.9124895764	0.0	-2.39124895764
GO:0006171	cAMP biosynthetic process	-0.0534680883952	72	0.00158623538574	-0.0158945396688	100.0	0.0	99.0	1.0	0.01	0.99	-0.0375735487265	-0.98	0.0158623538574	-23.6872465867	0.02	-2.36872465867
GO:0006182	cGMP biosynthetic process	0.021189188533	22	0.00219617539586	-0.00977595771728	100.0	0.0	8.0	92.0	0.92	0.08	0.0309651462503	0.84	0.0219617539586	14.0995779793	0.16	1.40995779793
GO:0006183	GTP biosynthetic process	-0.018143004513	4	0.00582794812655	-0.0224126153458	100.0	0.0	41.0	59.0	0.59	0.41	0.00426961083283	0.18	0.0582794812655	0.73260961493	0.82	0.073260961493
GO:0006188	IMP biosynthetic process	-0.0467372501669	6	0.00584029209419	-0.0360905548562	100.0	0.0	54.0	46.0	0.46	0.54	-0.0106466953107	-0.08	0.0584029209419	-1.82297308747	0.92	-0.182297308747
GO:0006189	'de novo' IMP biosynthetic process	-0.0467372501669	6	0.00584029209419	-0.0360905548562	100.0	0.0	54.0	46.0	0.46	0.54	-0.0106466953107	-0.08	0.0584029209419	-1.82297308747	0.92	-0.182297308747
GO:0006195	purine nucleotide catabolic process	0.0191335558696	19	0.00284349529937	-0.00120313698313	100.0	0.0	23.0	77.0	0.77	0.23	0.0203366928527	0.54	0.0284349529937	7.15200508938	0.46	0.715200508938
GO:0006196	AMP catabolic process	-0.0469680055818	4	0.00651286869385	-0.0333626167106	100.0	0.0	56.0	44.0	0.44	0.56	-0.0136053888712	-0.12	0.0651286869385	-2.08900094732	0.88	-0.208900094732
GO:0006200	ATP catabolic process	0.107830590211	9	0.0038791188672	0.0207428066877	100.0	0.0	0.0	100.0	1.0	0.0	0.0870877835235	1.0	0.038791188672	22.4504034305	0.0	2.24504034305
GO:0006206	pyrimidine base metabolic process	-0.0124705524461	41	0.00200498595912	-0.0196722032297	100.0	0.0	39.0	61.0	0.61	0.39	0.00720165078357	0.22	0.0200498595912	3.59187093097	0.78	0.359187093097
GO:0006213	pyrimidine nucleoside metabolic process	-0.0702938491286	7	0.00491185537879	-0.0227120576119	100.0	0.0	85.0	15.0	0.15	0.85	-0.0475817915167	-0.7	0.0491185537879	-9.68713201984	0.3	-0.968713201984
GO:0006216	cytidine catabolic process	-0.20981210115	4	0.00530563473008	-0.085370735932	100.0	0.0	100.0	0.0	0.0	1.0	-0.124441365218	-1.0	0.0530563473008	-23.4545669932	0.0	-2.34545669932
GO:0006220	pyrimidine nucleotide metabolic process	0.0128588234293	27	0.00252655860054	-0.0104433351069	100.0	0.0	15.0	85.0	0.85	0.15	0.0233021585362	0.7	0.0252655860054	9.22288465077	0.3	0.922288465077
GO:0006221	pyrimidine nucleotide biosynthetic process	-0.0166156579166	12	0.00306149998128	-0.0241735585463	100.0	0.0	38.0	62.0	0.62	0.38	0.00755790062972	0.24	0.0306149998128	2.46869203852	0.76	0.246869203852
GO:0006228	UTP biosynthetic process	-0.018143004513	4	0.00582794812655	-0.0224126153458	100.0	0.0	41.0	59.0	0.59	0.41	0.00426961083283	0.18	0.0582794812655	0.73260961493	0.82	0.073260961493
GO:0006233	dTDP biosynthetic process	0.101375182702	1	0.0126686932268	-0.0286313920759	100.0	1.0	15.0	84.0	0.85	0.16	0.130006574777	0.68	0.126686932268	10.2620351168	0.32	1.02620351168
GO:0006235	dTTP biosynthetic process	0.101375182702	1	0.0126686932268	-0.0286313920759	100.0	1.0	15.0	84.0	0.85	0.16	0.130006574777	0.68	0.126686932268	10.2620351168	0.32	1.02620351168
GO:0006241	CTP biosynthetic process	-0.0264505786789	5	0.00560420651602	-0.0139966014324	100.0	0.0	57.0	43.0	0.43	0.57	-0.0124539772465	-0.14	0.0560420651602	-2.22225523113	0.86	-0.222225523113
GO:0006244	pyrimidine nucleotide catabolic process	0.0209671270279	14	0.00368010710052	0.00134106746821	100.0	0.0	25.0	75.0	0.75	0.25	0.0196260595597	0.5	0.0368010710052	5.33301314978	0.5	0.533301314978
GO:0006256	UDP catabolic process	0.0666371461884	3	0.00897302289061	0.0783207535356	100.0	0.0	53.0	47.0	0.47	0.53	-0.0116836073472	-0.06	0.0897302289061	-1.302081527	0.94	-0.1302081527
GO:0006259	DNA metabolic process	-0.00168798280205	898	0.000455795567932	0.00527061952018	100.0	0.0	94.0	6.0	0.06	0.94	-0.00695860232224	-0.88	0.00455795567932	-15.2669372232	0.12	-1.52669372232
GO:0006260	DNA replication	-0.00401022844413	356	0.000670524032617	0.0129808740274	100.0	0.0	100.0	0.0	0.0	1.0	-0.0169911024716	-1.0	0.00670524032617	-25.3400350249	0.0	-2.53400350249
GO:0006261	DNA-dependent DNA replication	0.0519319212256	18	0.00267277326365	0.0348015669211	100.0	0.0	30.0	70.0	0.7	0.3	0.0171303543045	0.4	0.0267277326365	6.40920595003	0.6	0.640920595003
GO:0006265	DNA topological change	-0.0483773390574	3	0.00740017571909	-0.0016215891462	100.0	0.0	79.0	21.0	0.21	0.79	-0.0467557499112	-0.58	0.0740017571909	-6.31819455186	0.42	-0.631819455186
GO:0006266	DNA ligation	0.0965185338529	10	0.00436926877217	-0.0158487312252	100.0	0.0	1.0	99.0	0.99	0.01	0.112367265078	0.98	0.0436926877217	25.7176362768	0.02	2.57176362768
GO:0006268	DNA unwinding during replication	0.0960479811935	17	0.0034148191428	-0.00128788380308	100.0	0.0	0.0	100.0	1.0	0.0	0.0973358649966	1.0	0.034148191428	28.5039590462	0.0	2.85039590462
GO:0006269	DNA replication, synthesis of RNA primer	-0.179876350952	1	0.016168880713	-0.0757077116649	100.0	2.0	72.0	26.0	0.28	0.74	-0.104168639287	-0.44	0.16168880713	-6.44253867266	0.56	-0.644253867266
GO:0006270	DNA replication initiation	0.0506987085204	10	0.00367769384734	0.0121389477723	100.0	0.0	12.0	88.0	0.88	0.12	0.0385597607481	0.76	0.0367769384734	10.4847663641	0.24	1.04847663641
GO:0006275	regulation of DNA replication	-0.0118622422072	149	0.000997493897582	-0.00935393304758	100.0	0.0	59.0	41.0	0.41	0.59	-0.00250830915967	-0.18	0.00997493897582	-2.51461103246	0.82	-0.251461103246
GO:0006278	RNA-dependent DNA replication	-0.0190246094565	37	0.00206268565656	0.0180216238549	100.0	0.0	96.0	4.0	0.04	0.96	-0.0370462333114	-0.92	0.0206268565656	-17.9601933981	0.08	-1.79601933981
GO:0006281	DNA repair	0.0117010360882	492	0.000606958961284	0.00870335037132	100.0	0.0	32.0	68.0	0.68	0.32	0.00299768571683	0.36	0.00606958961284	4.93886062822	0.64	0.493886062822
GO:0006282	regulation of DNA repair	0.039755032606	33	0.00221032143718	0.0454828160516	100.0	0.0	63.0	37.0	0.37	0.63	-0.00572778344564	-0.26	0.0221032143718	-2.59138030754	0.74	-0.259138030754
GO:0006283	transcription-coupled nucleotide-excision repair	1.49750582305e-13	1	0.0163972943055	0.0676288085085	100.0	7.0	59.0	34.0	0.41	0.66	-0.0676288085084	-0.18	0.163972943055	-4.12438828311	0.82	-0.412438828311
GO:0006284	base-excision repair	0.0267155259388	28	0.00289433225797	0.00694969624173	100.0	0.0	23.0	77.0	0.77	0.23	0.0197658296971	0.54	0.0289433225797	6.82915019263	0.46	0.682915019263
GO:0006285	base-excision repair, AP site formation	-0.0142276809411	16	0.00334178426716	-0.0110005861328	100.0	0.0	51.0	49.0	0.49	0.51	-0.00322709480836	-0.02	0.0334178426716	-0.965680172736	0.98	-0.0965680172736
GO:0006288	base-excision repair, DNA ligation	0.1586167651	7	0.00490143882944	-0.0219460778305	100.0	0.0	0.0	100.0	1.0	0.0	0.180562842931	1.0	0.0490143882944	36.8387425027	0.0	3.68387425027
GO:0006289	nucleotide-excision repair	-0.000868719570956	29	0.00265261097843	0.0138584854475	100.0	0.0	68.0	32.0	0.32	0.68	-0.0147272050185	-0.36	0.0265261097843	-5.55196564375	0.64	-0.555196564375
GO:0006297	nucleotide-excision repair, DNA gap filling	0.0196053758736	27	0.00229319188489	0.0171119743443	100.0	0.0	48.0	52.0	0.52	0.48	0.00249340152926	0.04	0.0229319188489	1.0873061019	0.96	0.10873061019
GO:0006298	mismatch repair	0.0206019043282	25	0.00266595312465	0.000222809761574	100.0	0.0	24.0	76.0	0.76	0.24	0.0203790945666	0.52	0.0266595312465	7.64420588576	0.48	0.764420588576
GO:0006301	postreplication repair	0.0139171367818	25	0.00230686329684	0.0266701479251	100.0	0.0	73.0	27.0	0.27	0.73	-0.0127530111434	-0.46	0.0230686329684	-5.52829080111	0.54	-0.552829080111
GO:0006302	double-strand break repair	0.0237728745236	37	0.0020103223701	0.00295782693046	100.0	0.0	16.0	84.0	0.84	0.16	0.0208150475931	0.68	0.020103223701	10.3540844507	0.32	1.03540844507
GO:0006303	double-strand break repair via nonhomologous end joining	0.0326147714145	6	0.00465579819727	0.0152999691243	100.0	0.0	34.0	66.0	0.66	0.34	0.0173148022901	0.32	0.0465579819727	3.71897611462	0.68	0.371897611462
GO:0006304	DNA modification	-0.0739372978628	76	0.00181618067465	-0.0389909020529	100.0	0.0	98.0	2.0	0.02	0.98	-0.0349463958099	-0.96	0.0181618067465	-19.2416956626	0.04	-1.92416956626
GO:0006305	DNA alkylation	-0.0898598623752	60	0.00195546255092	-0.0464549862983	100.0	0.0	100.0	0.0	0.0	1.0	-0.0434048760769	-1.0	0.0195546255092	-22.1967309251	0.0	-2.21967309251
GO:0006306	DNA methylation	-0.0898598623752	60	0.00195546255092	-0.0464549862983	100.0	0.0	100.0	0.0	0.0	1.0	-0.0434048760769	-1.0	0.0195546255092	-22.1967309251	0.0	-2.21967309251
GO:0006308	DNA catabolic process	0.0118968324682	72	0.00128158375058	0.00123060256023	100.0	0.0	17.0	83.0	0.83	0.17	0.010666229908	0.66	0.0128158375058	8.32269440306	0.34	0.832269440306
GO:0006309	DNA fragmentation during apoptosis	0.00549477406149	29	0.00190391456163	0.000256463958451	100.0	0.0	38.0	62.0	0.62	0.38	0.00523831010304	0.24	0.0190391456163	2.7513367504	0.76	0.27513367504
GO:0006310	DNA recombination	0.00187092297841	181	0.00120203170282	0.000179433833727	100.0	0.0	41.0	59.0	0.59	0.41	0.00169148914469	0.18	0.0120203170282	1.40719179096	0.82	0.140719179096
GO:0006312	mitotic recombination	-0.125250713711	6	0.00497752936795	-0.0241804498644	100.0	0.0	99.0	1.0	0.01	0.99	-0.101070263847	-0.98	0.0497752936795	-20.3053073876	0.02	-2.03053073876
GO:0006313	transposition, DNA-mediated	0.0799777583549	2	0.00947906859447	0.0572897854837	100.0	0.0	39.0	61.0	0.61	0.39	0.0226879728711	0.22	0.0947906859447	2.39348124186	0.78	0.239348124186
GO:0006323	DNA packaging	-0.0139892781015	42	0.00194410142929	0.00174561720236	100.0	0.0	79.0	21.0	0.21	0.79	-0.0157348953038	-0.58	0.0194410142929	-8.09365965518	0.42	-0.809365965518
GO:0006325	establishment or maintenance of chromatin architecture	-0.00374226643903	769	0.000491766751449	0.00281207574224	100.0	0.0	90.0	10.0	0.1	0.9	-0.00655434218126	-0.8	0.00491766751449	-13.3281523445	0.2	-1.33281523445
GO:0006333	chromatin assembly or disassembly	0.0101735394879	124	0.00117604571337	0.00347015347252	100.0	0.0	24.0	76.0	0.76	0.24	0.00670338601539	0.52	0.0117604571337	5.69993660892	0.48	0.569993660892
GO:0006334	nucleosome assembly	-0.0405675252618	109	0.00137815842382	-0.0282640985023	100.0	0.0	83.0	17.0	0.17	0.83	-0.0123034267594	-0.66	0.0137815842382	-8.92744008732	0.34	-0.892744008732
GO:0006337	nucleosome disassembly	-0.027632980723	13	0.00362498023776	0.00399181779925	100.0	0.0	80.0	20.0	0.2	0.8	-0.0316247985222	-0.6	0.0362498023776	-8.72412991188	0.4	-0.872412991188
GO:0006338	chromatin remodeling	-0.0107619234525	97	0.00139140678757	0.0225754845798	100.0	0.0	99.0	1.0	0.01	0.99	-0.0333374080323	-0.98	0.0139140678757	-23.9594979196	0.02	-2.39594979196
GO:0006342	chromatin silencing	-0.0511091718336	38	0.00238333604998	-0.00068433238262	100.0	0.0	98.0	2.0	0.02	0.98	-0.0504248394509	-0.96	0.0238333604998	-21.157251178	0.04	-2.1157251178
GO:0006345	loss of chromatin silencing	0.068735334489	4	0.00708946907485	0.0155370252057	100.0	0.0	17.0	83.0	0.83	0.17	0.0531983092833	0.66	0.0708946907485	7.50384954383	0.34	0.750384954383
GO:0006349	genetic imprinting	0.0560561171423	1	0.01068466507	0.0602192940274	100.0	1.0	44.0	55.0	0.56	0.45	-0.00416317688512	-0.1	0.1068466507	-0.389640373175	0.9	-0.0389640373175
GO:0006350	transcription	0.00511951448482	5696	0.000172149466464	0.00495388073882	100.0	0.0	47.0	53.0	0.53	0.47	0.000165633746001	0.06	0.00172149466464	0.962150794905	0.94	0.0962150794905
GO:0006351	transcription, DNA-dependent	-0.000992504564058	804	0.000410373094221	-0.00254556840147	100.0	0.0	36.0	64.0	0.64	0.36	0.00155306383741	0.28	0.00410373094221	3.78451672218	0.72	0.378451672218
GO:0006352	transcription initiation	0.027114649525	147	0.00103480620574	0.0076478661239	100.0	0.0	3.0	97.0	0.97	0.03	0.0194667834011	0.94	0.0103480620574	18.8120087541	0.06	1.88120087541
GO:0006353	transcription termination	0.082640937408	10	0.00468363313385	0.063908311329	100.0	0.0	37.0	63.0	0.63	0.37	0.018732626079	0.26	0.0468363313385	3.99959295351	0.74	0.399959295351
GO:0006354	RNA elongation	0.0146583978184	67	0.00162092689526	-0.00305378738048	100.0	0.0	17.0	83.0	0.83	0.17	0.0177121851989	0.66	0.0162092689526	10.927195576	0.34	1.0927195576
GO:0006355	regulation of transcription, DNA-dependent	0.00838141179315	6208	0.000161928078244	0.00647168798232	100.0	0.0	14.0	86.0	0.86	0.14	0.00190972381083	0.72	0.00161928078244	11.7936545134	0.28	1.17936545134
GO:0006356	regulation of transcription from RNA polymerase I promoter	0.057613832555	10	0.00406521968405	0.00711678512484	100.0	0.0	12.0	88.0	0.88	0.12	0.0504970474302	0.76	0.0406521968405	12.4217265867	0.24	1.24217265867
GO:0006357	regulation of transcription from RNA polymerase II promoter	0.0075517544671	1277	0.000344063960383	0.00327084037562	100.0	0.0	8.0	92.0	0.92	0.08	0.00428091409147	0.84	0.00344063960383	12.442204312	0.16	1.2442204312
GO:0006358	regulation of transcription from RNA polymerase II promoter, global	-0.0901330285184	15	0.00361927791268	-0.00522003221591	100.0	0.0	99.0	1.0	0.01	0.99	-0.0849129963025	-0.98	0.0361927791268	-23.4613086785	0.02	-2.34613086785
GO:0006359	regulation of transcription from RNA polymerase III promoter	-0.155803222679	1	0.0142729429947	0.04518084992	100.0	0.0	95.0	5.0	0.05	0.95	-0.200984072599	-0.9	0.142729429947	-14.0814737839	0.1	-1.40814737839
GO:0006360	transcription from RNA polymerase I promoter	-0.175866054447	4	0.00629558870143	-0.0598442453506	100.0	0.0	99.0	1.0	0.01	0.99	-0.116021809096	-0.98	0.0629558870143	-18.4290643176	0.02	-1.84290643176
GO:0006361	transcription initiation from RNA polymerase I promoter	0.082640937408	10	0.00468363313385	0.063908311329	100.0	0.0	37.0	63.0	0.63	0.37	0.018732626079	0.26	0.0468363313385	3.99959295351	0.74	0.399959295351
GO:0006364	rRNA processing	-0.0343489879949	75	0.00130959034989	-0.0153649418153	100.0	0.0	93.0	7.0	0.07	0.93	-0.0189840461795	-0.86	0.0130959034989	-14.4961714029	0.14	-1.44961714029
GO:0006366	transcription from RNA polymerase II promoter	0.00565589431177	632	0.00047469593772	0.00296536504941	100.0	0.0	32.0	68.0	0.68	0.32	0.00269052926235	0.36	0.0047469593772	5.66790033064	0.64	0.566790033064
GO:0006367	transcription initiation from RNA polymerase II promoter	0.0210351068783	118	0.00113781340667	0.00343693986328	100.0	0.0	7.0	93.0	0.93	0.07	0.017598167015	0.86	0.0113781340667	15.4666546482	0.14	1.54666546482
GO:0006368	RNA elongation from RNA polymerase II promoter	0.0250844149451	54	0.00168939046721	-0.000233679573204	100.0	0.0	3.0	97.0	0.97	0.03	0.0253180945183	0.94	0.0168939046721	14.9865262115	0.06	1.49865262115
GO:0006370	mRNA capping	0.00684218927704	16	0.00325720778288	-0.0161867764843	100.0	0.0	20.0	80.0	0.8	0.2	0.0230289657613	0.6	0.0325720778288	7.07015557387	0.4	0.707015557387
GO:0006376	mRNA splice site selection	-0.0725828856759	37	0.00204405226122	-0.0293707061612	100.0	0.0	100.0	0.0	0.0	1.0	-0.0432121795147	-1.0	0.0204405226122	-21.1404474996	0.0	-2.11404474996
GO:0006378	mRNA polyadenylation	-0.0721954625667	15	0.00381421264754	0.00384385715012	100.0	0.0	98.0	2.0	0.02	0.98	-0.0760393197168	-0.96	0.0381421264754	-19.9357840644	0.04	-1.99357840644
GO:0006379	mRNA cleavage	-0.0536540193654	13	0.00403281353054	0.013706237164	100.0	0.0	96.0	4.0	0.04	0.96	-0.0673602565294	-0.92	0.0403281353054	-16.703042682	0.08	-1.6703042682
GO:0006383	transcription from RNA polymerase III promoter	0.00679812181146	34	0.00234450199884	-0.0262276623352	100.0	0.0	6.0	94.0	0.94	0.06	0.0330257841467	0.88	0.0234450199884	14.0864815483	0.12	1.40864815483
GO:0006384	transcription initiation from RNA polymerase III promoter	-0.0650928819093	3	0.00862493567618	-0.00494682594042	100.0	0.0	76.0	24.0	0.24	0.76	-0.0601460559689	-0.52	0.0862493567618	-6.97350777177	0.48	-0.697350777177
GO:0006396	RNA processing	-0.00992823415641	938	0.000421989233367	-0.00512459220186	100.0	0.0	88.0	12.0	0.12	0.88	-0.00480364195455	-0.76	0.00421989233367	-11.3833282338	0.24	-1.13833282338
GO:0006397	mRNA processing	-0.0196430125857	625	0.000529792868921	-0.00508769607274	100.0	0.0	99.0	1.0	0.01	0.99	-0.014555316513	-0.98	0.00529792868921	-27.4735983944	0.02	-2.74735983944
GO:0006398	histone mRNA 3'-end processing	0.0943408489989	1	0.00886502343586	0.00094426525927	100.0	0.0	15.0	85.0	0.85	0.15	0.0933965837396	0.7	0.0886502343586	10.5354017861	0.3	1.05354017861
GO:0006399	tRNA metabolic process	0.00776900958297	144	0.00101508060528	-0.0107662362461	100.0	0.0	4.0	96.0	0.96	0.04	0.018535245829	0.92	0.0101508060528	18.2598758489	0.08	1.82598758489
GO:0006400	tRNA modification	-0.0683612367548	12	0.00273647806938	-0.00969497363965	100.0	0.0	98.0	2.0	0.02	0.98	-0.0586662631151	-0.96	0.0273647806938	-21.4386015995	0.04	-2.14386015995
GO:0006401	RNA catabolic process	-0.00246888670999	168	0.000972627095164	-0.0143399079352	100.0	0.0	13.0	87.0	0.87	0.13	0.0118710212252	0.74	0.00972627095164	12.205110555	0.26	1.2205110555
GO:0006402	mRNA catabolic process	0.0140865464037	128	0.00122072114566	-0.00620614815655	100.0	0.0	4.0	96.0	0.96	0.04	0.0202926945602	0.92	0.0122072114566	16.6235299785	0.08	1.66235299785
GO:0006403	RNA localization	0.149014728286	6	0.00534466421045	0.0546720209939	100.0	0.0	4.0	96.0	0.96	0.04	0.0943427072924	0.92	0.0534466421045	17.6517557657	0.08	1.76517557657
GO:0006405	RNA export from nucleus	-0.0201886120158	76	0.00135793672417	-0.0083647521714	100.0	0.0	82.0	18.0	0.18	0.82	-0.0118238598444	-0.64	0.0135793672417	-8.70722444868	0.36	-0.870722444868
GO:0006406	mRNA export from nucleus	0.00739577284705	58	0.00155864670486	0.00457524325662	100.0	0.0	39.0	61.0	0.61	0.39	0.00282052959043	0.22	0.0155864670486	1.8096016125	0.78	0.18096016125
GO:0006407	rRNA export from nucleus	-0.0223826130624	6	0.00543933749384	-0.0523731683801	100.0	0.0	28.0	72.0	0.72	0.28	0.0299905553177	0.44	0.0543933749384	5.51364120202	0.56	0.551364120202
GO:0006408	snRNA export from nucleus	-0.0745935413622	4	0.00732922735871	-0.0636708874491	100.0	0.0	56.0	44.0	0.44	0.56	-0.0109226539132	-0.12	0.0732922735871	-1.49028722655	0.88	-0.149028722655
GO:0006410	transcription, RNA-dependent	0.0062716708577	9	0.00342757760232	-0.00590059034115	100.0	0.0	32.0	68.0	0.68	0.32	0.0121722611988	0.36	0.0342757760232	3.55127224271	0.64	0.355127224271
GO:0006412	translation	-0.00814698394468	404	0.000672017097564	-0.00699187842737	100.0	0.0	58.0	42.0	0.42	0.58	-0.00115510551731	-0.16	0.00672017097564	-1.71886328711	0.84	-0.171886328711
GO:0006413	translational initiation	0.020833660085	65	0.00161554463437	-0.00136655373689	100.0	0.0	8.0	92.0	0.92	0.08	0.0222002138218	0.84	0.0161554463437	13.7416282717	0.16	1.37416282717
GO:0006414	translational elongation	-0.024265305022	114	0.00109960056276	-0.0214052231961	100.0	0.0	58.0	42.0	0.42	0.58	-0.00286008182591	-0.16	0.0109960056276	-2.60101888155	0.84	-0.260101888155
GO:0006415	translational termination	0.0869174735396	2	0.00829787399596	0.013689401646	100.0	0.0	18.0	82.0	0.82	0.18	0.0732280718936	0.64	0.0829787399596	8.82491972392	0.36	0.882491972392
GO:0006417	regulation of translation	-0.00346932787456	284	0.000781276668218	0.00183860602901	100.0	0.0	77.0	23.0	0.23	0.77	-0.00530793390356	-0.54	0.00781276668218	-6.79392348381	0.46	-0.679392348381
GO:0006418	tRNA aminoacylation for protein translation	0.00311354251734	86	0.0014319565443	-0.0162273218444	100.0	0.0	11.0	89.0	0.89	0.11	0.0193408643618	0.78	0.014319565443	13.5066000702	0.22	1.35066000702
GO:0006419	alanyl-tRNA aminoacylation	0.0776077338689	4	0.00674439643249	0.0369415375337	100.0	0.0	28.0	72.0	0.72	0.28	0.0406661963352	0.44	0.0674439643249	6.02962722346	0.56	0.602962722346
GO:0006420	arginyl-tRNA aminoacylation	0.160674068764	2	0.00865296852467	-0.00345126305173	100.0	0.0	4.0	96.0	0.96	0.04	0.164125331815	0.92	0.0865296852467	18.9675174881	0.08	1.89675174881
GO:0006422	aspartyl-tRNA aminoacylation	-0.0281702445237	7	0.00489761901496	-0.0303745087539	100.0	0.0	51.0	49.0	0.49	0.51	0.00220426423018	0.02	0.0489761901496	0.450068538089	0.98	0.0450068538089
GO:0006428	isoleucyl-tRNA aminoacylation	-0.0995078251593	1	0.0142719129064	-0.107051014624	100.0	1.0	55.0	44.0	0.45	0.56	0.00754318946469	0.1	0.142719129064	0.528533877285	0.9	0.0528533877285
GO:0006429	leucyl-tRNA aminoacylation	-0.137115053687	8	0.00495071394295	-0.100707252677	100.0	0.0	77.0	23.0	0.23	0.77	-0.03640780101	-0.54	0.0495071394295	-7.35405063382	0.46	-0.735405063382
GO:0006431	methionyl-tRNA aminoacylation	0.297768157318	1	0.0168600491594	0.046194912587	100.0	0.0	8.0	92.0	0.92	0.08	0.251573244731	0.84	0.168600491594	14.9212640101	0.16	1.49212640101
GO:0006432	phenylalanyl-tRNA aminoacylation	0.187209980619	3	0.00715681976486	0.0193064799673	100.0	0.0	1.0	99.0	0.99	0.01	0.167903500652	0.98	0.0715681976486	23.460630024	0.02	2.3460630024
GO:0006434	seryl-tRNA aminoacylation	0.024634046979	5	0.00494182042495	0.0925269120311	100.0	0.0	94.0	6.0	0.06	0.94	-0.0678928650521	-0.88	0.0494182042495	-13.7384322403	0.12	-1.37384322403
GO:0006436	tryptophanyl-tRNA aminoacylation	0.113035534915	6	0.00412778247255	0.000390772962619	100.0	0.0	0.0	100.0	1.0	0.0	0.112644761953	1.0	0.0412778247255	27.2894133113	0.0	2.72894133113
GO:0006438	valyl-tRNA aminoacylation	-0.0365104738571	4	0.00677233376318	0.00406625008206	100.0	0.0	72.0	28.0	0.28	0.72	-0.0405767239392	-0.44	0.0677233376318	-5.99154225974	0.56	-0.599154225974
GO:0006446	regulation of translational initiation	0.0178536386648	72	0.00176273110247	0.00346856444482	100.0	0.0	19.0	81.0	0.81	0.19	0.01438507422	0.62	0.0176273110247	8.16067419461	0.38	0.816067419461
GO:0006447	regulation of translational initiation by iron	-0.00708752447337	3	0.0121006603017	-0.0586889594195	100.0	0.0	32.0	68.0	0.68	0.32	0.0516014349461	0.36	0.121006603017	4.26434869334	0.64	0.426434869334
GO:0006448	regulation of translational elongation	-0.0745138781286	2	0.00748584467556	0.00350755498549	100.0	0.0	87.0	13.0	0.13	0.87	-0.0780214331141	-0.74	0.0748584467556	-10.4225289858	0.26	-1.04225289858
GO:0006449	regulation of translational termination	0.0654739727063	10	0.00378240062569	0.0407720872333	100.0	0.0	28.0	72.0	0.72	0.28	0.024701885473	0.44	0.0378240062569	6.53074275242	0.56	0.653074275242
GO:0006451	translational readthrough	-0.0470307846219	34	0.00189501059704	-0.0287470707542	100.0	0.0	81.0	19.0	0.19	0.81	-0.0182837138678	-0.62	0.0189501059704	-9.64834386487	0.38	-0.964834386487
GO:0006457	protein folding	0.0057820392858	282	0.00075855140637	0.0126736104348	100.0	0.0	81.0	19.0	0.19	0.81	-0.00689157114905	-0.62	0.0075855140637	-9.08517351781	0.38	-0.908517351781
GO:0006458	'de novo' protein folding	0.0523060100897	34	0.00206994790999	0.0436335754993	100.0	0.0	34.0	66.0	0.66	0.34	0.00867243459046	0.32	0.0206994790999	4.18968735813	0.68	0.418968735813
GO:0006461	protein complex assembly	0.016238601259	957	0.000357320348082	0.011451230499	100.0	0.0	9.0	91.0	0.91	0.09	0.00478737075992	0.82	0.00357320348082	13.3979796718	0.18	1.33979796718
GO:0006464	protein modification process	0.00466504875874	3591	0.000178363673451	0.00424848379993	100.0	0.0	43.0	57.0	0.57	0.43	0.00041656495881	0.14	0.00178363673451	2.33548093483	0.86	0.233548093483
GO:0006465	signal peptide processing	0.0116646732129	4	0.00668282031327	0.011038937157	100.0	0.0	53.0	47.0	0.47	0.53	0.000625736055881	0.06	0.0668282031327	0.0936335299392	0.94	0.00936335299392
GO:0006467	protein thiol-disulfide exchange	0.102274601755	2	0.0106560991843	0.065871592391	100.0	0.0	43.0	57.0	0.57	0.43	0.0364030093643	0.14	0.106560991843	3.41616652912	0.86	0.341616652912
GO:0006468	protein amino acid phosphorylation	0.00391006066083	1708	0.000276406162171	0.00508625230815	100.0	0.0	67.0	33.0	0.33	0.67	-0.00117619164731	-0.34	0.00276406162171	-4.25530182857	0.66	-0.425530182857
GO:0006469	negative regulation of protein kinase activity	0.00469618826969	139	0.00103561648632	-0.00568086409164	100.0	0.0	14.0	86.0	0.86	0.14	0.0103770523613	0.72	0.0103561648632	10.0201691441	0.28	1.00201691441
GO:0006470	protein amino acid dephosphorylation	0.000425213812309	363	0.000675212737001	-0.00369748888604	100.0	0.0	29.0	71.0	0.71	0.29	0.00412270269835	0.42	0.00675212737001	6.10578336638	0.58	0.610578336638
GO:0006471	protein amino acid ADP-ribosylation	-0.0237103292716	52	0.00190272093762	0.00849813682994	100.0	0.0	94.0	6.0	0.06	0.94	-0.0322084661016	-0.88	0.0190272093762	-16.9275827394	0.12	-1.69275827394
GO:0006473	protein amino acid acetylation	0.0256247759627	42	0.00202792598652	0.0106919663278	100.0	0.0	20.0	80.0	0.8	0.2	0.0149328096349	0.6	0.0202792598652	7.36358710041	0.4	0.736358710041
GO:0006474	N-terminal protein amino acid acetylation	0.0119630637706	16	0.00303450189288	0.00687058308375	100.0	0.0	46.0	54.0	0.54	0.46	0.00509248068682	0.08	0.0303450189288	1.67819328067	0.92	0.167819328067
GO:0006476	protein amino acid deacetylation	0.00523597106092	63	0.00175999022313	0.0082412446307	100.0	0.0	52.0	48.0	0.48	0.52	-0.00300527356978	-0.04	0.0175999022313	-1.70755128653	0.96	-0.170755128653
GO:0006477	protein amino acid sulfation	0.0256637848432	6	0.00512163765627	0.0242384581543	100.0	0.0	46.0	54.0	0.54	0.46	0.00142532668891	0.08	0.0512163765627	0.27829510492	0.92	0.027829510492
GO:0006479	protein amino acid methylation	-0.0431571014255	63	0.00155946752994	-0.0341970798694	100.0	0.0	70.0	30.0	0.3	0.7	-0.00896002155607	-0.4	0.0155946752994	-5.74556467772	0.6	-0.574556467772
GO:0006482	protein amino acid demethylation	0.0597891578544	16	0.00275000743068	0.045502049703	100.0	0.0	33.0	67.0	0.67	0.33	0.0142871081514	0.34	0.0275000743068	5.19529801701	0.66	0.519529801701
GO:0006486	protein amino acid glycosylation	0.0209536477257	286	0.000735668184353	-0.00268783852902	100.0	0.0	0.0	100.0	1.0	0.0	0.0236414862547	1.0	0.00735668184353	32.136072699	0.0	3.2136072699
GO:0006487	protein amino acid N-linked glycosylation	0.0143026924966	120	0.00120779041633	-0.00178878138147	100.0	0.0	8.0	92.0	0.92	0.08	0.0160914738781	0.84	0.0120779041633	13.3230680262	0.16	1.33230680262
GO:0006488	dolichol-linked oligosaccharide biosynthetic process	0.0142258240914	4	0.00556554932394	0.00331786528946	100.0	0.0	38.0	62.0	0.62	0.38	0.0109079588019	0.24	0.0556554932394	1.95990695024	0.76	0.195990695024
GO:0006491	N-glycan processing	0.0243888947553	58	0.00195938622829	-0.0025052273814	100.0	0.0	9.0	91.0	0.91	0.09	0.0268941221367	0.82	0.0195938622829	13.7257891009	0.18	1.37257891009
GO:0006493	protein amino acid O-linked glycosylation	0.0144112569269	90	0.00131370981167	-0.0132661090482	100.0	0.0	2.0	98.0	0.98	0.02	0.0276773659751	0.96	0.0131370981167	21.0680971774	0.04	2.10680971774
GO:0006494	protein amino acid terminal glycosylation	-0.00452547630551	35	0.00217863575081	0.00499681371756	100.0	0.0	66.0	34.0	0.34	0.66	-0.00952229002307	-0.32	0.0217863575081	-4.37075817723	0.68	-0.437075817723
GO:0006496	protein amino acid terminal N-glycosylation	-0.00452547630551	35	0.00217863575081	0.00499681371756	100.0	0.0	66.0	34.0	0.34	0.66	-0.00952229002307	-0.32	0.0217863575081	-4.37075817723	0.68	-0.437075817723
GO:0006497	protein amino acid lipidation	0.00374507423621	66	0.00152171853625	-0.0011393004565	100.0	0.0	31.0	69.0	0.69	0.31	0.00488437469271	0.38	0.0152171853625	3.20977537985	0.62	0.320977537985
GO:0006498	N-terminal protein lipidation	0.0579649111502	15	0.00329302150783	0.0247206828573	100.0	0.0	18.0	82.0	0.82	0.18	0.0332442282928	0.64	0.0329302150783	10.0953571709	0.36	1.00953571709
GO:0006499	N-terminal protein myristoylation	-0.033511987685	6	0.0047071047653	-0.0151249324508	100.0	0.0	66.0	34.0	0.34	0.66	-0.0183870552342	-0.32	0.047071047653	-3.90623454351	0.68	-0.390623454351
GO:0006500	N-terminal protein palmitoylation	0.118949510374	9	0.00399840488148	0.0512844263961	100.0	0.0	2.0	98.0	0.98	0.02	0.0676650839775	0.96	0.0399840488148	16.9230195499	0.04	1.69230195499
GO:0006505	GPI anchor metabolic process	-0.0056163338722	29	0.00210433477858	-0.025381651119	100.0	0.0	18.0	82.0	0.82	0.18	0.0197653172468	0.64	0.0210433477858	9.39266767249	0.36	0.939266767249
GO:0006506	GPI anchor biosynthetic process	-0.0227845180189	14	0.00288991363922	-0.0256853221972	100.0	0.0	46.0	54.0	0.54	0.46	0.00290080417828	0.08	0.0288991363922	1.00376846523	0.92	0.100376846523
GO:0006508	proteolysis	0.00144287137679	1408	0.000372737436236	0.00427176230779	100.0	0.0	75.0	25.0	0.25	0.75	-0.002828890931	-0.5	0.00372737436236	-7.58950042573	0.5	-0.758950042573
GO:0006509	membrane protein ectodomain proteolysis	0.0117904625338	54	0.00168073511934	0.0288777230908	100.0	0.0	87.0	13.0	0.13	0.87	-0.017087260557	-0.74	0.0168073511934	-10.1665398434	0.26	-1.01665398434
GO:0006510	ATP-dependent proteolysis	0.0688257941071	2	0.00865079509656	-0.0100914302763	100.0	0.0	13.0	87.0	0.87	0.13	0.0789172243834	0.74	0.0865079509656	9.12254000962	0.26	0.912254000962
GO:0006511	ubiquitin-dependent protein catabolic process	0.00351100179226	431	0.000635473924881	0.00496571727141	100.0	0.0	60.0	40.0	0.4	0.6	-0.00145471547915	-0.2	0.00635473924881	-2.28918201391	0.8	-0.228918201391
GO:0006515	misfolded or incompletely synthesized protein catabolic process	0.0386571818345	27	0.00248666623636	0.0211419736827	100.0	0.0	30.0	70.0	0.7	0.3	0.0175152081518	0.4	0.0248666623636	7.04365060969	0.6	0.704365060969
GO:0006516	glycoprotein catabolic process	0.0353809588022	33	0.00247326228937	0.0116442333805	100.0	0.0	14.0	86.0	0.86	0.14	0.0237367254217	0.72	0.0247326228937	9.59733446939	0.28	0.959733446939
GO:0006518	peptide metabolic process	0.0132801071835	64	0.00139630568769	0.0282969452577	100.0	0.0	85.0	15.0	0.15	0.85	-0.0150168380742	-0.7	0.0139630568769	-10.7546923332	0.3	-1.07546923332
GO:0006519	cellular amino acid and derivative metabolic process	-0.0134730507503	741	0.000489990023866	-0.01104992155	100.0	0.0	70.0	30.0	0.3	0.7	-0.00242312920024	-0.4	0.00489990023866	-4.94526231601	0.6	-0.494526231601
GO:0006520	amino acid metabolic process	-0.0110630710362	621	0.000544410153041	-0.0109921741296	100.0	0.0	51.0	49.0	0.49	0.51	-7.08969065527e-05	-0.02	0.00544410153041	-0.130227010199	0.98	-0.0130227010199
GO:0006521	regulation of amino acid metabolic process	0.0850943601406	4	0.00583489401509	0.0163748218699	100.0	0.0	10.0	90.0	0.9	0.1	0.0687195382708	0.8	0.0583489401509	11.777341301	0.2	1.1777341301
GO:0006525	arginine metabolic process	0.0144997489814	25	0.00280198603381	0.0301611790526	100.0	0.0	71.0	29.0	0.29	0.71	-0.0156614300712	-0.42	0.0280198603381	-5.58940333114	0.58	-0.558940333114
GO:0006526	arginine biosynthetic process	-0.0570438092001	11	0.00434047609204	-0.0121305577628	100.0	0.0	87.0	13.0	0.13	0.87	-0.0449132514372	-0.74	0.0434047609204	-10.3475403354	0.26	-1.03475403354
GO:0006527	arginine catabolic process	0.0919706811437	12	0.00402814735242	0.0831922321455	100.0	0.0	44.0	56.0	0.56	0.44	0.00877844899816	0.12	0.0402814735242	2.1792770299	0.88	0.21792770299
GO:0006531	aspartate metabolic process	-0.0610917239373	4	0.00663716503388	-0.0510470318077	100.0	0.0	55.0	45.0	0.45	0.55	-0.0100446921295	-0.1	0.0663716503388	-1.51340098947	0.9	-0.151340098947
GO:0006533	aspartate catabolic process	-0.0610917239373	4	0.00663716503388	-0.0510470318077	100.0	0.0	55.0	45.0	0.45	0.55	-0.0100446921295	-0.1	0.0663716503388	-1.51340098947	0.9	-0.151340098947
GO:0006534	cysteine metabolic process	-0.00422989964245	11	0.00441710945491	-0.01657168206	100.0	0.0	33.0	67.0	0.67	0.33	0.0123417824176	0.34	0.0441710945491	2.79408571228	0.66	0.279408571228
GO:0006535	cysteine biosynthetic process from serine	-0.0206030125722	2	0.00802246224898	-0.0511335397916	100.0	0.0	33.0	67.0	0.67	0.33	0.0305305272194	0.34	0.0802246224898	3.80563052488	0.66	0.380563052488
GO:0006536	glutamate metabolic process	-0.00721799069295	33	0.00213059876425	-0.00673503767045	100.0	0.0	49.0	51.0	0.51	0.49	-0.000482953022497	-0.02	0.0213059876425	-0.226674787671	0.98	-0.0226674787671
GO:0006537	glutamate biosynthetic process	-0.064479964108	5	0.00571744732107	-0.0107409076029	100.0	0.0	86.0	14.0	0.14	0.86	-0.053739056505	-0.72	0.0571744732107	-9.39913452407	0.28	-0.939913452407
GO:0006538	glutamate catabolic process	0.0319690012402	7	0.00431771760062	-0.0227204094028	100.0	0.0	12.0	88.0	0.88	0.12	0.054689410643	0.76	0.0431771760062	12.6662778119	0.24	1.26662778119
GO:0006540	glutamate decarboxylation to succinate	0.0559457521702	4	0.00601595301283	-0.0332998575277	100.0	0.0	6.0	94.0	0.94	0.06	0.0892456096979	0.88	0.0601595301283	14.8348249243	0.12	1.48348249243
GO:0006541	glutamine metabolic process	-0.046377657114	44	0.00200841087215	-0.0120350274826	100.0	0.0	95.0	5.0	0.05	0.95	-0.0343426296315	-0.9	0.0200841087215	-17.0994043637	0.1	-1.70994043637
GO:0006542	glutamine biosynthetic process	-0.0364218287547	9	0.00432054030953	-0.0226819774859	100.0	0.0	60.0	40.0	0.4	0.6	-0.0137398512688	-0.2	0.0432054030953	-3.18012338376	0.8	-0.318012338376
GO:0006543	glutamine catabolic process	-0.11446800439	8	0.00463540076046	0.00587898763111	100.0	0.0	100.0	0.0	0.0	1.0	-0.120346992021	-1.0	0.0463540076046	-25.9625862444	0.0	-2.59625862444
GO:0006544	glycine metabolic process	0.00370922090371	122	0.0010686453673	-0.00579145448762	100.0	0.0	19.0	81.0	0.81	0.19	0.00950067539132	0.62	0.010686453673	8.89039122053	0.38	0.889039122053
GO:0006545	glycine biosynthetic process	-0.025205583899	40	0.00176806410539	0.0113744372944	100.0	0.0	99.0	1.0	0.01	0.99	-0.0365800211934	-0.98	0.0176806410539	-20.6893070687	0.02	-2.06893070687
GO:0006546	glycine catabolic process	0.00189064415693	56	0.00170385034098	-0.0128013812573	100.0	0.0	19.0	81.0	0.81	0.19	0.0146920254143	0.62	0.0170385034098	8.62283796932	0.38	0.862283796932
GO:0006547	histidine metabolic process	0.0454095927877	29	0.00207873068577	0.0111423791494	100.0	0.0	5.0	95.0	0.95	0.05	0.0342672136384	0.9	0.0207873068577	16.4846816728	0.1	1.64846816728
GO:0006548	histidine catabolic process	0.0197824858127	12	0.00287869861967	-0.019034192859	100.0	0.0	11.0	89.0	0.89	0.11	0.0388166786717	0.78	0.0287869861967	13.4841064662	0.22	1.34841064662
GO:0006549	isoleucine metabolic process	0.109060391501	2	0.0081743425513	0.0177459883282	100.0	0.0	16.0	84.0	0.84	0.16	0.0913144031724	0.68	0.081743425513	11.1708559556	0.32	1.11708559556
GO:0006550	isoleucine catabolic process	0.109060391501	2	0.0081743425513	0.0177459883282	100.0	0.0	16.0	84.0	0.84	0.16	0.0913144031724	0.68	0.081743425513	11.1708559556	0.32	1.11708559556
GO:0006551	leucine metabolic process	0.109060391501	2	0.0081743425513	0.0177459883282	100.0	0.0	16.0	84.0	0.84	0.16	0.0913144031724	0.68	0.081743425513	11.1708559556	0.32	1.11708559556
GO:0006555	methionine metabolic process	-0.0363912630234	58	0.00168505829478	-0.0235773719919	100.0	0.0	78.0	22.0	0.22	0.78	-0.0128138910315	-0.56	0.0168505829478	-7.60442001991	0.44	-0.760442001991
GO:0006556	S-adenosylmethionine biosynthetic process	-0.105356393213	7	0.00465982371887	-0.0737110188245	100.0	0.0	74.0	26.0	0.26	0.74	-0.0316453743888	-0.48	0.0465982371887	-6.79110977111	0.52	-0.679110977111
GO:0006558	L-phenylalanine metabolic process	0.0563546878028	7	0.00491575374251	0.0196779821229	100.0	0.0	25.0	75.0	0.75	0.25	0.0366767056799	0.5	0.0491575374251	7.46105431661	0.5	0.746105431661
GO:0006559	L-phenylalanine catabolic process	0.0563546878028	7	0.00491575374251	0.0196779821229	100.0	0.0	25.0	75.0	0.75	0.25	0.0366767056799	0.5	0.0491575374251	7.46105431661	0.5	0.746105431661
GO:0006560	proline metabolic process	-0.0331229313851	15	0.00347074346799	-0.0100471791433	100.0	0.0	75.0	25.0	0.25	0.75	-0.0230757522419	-0.5	0.0347074346799	-6.64864818006	0.5	-0.664864818006
GO:0006561	proline biosynthetic process	-0.0174444150237	10	0.00482137694177	-0.00970031491343	100.0	0.0	58.0	42.0	0.42	0.58	-0.00774410011029	-0.16	0.0482137694177	-1.60620092638	0.84	-0.160620092638
GO:0006562	proline catabolic process	-0.0519048031703	9	0.00432795550492	-0.0340346065205	100.0	0.0	72.0	28.0	0.28	0.72	-0.0178701966497	-0.44	0.0432795550492	-4.12901579728	0.56	-0.412901579728
GO:0006563	L-serine metabolic process	0.0470941243587	34	0.00184110680617	-0.0116924505653	100.0	0.0	0.0	100.0	1.0	0.0	0.058786574924	1.0	0.0184110680617	31.9300187948	0.0	3.19300187948
GO:0006564	L-serine biosynthetic process	0.0532930590131	5	0.00522496568572	0.0153251740202	100.0	0.0	20.0	80.0	0.8	0.2	0.0379678849928	0.6	0.0522496568572	7.26662858219	0.4	0.726662858219
GO:0006565	L-serine catabolic process	0.0296817205222	20	0.00221981124935	-0.0180000774472	100.0	0.0	1.0	99.0	0.99	0.01	0.0476817979694	0.98	0.0221981124935	21.4801136734	0.02	2.14801136734
GO:0006568	tryptophan metabolic process	-0.0234376903687	8	0.00428541555297	-0.0251678171836	100.0	0.0	49.0	51.0	0.51	0.49	0.00173012681493	0.02	0.0428541555297	0.403724398146	0.98	0.0403724398146
GO:0006570	tyrosine metabolic process	-0.00130959973807	9	0.00531862284202	-0.0123959517656	100.0	0.0	40.0	60.0	0.6	0.4	0.0110863520275	0.2	0.0531862284202	2.0844403442	0.8	0.20844403442
GO:0006571	tyrosine biosynthetic process	0.0651850019966	3	0.00628378574767	0.00528816347003	100.0	0.0	18.0	82.0	0.82	0.18	0.0598968385266	0.64	0.0628378574767	9.53196702303	0.36	0.953196702303
GO:0006572	tyrosine catabolic process	-1.30266168223e-14	1	0.0117992914063	0.0027155130711	100.0	8.0	52.0	40.0	0.48	0.6	-0.00271551307111	-0.04	0.117992914063	-0.230142046468	0.96	-0.0230142046468
GO:0006573	valine metabolic process	-0.0144745725213	12	0.00374114375151	-0.0683172830454	100.0	0.0	7.0	93.0	0.93	0.07	0.053842710524	0.86	0.0374114375151	14.3920453477	0.14	1.43920453477
GO:0006575	amino acid derivative metabolic process	-0.0196253117667	137	0.00103009600791	-0.0107834656006	100.0	0.0	81.0	19.0	0.19	0.81	-0.00884184616606	-0.62	0.0103009600791	-8.58351658305	0.38	-0.858351658305
GO:0006576	biogenic amine metabolic process	-0.0193100173129	94	0.00120525166231	-0.00432180472303	100.0	0.0	87.0	13.0	0.13	0.87	-0.0149882125898	-0.74	0.0120525166231	-12.4357535098	0.26	-1.24357535098
GO:0006581	acetylcholine catabolic process	0.0710910247075	7	0.00362708267764	0.071405894556	100.0	0.0	45.0	55.0	0.55	0.45	-0.000314869848497	-0.1	0.0362708267764	-0.0868107723153	0.9	-0.00868107723153
GO:0006582	melanin metabolic process	-0.0414682807265	5	0.00802435370543	-0.0260287138743	100.0	0.0	56.0	44.0	0.44	0.56	-0.0154395668522	-0.12	0.0802435370543	-1.92408852089	0.88	-0.192408852089
GO:0006583	melanin biosynthetic process from tyrosine	-0.0414682807265	5	0.00802435370543	-0.0260287138743	100.0	0.0	56.0	44.0	0.44	0.56	-0.0154395668522	-0.12	0.0802435370543	-1.92408852089	0.88	-0.192408852089
GO:0006584	catecholamine metabolic process	0.0176401142714	36	0.00210773626506	0.00126413713858	100.0	0.0	20.0	80.0	0.8	0.2	0.0163759771328	0.6	0.0210773626506	7.76946214965	0.4	0.776946214965
GO:0006586	indolalkylamine metabolic process	-0.0234376903687	8	0.00428541555297	-0.0251678171836	100.0	0.0	49.0	51.0	0.51	0.49	0.00173012681493	0.02	0.0428541555297	0.403724398146	0.98	0.0403724398146
GO:0006590	thyroid hormone generation	-0.0704414544718	17	0.00249865708079	-0.0608012161874	100.0	0.0	62.0	38.0	0.38	0.62	-0.00964023828436	-0.24	0.0249865708079	-3.8581677968	0.76	-0.38581677968
GO:0006591	ornithine metabolic process	-0.0597268030373	35	0.00174872258577	-0.0511661159641	100.0	0.0	68.0	32.0	0.32	0.68	-0.0085606870732	-0.36	0.0174872258577	-4.89539458281	0.64	-0.489539458281
GO:0006595	polyamine metabolic process	-0.00891684090213	14	0.00364432722713	0.0117410712212	100.0	0.0	69.0	31.0	0.31	0.69	-0.0206579121233	-0.38	0.0364432722713	-5.66851186402	0.62	-0.566851186402
GO:0006596	polyamine biosynthetic process	-0.0270444154576	5	0.00512780641952	-0.000374565442597	100.0	0.0	62.0	38.0	0.38	0.62	-0.026669850015	-0.24	0.0512780641952	-5.20102512323	0.76	-0.520102512323
GO:0006599	phosphagen metabolic process	-0.0864008626627	4	0.00682040243282	-0.0405541547821	100.0	0.0	77.0	23.0	0.23	0.77	-0.0458467078806	-0.54	0.0682040243282	-6.7219945351	0.46	-0.67219945351
GO:0006600	creatine metabolic process	-0.0864008626627	4	0.00682040243282	-0.0405541547821	100.0	0.0	77.0	23.0	0.23	0.77	-0.0458467078806	-0.54	0.0682040243282	-6.7219945351	0.46	-0.67219945351
GO:0006603	phosphocreatine metabolic process	-0.0370674006092	2	0.00766314338187	-0.0151595887017	100.0	1.0	61.0	38.0	0.39	0.62	-0.0219078119075	-0.22	0.0766314338187	-2.85885449558	0.78	-0.285885449558
GO:0006605	protein targeting	0.00376899864195	377	0.000659043627858	-0.00235646550832	100.0	0.0	15.0	85.0	0.85	0.15	0.00612546415027	0.7	0.00659043627858	9.29447443438	0.3	0.929447443438
GO:0006606	protein import into nucleus	0.0141365830246	123	0.000987153133899	0.00551724055941	100.0	0.0	19.0	81.0	0.81	0.19	0.00861934246524	0.62	0.00987153133899	8.7315150702	0.38	0.87315150702
GO:0006607	NLS-bearing substrate import into nucleus	0.00481119607528	82	0.00129334070631	7.06216212271e-05	100.0	0.0	38.0	62.0	0.62	0.38	0.00474057445405	0.24	0.0129334070631	3.66537172372	0.76	0.366537172372
GO:0006608	snRNP protein import into nucleus	0.102836684158	2	0.00745333329718	0.0569328349095	100.0	0.0	26.0	74.0	0.74	0.26	0.0459038492485	0.48	0.0745333329718	6.15883490221	0.52	0.615883490221
GO:0006610	ribosomal protein import into nucleus	-0.089596279021	13	0.00320396146152	-0.00960873859783	100.0	0.0	100.0	0.0	0.0	1.0	-0.0799875404232	-1.0	0.0320396146152	-24.9652005443	0.0	-2.49652005443
GO:0006611	protein export from nucleus	-0.0178510216103	15	0.00280485683821	0.0105583910726	100.0	0.0	82.0	18.0	0.18	0.82	-0.0284094126829	-0.64	0.0280485683821	-10.1286498105	0.36	-1.01286498105
GO:0006612	protein targeting to membrane	-0.0117064315835	60	0.00168976192012	0.0230154003329	100.0	0.0	98.0	2.0	0.02	0.98	-0.0347218319163	-0.96	0.0168976192012	-20.548357436	0.04	-2.0548357436
GO:0006613	cotranslational protein targeting to membrane	0.012151098299	50	0.00152068902042	0.0321290717678	100.0	0.0	89.0	11.0	0.11	0.89	-0.0199779734688	-0.78	0.0152068902042	-13.1374483544	0.22	-1.31374483544
GO:0006614	SRP-dependent cotranslational protein targeting to membrane	0.0360411412641	28	0.00234457452217	0.0176954818432	100.0	0.0	20.0	80.0	0.8	0.2	0.0183456594209	0.6	0.0234457452217	7.82472864367	0.4	0.782472864367
GO:0006621	protein retention in ER lumen	0.102250712643	10	0.00457760202867	0.0281659371083	100.0	0.0	4.0	96.0	0.96	0.04	0.074084775535	0.92	0.0457760202867	16.1841888113	0.08	1.61841888113
GO:0006622	protein targeting to lysosome	-0.071798927058	8	0.00341747342144	-0.0121863849349	100.0	0.0	94.0	6.0	0.06	0.94	-0.0596125421231	-0.88	0.0341747342144	-17.4434544974	0.12	-1.74434544974
GO:0006623	protein targeting to vacuole	-0.0316350588908	1	0.0110811518385	0.0060578382085	100.0	0.0	70.0	30.0	0.3	0.7	-0.0376928970993	-0.4	0.110811518385	-3.40153240824	0.6	-0.340153240824
GO:0006625	protein targeting to peroxisome	-0.0566220341779	37	0.00183134882506	-0.0455092394785	100.0	0.0	75.0	25.0	0.25	0.75	-0.0111127946993	-0.5	0.0183134882506	-6.0680928435	0.5	-0.60680928435
GO:0006626	protein targeting to mitochondrion	0.00628232316667	45	0.00185626829715	-0.0272698433935	100.0	0.0	3.0	97.0	0.97	0.03	0.0335521665602	0.94	0.0185626829715	18.0750630778	0.06	1.80750630778
GO:0006629	lipid metabolic process	0.00651326689876	1485	0.000354013165861	0.0038299972792	100.0	0.0	21.0	79.0	0.79	0.21	0.00268326961956	0.58	0.00354013165861	7.5795757851	0.42	0.75795757851
GO:0006631	fatty acid metabolic process	0.00642532596903	349	0.000698798592555	0.000995087455924	100.0	0.0	21.0	79.0	0.79	0.21	0.0054302385131	0.58	0.00698798592555	7.77082062122	0.42	0.777082062122
GO:0006633	fatty acid biosynthetic process	0.0177147726277	166	0.000905817566878	0.0100207578135	100.0	0.0	21.0	79.0	0.79	0.21	0.00769401481425	0.58	0.00905817566878	8.4940004429	0.42	0.84940004429
GO:0006635	fatty acid beta-oxidation	-0.0455661972171	36	0.00190533990078	-0.0277027024222	100.0	0.0	84.0	16.0	0.16	0.84	-0.0178634947949	-0.68	0.0190533990078	-9.37548979455	0.32	-0.937548979455
GO:0006636	unsaturated fatty acid biosynthetic process	0.119476307029	16	0.0035972095863	0.0723879707177	100.0	0.0	11.0	89.0	0.89	0.11	0.0470883363109	0.78	0.035972095863	13.0902398599	0.22	1.30902398599
GO:0006637	acyl-CoA metabolic process	-0.00475643996904	15	0.00312262190892	-0.00139745198887	100.0	0.0	57.0	43.0	0.43	0.57	-0.00335898798017	-0.14	0.0312262190892	-1.07569474568	0.86	-0.107569474568
GO:0006638	neutral lipid metabolic process	0.0347976837041	25	0.00227182113186	0.0270321732747	100.0	0.0	35.0	65.0	0.65	0.35	0.00776551042948	0.3	0.0227182113186	3.41818742707	0.7	0.341818742707
GO:0006639	acylglycerol metabolic process	0.0347976837041	25	0.00227182113186	0.0270321732747	100.0	0.0	35.0	65.0	0.65	0.35	0.00776551042948	0.3	0.0227182113186	3.41818742707	0.7	0.341818742707
GO:0006641	triglyceride metabolic process	0.0476976288001	23	0.00241020833982	0.0320781835291	100.0	0.0	25.0	75.0	0.75	0.25	0.015619445271	0.5	0.0241020833982	6.48053739294	0.5	0.648053739294
GO:0006643	membrane lipid metabolic process	0.00149380947412	447	0.000601691230707	0.0016146447211	100.0	0.0	49.0	51.0	0.51	0.49	-0.000120835246978	-0.02	0.00601691230707	-0.200826006448	0.98	-0.0200826006448
GO:0006644	phospholipid metabolic process	-0.0026118642624	329	0.000736195398646	0.000837962356741	100.0	0.0	67.0	33.0	0.33	0.67	-0.00344982661914	-0.34	0.00736195398646	-4.68602034933	0.66	-0.468602034933
GO:0006650	glycerophospholipid metabolic process	0.0132907857492	180	0.000913407299384	0.00512075450766	100.0	0.0	18.0	82.0	0.82	0.18	0.00817003124154	0.64	0.00913407299384	8.94456530734	0.36	0.894456530734
GO:0006654	phosphatidic acid biosynthetic process	0.0483094578268	10	0.0041718223305	0.0812949935237	100.0	0.0	79.0	21.0	0.21	0.79	-0.032985535697	-0.58	0.041718223305	-7.90674508256	0.42	-0.790674508256
GO:0006656	phosphatidylcholine biosynthetic process	0.0330292698637	10	0.00360667445845	0.0359248093703	100.0	0.0	54.0	46.0	0.46	0.54	-0.00289553950659	-0.08	0.0360667445845	-0.802828073325	0.92	-0.0802828073325
GO:0006658	phosphatidylserine metabolic process	-0.122658805191	12	0.00469917679387	-0.0212151657223	100.0	0.0	99.0	1.0	0.01	0.99	-0.101443639469	-0.98	0.0469917679387	-21.5875341402	0.02	-2.15875341402
GO:0006659	phosphatidylserine biosynthetic process	-0.107564455098	2	0.00895399703959	-0.0231607561072	100.0	0.0	80.0	20.0	0.2	0.8	-0.0844036989907	-0.6	0.0895399703959	-9.42637110751	0.4	-0.942637110751
GO:0006661	phosphatidylinositol biosynthetic process	0.0157065133033	21	0.00292892592257	0.010272167106	100.0	0.0	44.0	56.0	0.56	0.44	0.00543434619735	0.12	0.0292892592257	1.85540581804	0.88	0.185540581804
GO:0006662	glycerol ether metabolic process	-0.0116360514284	29	0.00233377845052	0.0111699141384	100.0	0.0	86.0	14.0	0.14	0.86	-0.0228059655668	-0.72	0.0233377845052	-9.77212106905	0.28	-0.977212106905
GO:0006664	glycolipid metabolic process	0.0335158175814	52	0.00164435466955	0.00914455491815	100.0	0.0	8.0	92.0	0.92	0.08	0.0243712626632	0.84	0.0164435466955	14.8211715602	0.16	1.48211715602
GO:0006665	sphingolipid metabolic process	0.0164178765336	131	0.000979911799937	0.0105842410952	100.0	0.0	26.0	74.0	0.74	0.26	0.00583363543836	0.48	0.00979911799937	5.95322501345	0.52	0.595322501345
GO:0006667	sphinganine metabolic process	0.0995173010681	4	0.00471519163499	0.0267746625043	100.0	0.0	4.0	96.0	0.96	0.04	0.0727426385638	0.92	0.0471519163499	15.4272920795	0.08	1.54272920795
GO:0006668	sphinganine-1-phosphate metabolic process	0.0995173010681	4	0.00471519163499	0.0267746625043	100.0	0.0	4.0	96.0	0.96	0.04	0.0727426385638	0.92	0.0471519163499	15.4272920795	0.08	1.54272920795
GO:0006669	sphinganine-1-phosphate biosynthetic process	0.182386586064	2	0.00734948155741	0.0537005165547	100.0	0.0	7.0	93.0	0.93	0.07	0.128686069509	0.86	0.0734948155741	17.509543837	0.14	1.7509543837
GO:0006670	sphingosine metabolic process	0.0527068034707	3	0.00726063888933	0.0252359823935	100.0	0.0	38.0	62.0	0.62	0.38	0.0274708210772	0.24	0.0726063888933	3.7835266973	0.76	0.37835266973
GO:0006672	ceramide metabolic process	0.0131830284352	76	0.00139622528224	0.0184358617317	100.0	0.0	66.0	34.0	0.34	0.66	-0.00525283329656	-0.32	0.0139622528224	-3.76216744058	0.68	-0.376216744058
GO:0006677	glycosylceramide metabolic process	0.0162666590278	7	0.00481892340886	-0.0227294881024	100.0	0.0	20.0	80.0	0.8	0.2	0.0389961471302	0.6	0.0481892340886	8.09229444454	0.4	0.809229444454
GO:0006678	glucosylceramide metabolic process	0.0811607493019	4	0.0072738429234	-0.00141250616647	100.0	0.0	13.0	87.0	0.87	0.13	0.0825732554684	0.74	0.072738429234	11.3520811953	0.26	1.13520811953
GO:0006681	galactosylceramide metabolic process	0.0162666590278	7	0.00481892340886	-0.0227294881024	100.0	0.0	20.0	80.0	0.8	0.2	0.0389961471302	0.6	0.0481892340886	8.09229444454	0.4	0.809229444454
GO:0006682	galactosylceramide biosynthetic process	0.0421432632539	1	0.0189505371513	0.00702227476551	100.0	0.0	41.0	59.0	0.59	0.41	0.0351209884884	0.18	0.189505371513	1.85329778296	0.82	0.185329778296
GO:0006683	galactosylceramide catabolic process	-0.126459823633	2	0.00771110018317	-0.0802393334081	100.0	0.0	71.0	29.0	0.29	0.71	-0.0462204902253	-0.42	0.0771110018317	-5.99402019522	0.58	-0.599402019522
GO:0006684	sphingomyelin metabolic process	-0.0626510377761	9	0.00446172140913	0.0145014306988	100.0	0.0	97.0	3.0	0.03	0.97	-0.0771524684749	-0.94	0.0446172140913	-17.2920855877	0.06	-1.72920855877
GO:0006685	sphingomyelin catabolic process	-0.083259504562	8	0.00470546140368	0.00803956822754	100.0	0.0	97.0	3.0	0.03	0.97	-0.0912990727895	-0.94	0.0470546140368	-19.4027885805	0.06	-1.94027885805
GO:0006687	glycosphingolipid metabolic process	0.0306795424913	39	0.00191768141377	0.0113759930296	100.0	0.0	17.0	83.0	0.83	0.17	0.0193035494617	0.66	0.0191768141377	10.0660877887	0.34	1.00660877887
GO:0006688	glycosphingolipid biosynthetic process	0.0997428458792	15	0.00333612059796	0.0147784187151	100.0	0.0	1.0	99.0	0.99	0.01	0.084964427164	0.98	0.0333612059796	25.4680323056	0.02	2.54680323056
GO:0006689	ganglioside catabolic process	-0.00594097762773	14	0.00324139358154	0.00729347520148	100.0	0.0	67.0	33.0	0.33	0.67	-0.0132344528292	-0.34	0.0324139358154	-4.08295151338	0.66	-0.408295151338
GO:0006690	icosanoid metabolic process	-0.0164749647409	103	0.00115605564458	-0.0106906053315	100.0	0.0	75.0	25.0	0.25	0.75	-0.00578435940943	-0.5	0.0115605564458	-5.00353026825	0.5	-0.500353026825
GO:0006691	leukotriene metabolic process	-0.0510100022387	38	0.0022549862037	-0.0310793986912	100.0	0.0	82.0	18.0	0.18	0.82	-0.0199306035475	-0.64	0.022549862037	-8.83845919533	0.36	-0.883845919533
GO:0006692	prostanoid metabolic process	-0.0132834284803	59	0.0016983948364	-0.00227805020857	100.0	0.0	75.0	25.0	0.25	0.75	-0.0110053782717	-0.5	0.016983948364	-6.47987030801	0.5	-0.647987030801
GO:0006693	prostaglandin metabolic process	-0.0132834284803	59	0.0016983948364	-0.00227805020857	100.0	0.0	75.0	25.0	0.25	0.75	-0.0110053782717	-0.5	0.016983948364	-6.47987030801	0.5	-0.647987030801
GO:0006694	steroid biosynthetic process	0.00325842437149	122	0.00118627314285	0.0073373272739	100.0	0.0	62.0	38.0	0.38	0.62	-0.00407890290241	-0.24	0.0118627314285	-3.43841797901	0.76	-0.343841797901
GO:0006695	cholesterol biosynthetic process	0.0257897224196	36	0.00220973002112	0.0229370544536	100.0	0.0	46.0	54.0	0.54	0.46	0.00285266796606	0.08	0.0220973002112	1.29095769112	0.92	0.129095769112
GO:0006696	ergosterol biosynthetic process	1.68135486041e-14	2	0.00926203881418	-0.0191764266913	100.0	1.0	43.0	56.0	0.57	0.44	0.0191764266913	0.12	0.0926203881418	2.07043255551	0.88	0.207043255551
GO:0006699	bile acid biosynthetic process	0.0873168697076	3	0.007471710929	0.0392080549271	100.0	0.0	30.0	70.0	0.7	0.3	0.0481088147805	0.4	0.07471710929	6.43879497449	0.6	0.643879497449
GO:0006700	C21-steroid hormone biosynthetic process	0.00149527327689	26	0.00225792715335	-0.000700949112255	100.0	0.0	47.0	53.0	0.53	0.47	0.00219622238914	0.06	0.0225792715335	0.972671942	0.94	0.0972671942
GO:0006701	progesterone biosynthetic process	0.161119681392	2	0.0108950469494	0.0612581910508	100.0	0.0	15.0	85.0	0.85	0.15	0.0998614903414	0.7	0.108950469494	9.16576962038	0.3	0.916576962038
GO:0006702	androgen biosynthetic process	-0.022894443387	9	0.0041368182811	-0.0307877598275	100.0	0.0	42.0	58.0	0.58	0.42	0.00789331644048	0.16	0.041368182811	1.90806458107	0.84	0.190806458107
GO:0006703	estrogen biosynthetic process	-0.0515441505396	7	0.00439968423953	-0.0230510887833	100.0	0.0	76.0	24.0	0.24	0.76	-0.0284930617563	-0.52	0.0439968423953	-6.47616060724	0.48	-0.647616060724
GO:0006704	glucocorticoid biosynthetic process	-0.075094551214	6	0.00408752984594	-0.0581900618333	100.0	0.0	66.0	34.0	0.34	0.66	-0.0169044893807	-0.32	0.0408752984594	-4.13562469702	0.68	-0.413562469702
GO:0006706	steroid catabolic process	-0.0820010200865	30	0.00222536939661	-0.00119698365761	100.0	0.0	100.0	0.0	0.0	1.0	-0.0808040364289	-1.0	0.0222536939661	-36.3103925811	0.0	-3.63103925811
GO:0006707	cholesterol catabolic process	-0.0816301359159	7	0.00481769213479	-0.0623646736686	100.0	0.0	67.0	33.0	0.33	0.67	-0.0192654622473	-0.34	0.0481769213479	-3.9988985822	0.66	-0.39988985822
GO:0006713	glucocorticoid catabolic process	0.022562578458	3	0.00675059029634	-0.0026248169386	100.0	0.0	33.0	67.0	0.67	0.33	0.0251873953966	0.34	0.0675059029634	3.73113969162	0.66	0.373113969162
GO:0006720	isoprenoid metabolic process	0.0512150666072	54	0.00161875647271	0.0138112921859	100.0	0.0	2.0	98.0	0.98	0.02	0.0374037744214	0.96	0.0161875647271	23.1064863999	0.04	2.31064863999
GO:0006721	terpenoid metabolic process	0.0507167299545	41	0.00166997574242	0.00467025839332	100.0	0.0	1.0	99.0	0.99	0.01	0.0460464715612	0.98	0.0166997574242	27.5731379752	0.02	2.75731379752
GO:0006725	cellular aromatic compound metabolic process	0.00999184555939	231	0.000903139874632	-0.00365240169174	100.0	0.0	5.0	95.0	0.95	0.05	0.0136442472511	0.9	0.00903139874632	15.1075682011	0.1	1.51075682011
GO:0006726	eye pigment biosynthetic process	0.0764182307796	10	0.0046156788449	0.0515474084598	100.0	0.0	29.0	71.0	0.71	0.29	0.0248708223198	0.42	0.046156788449	5.38833466443	0.58	0.538833466443
GO:0006729	tetrahydrobiopterin biosynthetic process	0.0247892308495	9	0.00449546363561	0.00474793694876	100.0	0.0	36.0	64.0	0.64	0.36	0.0200412939007	0.28	0.0449546363561	4.45811500774	0.72	0.445811500774
GO:0006730	one-carbon compound metabolic process	-0.0247771304403	206	0.00084049061394	-0.0111595069653	100.0	0.0	94.0	6.0	0.06	0.94	-0.013617623475	-0.88	0.0084049061394	-16.2019935133	0.12	-1.62019935133
GO:0006732	coenzyme metabolic process	-0.00590206836392	301	0.000644245642111	-0.0153125223512	100.0	0.0	6.0	94.0	0.94	0.06	0.00941045398726	0.88	0.00644245642111	14.6069346413	0.12	1.46069346413
GO:0006733	oxidoreduction coenzyme metabolic process	0.00299405393429	99	0.0012597436999	-0.0111507912699	100.0	0.0	16.0	84.0	0.84	0.16	0.0141448452042	0.68	0.012597436999	11.2283516126	0.32	1.12283516126
GO:0006739	NADP metabolic process	0.0143719357362	42	0.00200743102087	-0.0193248457645	100.0	0.0	6.0	94.0	0.94	0.06	0.0336967815007	0.88	0.0200743102087	16.78602211	0.12	1.678602211
GO:0006740	NADPH regeneration	0.0173385891305	41	0.00204061439511	-0.0194000196493	100.0	0.0	5.0	95.0	0.95	0.05	0.0367386087799	0.9	0.0204061439511	18.0036997033	0.1	1.80036997033
GO:0006742	NADP catabolic process	-0.107260853433	1	0.0154995350429	-0.0162427164861	100.0	1.0	66.0	33.0	0.34	0.67	-0.0910181369466	-0.32	0.154995350429	-5.87231402068	0.68	-0.587231402068
GO:0006743	ubiquinone metabolic process	-0.0760522269187	15	0.00299079281129	-0.0356053848496	100.0	0.0	92.0	8.0	0.08	0.92	-0.0404468420691	-0.84	0.0299079281129	-13.5237860397	0.16	-1.35237860397
GO:0006744	ubiquinone biosynthetic process	-0.0760522269187	15	0.00299079281129	-0.0356053848496	100.0	0.0	92.0	8.0	0.08	0.92	-0.0404468420691	-0.84	0.0299079281129	-13.5237860397	0.16	-1.35237860397
GO:0006749	glutathione metabolic process	-0.0251707115325	37	0.00236346458534	0.000943963376747	100.0	0.0	91.0	9.0	0.09	0.91	-0.0261146749093	-0.82	0.0236346458534	-11.0493193218	0.18	-1.10493193218
GO:0006750	glutathione biosynthetic process	-0.0483238153239	15	0.00326025420933	-0.000134332259726	100.0	0.0	94.0	6.0	0.06	0.94	-0.0481894830642	-0.88	0.0326025420933	-14.7808974301	0.12	-1.47808974301
GO:0006752	group transfer coenzyme metabolic process	0.0423655742843	67	0.00150259258815	-0.00183699189772	100.0	0.0	0.0	100.0	1.0	0.0	0.044202566182	1.0	0.0150259258815	29.417532424	0.0	2.9417532424
GO:0006753	nucleoside phosphate metabolic process	-0.0135395854151	409	0.00063741242776	-0.00385444832583	100.0	0.0	95.0	5.0	0.05	0.95	-0.00968513708923	-0.9	0.0063741242776	-15.1944591405	0.1	-1.51944591405
GO:0006754	ATP biosynthetic process	0.0377472592293	25	0.00265350082095	0.00272893172307	100.0	0.0	6.0	94.0	0.94	0.06	0.0350183275062	0.88	0.0265350082095	13.1970290831	0.12	1.31970290831
GO:0006760	folic acid and derivative metabolic process	0.0284724326213	55	0.00160533875652	-0.00526647321525	100.0	0.0	1.0	99.0	0.99	0.01	0.0337389058365	0.98	0.0160533875652	21.0166892811	0.02	2.10166892811
GO:0006766	vitamin metabolic process	-0.00266820385454	226	0.000813592943211	-0.00758460720887	100.0	0.0	23.0	77.0	0.77	0.23	0.00491640335432	0.54	0.00813592943211	6.04282939688	0.46	0.604282939688
GO:0006767	water-soluble vitamin metabolic process	-0.00549149222429	166	0.000980129015817	-0.00901736682232	100.0	0.0	34.0	66.0	0.66	0.34	0.00352587459803	0.32	0.00980129015817	3.59735763468	0.68	0.359735763468
GO:0006769	nicotinamide metabolic process	0.0171094612295	84	0.00143973334544	-0.00678389955927	100.0	0.0	6.0	94.0	0.94	0.06	0.0238933607887	0.88	0.0143973334544	16.5956847943	0.12	1.65956847943
GO:0006772	thiamin metabolic process	0.0344129516548	4	0.00604759098701	-0.0219288589031	100.0	0.0	18.0	82.0	0.82	0.18	0.0563418105579	0.64	0.0604759098701	9.31640560331	0.36	0.931640560331
GO:0006775	fat-soluble vitamin metabolic process	0.0203701313125	48	0.00176065012978	0.00363742598752	100.0	0.0	15.0	85.0	0.85	0.15	0.016732705325	0.7	0.0176065012978	9.50370834159	0.3	0.950370834159
GO:0006776	vitamin A metabolic process	0.0203701313125	48	0.00176065012978	0.00363742598752	100.0	0.0	15.0	85.0	0.85	0.15	0.016732705325	0.7	0.0176065012978	9.50370834159	0.3	0.950370834159
GO:0006777	Mo-molybdopterin cofactor biosynthetic process	0.00692485339309	8	0.00448255001306	0.0341570654411	100.0	0.0	73.0	27.0	0.27	0.73	-0.027232212048	-0.46	0.0448255001306	-6.07516078318	0.54	-0.607516078318
GO:0006778	porphyrin metabolic process	-0.0274190353939	60	0.00147340499039	-0.0117736406049	100.0	0.0	85.0	15.0	0.15	0.85	-0.015645394789	-0.7	0.0147340499039	-10.618529794	0.3	-1.0618529794
GO:0006779	porphyrin biosynthetic process	-0.0264135209887	58	0.00153293403712	-0.0108520660343	100.0	0.0	83.0	17.0	0.17	0.83	-0.0155614549544	-0.66	0.0153293403712	-10.151418507	0.34	-1.0151418507
GO:0006780	uroporphyrinogen III biosynthetic process	-0.127867087337	2	0.0106612875827	0.0372377939393	100.0	0.0	97.0	3.0	0.03	0.97	-0.165104881276	-0.94	0.106612875827	-15.4863922388	0.06	-1.54863922388
GO:0006781	succinyl-CoA pathway	-0.12390011194	1	0.0118442709874	-0.0375578540706	100.0	0.0	80.0	20.0	0.2	0.8	-0.0863422578699	-0.6	0.118442709874	-7.28979081633	0.4	-0.728979081633
GO:0006783	heme biosynthetic process	-0.0108145959343	47	0.00166905665331	-0.0105092024708	100.0	0.0	48.0	52.0	0.52	0.48	-0.00030539346351	-0.04	0.0166905665331	-0.182973695293	0.96	-0.0182973695293
GO:0006784	heme a biosynthetic process	-0.0614253060642	14	0.00303447864567	-0.0816924714704	100.0	0.0	21.0	79.0	0.79	0.21	0.0202671654061	0.58	0.0303447864567	6.67896128879	0.42	0.667896128879
GO:0006788	heme oxidation	-0.0565789531449	2	0.00928356124256	-0.0384993031529	100.0	0.0	61.0	39.0	0.39	0.61	-0.018079649992	-0.22	0.0928356124256	-1.94749078717	0.78	-0.194749078717
GO:0006790	sulfur metabolic process	-0.00577185709805	182	0.00100991009609	0.00491098202029	100.0	0.0	79.0	21.0	0.21	0.79	-0.0106828391183	-0.58	0.0100991009609	-10.5780100225	0.42	-1.05780100225
GO:0006791	sulfur utilization	-0.00615477950174	6	0.00580900922578	0.064823904579	100.0	0.0	87.0	13.0	0.13	0.87	-0.0709786840808	-0.74	0.0580900922578	-12.2187246262	0.26	-1.22187246262
GO:0006793	phosphorus metabolic process	0.00225565623456	2219	0.000246521439202	0.00255597262177	100.0	0.0	51.0	49.0	0.49	0.51	-0.000300316387205	-0.02	0.00246521439202	-1.21821610395	0.98	-0.121821610395
GO:0006796	phosphate metabolic process	0.00225565623456	2219	0.000246521439202	0.00255597262177	100.0	0.0	51.0	49.0	0.49	0.51	-0.000300316387205	-0.02	0.00246521439202	-1.21821610395	0.98	-0.121821610395
GO:0006797	polyphosphate metabolic process	-0.117388645275	1	0.0122971501584	-0.00539387379996	100.0	1.0	77.0	22.0	0.23	0.78	-0.111994771475	-0.54	0.122971501584	-9.10737610198	0.46	-0.910737610198
GO:0006800	oxygen and reactive oxygen species metabolic process	-0.0236981186879	71	0.00157423572421	-0.0119113710489	100.0	0.0	77.0	23.0	0.23	0.77	-0.0117867476389	-0.54	0.0157423572421	-7.48728253189	0.46	-0.748728253189
GO:0006801	superoxide metabolic process	-0.0137637859828	42	0.00182639907659	-0.00644462983076	100.0	0.0	67.0	33.0	0.33	0.67	-0.00731915615204	-0.34	0.0182639907659	-4.00742436078	0.66	-0.400742436078
GO:0006805	xenobiotic metabolic process	-0.0609726618672	44	0.00194444884965	-0.0484505304693	100.0	0.0	76.0	24.0	0.24	0.76	-0.0125221313979	-0.52	0.0194444884965	-6.43993870044	0.48	-0.643993870044
GO:0006807	nitrogen compound metabolic process	-0.0125888903679	864	0.000476176844916	-0.0074785706748	100.0	0.0	87.0	13.0	0.13	0.87	-0.00511031969309	-0.74	0.00476176844916	-10.7319785656	0.26	-1.07319785656
GO:0006809	nitric oxide biosynthetic process	-0.0425578499299	43	0.00220213984064	-0.0169267188409	100.0	0.0	89.0	11.0	0.11	0.89	-0.025631131089	-0.78	0.0220213984064	-11.6391932138	0.22	-1.16391932138
GO:0006810	transport	0.00427926724777	6123	0.000155860218723	0.00279548851759	100.0	0.0	15.0	85.0	0.85	0.15	0.00148377873018	0.7	0.00155860218723	9.51993229795	0.3	0.951993229795
GO:0006811	ion transport	0.0041494437136	1847	0.000293524377884	0.00410441599639	100.0	0.0	52.0	48.0	0.48	0.52	4.50277172154e-05	0.04	0.00293524377884	0.153403671409	0.96	0.0153403671409
GO:0006812	cation transport	0.00958931737209	1226	0.000363469226858	0.0044490194947	100.0	0.0	5.0	95.0	0.95	0.05	0.00514029787739	0.9	0.00363469226858	14.1423193425	0.1	1.41423193425
GO:0006813	potassium ion transport	0.0225920725331	426	0.000583674399701	0.0122194753857	100.0	0.0	3.0	97.0	0.97	0.03	0.0103725971474	0.94	0.00583674399701	17.7712045494	0.06	1.77712045494
GO:0006814	sodium ion transport	-0.00865856476288	295	0.00075329559572	-0.0133644251228	100.0	0.0	24.0	76.0	0.76	0.24	0.00470586035997	0.52	0.0075329559572	6.24703023183	0.48	0.624703023183
GO:0006816	calcium ion transport	-0.00508754374469	325	0.000780435654144	-0.0027995258678	100.0	0.0	64.0	36.0	0.36	0.64	-0.00228801787689	-0.28	0.00780435654144	-2.93171879673	0.72	-0.293171879673
GO:0006817	phosphate transport	-0.0138004054175	212	0.000823337609675	0.00419109388772	100.0	0.0	100.0	0.0	0.0	1.0	-0.0179914993052	-1.0	0.00823337609675	-21.8519099502	0.0	-2.18519099502
GO:0006818	hydrogen transport	-0.0231768361505	77	0.0017924882288	-0.0120577457194	100.0	0.0	73.0	27.0	0.27	0.73	-0.0111190904311	-0.46	0.017924882288	-6.20315952567	0.54	-0.620315952567
GO:0006820	anion transport	-0.0044881187336	454	0.000554900088028	0.00324949627138	100.0	0.0	87.0	13.0	0.13	0.87	-0.00773761500499	-0.74	0.00554900088028	-13.944158907	0.26	-1.3944158907
GO:0006821	chloride transport	0.0114461555619	153	0.00107142910101	0.0131642913679	100.0	0.0	58.0	42.0	0.42	0.58	-0.00171813580605	-0.16	0.0107142910101	-1.60359262636	0.84	-0.160359262636
GO:0006824	cobalt ion transport	0.0372803806511	5	0.00545266398466	0.0180532680827	100.0	0.0	31.0	69.0	0.69	0.31	0.0192271125685	0.38	0.0545266398466	3.52618694688	0.62	0.352618694688
GO:0006825	copper ion transport	0.00067316976934	15	0.00321645745553	-0.0111080329822	100.0	0.0	33.0	67.0	0.67	0.33	0.0117812027515	0.34	0.0321645745553	3.66278830495	0.66	0.366278830495
GO:0006826	iron ion transport	0.0269086811936	64	0.0018360743224	0.0215837848721	100.0	0.0	42.0	58.0	0.58	0.42	0.00532489632158	0.16	0.018360743224	2.9001529277	0.84	0.29001529277
GO:0006829	zinc ion transport	0.0281660175646	86	0.00122824095241	0.0259230545672	100.0	0.0	47.0	53.0	0.53	0.47	0.00224296299741	0.06	0.0122824095241	1.82615877854	0.94	0.182615877854
GO:0006833	water transport	-0.0196722147168	66	0.00153652551546	-0.0210657699062	100.0	0.0	41.0	59.0	0.59	0.41	0.00139355518942	0.18	0.0153652551546	0.906952195325	0.82	0.0906952195325
GO:0006835	dicarboxylic acid transport	-0.023312914824	57	0.00167244037462	-0.0151117477743	100.0	0.0	64.0	36.0	0.36	0.64	-0.00820116704972	-0.28	0.0167244037462	-4.90371266692	0.72	-0.490371266692
GO:0006836	neurotransmitter transport	-0.00430030053247	232	0.000807998762758	-0.00986626467631	100.0	0.0	27.0	73.0	0.73	0.27	0.00556596414384	0.46	0.00807998762758	6.88858003302	0.54	0.688858003302
GO:0006837	serotonin transport	0.0209279109975	6	0.00515023347644	0.0132364406429	100.0	0.0	43.0	57.0	0.57	0.43	0.00769147035458	0.14	0.0515023347644	1.49342168462	0.86	0.149342168462
GO:0006839	mitochondrial transport	-0.00400177972562	68	0.00153855773816	-0.0271753333519	100.0	0.0	6.0	94.0	0.94	0.06	0.0231735536263	0.88	0.0153855773816	15.0618680414	0.12	1.50618680414
GO:0006842	tricarboxylic acid transport	0.197573751303	2	0.0109799101179	0.0226520308006	100.0	0.0	6.0	94.0	0.94	0.06	0.174921720503	0.88	0.109799101179	15.931070348	0.12	1.5931070348
GO:0006855	multidrug transport	0.288967810265	1	0.0123150122067	0.145015175275	100.0	1.0	9.0	90.0	0.91	0.1	0.14395263499	0.8	0.123150122067	11.6891995375	0.2	1.16891995375
GO:0006857	oligopeptide transport	0.117473497639	6	0.0052087308493	-0.00399377343089	100.0	0.0	0.0	100.0	1.0	0.0	0.12146727107	1.0	0.052087308493	23.3199361963	0.0	2.33199361963
GO:0006862	nucleotide transport	0.097643046195	5	0.00633949441204	0.0456941774171	100.0	0.0	22.0	78.0	0.78	0.22	0.0519488687779	0.56	0.0633949441204	8.19448135788	0.44	0.819448135788
GO:0006863	purine transport	-0.015890198798	11	0.00515707398521	0.0429043664402	100.0	0.0	86.0	14.0	0.14	0.86	-0.0587945652381	-0.72	0.0515707398521	-11.4007604713	0.28	-1.14007604713
GO:0006865	amino acid transport	-6.15320109941e-05	199	0.000895863026428	-0.00681683956217	100.0	0.0	19.0	81.0	0.81	0.19	0.00675530755118	0.62	0.00895863026428	7.54055849152	0.38	0.754055849152
GO:0006867	asparagine transport	0.042707471946	1	0.00884440490512	0.0164333213364	100.0	0.0	35.0	65.0	0.65	0.35	0.0262741506096	0.3	0.0884440490512	2.97070870132	0.7	0.297070870132
GO:0006868	glutamine transport	0.042707471946	1	0.00884440490512	0.0164333213364	100.0	0.0	35.0	65.0	0.65	0.35	0.0262741506096	0.3	0.0884440490512	2.97070870132	0.7	0.297070870132
GO:0006869	lipid transport	0.0324300802244	255	0.000743799359833	0.0117221256572	100.0	0.0	0.0	100.0	1.0	0.0	0.0207079545672	1.0	0.00743799359833	27.8407803038	0.0	2.78407803038
GO:0006873	cellular ion homeostasis	0.0282979578042	552	0.000663681210902	0.00952909574989	100.0	0.0	0.0	100.0	1.0	0.0	0.0187688620543	1.0	0.00663681210902	28.2799358276	0.0	2.82799358276
GO:0006874	cellular calcium ion homeostasis	0.0210809012254	246	0.000778983489592	0.00466573285755	100.0	0.0	2.0	98.0	0.98	0.02	0.0164151683678	0.96	0.00778983489592	21.0725497872	0.04	2.10725497872
GO:0006875	cellular metal ion homeostasis	0.0335285642111	303	0.000760595142248	0.0148858750532	100.0	0.0	1.0	99.0	0.99	0.01	0.0186426891579	0.98	0.00760595142248	24.5106603006	0.02	2.45106603006
GO:0006878	cellular copper ion homeostasis	-0.0260373459614	32	0.00229662364005	0.015934940972	100.0	0.0	97.0	3.0	0.03	0.97	-0.0419722869334	-0.94	0.0229662364005	-18.27564874	0.06	-1.827564874
GO:0006879	cellular iron ion homeostasis	0.080721292466	42	0.00248073254543	0.0194466547703	100.0	0.0	2.0	98.0	0.98	0.02	0.0612746376957	0.96	0.0248073254543	24.700219219	0.04	2.4700219219
GO:0006880	intracellular sequestering of iron ion	0.113832845199	4	0.00503471318482	0.0262724420353	100.0	0.0	5.0	95.0	0.95	0.05	0.0875604031641	0.9	0.0503471318482	17.3913388807	0.1	1.73913388807
GO:0006882	cellular zinc ion homeostasis	0.00734552835662	8	0.00503971033513	-0.0105853666271	100.0	0.0	39.0	61.0	0.61	0.39	0.0179308949837	0.22	0.0503971033513	3.55792174378	0.78	0.355792174378
GO:0006883	cellular sodium ion homeostasis	-0.0234669951463	9	0.00535303488515	-0.024518402424	100.0	0.0	52.0	48.0	0.48	0.52	0.00105140727762	0.04	0.0535303488515	0.196413305757	0.96	0.0196413305757
GO:0006884	cell volume homeostasis	0.0838653037985	60	0.00200119860591	0.0558492426135	100.0	0.0	9.0	91.0	0.91	0.09	0.0280160611851	0.82	0.0200119860591	13.9996405666	0.18	1.39996405666
GO:0006885	regulation of pH	0.00242357144288	74	0.00143047190257	-0.0158500268393	100.0	0.0	10.0	90.0	0.9	0.1	0.0182735982822	0.8	0.0143047190257	12.7745244414	0.2	1.27745244414
GO:0006886	intracellular protein transport	0.00179838019524	980	0.000408797468965	-0.000855642155763	100.0	0.0	22.0	78.0	0.78	0.22	0.002654022351	0.56	0.00408797468965	6.49226708208	0.44	0.649226708208
GO:0006887	exocytosis	0.0199883571841	154	0.00103410415239	0.00327866634521	100.0	0.0	5.0	95.0	0.95	0.05	0.0167096908388	0.9	0.0103410415239	16.1586149714	0.1	1.61586149714
GO:0006888	ER to Golgi vesicle-mediated transport	0.0076996406017	95	0.00129790625172	0.015209277194	100.0	0.0	72.0	28.0	0.28	0.72	-0.0075096365923	-0.44	0.0129790625172	-5.7859622622	0.56	-0.57859622622
GO:0006890	retrograde vesicle-mediated transport, Golgi to ER	0.00196981000605	53	0.00178595792739	0.0328103834856	100.0	0.0	95.0	5.0	0.05	0.95	-0.0308405734796	-0.9	0.0178595792739	-17.2683650643	0.1	-1.72683650643
GO:0006891	intra-Golgi vesicle-mediated transport	0.0879187581229	32	0.00203203663303	0.0455177110609	100.0	0.0	3.0	97.0	0.97	0.03	0.042401047062	0.94	0.0203203663303	20.86628084	0.06	2.086628084
GO:0006892	post-Golgi vesicle-mediated transport	0.0329644003437	79	0.00142032820332	0.0236764729379	100.0	0.0	28.0	72.0	0.72	0.28	0.00928792740585	0.44	0.0142032820332	6.53928252932	0.56	0.653928252932
GO:0006893	Golgi to plasma membrane transport	0.0690394360424	24	0.00255844239844	0.052831808312	100.0	0.0	22.0	78.0	0.78	0.22	0.0162076277304	0.56	0.0255844239844	6.33495901268	0.44	0.633495901268
GO:0006895	Golgi to endosome transport	-0.00428158451925	27	0.00247158469675	0.0111017719541	100.0	0.0	73.0	27.0	0.27	0.73	-0.0153833564733	-0.46	0.0247158469675	-6.22408630931	0.54	-0.622408630931
GO:0006897	endocytosis	0.0196323991251	549	0.000664270639269	0.000793825403928	100.0	0.0	0.0	100.0	1.0	0.0	0.0188385737211	1.0	0.00664270639269	28.359786821	0.0	2.8359786821
GO:0006898	receptor-mediated endocytosis	0.0559845420095	89	0.00145943701715	0.0128952204443	100.0	0.0	0.0	100.0	1.0	0.0	0.0430893215652	1.0	0.0145943701715	29.5246187803	0.0	2.95246187803
GO:0006900	membrane budding	-0.14203397234	9	0.00549198455503	-0.0257319340696	100.0	0.0	98.0	2.0	0.02	0.98	-0.116302038271	-0.96	0.0549198455503	-21.1766870619	0.04	-2.11766870619
GO:0006901	vesicle coating	0.026670768011	38	0.00181831067152	0.00308856578776	100.0	0.0	9.0	91.0	0.91	0.09	0.0235822022232	0.82	0.0181831067152	12.9692920976	0.18	1.29692920976
GO:0006903	vesicle targeting	-0.01979482535	24	0.00256146076928	0.00376044404228	100.0	0.0	82.0	18.0	0.18	0.82	-0.0235552693923	-0.64	0.0256146076928	-9.19602973225	0.36	-0.919602973225
GO:0006904	vesicle docking during exocytosis	0.00455605705	35	0.00207312420004	-0.000806291471816	100.0	0.0	43.0	57.0	0.57	0.43	0.00536234852182	0.14	0.0207312420004	2.58660263659	0.86	0.258660263659
GO:0006906	vesicle fusion	0.0284292699001	22	0.0029747577677	0.0256949936538	100.0	0.0	49.0	51.0	0.51	0.49	0.00273427624629	0.02	0.029747577677	0.919159292897	0.98	0.0919159292897
GO:0006907	pinocytosis	-0.0639461158518	3	0.00893032984978	-0.0045027012003	100.0	0.0	78.0	22.0	0.22	0.78	-0.0594434146515	-0.56	0.0893032984978	-6.65635151797	0.44	-0.665635151797
GO:0006909	phagocytosis	0.0433604447694	46	0.00182025613065	0.00882689438734	100.0	0.0	2.0	98.0	0.98	0.02	0.0345335503821	0.96	0.0182025613065	18.971808308	0.04	1.8971808308
GO:0006910	phagocytosis, recognition	0.0695980322108	4	0.00660191983832	0.0390524420708	100.0	0.0	34.0	66.0	0.66	0.34	0.03054559014	0.32	0.0660191983832	4.62677386094	0.68	0.462677386094
GO:0006911	phagocytosis, engulfment	0.101199175682	20	0.0028670883295	-0.0133690864443	100.0	0.0	0.0	100.0	1.0	0.0	0.114568262126	1.0	0.028670883295	39.9597950809	0.0	3.99597950809
GO:0006913	nucleocytoplasmic transport	0.0159317097353	300	0.000681852021413	0.00671434021517	100.0	0.0	10.0	90.0	0.9	0.1	0.00921736952012	0.8	0.00681852021413	13.5181377053	0.2	1.35181377053
GO:0006914	autophagy	-0.0248026681473	59	0.00180394123085	0.01954152157	100.0	0.0	100.0	0.0	0.0	1.0	-0.0443441897174	-1.0	0.0180394123085	-24.5818372345	0.0	-2.45818372345
GO:0006915	apoptosis	0.00286649045148	1247	0.000336569915659	0.00472466728634	100.0	0.0	74.0	26.0	0.26	0.74	-0.00185817683486	-0.48	0.00336569915659	-5.52092373206	0.52	-0.552092373206
GO:0006916	anti-apoptosis	0.000984039457036	568	0.000452205841357	-0.0009585988595	100.0	0.0	29.0	71.0	0.71	0.29	0.00194263831654	0.42	0.00452205841357	4.29591601627	0.58	0.429591601627
GO:0006917	induction of apoptosis	0.0110935266038	713	0.00044369601403	0.000633659566886	100.0	0.0	2.0	98.0	0.98	0.02	0.0104598670369	0.96	0.0044369601403	23.5743993775	0.04	2.35743993775
GO:0006919	activation of caspase activity	0.00978440104623	142	0.00106403843244	0.00608216592013	100.0	0.0	37.0	63.0	0.63	0.37	0.00370223512611	0.26	0.0106403843244	3.47941861237	0.74	0.347941861237
GO:0006921	cell structure disassembly during apoptosis	0.00844848960584	36	0.00161621735253	0.00172055685853	100.0	0.0	36.0	64.0	0.64	0.36	0.00672793274731	0.28	0.0161621735253	4.16276482664	0.72	0.416276482664
GO:0006922	cleavage of lamin	-1.49461339991e-14	1	0.0110881562979	-0.0758551376197	100.0	3.0	25.0	72.0	0.75	0.28	0.0758551376197	0.44	0.110881562979	6.84109563227	0.56	0.684109563227
GO:0006923	cleavage of cytoskeletal proteins during apoptosis	-1.49461339991e-14	1	0.0110881562979	-0.0758551376197	100.0	3.0	25.0	72.0	0.75	0.28	0.0758551376197	0.44	0.110881562979	6.84109563227	0.56	0.684109563227
GO:0006924	activation-induced cell death of T cells	-0.125550767596	4	0.00726648285649	-0.0327570733224	100.0	0.0	91.0	9.0	0.09	0.91	-0.0927936942735	-0.82	0.0726648285649	-12.7700974607	0.18	-1.27700974607
GO:0006926	virus-infected cell apoptosis	0.018999275445	6	0.00504600836664	0.0134289001319	100.0	0.0	45.0	55.0	0.55	0.45	0.0055703753131	0.1	0.0504600836664	1.10391717737	0.9	0.110391717737
GO:0006927	transformed cell apoptosis	-8.26113057104e-14	2	0.00894862160196	-0.023085461884	100.0	0.0	38.0	62.0	0.62	0.38	0.023085461884	0.24	0.0894862160196	2.57977853024	0.76	0.257977853024
GO:0006928	cell motion	0.00266323141484	818	0.000475384864305	0.00358221620977	100.0	0.0	60.0	40.0	0.4	0.6	-0.000918984794926	-0.2	0.00475384864305	-1.93313852402	0.8	-0.193313852402
GO:0006929	substrate-bound cell migration	0.137329351647	3	0.0070745161036	0.0346167810889	100.0	0.0	8.0	92.0	0.92	0.08	0.102712570558	0.84	0.070745161036	14.5186708256	0.16	1.45186708256
GO:0006930	substrate-bound cell migration, cell extension	-0.0143206209838	8	0.00420824312955	0.0127021508021	100.0	0.0	74.0	26.0	0.26	0.74	-0.0270227717859	-0.48	0.0420824312955	-6.4213903413	0.52	-0.64213903413
GO:0006931	substrate-bound cell migration, cell attachment to substrate	0.0946726246865	1	0.0145688178865	0.0494203694907	100.0	7.0	34.0	59.0	0.66	0.41	0.0452522551959	0.18	0.145688178865	3.10610342914	0.82	0.310610342914
GO:0006935	chemotaxis	-0.00534077201327	362	0.000633208292278	-0.0130173463159	100.0	0.0	8.0	92.0	0.92	0.08	0.00767657430261	0.84	0.00633208292278	12.1233003361	0.16	1.21233003361
GO:0006936	muscle contraction	0.0156390820582	333	0.000733765317623	0.00784316727231	100.0	0.0	13.0	87.0	0.87	0.13	0.00779591478585	0.74	0.00733765317623	10.6245343008	0.26	1.06245343008
GO:0006937	regulation of muscle contraction	0.0376929446625	141	0.00118859256335	0.0252697489673	100.0	0.0	15.0	85.0	0.85	0.15	0.0124231956952	0.7	0.0118859256335	10.4520220622	0.3	1.04520220622
GO:0006939	smooth muscle contraction	0.0831514451688	64	0.0019487229299	0.0524598840174	100.0	0.0	8.0	92.0	0.92	0.08	0.0306915611514	0.84	0.019487229299	15.7495766486	0.16	1.57495766486
GO:0006940	regulation of smooth muscle contraction	0.0958151410536	59	0.00207319767367	0.0609114456658	100.0	0.0	5.0	95.0	0.95	0.05	0.0349036953878	0.9	0.0207319767367	16.8356813396	0.1	1.68356813396
GO:0006941	striated muscle contraction	-0.0148204281473	69	0.00165126624778	-0.00816165459105	100.0	0.0	68.0	32.0	0.32	0.68	-0.0066587735562	-0.36	0.0165126624778	-4.03252568454	0.64	-0.403252568454
GO:0006942	regulation of striated muscle contraction	-0.0102577114984	27	0.00232439811385	-0.0275863584102	100.0	0.0	22.0	78.0	0.78	0.22	0.0173286469118	0.56	0.0232439811385	7.45511141511	0.44	0.745511141511
GO:0006944	membrane fusion	-0.00975755619704	155	0.000928523966083	-0.0125210611286	100.0	0.0	32.0	68.0	0.68	0.32	0.00276350493153	0.36	0.00928523966083	2.97623435956	0.64	0.297623435956
GO:0006949	syncytium formation	0.0694113836019	7	0.00457117523174	0.0148742444373	100.0	0.0	14.0	86.0	0.86	0.14	0.0545371391646	0.72	0.0457117523174	11.9306603663	0.28	1.19306603663
GO:0006950	response to stress	0.00824128072487	2575	0.000247615954823	0.00601245075044	100.0	0.0	21.0	79.0	0.79	0.21	0.00222882997442	0.58	0.00247615954823	9.00115655316	0.42	0.900115655316
GO:0006952	defense response	-0.00353096907996	1015	0.000469011191411	-0.00164550405908	100.0	0.0	68.0	32.0	0.32	0.68	-0.00188546502088	-0.36	0.00469011191411	-4.02008535278	0.64	-0.402008535278
GO:0006953	acute-phase response	-0.0206102188609	30	0.0024137298779	-0.00749110781336	100.0	0.0	72.0	28.0	0.28	0.72	-0.0131191110475	-0.44	0.024137298779	-5.43520265777	0.56	-0.543520265777
GO:0006954	inflammatory response	0.00234776066943	480	0.000592821023204	0.00843725393678	100.0	0.0	86.0	14.0	0.14	0.86	-0.00608949326735	-0.72	0.00592821023204	-10.2720602492	0.28	-1.02720602492
GO:0006955	immune response	-0.00295987267525	1360	0.000317410795359	0.000116448736311	100.0	0.0	82.0	18.0	0.18	0.82	-0.00307632141156	-0.64	0.00317410795359	-9.69192433444	0.36	-0.969192433444
GO:0006956	complement activation	-0.00318207905484	74	0.00125462923632	-0.0108198713018	100.0	0.0	24.0	76.0	0.76	0.24	0.00763779224696	0.52	0.0125462923632	6.0876887178	0.48	0.60876887178
GO:0006957	complement activation, alternative pathway	0.0385744866642	9	0.00438272784331	-0.0141937766166	100.0	0.0	15.0	85.0	0.85	0.15	0.0527682632808	0.7	0.0438272784331	12.0400502079	0.3	1.20400502079
GO:0006958	complement activation, classical pathway	-0.00500172831439	72	0.00125245251782	-0.0101403517621	100.0	0.0	35.0	65.0	0.65	0.35	0.00513862344769	0.3	0.0125245251782	4.1028489101	0.7	0.41028489101
GO:0006959	humoral immune response	-0.0203460965576	168	0.000902106638045	-0.0170468220596	100.0	0.0	64.0	36.0	0.36	0.64	-0.00329927449799	-0.28	0.00902106638045	-3.6572998788	0.72	-0.36572998788
GO:0006968	cellular defense response	-0.0259137347702	153	0.00115999956994	-0.0301075100277	100.0	0.0	35.0	65.0	0.65	0.35	0.0041937752575	0.3	0.0115999956994	3.6153248382	0.7	0.36153248382
GO:0006970	response to osmotic stress	0.0581809287038	81	0.00179486881757	0.0464473165687	100.0	0.0	25.0	75.0	0.75	0.25	0.0117336121351	0.5	0.0179486881757	6.53730903353	0.5	0.653730903353
GO:0006972	hyperosmotic response	-0.0332690887949	15	0.00287832717259	-0.0308229172218	100.0	0.0	55.0	45.0	0.45	0.55	-0.00244617157311	-0.1	0.0287832717259	-0.849858763939	0.9	-0.0849858763939
GO:0006974	response to DNA damage stimulus	0.00742320025445	658	0.000530683702777	0.0100827537372	100.0	0.0	66.0	34.0	0.34	0.66	-0.00265955348273	-0.32	0.00530683702777	-5.0115604998	0.68	-0.50115604998
GO:0006975	DNA damage induced protein phosphorylation	0.0214192901372	1	0.0185029129011	-0.0554350313526	100.0	4.0	35.0	61.0	0.65	0.39	0.0768543214898	0.22	0.185029129011	4.15363364139	0.78	0.415363364139
GO:0006977	DNA damage response, signal transduction by p53 class mediator resulting in cell cycle arrest	0.0855764382635	45	0.00216905099151	0.0621494441439	100.0	0.0	15.0	85.0	0.85	0.15	0.0234269941196	0.7	0.0216905099151	10.8005732513	0.3	1.08005732513
GO:0006979	response to oxidative stress	0.0359905413281	165	0.000967554661682	0.0246036953783	100.0	0.0	9.0	91.0	0.91	0.09	0.0113868459498	0.82	0.00967554661682	11.7686849134	0.18	1.17686849134
GO:0006980	redox signal response	-0.0379525898176	5	0.00604904649825	-0.0160536020148	100.0	0.0	68.0	32.0	0.32	0.68	-0.0218989878028	-0.36	0.0604904649825	-3.62023796794	0.64	-0.362023796794
GO:0006982	response to lipid hydroperoxide	-0.0362983856459	8	0.0055678580118	-0.00169567828446	100.0	0.0	70.0	30.0	0.3	0.7	-0.0346027073614	-0.4	0.055678580118	-6.21472517584	0.6	-0.621472517584
GO:0006983	ER overload response	0.0824413275728	19	0.00275945563665	0.023641505396	100.0	0.0	4.0	96.0	0.96	0.04	0.0587998221768	0.92	0.0275945563665	21.3084861361	0.08	2.13084861361
GO:0006984	ER-nuclear signaling pathway	0.0365382227533	47	0.00178606883937	0.0151825721519	100.0	0.0	11.0	89.0	0.89	0.11	0.0213556506014	0.78	0.0178606883937	11.9567903155	0.22	1.19567903155
GO:0006986	response to unfolded protein	0.0236214830317	145	0.000996722572215	0.0144705971194	100.0	0.0	15.0	85.0	0.85	0.15	0.0091508859123	0.7	0.00996722572215	9.1809758978	0.3	0.91809758978
GO:0006987	activation of signaling protein activity involved in unfolded protein response	0.13875157245	2	0.00852605335624	0.0316271895742	100.0	0.0	11.0	89.0	0.89	0.11	0.107124382875	0.78	0.0852605335624	12.564357552	0.22	1.2564357552
GO:0006996	organelle organization	-0.000211690073043	2803	0.000226712296168	0.00288633603306	100.0	0.0	89.0	11.0	0.11	0.89	-0.00309802610611	-0.78	0.00226712296168	-13.6650113755	0.22	-1.36650113755
GO:0006997	nucleus organization	0.0445563681813	70	0.00153996654495	0.0403886022967	100.0	0.0	40.0	60.0	0.6	0.4	0.00416776588456	0.2	0.0153996654495	2.70640027748	0.8	0.270640027748
GO:0006998	nuclear envelope organization	-0.0150143950357	2	0.00814156875996	-0.00633438177609	100.0	0.0	53.0	47.0	0.47	0.53	-0.00868001325957	-0.06	0.0814156875996	-1.06613522719	0.94	-0.106613522719
GO:0006999	nuclear pore organization	-0.0255411176977	9	0.00377687075665	-0.00275164620441	100.0	0.0	70.0	30.0	0.3	0.7	-0.0227894714933	-0.4	0.0377687075665	-6.03395587555	0.6	-0.603395587555
GO:0007004	telomere maintenance via telomerase	-0.0294776196236	34	0.00225771064037	0.0163637736351	100.0	0.0	98.0	2.0	0.02	0.98	-0.0458413932587	-0.96	0.0225771064037	-20.3043704711	0.04	-2.03043704711
GO:0007005	mitochondrion organization	0.0178333617579	169	0.00097670188946	-0.00294064685814	100.0	0.0	1.0	99.0	0.99	0.01	0.020774008616	0.98	0.0097670188946	21.2695489178	0.02	2.12695489178
GO:0007006	mitochondrial membrane organization	0.0092618734563	104	0.00115268317675	-0.000930876338785	100.0	0.0	20.0	80.0	0.8	0.2	0.0101927497951	0.6	0.0115268317675	8.84262909415	0.4	0.884262909415
GO:0007007	inner mitochondrial membrane organization	-0.0431428282788	24	0.00207286148457	-0.0485613167532	100.0	0.0	35.0	65.0	0.65	0.35	0.00541848847438	0.3	0.0207286148457	2.61401377502	0.7	0.261401377502
GO:0007009	plasma membrane organization	0.0252405051213	33	0.00234798340305	0.0295508657279	100.0	0.0	60.0	40.0	0.4	0.6	-0.00431036060659	-0.2	0.0234798340305	-1.83577132658	0.8	-0.183577132658
GO:0007010	cytoskeleton organization	0.000788636305503	1174	0.000357043404852	0.00285813163072	100.0	0.0	70.0	30.0	0.3	0.7	-0.00206949532521	-0.4	0.00357043404852	-5.79620095789	0.6	-0.579620095789
GO:0007015	actin filament organization	-0.0364310074386	165	0.00117434943081	-0.000881765224428	100.0	0.0	100.0	0.0	0.0	1.0	-0.0355492422142	-1.0	0.0117434943081	-30.271434789	0.0	-3.0271434789
GO:0007016	cytoskeletal anchoring at plasma membrane	0.0564931150281	49	0.00168333275775	0.00794970005213	100.0	0.0	0.0	100.0	1.0	0.0	0.048543414976	1.0	0.0168333275775	28.8376821235	0.0	2.88376821235
GO:0007017	microtubule-based process	0.000327367179368	409	0.000611186085711	0.00160277943462	100.0	0.0	56.0	44.0	0.44	0.56	-0.00127541225525	-0.12	0.00611186085711	-2.0867822175	0.88	-0.20867822175
GO:0007018	microtubule-based movement	-0.00375947866318	192	0.000889698553343	0.00101887506989	100.0	0.0	71.0	29.0	0.29	0.71	-0.00477835373307	-0.42	0.00889698553343	-5.37075587582	0.58	-0.537075587582
GO:0007020	microtubule nucleation	-0.0294995222604	5	0.00604101474415	-0.0535196477786	100.0	0.0	38.0	62.0	0.62	0.38	0.0240201255182	0.24	0.0604101474415	3.97617396009	0.76	0.397617396009
GO:0007021	tubulin complex assembly	0.0812121963454	2	0.00715680329911	0.0250560301392	100.0	0.0	23.0	77.0	0.77	0.23	0.0561561662062	0.54	0.0715680329911	7.84654319243	0.46	0.784654319243
GO:0007022	chaperonin-mediated tubulin folding	-0.0432391151862	3	0.00615145997837	-0.0366131755044	100.0	0.0	55.0	45.0	0.45	0.55	-0.00662593968177	-0.1	0.0615145997837	-1.07713286034	0.9	-0.107713286034
GO:0007025	beta-tubulin folding	-0.031487658341	12	0.00356161816547	-0.0400413012424	100.0	0.0	42.0	58.0	0.58	0.42	0.00855364290141	0.16	0.0356161816547	2.40161704709	0.84	0.240161704709
GO:0007026	negative regulation of microtubule depolymerization	0.016858411119	137	0.00101838235562	0.0100907009933	100.0	0.0	22.0	78.0	0.78	0.22	0.00676771012565	0.56	0.0101838235562	6.64554927557	0.44	0.664554927557
GO:0007028	cytoplasm organization	-0.0291709409621	9	0.00370527925189	0.039219805611	100.0	0.0	96.0	4.0	0.04	0.96	-0.0683907465731	-0.92	0.0370527925189	-18.4576497273	0.08	-1.84576497273
GO:0007029	endoplasmic reticulum organization	0.0956255050857	8	0.00553472794254	0.0120335991129	100.0	0.0	6.0	94.0	0.94	0.06	0.0835919059728	0.88	0.0553472794254	15.1031643905	0.12	1.51031643905
GO:0007030	Golgi organization	0.0455376160626	8	0.0045360251913	0.0134298340258	100.0	0.0	24.0	76.0	0.76	0.24	0.0321077820367	0.52	0.045360251913	7.07839588243	0.48	0.707839588243
GO:0007031	peroxisome organization	-0.019759565983	28	0.00237608838917	-0.0405370178023	100.0	0.0	18.0	82.0	0.82	0.18	0.0207774518193	0.64	0.0237608838917	8.7443934805	0.36	0.87443934805
GO:0007032	endosome organization	-0.0244650317412	46	0.00194354057805	0.00583087214957	100.0	0.0	93.0	7.0	0.07	0.93	-0.0302959038908	-0.86	0.0194354057805	-15.5879965836	0.14	-1.55879965836
GO:0007033	vacuole organization	0.0316586254737	47	0.00195785926444	0.0177547394156	100.0	0.0	22.0	78.0	0.78	0.22	0.0139038860581	0.56	0.0195785926444	7.10157584389	0.44	0.710157584389
GO:0007034	vacuolar transport	0.00993171167539	68	0.00152128780635	0.00291268351471	100.0	0.0	31.0	69.0	0.69	0.31	0.00701902816068	0.38	0.0152128780635	4.61387262253	0.62	0.461387262253
GO:0007040	lysosome organization	0.0327951422913	46	0.00196531471539	0.0177508583995	100.0	0.0	21.0	79.0	0.79	0.21	0.0150442838918	0.58	0.0196531471539	7.65489810564	0.42	0.765489810564
GO:0007041	lysosomal transport	-0.00677127637409	49	0.0018520087055	-0.00154445269236	100.0	0.0	63.0	37.0	0.37	0.63	-0.00522682368173	-0.26	0.018520087055	-2.82224574118	0.74	-0.282224574118
GO:0007042	lysosomal lumen acidification	0.0274780348551	6	0.00496761301283	0.0080281871577	100.0	0.0	39.0	61.0	0.61	0.39	0.0194498476974	0.22	0.0496761301283	3.91533069247	0.78	0.391533069247
GO:0007043	cell-cell junction assembly	0.0513592831198	39	0.00192436068543	0.0258649364814	100.0	0.0	10.0	90.0	0.9	0.1	0.0254943466384	0.8	0.0192436068543	13.24821632	0.2	1.324821632
GO:0007044	cell-substrate junction assembly	-0.0219931314964	35	0.00250382844777	0.0204450287341	100.0	0.0	96.0	4.0	0.04	0.96	-0.0424381602305	-0.92	0.0250382844777	-16.9493082756	0.08	-1.69493082756
GO:0007049	cell cycle	0.0121044579307	1367	0.000327836446633	0.00831655042566	100.0	0.0	8.0	92.0	0.92	0.08	0.003787907505	0.84	0.00327836446633	11.5542598875	0.16	1.15542598875
GO:0007050	cell cycle arrest	0.0212758678735	237	0.000848408828867	0.0172427125369	100.0	0.0	30.0	70.0	0.7	0.3	0.00403315533653	0.4	0.00848408828867	4.75378756007	0.6	0.475378756007
GO:0007051	spindle organization	-0.017270158402	58	0.00150416546198	-0.00598616463373	100.0	0.0	78.0	22.0	0.22	0.78	-0.0112839937682	-0.56	0.0150416546198	-7.50183012007	0.44	-0.750183012007
GO:0007052	mitotic spindle organization	-0.0266189746041	53	0.00164719535108	-0.00659865690281	100.0	0.0	86.0	14.0	0.14	0.86	-0.0200203177013	-0.72	0.0164719535108	-12.1541854086	0.28	-1.21541854086
GO:0007059	chromosome segregation	0.0220513809094	60	0.0017480568794	0.0109267646728	100.0	0.0	30.0	70.0	0.7	0.3	0.0111246162366	0.4	0.017480568794	6.36398984938	0.6	0.636398984938
GO:0007062	sister chromatid cohesion	-0.0477281082879	31	0.00213140383384	-0.0280911025873	100.0	0.0	81.0	19.0	0.19	0.81	-0.0196370057006	-0.62	0.0213140383384	-9.2131793088	0.38	-0.92131793088
GO:0007064	mitotic sister chromatid cohesion	-0.0507610312228	30	0.00205412494554	-0.0282962740177	100.0	0.0	88.0	12.0	0.12	0.88	-0.0224647572052	-0.76	0.0205412494554	-10.936412244	0.24	-1.0936412244
GO:0007067	mitosis	-0.00118117549433	334	0.000728728052707	0.0108900943783	100.0	0.0	96.0	4.0	0.04	0.96	-0.0120712698727	-0.92	0.00728728052707	-16.5648486124	0.08	-1.65648486124
GO:0007076	mitotic chromosome condensation	0.0087665266382	16	0.00311814336198	0.0221394902541	100.0	0.0	67.0	33.0	0.33	0.67	-0.0133729636159	-0.34	0.0311814336198	-4.28875842558	0.66	-0.428875842558
GO:0007080	mitotic metaphase plate congression	-0.0392199756253	5	0.00513839326338	0.0416387592365	100.0	0.0	95.0	5.0	0.05	0.95	-0.0808587348618	-0.9	0.0513839326338	-15.7361904232	0.1	-1.57361904232
GO:0007088	regulation of mitosis	0.000427394231403	81	0.00143287947914	-0.00460241010315	100.0	0.0	45.0	55.0	0.55	0.45	0.00502980433456	0.1	0.0143287947914	3.51027731765	0.9	0.351027731765
GO:0007089	traversing start control point of mitotic cell cycle	0.137061575482	12	0.00434268591459	0.0174436235205	100.0	0.0	0.0	100.0	1.0	0.0	0.119617951962	1.0	0.0434268591459	27.5446933797	0.0	2.75446933797
GO:0007090	regulation of S phase of mitotic cell cycle	0.0138471740517	20	0.00367770997124	0.0201566243367	100.0	0.0	50.0	50.0	0.5	0.5	-0.00630945028498	-0.0	0.0367770997124	-1.71559213052	1.0	-0.171559213052
GO:0007091	mitotic metaphase/anaphase transition	-0.0723848620072	2	0.00840099186376	-0.0135611206941	100.0	0.0	78.0	22.0	0.22	0.78	-0.058823741313	-0.56	0.0840099186376	-7.00199955755	0.44	-0.700199955755
GO:0007093	mitotic cell cycle checkpoint	0.0379088487194	37	0.00210584765157	-0.0115978856324	100.0	0.0	0.0	100.0	1.0	0.0	0.0495067343518	1.0	0.0210584765157	23.5091718601	0.0	2.35091718601
GO:0007094	mitotic cell cycle spindle assembly checkpoint	0.0374885692909	14	0.00309318815198	-0.0068518393702	100.0	0.0	5.0	95.0	0.95	0.05	0.0443404086611	0.9	0.0309318815198	14.3348566212	0.1	1.43348566212
GO:0007095	mitotic cell cycle G2/M transition DNA damage checkpoint	0.0502918667235	10	0.00406690353024	-0.0358691426723	100.0	0.0	1.0	99.0	0.99	0.01	0.0861610093958	0.98	0.0406690353024	21.1858994823	0.02	2.11858994823
GO:0007096	regulation of exit from mitosis	0.0583310556836	10	0.00413097705778	0.0105294534208	100.0	0.0	14.0	86.0	0.86	0.14	0.0478016022628	0.72	0.0413097705778	11.5715002999	0.28	1.15715002999
GO:0007097	nuclear migration	-0.0539171786486	27	0.00239943892194	-0.0187862144758	100.0	0.0	94.0	6.0	0.06	0.94	-0.0351309641728	-0.88	0.0239943892194	-14.6413246245	0.12	-1.46413246245
GO:0007098	centrosome cycle	0.00131234609414	13	0.00298711500476	-0.0179354447462	100.0	0.0	31.0	69.0	0.69	0.31	0.0192477908403	0.38	0.0298711500476	6.44360555575	0.62	0.644360555575
GO:0007100	mitotic centrosome separation	0.204462510328	1	0.0109420789204	0.0371947819852	100.0	0.0	10.0	90.0	0.9	0.1	0.167267728343	0.8	0.109420789204	15.2866497819	0.2	1.52866497819
GO:0007108	cytokinesis, initiation of separation	0.0411671535729	2	0.00758600988024	0.0325377234938	100.0	0.0	46.0	54.0	0.54	0.46	0.00862943007912	0.08	0.0758600988024	1.13754532559	0.92	0.113754532559
GO:0007126	meiosis	-0.0127685662936	107	0.00129371200406	-0.00465834012863	100.0	0.0	76.0	24.0	0.24	0.76	-0.00811022616496	-0.52	0.0129371200406	-6.26895795935	0.48	-0.626895795935
GO:0007128	meiotic prophase I	0.0118904100913	11	0.00393357361426	-0.0261759239841	100.0	0.0	16.0	84.0	0.84	0.16	0.0380663340754	0.68	0.0393357361426	9.67729037468	0.32	0.967729037468
GO:0007130	synaptonemal complex assembly	-0.000838633997774	7	0.00513249191677	-0.0408134389736	100.0	0.0	22.0	78.0	0.78	0.22	0.0399748049758	0.56	0.0513249191677	7.7885763142	0.44	0.77885763142
GO:0007131	reciprocal meiotic recombination	-0.0624439843366	41	0.00216327737308	-0.0207897524983	100.0	0.0	97.0	3.0	0.03	0.97	-0.0416542318383	-0.94	0.0216327737308	-19.2551507063	0.06	-1.92551507063
GO:0007132	meiotic metaphase I	0.134358259298	4	0.00700079654666	0.0242605618002	100.0	0.0	5.0	95.0	0.95	0.05	0.110097697498	0.9	0.0700079654666	15.7264529492	0.1	1.57264529492
GO:0007136	meiotic prophase II	-0.103153458981	3	0.00751873903761	-0.064883479547	100.0	0.0	67.0	33.0	0.33	0.67	-0.0382699794342	-0.34	0.0751873903761	-5.08994649805	0.66	-0.508994649805
GO:0007140	male meiosis	-0.014307584821	9	0.00430169808553	0.0671409776314	100.0	0.0	98.0	2.0	0.02	0.98	-0.0814485624524	-0.96	0.0430169808553	-18.9340490274	0.04	-1.89340490274
GO:0007143	female meiosis	-0.329463204346	1	0.013645939491	-0.111391384432	100.0	1.0	96.0	3.0	0.04	0.97	-0.218071819914	-0.92	0.13645939491	-15.9807113359	0.08	-1.59807113359
GO:0007154	cell communication	-0.000191717821057	8855	0.000131034251637	0.00243610047944	100.0	0.0	99.0	1.0	0.01	0.99	-0.0026278183005	-0.98	0.00131034251637	-20.054438192	0.02	-2.0054438192
GO:0007155	cell adhesion	0.0073369828874	1836	0.000292660389601	0.0063990319426	100.0	0.0	35.0	65.0	0.65	0.35	0.000937950944803	0.3	0.00292660389601	3.20491251337	0.7	0.320491251337
GO:0007156	homophilic cell adhesion	0.00280846127252	370	0.000660868436584	-0.000997672750328	100.0	0.0	21.0	79.0	0.79	0.21	0.00380613402285	0.58	0.00660868436584	5.75929158082	0.42	0.575929158082
GO:0007157	heterophilic cell adhesion	-0.00992278704577	45	0.00173441754755	0.00775904673324	100.0	0.0	83.0	17.0	0.17	0.83	-0.017681833779	-0.66	0.0173441754755	-10.1946810928	0.34	-1.01946810928
GO:0007158	neuron adhesion	-0.0478713847868	6	0.00449519371531	-0.0354035218357	100.0	0.0	62.0	38.0	0.38	0.62	-0.0124678629511	-0.24	0.0449519371531	-2.77359859013	0.76	-0.277359859013
GO:0007159	leukocyte adhesion	0.0171781112257	54	0.00183319260829	0.0157318208797	100.0	0.0	41.0	59.0	0.59	0.41	0.00144629034596	0.18	0.0183319260829	0.788946202065	0.82	0.0788946202065
GO:0007160	cell-matrix adhesion	0.0168576502613	161	0.00105744407811	0.00492102291236	100.0	0.0	11.0	89.0	0.89	0.11	0.0119366273489	0.78	0.0105744407811	11.2881878068	0.22	1.12881878068
GO:0007161	calcium-independent cell-matrix adhesion	-0.117965547898	3	0.00736914323337	-0.0309538169325	100.0	0.0	88.0	12.0	0.12	0.88	-0.0870117309654	-0.76	0.0736914323337	-11.8075776532	0.24	-1.18075776532
GO:0007162	negative regulation of cell adhesion	-0.0154574426408	138	0.00109885243852	-0.0245836654424	100.0	0.0	20.0	80.0	0.8	0.2	0.00912622280159	0.6	0.0109885243852	8.30523051289	0.4	0.830523051289
GO:0007163	establishment or maintenance of cell polarity	-0.0378783620281	170	0.00104126235983	-0.0114754699885	100.0	0.0	100.0	0.0	0.0	1.0	-0.0264028920396	-1.0	0.0104126235983	-25.3566181378	0.0	-2.53566181378
GO:0007164	establishment of tissue polarity	-0.047820267687	11	0.00359379006631	-0.0180771323863	100.0	0.0	83.0	17.0	0.17	0.83	-0.0297431353008	-0.66	0.0359379006631	-8.27625842132	0.34	-0.827625842132
GO:0007165	signal transduction	-0.000966357667032	8066	0.000143844243411	0.00250690808665	100.0	0.0	99.0	1.0	0.01	0.99	-0.00347326575368	-0.98	0.00143844243411	-24.1460184386	0.02	-2.41460184386
GO:0007166	cell surface receptor linked signal transduction	0.00144622754717	3478	0.000219524792625	0.00474867949906	100.0	0.0	93.0	7.0	0.07	0.93	-0.00330245195189	-0.86	0.00219524792625	-15.0436400026	0.14	-1.50436400026
GO:0007167	enzyme linked receptor protein signaling pathway	0.0046734892382	967	0.000448178205571	0.0118425189238	100.0	0.0	96.0	4.0	0.04	0.96	-0.00716902968561	-0.92	0.00448178205571	-15.9959355375	0.08	-1.59959355375
GO:0007168	receptor guanylyl cyclase signaling pathway	0.0472872808722	22	0.00284929298695	0.0119073778327	100.0	0.0	13.0	87.0	0.87	0.13	0.0353799030395	0.74	0.0284929298695	12.4170814309	0.26	1.24170814309
GO:0007169	transmembrane receptor protein tyrosine kinase signaling pathway	-0.00149816361327	722	0.000549393138156	0.0110239477704	100.0	0.0	100.0	0.0	0.0	1.0	-0.0125221113837	-1.0	0.00549393138156	-22.7926242868	0.0	-2.27926242868
GO:0007171	activation of transmembrane receptor protein tyrosine kinase activity	0.0245324735817	22	0.0024457220829	-0.0148047629201	100.0	0.0	7.0	93.0	0.93	0.07	0.0393372365018	0.86	0.024457220829	16.0840991611	0.14	1.60840991611
GO:0007172	signal complex assembly	0.0108122348692	17	0.00280218122007	-0.00377309486831	100.0	0.0	32.0	68.0	0.68	0.32	0.0145853297375	0.36	0.0280218122007	5.20499160906	0.64	0.520499160906
GO:0007173	epidermal growth factor receptor signaling pathway	0.00724146920375	118	0.00137198015534	0.0318935660024	100.0	0.0	95.0	5.0	0.05	0.95	-0.0246520967986	-0.9	0.0137198015534	-17.9682604757	0.1	-1.79682604757
GO:0007175	negative regulation of epidermal growth factor receptor activity	0.148949075435	2	0.0072165221692	0.012583325447	100.0	0.0	5.0	95.0	0.95	0.05	0.136365749988	0.9	0.072165221692	18.8963252369	0.1	1.88963252369
GO:0007176	regulation of epidermal growth factor receptor activity	0.0215924569497	9	0.0046394926381	-0.00364040083885	100.0	0.0	31.0	69.0	0.69	0.31	0.0252328577885	0.38	0.046394926381	5.43871059979	0.62	0.543871059979
GO:0007178	transmembrane receptor protein serine/threonine kinase signaling pathway	0.0146126564307	218	0.000956695925219	0.0141421018315	100.0	0.0	49.0	51.0	0.51	0.49	0.000470554599183	0.02	0.00956695925219	0.49185387622	0.98	0.049185387622
GO:0007179	transforming growth factor beta receptor signaling pathway	0.0261220294607	175	0.00100885401929	0.024893171688	100.0	0.0	47.0	53.0	0.53	0.47	0.00122885777263	0.06	0.0100885401929	1.2180729314	0.94	0.12180729314
GO:0007181	transforming growth factor beta receptor complex assembly	0.102121269975	14	0.00359058802626	0.0251097695113	100.0	0.0	1.0	99.0	0.99	0.01	0.0770115004641	0.98	0.0359058802626	21.4481583242	0.02	2.14481583242
GO:0007183	SMAD protein complex assembly	0.0685093137817	25	0.00342857482669	0.0177072594231	100.0	0.0	6.0	94.0	0.94	0.06	0.0508020543586	0.88	0.0342857482669	14.817251169	0.12	1.4817251169
GO:0007184	SMAD protein nuclear translocation	0.126899904247	7	0.00511263175172	0.016579867638	100.0	0.0	2.0	98.0	0.98	0.02	0.110320036608	0.96	0.0511263175172	21.5779351938	0.04	2.15779351938
GO:0007185	transmembrane receptor protein tyrosine phosphatase signaling pathway	0.104051935953	9	0.00461124296857	0.0426415330207	100.0	0.0	8.0	92.0	0.92	0.08	0.0614104029321	0.84	0.0461124296857	13.3175378853	0.16	1.33175378853
GO:0007186	G-protein coupled receptor protein signaling pathway	0.000378763592033	1197	0.000365246946254	-0.00208850393203	100.0	0.0	27.0	73.0	0.73	0.27	0.00246726752406	0.46	0.00365246946254	6.75506680991	0.54	0.675506680991
GO:0007187	G-protein signaling, coupled to cyclic nucleotide second messenger	0.00707968641366	169	0.000918273500736	0.00166092634937	100.0	0.0	28.0	72.0	0.72	0.28	0.00541876006428	0.44	0.00918273500736	5.90103064058	0.56	0.590103064058
GO:0007188	G-protein signaling, coupled to cAMP nucleotide second messenger	0.0082196429112	108	0.00103543277352	0.0112699689575	100.0	0.0	53.0	47.0	0.47	0.53	-0.00305032604625	-0.06	0.0103543277352	-2.94594311119	0.94	-0.294594311119
GO:0007189	activation of adenylate cyclase activity by G-protein signaling pathway	0.000920724547414	21	0.00252803257637	0.035999032683	100.0	0.0	93.0	7.0	0.07	0.93	-0.0350783081356	-0.86	0.0252803257637	-13.8757342225	0.14	-1.38757342225
GO:0007190	activation of adenylate cyclase activity	-0.0108587380748	105	0.00111762319713	-0.00655339620475	100.0	0.0	66.0	34.0	0.34	0.66	-0.00430534187009	-0.32	0.0111762319713	-3.8522302339	0.68	-0.38522302339
GO:0007191	activation of adenylate cyclase activity by dopamine receptor signaling pathway	0.079612340027	2	0.00773630202219	-0.0108791822251	100.0	0.0	12.0	88.0	0.88	0.12	0.0904915222522	0.76	0.0773630202219	11.6969996767	0.24	1.16969996767
GO:0007193	inhibition of adenylate cyclase activity by G-protein signaling	0.0245362314901	55	0.00153563539838	0.0064011863788	100.0	0.0	12.0	88.0	0.88	0.12	0.0181350451113	0.76	0.0153563539838	11.809473219	0.24	1.1809473219
GO:0007194	negative regulation of adenylate cyclase activity	0.000674270120778	119	0.00103747675638	0.00301639527021	100.0	0.0	58.0	42.0	0.42	0.58	-0.00234212514944	-0.16	0.0103747675638	-2.2575205999	0.84	-0.22575205999
GO:0007195	inhibition of adenylate cyclase activity by dopamine receptor signaling pathway	-0.0229469578703	12	0.00334133341033	0.00227085989286	100.0	0.0	73.0	27.0	0.27	0.73	-0.0252178177632	-0.46	0.0334133341033	-7.54723179829	0.54	-0.754723179829
GO:0007196	inhibition of adenylate cyclase activity by metabotropic glutamate receptor signaling pathway	-0.115653148568	3	0.00789031484674	-0.0729290207805	100.0	0.0	75.0	25.0	0.25	0.75	-0.0427241277879	-0.5	0.0789031484674	-5.41475576295	0.5	-0.541475576295
GO:0007199	G-protein signaling, coupled to cGMP nucleotide second messenger	0.021212700782	1	0.0127379782418	-0.111861128807	100.0	5.0	8.0	87.0	0.92	0.13	0.133073829589	0.74	0.127379782418	10.4470134163	0.26	1.04470134163
GO:0007200	activation of phospholipase C activity by G-protein coupled receptor protein signaling pathway coupled to IP3 second messenger	0.00303767707158	66	0.00164857161091	-0.00287191531003	100.0	0.0	35.0	65.0	0.65	0.35	0.00590959238161	0.3	0.0164857161091	3.5846743584	0.7	0.35846743584
GO:0007202	activation of phospholipase C activity	0.00686911986507	90	0.00153939604618	-0.000345915390039	100.0	0.0	32.0	68.0	0.68	0.32	0.00721503525511	0.36	0.0153939604618	4.68692593632	0.64	0.468692593632
GO:0007204	elevation of cytosolic calcium ion concentration	0.0238309684794	142	0.00106246019726	0.00501870188091	100.0	0.0	1.0	99.0	0.99	0.01	0.0188122665985	0.98	0.0106246019726	17.7063259847	0.02	1.77063259847
GO:0007205	activation of protein kinase C activity by G-protein coupled receptor protein signaling pathway	-0.0141794734683	47	0.00197472889259	-0.0109823303798	100.0	0.0	54.0	46.0	0.46	0.54	-0.00319714308851	-0.08	0.0197472889259	-1.6190288705	0.92	-0.16190288705
GO:0007206	activation of phospholipase C activity by metabotropic glutamate receptor signaling pathway	0.0092178377207	4	0.00737281927504	-0.0248680747709	100.0	0.0	30.0	70.0	0.7	0.3	0.0340859124916	0.4	0.0737281927504	4.62318567973	0.6	0.462318567973
GO:0007207	activation of phospholipase C activity by muscarinic acetylcholine receptor signaling pathway	0.0663608289755	3	0.00691010403246	-0.0383565552068	100.0	0.0	7.0	93.0	0.93	0.07	0.104717384182	0.86	0.0691010403246	15.1542413385	0.14	1.51542413385
GO:0007208	activation of phospholipase C activity by serotonin receptor signaling pathway	0.0945940154645	2	0.00723884975147	-0.0111340917502	100.0	0.0	8.0	92.0	0.92	0.08	0.105728107215	0.84	0.0723884975147	14.6056501854	0.16	1.46056501854
GO:0007210	serotonin receptor signaling pathway	0.0945940154645	2	0.00723884975147	-0.0111340917502	100.0	0.0	8.0	92.0	0.92	0.08	0.105728107215	0.84	0.0723884975147	14.6056501854	0.16	1.46056501854
GO:0007212	dopamine receptor signaling pathway	-0.00861375114121	27	0.00208182111524	0.0324066986152	100.0	0.0	97.0	3.0	0.03	0.97	-0.0410204497564	-0.94	0.0208182111524	-19.7041184068	0.06	-1.97041184068
GO:0007213	muscarinic acetylcholine receptor signaling pathway	0.0116564434876	22	0.0026749181522	-0.0306623302664	100.0	0.0	3.0	97.0	0.97	0.03	0.042318773754	0.94	0.026749181522	15.8205864053	0.06	1.58205864053
GO:0007214	gamma-aminobutyric acid signaling pathway	-0.023674153637	60	0.00143463289018	0.0110645399207	100.0	0.0	99.0	1.0	0.01	0.99	-0.0347386935576	-0.98	0.0143463289018	-24.2143434709	0.02	-2.42143434709
GO:0007215	glutamate signaling pathway	-0.0356616686595	37	0.0020911085012	-0.00107981882915	100.0	0.0	95.0	5.0	0.05	0.95	-0.0345818498304	-0.9	0.020911085012	-16.5375683808	0.1	-1.65375683808
GO:0007216	metabotropic glutamate receptor signaling pathway	-0.022348522217	10	0.00431743472606	-0.0340013039983	100.0	0.0	35.0	65.0	0.65	0.35	0.0116527817813	0.3	0.0431743472606	2.69900589603	0.7	0.269900589603
GO:0007217	tachykinin receptor signaling pathway	-0.0410175188952	12	0.00416521600761	-0.0128257701071	100.0	0.0	73.0	27.0	0.27	0.73	-0.0281917487881	-0.46	0.0416521600761	-6.76837617462	0.54	-0.676837617462
GO:0007218	neuropeptide signaling pathway	0.00496255420642	189	0.000815829484327	0.00865588901484	100.0	0.0	68.0	32.0	0.32	0.68	-0.00369333480842	-0.36	0.00815829484327	-4.52709160355	0.64	-0.452709160355
GO:0007219	Notch signaling pathway	-0.0129732253334	173	0.000953551506228	0.0048254187126	100.0	0.0	98.0	2.0	0.02	0.98	-0.017798644046	-0.96	0.00953551506228	-18.6656346613	0.04	-1.86656346613
GO:0007220	Notch receptor processing	0.0461465893218	18	0.00414234808541	0.00745983492371	100.0	0.0	16.0	84.0	0.84	0.16	0.0386867543981	0.68	0.0414234808541	9.33932967496	0.32	0.933932967496
GO:0007223	Wnt receptor signaling pathway, calcium modulating pathway	0.000535557604561	29	0.00228194971751	0.00232257596969	100.0	0.0	57.0	43.0	0.43	0.57	-0.00178701836512	-0.14	0.0228194971751	-0.783110316327	0.86	-0.0783110316327
GO:0007224	smoothened signaling pathway	-0.0358414483545	15	0.00356775197034	0.00489691515643	100.0	0.0	86.0	14.0	0.14	0.86	-0.0407383635109	-0.72	0.0356775197034	-11.4184965349	0.28	-1.14184965349
GO:0007228	positive regulation of hh target transcription factor activity	0.0289887835777	2	0.00820697902672	0.011894413679	100.0	0.0	35.0	65.0	0.65	0.35	0.0170943698987	0.3	0.0820697902672	2.08290649252	0.7	0.208290649252
GO:0007229	integrin-mediated signaling pathway	0.017920104904	188	0.0010389777928	0.00780605298274	100.0	0.0	17.0	83.0	0.83	0.17	0.0101140519212	0.66	0.010389777928	9.73461799794	0.34	0.973461799794
GO:0007231	osmosensory signaling pathway	-0.213805140166	1	0.0141958679782	-0.00577806654882	100.0	2.0	96.0	2.0	0.04	0.98	-0.208027073617	-0.92	0.141958679782	-14.6540580637	0.08	-1.46540580637
GO:0007242	intracellular signaling cascade	-0.00373595519604	3111	0.000226404595137	0.00254790291452	100.0	0.0	100.0	0.0	0.0	1.0	-0.00628385811056	-1.0	0.00226404595137	-27.754993695	0.0	-2.7754993695
GO:0007243	protein kinase cascade	0.00374304314235	489	0.00059810893503	0.00475868146603	100.0	0.0	58.0	42.0	0.42	0.58	-0.00101563832368	-0.16	0.0059810893503	-1.6980825134	0.84	-0.16980825134
GO:0007249	I-kappaB kinase/NF-kappaB cascade	-0.0130004649475	21	0.00301064720905	0.0139843216301	100.0	0.0	87.0	13.0	0.13	0.87	-0.0269847865777	-0.74	0.0301064720905	-8.96311812842	0.26	-0.896311812842
GO:0007250	activation of NF-kappaB-inducing kinase activity	0.000705451308772	24	0.00262068531773	0.0121414333214	100.0	0.0	71.0	29.0	0.29	0.71	-0.0114359820126	-0.42	0.0262068531773	-4.36373720083	0.58	-0.436373720083
GO:0007252	I-kappaB phosphorylation	-0.0534602097387	13	0.00339189356326	-0.00865068344613	100.0	0.0	88.0	12.0	0.12	0.88	-0.0448095262926	-0.76	0.0339189356326	-13.2107701662	0.24	-1.32107701662
GO:0007253	cytoplasmic sequestering of NF-kappaB	0.0346570450133	1	0.01115092213	-0.0103965631485	100.0	2.0	31.0	67.0	0.69	0.33	0.0450536081617	0.34	0.1115092213	4.04034820048	0.66	0.404034820048
GO:0007254	JNK cascade	0.0246317538467	62	0.00192972993617	-0.00355408945631	100.0	0.0	7.0	93.0	0.93	0.07	0.028185843303	0.86	0.0192972993617	14.6061077121	0.14	1.46061077121
GO:0007257	activation of JUN kinase activity	-0.00776093429378	45	0.00202000154125	-0.0222382540918	100.0	0.0	28.0	72.0	0.72	0.28	0.014477319798	0.44	0.0202000154125	7.16698453063	0.56	0.716698453063
GO:0007258	JUN phosphorylation	-0.0158255219363	10	0.00450359308038	0.0113111886638	100.0	0.0	74.0	26.0	0.26	0.74	-0.0271367106	-0.48	0.0450359308038	-6.02556894366	0.52	-0.602556894366
GO:0007259	JAK-STAT cascade	-0.0176027961485	63	0.0014509150745	-0.00297193922093	100.0	0.0	85.0	15.0	0.15	0.85	-0.0146308569275	-0.7	0.014509150745	-10.0838823613	0.3	-1.00838823613
GO:0007260	tyrosine phosphorylation of STAT protein	-0.0340656740365	9	0.00402585654415	0.0133228176238	100.0	0.0	87.0	13.0	0.13	0.87	-0.0473884916604	-0.74	0.0402585654415	-11.7710333542	0.26	-1.17710333542
GO:0007262	STAT protein nuclear translocation	0.026993708542	5	0.00499978825893	0.0229224633098	100.0	0.0	49.0	51.0	0.51	0.49	0.00407124523216	0.02	0.0499978825893	0.814283529885	0.98	0.0814283529885
GO:0007263	nitric oxide mediated signal transduction	0.0569706803944	28	0.00221099256695	0.0286706573155	100.0	0.0	7.0	93.0	0.93	0.07	0.0283000230788	0.86	0.0221099256695	12.7996916416	0.14	1.27996916416
GO:0007264	small GTPase mediated signal transduction	-0.00338245489981	954	0.00045841525242	0.000406316522134	100.0	0.0	79.0	21.0	0.21	0.79	-0.00378877142194	-0.58	0.0045841525242	-8.26493316254	0.42	-0.826493316254
GO:0007265	Ras protein signal transduction	-0.0107316689304	323	0.000775792864851	-0.0125208443041	100.0	0.0	38.0	62.0	0.62	0.38	0.00178917537371	0.24	0.00775792864851	2.30625396903	0.76	0.230625396903
GO:0007266	Rho protein signal transduction	-0.0050911281622	88	0.00158376039918	-0.000681725052588	100.0	0.0	59.0	41.0	0.41	0.59	-0.00440940310962	-0.18	0.0158376039918	-2.78413522139	0.82	-0.278413522139
GO:0007267	cell-cell signaling	0.00464901617468	1236	0.00036177844427	0.000278951144318	100.0	0.0	13.0	87.0	0.87	0.13	0.00437006503036	0.74	0.0036177844427	12.0793958279	0.26	1.20793958279
GO:0007268	synaptic transmission	-0.00250966065048	704	0.000518148179414	-0.00694312419642	100.0	0.0	20.0	80.0	0.8	0.2	0.00443346354594	0.6	0.00518148179414	8.55636229573	0.4	0.855636229573
GO:0007269	neurotransmitter secretion	-0.0273653390354	46	0.00170224433276	-0.0420552992478	100.0	0.0	23.0	77.0	0.77	0.23	0.0146899602124	0.54	0.0170224433276	8.62976009361	0.46	0.862976009361
GO:0007270	nerve-nerve synaptic transmission	-0.0334376753837	91	0.00147846535686	-0.0101208437471	100.0	0.0	97.0	3.0	0.03	0.97	-0.0233168316366	-0.94	0.0147846535686	-15.7709692204	0.06	-1.57709692204
GO:0007271	synaptic transmission, cholinergic	0.0297900117998	30	0.00250780130059	-0.0155040670319	100.0	0.0	5.0	95.0	0.95	0.05	0.0452940788317	0.9	0.0250780130059	18.0612709711	0.1	1.80612709711
GO:0007272	ensheathment of neurons	-0.0252390103873	125	0.00118593551221	-0.0158975785861	100.0	0.0	80.0	20.0	0.2	0.8	-0.00934143180116	-0.6	0.0118593551221	-7.87684634199	0.4	-0.787684634199
GO:0007274	neuromuscular synaptic transmission	0.0237372295341	93	0.00139389292915	-0.000443240724362	100.0	0.0	4.0	96.0	0.96	0.04	0.0241804702585	0.92	0.0139389292915	17.3474373482	0.08	1.73474373482
GO:0007275	multicellular organismal development	-0.00622759964886	2624	0.000233595908362	0.00231984862012	100.0	0.0	100.0	0.0	0.0	1.0	-0.00854744826898	-1.0	0.00233595908362	-36.590744799	0.0	-3.6590744799
GO:0007276	gamete generation	-0.00691614816391	341	0.000668450896899	-0.00131615268997	100.0	0.0	83.0	17.0	0.17	0.83	-0.00559999547394	-0.66	0.00668450896899	-8.37757193523	0.34	-0.837757193523
GO:0007281	germ cell development	-0.102954904723	20	0.00336422036959	-0.000818943634992	100.0	0.0	100.0	0.0	0.0	1.0	-0.102135961088	-1.0	0.0336422036959	-30.3594740735	0.0	-3.03594740735
GO:0007283	spermatogenesis	-0.0134671371358	287	0.000737271883195	-0.00266294312636	100.0	0.0	92.0	8.0	0.08	0.92	-0.0108041940095	-0.84	0.00737271883195	-14.6542873202	0.16	-1.46542873202
GO:0007286	spermatid development	-0.110508997628	7	0.00501925051947	-0.0371023632984	100.0	0.0	91.0	9.0	0.09	0.91	-0.0734066343297	-0.82	0.0501925051947	-14.6250190233	0.18	-1.46250190233
GO:0007289	spermatid nucleus differentiation	-0.0473539978331	1	0.0115260053165	-0.00327857137276	100.0	0.0	63.0	37.0	0.37	0.63	-0.0440754264604	-0.26	0.115260053165	-3.82399844961	0.74	-0.382399844961
GO:0007290	spermatid nucleus elongation	-0.0512158193189	4	0.00572220609395	0.0191465252008	100.0	0.0	88.0	12.0	0.12	0.88	-0.0703623445197	-0.76	0.0572220609395	-12.2963667097	0.24	-1.22963667097
GO:0007292	female gamete generation	0.0311230343509	55	0.00189718106183	0.00398626479605	100.0	0.0	9.0	91.0	0.91	0.09	0.0271367695548	0.82	0.0189718106183	14.3037320479	0.18	1.43037320479
GO:0007309	oocyte axis specification	0.0557333218464	2	0.00778620159634	-0.009688052469	100.0	0.0	17.0	83.0	0.83	0.17	0.0654213743154	0.66	0.0778620159634	8.40221942701	0.34	0.840221942701
GO:0007321	sperm displacement	-0.0442256403647	3	0.00690857549611	-0.0473591809049	100.0	0.0	47.0	53.0	0.53	0.47	0.00313354054012	0.06	0.0690857549611	0.45357259856	0.94	0.045357259856
GO:0007338	single fertilization	-0.0640975945988	26	0.00262685998747	-0.0245860463395	100.0	0.0	92.0	8.0	0.08	0.92	-0.0395115482593	-0.84	0.0262685998747	-15.0413605779	0.16	-1.50413605779
GO:0007339	binding of sperm to zona pellucida	-0.00981142017579	39	0.00202729149692	0.00778599421475	100.0	0.0	78.0	22.0	0.22	0.78	-0.0175974143905	-0.56	0.0202729149692	-8.68025857027	0.44	-0.868025857027
GO:0007340	acrosome reaction	-0.0125152514805	7	0.00566553419716	-0.0178612846169	100.0	0.0	50.0	50.0	0.5	0.5	0.00534603313644	0.0	0.0566553419716	0.943606189708	1.0	0.0943606189708
GO:0007341	penetration of zona pellucida	-0.00452547630551	35	0.00217863575081	0.00499681371756	100.0	0.0	66.0	34.0	0.34	0.66	-0.00952229002307	-0.32	0.0217863575081	-4.37075817723	0.68	-0.437075817723
GO:0007342	fusion of sperm to egg plasma membrane	-0.0361666695335	3	0.00592888073121	-0.00417112023632	100.0	0.0	68.0	32.0	0.32	0.68	-0.0319955492972	-0.36	0.0592888073121	-5.3965580938	0.64	-0.53965580938
GO:0007346	regulation of mitotic cell cycle	0.0252628751601	166	0.00113490649808	0.00109694613821	100.0	0.0	1.0	99.0	0.99	0.01	0.0241659290219	0.98	0.0113490649808	21.2933215757	0.02	2.12933215757
GO:0007368	determination of left/right symmetry	-0.0204110228093	24	0.00252238189872	0.019542117356	100.0	0.0	93.0	7.0	0.07	0.93	-0.0399531401653	-0.86	0.0252238189872	-15.8394492863	0.14	-1.58394492863
GO:0007379	segment specification	0.0548544682305	14	0.00321462750059	0.0391929515878	100.0	0.0	32.0	68.0	0.68	0.32	0.0156615166428	0.36	0.0321462750059	4.87195379243	0.64	0.487195379243
GO:0007386	compartment specification	0.00604030070553	31	0.00255317420782	0.0166289841531	100.0	0.0	66.0	34.0	0.34	0.66	-0.0105886834476	-0.32	0.0255317420782	-4.14726242147	0.68	-0.414726242147
GO:0007387	anterior compartment specification	0.140476700052	4	0.00617911370386	0.0318044378806	100.0	0.0	4.0	96.0	0.96	0.04	0.108672262171	0.92	0.0617911370386	17.5870306616	0.08	1.75870306616
GO:0007388	posterior compartment specification	0.140476700052	4	0.00617911370386	0.0318044378806	100.0	0.0	4.0	96.0	0.96	0.04	0.108672262171	0.92	0.0617911370386	17.5870306616	0.08	1.75870306616
GO:0007389	pattern specification process	-0.0104854803731	334	0.000784090976782	0.00531631322545	100.0	0.0	99.0	1.0	0.01	0.99	-0.0158017935985	-0.98	0.00784090976782	-20.1530103858	0.02	-2.01530103858
GO:0007398	ectoderm development	-0.0525882149879	36	0.00227521893461	0.00078503811681	100.0	0.0	99.0	1.0	0.01	0.99	-0.0533732531047	-0.98	0.0227521893461	-23.4585130656	0.02	-2.34585130656
GO:0007399	nervous system development	0.00108702702689	1346	0.000352295210777	0.00250122958173	100.0	0.0	65.0	35.0	0.35	0.65	-0.00141420255484	-0.3	0.00352295210777	-4.01425427193	0.7	-0.401425427193
GO:0007400	neuroblast fate determination	-0.0104226485295	5	0.00572687190587	-0.0476932624043	100.0	0.0	29.0	71.0	0.71	0.29	0.0372706138747	0.42	0.0572687190587	6.50802296391	0.58	0.650802296391
GO:0007405	neuroblast proliferation	0.0248980793183	17	0.00287020723546	0.0128972852025	100.0	0.0	36.0	64.0	0.64	0.36	0.0120007941158	0.28	0.0287020723546	4.18115945339	0.72	0.418115945339
GO:0007406	negative regulation of neuroblast proliferation	0.0373531317114	17	0.00274787793716	-0.0293752053925	100.0	0.0	1.0	99.0	0.99	0.01	0.0667283371039	0.98	0.0274787793716	24.2835885108	0.02	2.42835885108
GO:0007409	axonogenesis	0.00882172064668	102	0.00132610004219	-0.00638281576257	100.0	0.0	13.0	87.0	0.87	0.13	0.0152045364092	0.74	0.0132610004219	11.4656028395	0.26	1.14656028395
GO:0007411	axon guidance	0.0167227499296	109	0.00138312991203	0.00452564321004	100.0	0.0	18.0	82.0	0.82	0.18	0.0121971067196	0.64	0.0138312991203	8.81848235189	0.36	0.881848235189
GO:0007413	axonal fasciculation	0.0717712909935	4	0.0050977507758	-0.0300028170895	100.0	0.0	4.0	96.0	0.96	0.04	0.101774108083	0.92	0.050977507758	19.9645123034	0.08	1.99645123034
GO:0007416	synaptogenesis	0.015717009054	45	0.00171739286657	-0.000915911111505	100.0	0.0	18.0	82.0	0.82	0.18	0.0166329201655	0.64	0.0171739286657	9.68498267885	0.36	0.968498267885
GO:0007417	central nervous system development	-0.0195729947827	258	0.000804580766884	-0.00499970513388	100.0	0.0	97.0	3.0	0.03	0.97	-0.0145732896489	-0.94	0.00804580766884	-18.1128983549	0.06	-1.81128983549
GO:0007418	ventral midline development	0.0289887835777	2	0.00820697902672	0.011894413679	100.0	0.0	35.0	65.0	0.65	0.35	0.0170943698987	0.3	0.0820697902672	2.08290649252	0.7	0.208290649252
GO:0007420	brain development	-0.0249199646871	223	0.000827534053627	0.0102155891487	100.0	0.0	100.0	0.0	0.0	1.0	-0.0351355538357	-1.0	0.00827534053627	-42.4581365344	0.0	-4.24581365344
GO:0007422	peripheral nervous system development	0.0124151233905	41	0.00215937453224	-0.0121718094267	100.0	0.0	12.0	88.0	0.88	0.12	0.0245869328172	0.76	0.0215937453224	11.3861363326	0.24	1.13861363326
GO:0007423	sensory organ development	-0.00934336873931	38	0.00221245195025	0.00163601265914	100.0	0.0	66.0	34.0	0.34	0.66	-0.0109793813985	-0.32	0.0221245195025	-4.96254004396	0.68	-0.496254004396
GO:0007431	salivary gland development	-0.0931560620716	6	0.00504349994063	0.0258631304181	100.0	0.0	100.0	0.0	0.0	1.0	-0.11901919249	-1.0	0.0504349994063	-23.5985315536	0.0	-2.35985315536
GO:0007435	salivary gland morphogenesis	0.0289887835777	2	0.00820697902672	0.011894413679	100.0	0.0	35.0	65.0	0.65	0.35	0.0170943698987	0.3	0.0820697902672	2.08290649252	0.7	0.208290649252
GO:0007442	hindgut morphogenesis	0.0289887835777	2	0.00820697902672	0.011894413679	100.0	0.0	35.0	65.0	0.65	0.35	0.0170943698987	0.3	0.0820697902672	2.08290649252	0.7	0.208290649252
GO:0007443	Malpighian tubule morphogenesis	0.107076814581	3	0.00780711266374	-0.0042963980549	100.0	0.0	10.0	90.0	0.9	0.1	0.111373212636	0.8	0.0780711266374	14.265608482	0.2	1.4265608482
GO:0007447	imaginal disc pattern formation	-0.0214844723306	2	0.00806055233281	0.0349953771644	100.0	0.0	78.0	22.0	0.22	0.78	-0.0564798494949	-0.56	0.0806055233281	-7.00694532619	0.44	-0.700694532619
GO:0007492	endoderm development	-0.0614056810525	20	0.00279000250883	-0.0139331446834	100.0	0.0	96.0	4.0	0.04	0.96	-0.0474725363691	-0.92	0.0279000250883	-17.0152307099	0.08	-1.70152307099
GO:0007497	posterior midgut development	-0.0498854447098	12	0.00347639831025	0.00403274752979	100.0	0.0	95.0	5.0	0.05	0.95	-0.0539181922396	-0.9	0.0347639831025	-15.5097855388	0.1	-1.55097855388
GO:0007498	mesoderm development	0.0217184052402	92	0.00130505097042	0.0153332249704	100.0	0.0	31.0	69.0	0.69	0.31	0.00638518026981	0.38	0.0130505097042	4.89266734751	0.62	0.489266734751
GO:0007499	ectoderm and mesoderm interaction	0.046260756385	1	0.0169161907296	0.019913769311	100.0	0.0	42.0	58.0	0.58	0.42	0.026346987074	0.16	0.169161907296	1.55750118305	0.84	0.155750118305
GO:0007500	mesodermal cell fate determination	-0.0262784959365	5	0.00690621905609	-0.00689478269618	100.0	0.0	61.0	39.0	0.39	0.61	-0.0193837132403	-0.22	0.0690621905609	-2.80670408554	0.78	-0.280670408554
GO:0007506	gonadal mesoderm development	-0.0416226960072	3	0.00727707817389	-0.00678329948576	100.0	0.0	69.0	31.0	0.31	0.69	-0.0348393965215	-0.38	0.0727707817389	-4.78755287341	0.62	-0.478755287341
GO:0007507	heart development	0.00564284032459	256	0.000811669434222	0.0180735948348	100.0	0.0	95.0	5.0	0.05	0.95	-0.0124307545102	-0.9	0.00811669434222	-15.3150457392	0.1	-1.53150457392
GO:0007512	adult heart development	0.021289323672	18	0.00326195748835	0.0242541004093	100.0	0.0	51.0	49.0	0.49	0.51	-0.00296477673728	-0.02	0.0326195748835	-0.908894965025	0.98	-0.0908894965025
GO:0007517	muscle development	-0.021690656985	335	0.000751660053774	-0.00618935413958	100.0	0.0	100.0	0.0	0.0	1.0	-0.0155013028454	-1.0	0.00751660053774	-20.6227572791	0.0	-2.06227572791
GO:0007518	myoblast cell fate determination	-0.229787899063	5	0.00610400002933	-0.0251336196749	100.0	0.0	100.0	0.0	0.0	1.0	-0.204654279388	-1.0	0.0610400002933	-33.5278961999	0.0	-3.35278961999
GO:0007519	skeletal muscle development	-0.0244570739599	38	0.00196326796828	-0.00644951618743	100.0	0.0	78.0	22.0	0.22	0.78	-0.0180075577725	-0.56	0.0196326796828	-9.17223632403	0.44	-0.917223632403
GO:0007520	myoblast fusion	0.0694113836019	7	0.00457117523174	0.0148742444373	100.0	0.0	14.0	86.0	0.86	0.14	0.0545371391646	0.72	0.0457117523174	11.9306603663	0.28	1.19306603663
GO:0007528	neuromuscular junction development	-0.0637487119458	11	0.00340377871804	-0.00508740150474	100.0	0.0	96.0	4.0	0.04	0.96	-0.0586613104411	-0.92	0.0340377871804	-17.2341727534	0.08	-1.72341727534
GO:0007530	sex determination	0.0123816060857	39	0.00246632164235	0.0157468742477	100.0	0.0	54.0	46.0	0.46	0.54	-0.00336526816194	-0.08	0.0246632164235	-1.36448876098	0.92	-0.136448876098
GO:0007538	primary sex determination	0.0131860294703	13	0.00403008067939	0.0272676727756	100.0	0.0	63.0	37.0	0.37	0.63	-0.0140816433053	-0.26	0.0403008067939	-3.4941343426	0.74	-0.34941343426
GO:0007542	primary sex determination, germ-line	0.0408177799412	12	0.00433059345548	0.0322142489306	100.0	0.0	41.0	59.0	0.59	0.41	0.00860353101063	0.18	0.0433059345548	1.9866863743	0.82	0.19866863743
GO:0007548	sex differentiation	0.0101914204728	17	0.00279152093125	0.0185066617824	100.0	0.0	59.0	41.0	0.41	0.59	-0.00831524130961	-0.18	0.0279152093125	-2.97874940378	0.82	-0.297874940378
GO:0007565	female pregnancy	0.021541151716	190	0.000889562463266	0.0209574999405	100.0	0.0	40.0	60.0	0.6	0.4	0.000583651775495	0.2	0.00889562463266	0.656111065379	0.8	0.0656111065379
GO:0007566	embryo implantation	0.0276394966326	32	0.0021377028259	0.00295705213526	100.0	0.0	10.0	90.0	0.9	0.1	0.0246824444973	0.8	0.021377028259	11.5462468395	0.2	1.15462468395
GO:0007567	parturition	0.0290489996008	12	0.00384934812651	-0.0110757216187	100.0	0.0	14.0	86.0	0.86	0.14	0.0401247212195	0.72	0.0384934812651	10.4237704413	0.28	1.04237704413
GO:0007568	aging	0.010076619303	53	0.00149479982917	0.0203121085306	100.0	0.0	74.0	26.0	0.26	0.74	-0.0102354892276	-0.48	0.0149479982917	-6.84739791099	0.52	-0.684739791099
GO:0007569	cell aging	-0.00341716407409	46	0.0016695358097	0.017086191191	100.0	0.0	90.0	10.0	0.1	0.9	-0.0205033552651	-0.8	0.016695358097	-12.2808718124	0.2	-1.22808718124
GO:0007571	age-dependent general metabolic decline	0.121464980856	10	0.00408258114806	0.0839799764479	100.0	0.0	19.0	81.0	0.81	0.19	0.0374850044081	0.62	0.0408258114806	9.18169242658	0.38	0.918169242658
GO:0007584	response to nutrient	0.0267433474476	261	0.000813980367567	0.00554776579936	100.0	0.0	0.0	100.0	1.0	0.0	0.0211955816483	1.0	0.00813980367567	26.0394261248	0.0	2.60394261248
GO:0007585	respiratory gaseous exchange	-0.0438306271345	56	0.00166443672375	-0.0338375661907	100.0	0.0	73.0	27.0	0.27	0.73	-0.00999306094377	-0.46	0.0166443672375	-6.00386953806	0.54	-0.600386953806
GO:0007586	digestion	0.0175170959554	32	0.00229741693202	-0.0264880954224	100.0	0.0	4.0	96.0	0.96	0.04	0.0440051913778	0.92	0.0229741693202	19.1542034729	0.08	1.91542034729
GO:0007588	excretion	0.0145058733951	162	0.00113041618156	0.00896826647629	100.0	0.0	30.0	70.0	0.7	0.3	0.00553760691877	0.4	0.0113041618156	4.89873288182	0.6	0.489873288182
GO:0007589	body fluid secretion	0.0758223970079	72	0.00173761990616	0.0523015955263	100.0	0.0	10.0	90.0	0.9	0.1	0.0235208014816	0.8	0.0173761990616	13.5362177875	0.2	1.35362177875
GO:0007595	lactation	-0.0576868774989	92	0.00147850920996	0.00231280372879	100.0	0.0	100.0	0.0	0.0	1.0	-0.0599996812277	-1.0	0.0147850920996	-40.5812022161	0.0	-4.05812022161
GO:0007596	blood coagulation	-0.0017225553577	258	0.000815680885719	0.000205911032619	100.0	0.0	60.0	40.0	0.4	0.6	-0.00192846639032	-0.2	0.00815680885719	-2.36424124199	0.8	-0.236424124199
GO:0007598	blood coagulation, extrinsic pathway	0.0174012918142	9	0.00425671863145	-0.0407831013532	100.0	0.0	11.0	89.0	0.89	0.11	0.0581843931674	0.78	0.0425671863145	13.6688370092	0.22	1.36688370092
GO:0007599	hemostasis	-0.00356689858602	266	0.000782076289322	-0.00230458168347	100.0	0.0	57.0	43.0	0.43	0.57	-0.00126231690255	-0.14	0.00782076289322	-1.61405852573	0.86	-0.161405852573
GO:0007600	sensory perception	0.0111433303662	856	0.00042070047627	0.00129888173047	100.0	0.0	1.0	99.0	0.99	0.01	0.00984444863568	0.98	0.0042070047627	23.4001366553	0.02	2.34001366553
GO:0007601	visual perception	0.0181079839646	365	0.00070837904127	-0.007151878325	100.0	0.0	0.0	100.0	1.0	0.0	0.0252598622896	1.0	0.0070837904127	35.6586810422	0.0	3.56586810422
GO:0007602	phototransduction	0.0117065194276	90	0.00126109555779	0.00747382459342	100.0	0.0	42.0	58.0	0.58	0.42	0.00423269483417	0.16	0.0126109555779	3.35636328907	0.84	0.335636328907
GO:0007603	phototransduction, visible light	0.0182741439946	11	0.00416590513712	-0.0361392017627	100.0	0.0	8.0	92.0	0.92	0.08	0.0544133457573	0.84	0.0416590513712	13.0615902106	0.16	1.30615902106
GO:0007605	sensory perception of sound	0.00328193044604	502	0.000524631962043	0.0030278236881	100.0	0.0	44.0	56.0	0.56	0.44	0.000254106757939	0.12	0.00524631962043	0.484352415262	0.88	0.0484352415262
GO:0007606	sensory perception of chemical stimulus	-0.00452042331602	43	0.00165451014215	0.00947227462048	100.0	0.0	79.0	21.0	0.21	0.79	-0.0139926979365	-0.58	0.0165451014215	-8.45730562783	0.42	-0.845730562783
GO:0007608	sensory perception of smell	0.00657628941929	34	0.00190220179673	0.0107993243462	100.0	0.0	53.0	47.0	0.47	0.53	-0.0042230349269	-0.06	0.0190220179673	-2.22007724635	0.94	-0.222007724635
GO:0007610	behavior	0.000749359061189	837	0.00037864269318	-0.000261323048879	100.0	0.0	40.0	60.0	0.6	0.4	0.00101068211007	0.2	0.0037864269318	2.6692238574	0.8	0.26692238574
GO:0007611	learning or memory	0.0353101649397	144	0.00101409262144	0.0149436200246	100.0	0.0	2.0	98.0	0.98	0.02	0.0203665449151	0.96	0.0101409262144	20.0835155335	0.04	2.00835155335
GO:0007612	learning	0.0591252877569	83	0.00128883886475	0.0144300105997	100.0	0.0	0.0	100.0	1.0	0.0	0.0446952771572	1.0	0.0128883886475	34.6787161528	0.0	3.46787161528
GO:0007613	memory	-0.0199615488637	18	0.00280689391581	-0.0201744541825	100.0	0.0	52.0	48.0	0.48	0.52	0.000212905318755	0.04	0.0280689391581	0.0758508604675	0.96	0.00758508604675
GO:0007616	long-term memory	-0.100947120956	2	0.0081206211523	-0.011567438841	100.0	0.0	83.0	17.0	0.17	0.83	-0.0893796821152	-0.66	0.081206211523	-11.0065080539	0.34	-1.10065080539
GO:0007618	mating	0.0988922387326	6	0.00691929538573	0.0849917661608	100.0	0.0	37.0	63.0	0.63	0.37	0.0139004725718	0.26	0.0691929538573	2.00894336733	0.74	0.200894336733
GO:0007620	copulation	0.0988922387326	6	0.00691929538573	0.0849917661608	100.0	0.0	37.0	63.0	0.63	0.37	0.0139004725718	0.26	0.0691929538573	2.00894336733	0.74	0.200894336733
GO:0007622	rhythmic behavior	0.0741883109426	74	0.00179375790635	0.0467861061617	100.0	0.0	5.0	95.0	0.95	0.05	0.0274022047809	0.9	0.0179375790635	15.276423136	0.1	1.5276423136
GO:0007623	circadian rhythm	0.0192949832547	122	0.00132372470776	0.0172910346103	100.0	0.0	45.0	55.0	0.55	0.45	0.00200394864442	0.1	0.0132372470776	1.51387114909	0.9	0.151387114909
GO:0007624	ultradian rhythm	-0.049504061553	8	0.00413131877448	-0.0360814014745	100.0	0.0	62.0	38.0	0.38	0.62	-0.0134226600785	-0.24	0.0413131877448	-3.2490013023	0.76	-0.32490013023
GO:0007625	grooming behavior	-0.347122368809	2	0.00921944979627	-0.126662371656	100.0	0.0	100.0	0.0	0.0	1.0	-0.220459997154	-1.0	0.0921944979627	-23.9124895764	0.0	-2.39124895764
GO:0007626	locomotory behavior	0.01088824821	555	0.000513025740894	-0.000480203628797	100.0	0.0	1.0	99.0	0.99	0.01	0.0113684518388	0.98	0.00513025740894	22.1596129251	0.02	2.21596129251
GO:0007628	adult walking behavior	0.0833165336643	73	0.00187184272733	0.0595588292825	100.0	0.0	11.0	89.0	0.89	0.11	0.0237577043818	0.78	0.0187184272733	12.6921477082	0.22	1.26921477082
GO:0007631	feeding behavior	0.0242482460532	70	0.00125761966791	0.0142167126624	100.0	0.0	17.0	83.0	0.83	0.17	0.0100315333908	0.66	0.0125761966791	7.97660345712	0.34	0.797660345712
GO:0007632	visual behavior	0.0563512206175	59	0.00166801741402	0.0072112672911	100.0	0.0	0.0	100.0	1.0	0.0	0.0491399533264	1.0	0.0166801741402	29.4600961077	0.0	2.94600961077
GO:0007635	chemosensory behavior	-0.0757404070338	7	0.00363509477117	-0.00498759822529	100.0	0.0	98.0	2.0	0.02	0.98	-0.0707528088085	-0.96	0.0363509477117	-19.4638140853	0.04	-1.94638140853
GO:0007638	mechanosensory behavior	-0.00590562945323	17	0.0029514164152	-0.0289138837191	100.0	0.0	23.0	77.0	0.77	0.23	0.0230082542659	0.54	0.029514164152	7.7956652092	0.46	0.77956652092
GO:0008015	blood circulation	-0.0143016175552	188	0.000826941092866	-0.00868599565285	100.0	0.0	77.0	23.0	0.23	0.77	-0.00561562190239	-0.54	0.00826941092866	-6.79083667608	0.46	-0.679083667608
GO:0008016	regulation of heart contraction	0.00685550248676	166	0.000891476414575	0.0102895525665	100.0	0.0	65.0	35.0	0.35	0.65	-0.00343405007974	-0.3	0.00891476414575	-3.85209302634	0.7	-0.385209302634
GO:0008033	tRNA processing	0.0146719435079	58	0.00154493666212	-0.00266876449676	100.0	0.0	11.0	89.0	0.89	0.11	0.0173407080046	0.78	0.0154493666212	11.2242193676	0.22	1.12242193676
GO:0008037	cell recognition	0.00367651837811	149	0.000954438912641	0.0149454121374	100.0	0.0	89.0	11.0	0.11	0.89	-0.0112688937593	-0.78	0.00954438912641	-11.8068255705	0.22	-1.18068255705
GO:0008038	neuron recognition	0.0301720048396	69	0.0014532171675	0.0281512223077	100.0	0.0	43.0	57.0	0.57	0.43	0.0020207825319	0.14	0.014532171675	1.39055784442	0.86	0.139055784442
GO:0008045	motor axon guidance	-0.142134141969	7	0.00551097778136	0.0161087369327	100.0	0.0	100.0	0.0	0.0	1.0	-0.158242878901	-1.0	0.0551097778136	-28.7141202849	0.0	-2.87141202849
GO:0008053	mitochondrial fusion	-0.0462324115956	42	0.00173561519949	-0.0499676717528	100.0	0.0	40.0	60.0	0.6	0.4	0.00373526015722	0.2	0.0173561519949	2.15212459439	0.8	0.215212459439
GO:0008054	cyclin catabolic process	-0.130525194456	1	0.0114961250772	-0.0471988225366	100.0	0.0	85.0	15.0	0.15	0.85	-0.0833263719197	-0.7	0.114961250772	-7.24821375555	0.3	-0.724821375555
GO:0008057	eye pigment granule organization	-0.0292838969172	2	0.0111914552938	0.00699927262406	100.0	0.0	59.0	41.0	0.41	0.59	-0.0362831695412	-0.18	0.111914552938	-3.24204212846	0.82	-0.324204212846
GO:0008063	Toll signaling pathway	0.140242664719	3	0.00580858696824	0.0477644626078	100.0	0.0	3.0	97.0	0.97	0.03	0.0924782021113	0.94	0.0580858696824	15.9209464568	0.06	1.59209464568
GO:0008064	regulation of actin polymerization or depolymerization	-0.0112782282293	127	0.00115076227681	0.0124880061197	100.0	0.0	99.0	1.0	0.01	0.99	-0.0237662343491	-0.98	0.0115076227681	-20.652601174	0.02	-2.0652601174
GO:0008065	establishment of blood-nerve barrier	0.098530193703	7	0.00481224311756	0.0594028524289	100.0	0.0	19.0	81.0	0.81	0.19	0.0391273412741	0.62	0.0481224311756	8.13079063511	0.38	0.813079063511
GO:0008088	axon cargo transport	-0.0255420643214	80	0.00147194534766	-0.00433943746263	100.0	0.0	91.0	9.0	0.09	0.91	-0.0212026268588	-0.82	0.0147194534766	-14.4044932731	0.18	-1.44044932731
GO:0008089	anterograde axon cargo transport	-0.0147382879368	48	0.00223281497388	0.0161796928677	100.0	0.0	91.0	9.0	0.09	0.91	-0.0309179808045	-0.82	0.0223281497388	-13.847085928	0.18	-1.3847085928
GO:0008090	retrograde axon cargo transport	-0.00769988141129	4	0.00499831121373	0.0370310452954	100.0	0.0	82.0	18.0	0.18	0.82	-0.0447309267067	-0.64	0.0499831121373	-8.94920800126	0.36	-0.894920800126
GO:0008104	protein localization	0.0211688346726	173	0.000928568069754	0.0230432457212	100.0	0.0	59.0	41.0	0.41	0.59	-0.00187441104857	-0.18	0.00928568069754	-2.01860381552	0.82	-0.201860381552
GO:0008105	asymmetric protein localization	0.0601418997989	39	0.00181271743216	0.0521926705257	100.0	0.0	31.0	69.0	0.69	0.31	0.00794922927319	0.38	0.0181271743216	4.38525560142	0.62	0.438525560142
GO:0008150	biological_process	0.00180569798625	30407	6.80230170138e-05	0.00311552007243	100.0	0.0	97.0	3.0	0.03	0.97	-0.00130982208618	-0.94	0.000680230170138	-19.2555717708	0.06	-1.92555717708
GO:0008152	metabolic process	0.00117584720491	16501	8.69205714427e-05	0.00281934488719	100.0	0.0	99.0	1.0	0.01	0.99	-0.00164349768228	-0.98	0.000869205714427	-18.9080404673	0.02	-1.89080404673
GO:0008154	actin polymerization or depolymerization	-0.0431651290525	92	0.00145187443199	0.0029228379719	100.0	0.0	100.0	0.0	0.0	1.0	-0.0460879670244	-1.0	0.0145187443199	-31.7437693018	0.0	-3.17437693018
GO:0008156	negative regulation of DNA replication	-0.045211364774	42	0.00192175172442	-0.0245451574981	100.0	0.0	88.0	12.0	0.12	0.88	-0.0206662072759	-0.76	0.0192175172442	-10.7538382889	0.24	-1.07538382889
GO:0008202	steroid metabolic process	0.0101059057973	339	0.000717658811828	0.0100689821041	100.0	0.0	45.0	55.0	0.55	0.45	3.69236932051e-05	0.1	0.00717658811828	0.0514502053018	0.9	0.00514502053018
GO:0008203	cholesterol metabolic process	0.0220375975865	156	0.00112550787388	0.0134643995814	100.0	0.0	19.0	81.0	0.81	0.19	0.00857319800512	0.62	0.0112550787388	7.61718172222	0.38	0.761718172222
GO:0008204	ergosterol metabolic process	1.68135486041e-14	2	0.00926203881418	-0.0191764266913	100.0	1.0	43.0	56.0	0.57	0.44	0.0191764266913	0.12	0.0926203881418	2.07043255551	0.88	0.207043255551
GO:0008206	bile acid metabolic process	-0.0172539598062	13	0.00374127053338	-0.0335812619375	100.0	0.0	34.0	66.0	0.66	0.34	0.0163273021313	0.32	0.0374127053338	4.36410625365	0.68	0.436410625365
GO:0008207	C21-steroid hormone metabolic process	-0.0343397966601	32	0.0020568299772	-0.00452485226707	100.0	0.0	96.0	4.0	0.04	0.96	-0.029814944393	-0.92	0.020568299772	-14.4955804434	0.08	-1.44955804434
GO:0008209	androgen metabolic process	-0.0364509750242	14	0.00333915520686	-0.0221643361145	100.0	0.0	68.0	32.0	0.32	0.68	-0.0142866389097	-0.36	0.0333915520686	-4.278518974	0.64	-0.4278518974
GO:0008210	estrogen metabolic process	0.00595416622403	15	0.00365629824576	-0.00776270197714	100.0	0.0	37.0	63.0	0.63	0.37	0.0137168682012	0.26	0.0365629824576	3.75157256853	0.74	0.375157256853
GO:0008211	glucocorticoid metabolic process	-0.0425421746567	9	0.0032527051577	-0.0396683135351	100.0	0.0	50.0	50.0	0.5	0.5	-0.0028738611216	-0.0	0.032527051577	-0.883529549181	1.0	-0.0883529549181
GO:0008213	protein amino acid alkylation	-0.0431571014255	63	0.00155946752994	-0.0341970798694	100.0	0.0	70.0	30.0	0.3	0.7	-0.00896002155607	-0.4	0.0155946752994	-5.74556467772	0.6	-0.574556467772
GO:0008214	protein amino acid dealkylation	0.0597891578544	16	0.00275000743068	0.045502049703	100.0	0.0	33.0	67.0	0.67	0.33	0.0142871081514	0.34	0.0275000743068	5.19529801701	0.66	0.519529801701
GO:0008216	spermidine metabolic process	-0.0270444154576	5	0.00512780641952	-0.000374565442597	100.0	0.0	62.0	38.0	0.38	0.62	-0.026669850015	-0.24	0.0512780641952	-5.20102512323	0.76	-0.520102512323
GO:0008217	regulation of blood pressure	-0.0173826187865	91	0.00116909707869	0.00829404700166	100.0	0.0	100.0	0.0	0.0	1.0	-0.0256766657881	-1.0	0.0116909707869	-21.9628175077	0.0	-2.19628175077
GO:0008218	bioluminescence	0.076273319864	6	0.00541390350926	-0.0495350624252	100.0	0.0	0.0	100.0	1.0	0.0	0.125808382289	1.0	0.0541390350926	23.2380170932	0.0	2.32380170932
GO:0008219	cell death	0.00377159955231	1466	0.000301448849119	0.00396792602419	100.0	0.0	56.0	44.0	0.44	0.56	-0.000196326471884	-0.12	0.00301448849119	-0.651276236275	0.88	-0.0651276236275
GO:0008272	sulfate transport	0.00425480068692	31	0.00194903524218	-0.0133673662175	100.0	0.0	18.0	82.0	0.82	0.18	0.0176221669044	0.64	0.0194903524218	9.0414819204	0.36	0.90414819204
GO:0008277	regulation of G-protein coupled receptor protein signaling pathway	-0.00649175433241	130	0.00105763298806	-0.00595789719182	100.0	0.0	50.0	50.0	0.5	0.5	-0.000533857140591	-0.0	0.0105763298806	-0.504765969499	1.0	-0.0504765969499
GO:0008283	cell proliferation	-0.00571433282414	922	0.0004273984471	0.0021194843707	100.0	0.0	100.0	0.0	0.0	1.0	-0.00783381719484	-1.0	0.004273984471	-18.3290726674	0.0	-1.83290726674
GO:0008284	positive regulation of cell proliferation	0.00363715232168	708	0.000489061676186	0.00442688659611	100.0	0.0	57.0	43.0	0.43	0.57	-0.000789734274426	-0.14	0.00489061676186	-1.61479484671	0.86	-0.161479484671
GO:0008285	negative regulation of cell proliferation	-0.0016935159753	750	0.000449709392449	-0.00429443524929	100.0	0.0	33.0	67.0	0.67	0.33	0.00260091927399	0.34	0.00449709392449	5.78355559758	0.66	0.578355559758
GO:0008286	insulin receptor signaling pathway	-0.0120716984069	156	0.00112582035037	-0.000197857464876	100.0	0.0	84.0	16.0	0.16	0.84	-0.011873840942	-0.68	0.0112582035037	-10.5468345266	0.32	-1.05468345266
GO:0008291	acetylcholine metabolic process	0.0286931090097	13	0.00338368741404	0.0102553517174	100.0	0.0	25.0	75.0	0.75	0.25	0.0184377572923	0.5	0.0338368741404	5.44901317298	0.5	0.544901317298
GO:0008292	acetylcholine biosynthetic process	-0.0207711259711	6	0.00503627457141	-0.0610869482611	100.0	0.0	16.0	84.0	0.84	0.16	0.04031582229	0.68	0.0503627457141	8.00508822908	0.32	0.800508822908
GO:0008295	spermidine biosynthetic process	-0.0270444154576	5	0.00512780641952	-0.000374565442597	100.0	0.0	62.0	38.0	0.38	0.62	-0.026669850015	-0.24	0.0512780641952	-5.20102512323	0.76	-0.520102512323
GO:0008298	intracellular mRNA localization	0.149014728286	6	0.00534466421045	0.0546720209939	100.0	0.0	4.0	96.0	0.96	0.04	0.0943427072924	0.92	0.0534466421045	17.6517557657	0.08	1.76517557657
GO:0008299	isoprenoid biosynthetic process	0.0397591610945	16	0.00338165425774	0.0350596475758	100.0	0.0	44.0	56.0	0.56	0.44	0.00469951351868	0.12	0.0338165425774	1.38970845642	0.88	0.138970845642
GO:0008306	associative learning	0.0791605336208	18	0.00257144052892	0.0486862332831	100.0	0.0	13.0	87.0	0.87	0.13	0.0304743003377	0.74	0.0257144052892	11.8510616889	0.26	1.18510616889
GO:0008333	endosome to lysosome transport	0.0180733196582	29	0.00258490622148	0.00310246244602	100.0	0.0	24.0	76.0	0.76	0.24	0.0149708572122	0.52	0.0258490622148	5.79164423366	0.48	0.579164423366
GO:0008334	histone mRNA metabolic process	0.0943408489989	1	0.00886502343586	0.00094426525927	100.0	0.0	15.0	85.0	0.85	0.15	0.0933965837396	0.7	0.0886502343586	10.5354017861	0.3	1.05354017861
GO:0008340	determination of adult life span	-0.0931560620716	6	0.00504349994063	0.0258631304181	100.0	0.0	100.0	0.0	0.0	1.0	-0.11901919249	-1.0	0.0504349994063	-23.5985315536	0.0	-2.35985315536
GO:0008343	adult feeding behavior	-0.0219965249971	17	0.00305619019328	0.0114827757798	100.0	0.0	85.0	15.0	0.15	0.85	-0.0334793007769	-0.7	0.0305619019328	-10.9545868089	0.3	-1.09545868089
GO:0008344	adult locomotory behavior	0.0914528215044	107	0.00147562624055	0.0498261474095	100.0	0.0	0.0	100.0	1.0	0.0	0.0416266740949	1.0	0.0147562624055	28.2094970604	0.0	2.82094970604
GO:0008347	glial cell migration	0.0404018110855	16	0.00345386626778	-0.00108517482187	100.0	0.0	10.0	90.0	0.9	0.1	0.0414869859073	0.8	0.0345386626778	12.0117522483	0.2	1.20117522483
GO:0008354	germ cell migration	0.0599516389677	12	0.00376501076983	0.049041850776	100.0	0.0	38.0	62.0	0.62	0.38	0.0109097881917	0.24	0.0376501076983	2.89767781786	0.76	0.289767781786
GO:0008360	regulation of cell shape	0.0211444080182	107	0.00134312690405	0.0240091350654	100.0	0.0	55.0	45.0	0.45	0.55	-0.00286472704723	-0.1	0.0134312690405	-2.1328789101	0.9	-0.21328789101
GO:0008361	regulation of cell size	0.0254938107172	26	0.00236922140404	0.0181629595113	100.0	0.0	40.0	60.0	0.6	0.4	0.00733085120591	0.2	0.0236922140404	3.09420267495	0.8	0.309420267495
GO:0008366	axon ensheathment	-0.0252390103873	125	0.00118593551221	-0.0158975785861	100.0	0.0	80.0	20.0	0.2	0.8	-0.00934143180116	-0.6	0.0118593551221	-7.87684634199	0.4	-0.787684634199
GO:0008380	RNA splicing	-0.0236786016433	530	0.000596952547085	-0.0106899988019	100.0	0.0	98.0	2.0	0.02	0.98	-0.0129886028414	-0.96	0.00596952547085	-21.7581831334	0.04	-2.17581831334
GO:0008406	gonad development	0.0182693921667	41	0.00180450825482	0.0172643677157	100.0	0.0	48.0	52.0	0.52	0.48	0.00100502445098	0.04	0.0180450825482	0.556951983064	0.96	0.0556951983064
GO:0008535	respiratory chain complex IV assembly	-0.0357826701862	22	0.0023713443333	-0.0551799998607	100.0	0.0	21.0	79.0	0.79	0.21	0.0193973296745	0.58	0.023713443333	8.1798874175	0.42	0.81798874175
GO:0008542	visual learning	0.0636784623632	57	0.00173366578114	0.00725081009481	100.0	0.0	0.0	100.0	1.0	0.0	0.0564276522684	1.0	0.0173366578114	32.5481721347	0.0	3.25481721347
GO:0008543	fibroblast growth factor receptor signaling pathway	-0.00695738129604	39	0.00186538360282	0.0073495529155	100.0	0.0	76.0	24.0	0.24	0.76	-0.0143069342115	-0.52	0.0186538360282	-7.66970085399	0.48	-0.766970085399
GO:0008544	epidermis development	-0.000273702752298	189	0.000986026602395	0.00779497018592	100.0	0.0	79.0	21.0	0.21	0.79	-0.00806867293822	-0.58	0.00986026602395	-8.18301749529	0.42	-0.818301749529
GO:0008584	male gonad development	0.0206338827265	28	0.00235044739399	0.0120378783385	100.0	0.0	39.0	61.0	0.61	0.39	0.00859600438798	0.22	0.0235044739399	3.65717795256	0.78	0.365717795256
GO:0008585	female gonad development	-0.012060084631	10	0.0039751355638	0.0147371467864	100.0	0.0	78.0	22.0	0.22	0.78	-0.0267972314174	-0.56	0.039751355638	-6.74121196305	0.44	-0.674121196305
GO:0008588	release of cytoplasmic sequestered NF-kappaB	0.103414575938	2	0.00826671859024	-0.0602960546048	100.0	0.0	1.0	99.0	0.99	0.01	0.163710630543	0.98	0.0826671859024	19.8035809198	0.02	1.98035809198
GO:0008589	regulation of smoothened signaling pathway	-0.0628729264026	32	0.00214607670781	-0.0118443378929	100.0	0.0	99.0	1.0	0.01	0.99	-0.0510285885097	-0.98	0.0214607670781	-23.7776163004	0.02	-2.37776163004
GO:0008593	regulation of Notch signaling pathway	0.0471154134273	15	0.00296775856086	-0.0321994997875	100.0	0.0	0.0	100.0	1.0	0.0	0.0793149132147	1.0	0.0296775856086	26.7255275617	0.0	2.67255275617
GO:0008595	determination of anterior/posterior axis, embryo	0.0481017195722	9	0.00517875610802	0.0370918297789	100.0	0.0	46.0	54.0	0.54	0.46	0.0110098897933	0.08	0.0517875610802	2.12597186731	0.92	0.212597186731
GO:0008610	lipid biosynthetic process	0.0220146101948	493	0.000575151263724	0.0128892426477	100.0	0.0	6.0	94.0	0.94	0.06	0.00912536754714	0.88	0.00575151263724	15.8660305952	0.12	1.58660305952
GO:0008612	peptidyl-lysine modification to hypusine	-0.0432405269851	13	0.00257364932857	-0.0282409315605	100.0	0.0	74.0	26.0	0.26	0.74	-0.0149995954246	-0.48	0.0257364932857	-5.82814265257	0.52	-0.582814265257
GO:0008614	pyridoxine metabolic process	0.0098931468032	26	0.00259027373454	0.00798225407055	100.0	0.0	47.0	53.0	0.53	0.47	0.00191089273265	0.06	0.0259027373454	0.737718453138	0.94	0.0737718453138
GO:0008615	pyridoxine biosynthetic process	0.0098931468032	26	0.00259027373454	0.00798225407055	100.0	0.0	47.0	53.0	0.53	0.47	0.00191089273265	0.06	0.0259027373454	0.737718453138	0.94	0.0737718453138
GO:0008616	queuosine biosynthetic process	-0.154992677856	3	0.00523852092631	-0.0400417982116	100.0	0.0	97.0	3.0	0.03	0.97	-0.114950879644	-0.94	0.0523852092631	-21.9433846426	0.06	-2.19433846426
GO:0008617	guanosine metabolic process	-0.154992677856	3	0.00523852092631	-0.0400417982116	100.0	0.0	97.0	3.0	0.03	0.97	-0.114950879644	-0.94	0.0523852092631	-21.9433846426	0.06	-2.19433846426
GO:0008618	7-methylguanosine metabolic process	-0.154992677856	3	0.00523852092631	-0.0400417982116	100.0	0.0	97.0	3.0	0.03	0.97	-0.114950879644	-0.94	0.0523852092631	-21.9433846426	0.06	-2.19433846426
GO:0008624	induction of apoptosis by extracellular signals	-0.00612993339133	154	0.00117588455795	-0.0232849436886	100.0	0.0	6.0	94.0	0.94	0.06	0.0171550102973	0.88	0.0117588455795	14.589025922	0.12	1.4589025922
GO:0008625	induction of apoptosis via death domain receptors	-0.0837914196155	26	0.00302000534484	-0.0476322859901	100.0	0.0	88.0	12.0	0.12	0.88	-0.0361591336253	-0.76	0.0302000534484	-11.9732018644	0.24	-1.19732018644
GO:0008627	induction of apoptosis by ionic changes	0.0130676557207	4	0.00675637477191	-0.00768541617735	100.0	0.0	40.0	60.0	0.6	0.4	0.0207530718981	0.2	0.0675637477191	3.0716282916	0.8	0.30716282916
GO:0008628	induction of apoptosis by hormones	-0.0172620727382	1	0.0112833955548	-0.0204313492285	100.0	4.0	44.0	52.0	0.56	0.48	0.00316927649022	0.04	0.112833955548	0.280879676232	0.96	0.0280879676232
GO:0008629	induction of apoptosis by intracellular signals	0.0547861390619	135	0.0011343744278	0.0183610704041	100.0	0.0	0.0	100.0	1.0	0.0	0.0364250686579	1.0	0.011343744278	32.1102695592	0.0	3.21102695592
GO:0008630	DNA damage response, signal transduction resulting in induction of apoptosis	0.0738393379187	80	0.00139083844971	0.0436002824738	100.0	0.0	1.0	99.0	0.99	0.01	0.0302390554448	0.98	0.0139083844971	21.7416015866	0.02	2.17416015866
GO:0008631	induction of apoptosis by oxidative stress	-0.0604559951215	6	0.00564021084413	-0.0236915980176	100.0	0.0	75.0	25.0	0.25	0.75	-0.036764397104	-0.5	0.0564021084413	-6.51826644782	0.5	-0.651826644782
GO:0008632	apoptotic program	0.00976923691955	89	0.00152596410421	0.0104629689935	100.0	0.0	49.0	51.0	0.51	0.49	-0.000693732073935	-0.02	0.0152596410421	-0.454618868176	0.98	-0.0454618868176
GO:0008633	activation of pro-apoptotic gene products	-0.0184047490902	97	0.00122138478399	-0.00364064985399	100.0	0.0	88.0	12.0	0.12	0.88	-0.0147640992362	-0.76	0.0122138478399	-12.0879999732	0.24	-1.20879999732
GO:0008634	negative regulation of survival gene product expression	-0.069693460028	6	0.00553125387405	-0.00764545021565	100.0	0.0	89.0	11.0	0.11	0.89	-0.0620480098124	-0.78	0.0553125387405	-11.2177114313	0.22	-1.12177114313
GO:0008635	activation of caspase activity by cytochrome c	0.0602770749748	21	0.00228465721034	0.0345789846617	100.0	0.0	12.0	88.0	0.88	0.12	0.0256980903131	0.76	0.0228465721034	11.2481164338	0.24	1.12481164338
GO:0008637	apoptotic mitochondrial changes	0.0183790393776	65	0.00153443293748	0.0104680962687	100.0	0.0	30.0	70.0	0.7	0.3	0.00791094310895	0.4	0.0153443293748	5.15561346197	0.6	0.515561346197
GO:0008643	carbohydrate transport	-0.000661643787157	167	0.000944555679087	0.000155416166669	100.0	0.0	51.0	49.0	0.49	0.51	-0.000817059953826	-0.02	0.00944555679087	-0.865020423799	0.98	-0.0865020423799
GO:0008645	hexose transport	-0.0154761558393	106	0.00120225813496	-0.00595390008826	100.0	0.0	77.0	23.0	0.23	0.77	-0.00952225575106	-0.54	0.0120225813496	-7.92030885394	0.46	-0.792030885394
GO:0008652	amino acid biosynthetic process	-0.0168481519637	176	0.000941524637849	0.00129448698809	100.0	0.0	99.0	1.0	0.01	0.99	-0.0181426389518	-0.98	0.00941524637849	-19.2694255917	0.02	-1.92694255917
GO:0008653	lipopolysaccharide metabolic process	0.0431989798206	14	0.00290820400647	0.034534039513	100.0	0.0	41.0	59.0	0.59	0.41	0.00866494030761	0.18	0.0290820400647	2.97948159357	0.82	0.297948159357
GO:0008654	phospholipid biosynthetic process	-0.00913526180891	116	0.00101378226927	0.00449051807538	100.0	0.0	91.0	9.0	0.09	0.91	-0.0136257798843	-0.82	0.0101378226927	-13.44053876	0.18	-1.344053876
GO:0008655	pyrimidine salvage	-0.20981210115	4	0.00530563473008	-0.085370735932	100.0	0.0	100.0	0.0	0.0	1.0	-0.124441365218	-1.0	0.0530563473008	-23.4545669932	0.0	-2.34545669932
GO:0009056	catabolic process	-0.00785353996183	1601	0.000311551093719	-0.00426189844911	100.0	0.0	83.0	17.0	0.17	0.83	-0.00359164151273	-0.66	0.00311551093719	-11.5282583985	0.34	-1.15282583985
GO:0009057	macromolecule catabolic process	0.00347437786966	912	0.000376769257527	-0.000719953789645	100.0	0.0	14.0	86.0	0.86	0.14	0.0041943316593	0.72	0.00376769257527	11.1323617188	0.28	1.11323617188
GO:0009058	biosynthetic process	0.00366834918664	7887	0.000144896661671	0.00429553359401	100.0	0.0	66.0	34.0	0.34	0.66	-0.000627184407374	-0.32	0.00144896661671	-4.32849452941	0.68	-0.432849452941
GO:0009059	macromolecule biosynthetic process	0.00362201891167	6545	0.000162848179192	0.00442778492524	100.0	0.0	65.0	35.0	0.35	0.65	-0.000805766013568	-0.3	0.00162848179192	-4.94795838411	0.7	-0.494795838411
GO:0009060	aerobic respiration	-0.0713563032268	38	0.00225586529494	-0.0920710975629	100.0	0.0	19.0	81.0	0.81	0.19	0.020714794336	0.62	0.0225586529494	9.18263798042	0.38	0.918263798042
GO:0009062	fatty acid catabolic process	-0.0211926448345	61	0.00160610821151	-0.0184302938388	100.0	0.0	58.0	42.0	0.42	0.58	-0.00276235099568	-0.16	0.0160610821151	-1.71990341365	0.84	-0.171990341365
GO:0009063	amino acid catabolic process	0.0110035195784	142	0.00107106753025	-0.0066135991544	100.0	0.0	6.0	94.0	0.94	0.06	0.0176171187328	0.88	0.0107106753025	16.4481867251	0.12	1.64481867251
GO:0009064	glutamine family amino acid metabolic process	-0.0188426474077	103	0.0014028471005	-0.000795892572551	100.0	0.0	87.0	13.0	0.13	0.87	-0.0180467548352	-0.74	0.014028471005	-12.8643776138	0.26	-1.28643776138
GO:0009065	glutamine family amino acid catabolic process	-0.00154044670125	36	0.0024693941893	0.0161106767303	100.0	0.0	78.0	22.0	0.22	0.78	-0.0176511234316	-0.56	0.024693941893	-7.14795697991	0.44	-0.714795697991
GO:0009066	aspartate family amino acid metabolic process	-0.0379848411469	62	0.00163641814771	-0.025349608109	100.0	0.0	79.0	21.0	0.21	0.79	-0.0126352330379	-0.58	0.0163641814771	-7.72127408606	0.42	-0.772127408606
GO:0009067	aspartate family amino acid biosynthetic process	-0.0336435839075	57	0.00169488844691	-0.0250271276966	100.0	0.0	72.0	28.0	0.28	0.72	-0.00861645621095	-0.44	0.0169488844691	-5.08378957131	0.56	-0.508378957131
GO:0009068	aspartate family amino acid catabolic process	-0.0610917239373	4	0.00663716503388	-0.0510470318077	100.0	0.0	55.0	45.0	0.45	0.55	-0.0100446921295	-0.1	0.0663716503388	-1.51340098947	0.9	-0.151340098947
GO:0009069	serine family amino acid metabolic process	0.00731995744566	142	0.00107691227796	-0.00511864297287	100.0	0.0	12.0	88.0	0.88	0.12	0.0124386004185	0.76	0.0107691227796	11.5502447814	0.24	1.15502447814
GO:0009070	serine family amino acid biosynthetic process	-0.0166588103413	47	0.00170147145118	0.00913481451691	100.0	0.0	91.0	9.0	0.09	0.91	-0.0257936248582	-0.82	0.0170147145118	-15.1595989696	0.18	-1.51595989696
GO:0009071	serine family amino acid catabolic process	0.0092040853057	76	0.00146852882563	-0.014169459202	100.0	0.0	5.0	95.0	0.95	0.05	0.0233735445077	0.9	0.0146852882563	15.9162994283	0.1	1.59162994283
GO:0009072	aromatic amino acid family metabolic process	0.00316393821548	29	0.00253806105654	0.00688859307537	100.0	0.0	52.0	48.0	0.48	0.52	-0.00372465485989	-0.04	0.0253806105654	-1.46751980229	0.96	-0.146751980229
GO:0009073	aromatic amino acid family biosynthetic process	0.0651850019966	3	0.00628378574767	0.00528816347003	100.0	0.0	18.0	82.0	0.82	0.18	0.0598968385266	0.64	0.0628378574767	9.53196702303	0.36	0.953196702303
GO:0009074	aromatic amino acid family catabolic process	0.0563546878028	7	0.00491575374251	0.0196779821229	100.0	0.0	25.0	75.0	0.75	0.25	0.0366767056799	0.5	0.0491575374251	7.46105431661	0.5	0.746105431661
GO:0009075	histidine family amino acid metabolic process	0.0454095927877	29	0.00207873068577	0.0111423791494	100.0	0.0	5.0	95.0	0.95	0.05	0.0342672136384	0.9	0.0207873068577	16.4846816728	0.1	1.64846816728
GO:0009076	histidine family amino acid biosynthetic process	-0.044315772676	11	0.00370102853393	-0.0170052725412	100.0	0.0	80.0	20.0	0.2	0.8	-0.0273105001348	-0.6	0.0370102853393	-7.37916497656	0.4	-0.737916497656
GO:0009077	histidine family amino acid catabolic process	0.0197824858127	12	0.00287869861967	-0.019034192859	100.0	0.0	11.0	89.0	0.89	0.11	0.0388166786717	0.78	0.0287869861967	13.4841064662	0.22	1.34841064662
GO:0009081	branched chain family amino acid metabolic process	0.0189952968601	50	0.00225705753633	0.0132453582072	100.0	0.0	40.0	60.0	0.6	0.4	0.00574993865288	0.2	0.0225705753633	2.54753747316	0.8	0.254753747316
GO:0009082	branched chain family amino acid biosynthetic process	0.0291747337627	34	0.00280265745836	0.0499252010534	100.0	0.0	75.0	25.0	0.25	0.75	-0.0207504672907	-0.5	0.0280265745836	-7.40385423441	0.5	-0.740385423441
GO:0009083	branched chain family amino acid catabolic process	0.0582732580547	6	0.00505624599546	-0.0299815920425	100.0	0.0	3.0	97.0	0.97	0.03	0.0882548500972	0.94	0.0505624599546	17.4546195293	0.06	1.74546195293
GO:0009084	glutamine family amino acid biosynthetic process	-0.0414892094506	35	0.00229804410647	-0.0139509034261	100.0	0.0	90.0	10.0	0.1	0.9	-0.0275383060245	-0.8	0.0229804410647	-11.9833670498	0.2	-1.19833670498
GO:0009086	methionine biosynthetic process	-0.0336435839075	57	0.00169488844691	-0.0250271276966	100.0	0.0	72.0	28.0	0.28	0.72	-0.00861645621095	-0.44	0.0169488844691	-5.08378957131	0.56	-0.508378957131
GO:0009095	aromatic amino acid family biosynthetic process, prephenate pathway	0.0651850019966	3	0.00628378574767	0.00528816347003	100.0	0.0	18.0	82.0	0.82	0.18	0.0598968385266	0.64	0.0628378574767	9.53196702303	0.36	0.953196702303
GO:0009098	leucine biosynthetic process	0.109060391501	2	0.0081743425513	0.0177459883282	100.0	0.0	16.0	84.0	0.84	0.16	0.0913144031724	0.68	0.081743425513	11.1708559556	0.32	1.11708559556
GO:0009100	glycoprotein metabolic process	0.0234584934208	130	0.00104725965841	0.0147345080883	100.0	0.0	20.0	80.0	0.8	0.2	0.00872398533251	0.6	0.0104725965841	8.33029828131	0.4	0.833029828131
GO:0009101	glycoprotein biosynthetic process	0.00595492347488	60	0.00161514227365	0.00682093618559	100.0	0.0	52.0	48.0	0.48	0.52	-0.000866012710707	-0.04	0.0161514227365	-0.536183545458	0.96	-0.0536183545458
GO:0009103	lipopolysaccharide biosynthetic process	0.0431989798206	14	0.00290820400647	0.034534039513	100.0	0.0	41.0	59.0	0.59	0.41	0.00866494030761	0.18	0.0290820400647	2.97948159357	0.82	0.297948159357
GO:0009108	coenzyme biosynthetic process	-0.0156049947157	108	0.00119315716795	-0.00102601651188	100.0	0.0	90.0	10.0	0.1	0.9	-0.0145789782038	-0.8	0.0119315716795	-12.2188246406	0.2	-1.22188246406
GO:0009109	coenzyme catabolic process	-0.0809718930992	54	0.00177697997101	-0.0754928780709	100.0	0.0	62.0	38.0	0.38	0.62	-0.00547901502826	-0.24	0.0177697997101	-3.08332964785	0.76	-0.308332964785
GO:0009110	vitamin biosynthetic process	-0.00327557310216	56	0.00171293321645	0.014835016289	100.0	0.0	86.0	14.0	0.14	0.86	-0.0181105893912	-0.72	0.0171293321645	-10.5728520045	0.28	-1.05728520045
GO:0009111	vitamin catabolic process	-0.107260853433	1	0.0154995350429	-0.0162427164861	100.0	1.0	66.0	33.0	0.34	0.67	-0.0910181369466	-0.32	0.154995350429	-5.87231402068	0.68	-0.587231402068
GO:0009112	nucleobase metabolic process	-0.0182922606628	83	0.00119432491743	-0.019940470043	100.0	0.0	48.0	52.0	0.52	0.48	0.00164820938017	0.04	0.0119432491743	1.38003432409	0.96	0.138003432409
GO:0009113	purine base biosynthetic process	-0.0121117829909	35	0.0020607955146	-0.017913590916	100.0	0.0	37.0	63.0	0.63	0.37	0.00580180792505	0.26	0.020607955146	2.81532441426	0.74	0.281532441426
GO:0009116	nucleoside metabolic process	-0.0593793573005	34	0.00191159233358	-0.0184183797482	100.0	0.0	97.0	3.0	0.03	0.97	-0.0409609775523	-0.94	0.0191159233358	-21.4276741085	0.06	-2.14276741085
GO:0009117	nucleotide metabolic process	-0.0135395854151	409	0.00063741242776	-0.00385444832583	100.0	0.0	95.0	5.0	0.05	0.95	-0.00968513708923	-0.9	0.0063741242776	-15.1944591405	0.1	-1.51944591405
GO:0009119	ribonucleoside metabolic process	-0.149929400863	14	0.00268001923141	-0.0523823650602	100.0	0.0	100.0	0.0	0.0	1.0	-0.0975470358028	-1.0	0.0268001923141	-36.3978865001	0.0	-3.63978865001
GO:0009120	deoxyribonucleoside metabolic process	0.101375182702	1	0.0126686932268	-0.0286313920759	100.0	1.0	15.0	84.0	0.85	0.16	0.130006574777	0.68	0.126686932268	10.2620351168	0.32	1.02620351168
GO:0009123	nucleoside monophosphate metabolic process	-0.0532918796465	21	0.0034558575011	-0.0158735922329	100.0	0.0	84.0	16.0	0.16	0.84	-0.0374182874136	-0.68	0.034558575011	-10.8274971991	0.32	-1.08274971991
GO:0009124	nucleoside monophosphate biosynthetic process	-0.0532918796465	21	0.0034558575011	-0.0158735922329	100.0	0.0	84.0	16.0	0.16	0.84	-0.0374182874136	-0.68	0.034558575011	-10.8274971991	0.32	-1.08274971991
GO:0009125	nucleoside monophosphate catabolic process	-0.0469680055818	4	0.00651286869385	-0.0333626167106	100.0	0.0	56.0	44.0	0.44	0.56	-0.0136053888712	-0.12	0.0651286869385	-2.08900094732	0.88	-0.208900094732
GO:0009126	purine nucleoside monophosphate metabolic process	-0.0767610543922	17	0.00360735633621	-0.0244897117141	100.0	0.0	91.0	9.0	0.09	0.91	-0.052271342678	-0.82	0.0360735633621	-14.4902077329	0.18	-1.44902077329
GO:0009127	purine nucleoside monophosphate biosynthetic process	-0.0767610543922	17	0.00360735633621	-0.0244897117141	100.0	0.0	91.0	9.0	0.09	0.91	-0.052271342678	-0.82	0.0360735633621	-14.4902077329	0.18	-1.44902077329
GO:0009128	purine nucleoside monophosphate catabolic process	-0.0469680055818	4	0.00651286869385	-0.0333626167106	100.0	0.0	56.0	44.0	0.44	0.56	-0.0136053888712	-0.12	0.0651286869385	-2.08900094732	0.88	-0.208900094732
GO:0009132	nucleoside diphosphate metabolic process	-0.0256934122279	7	0.00571942135838	0.0547707806505	100.0	0.0	93.0	7.0	0.07	0.93	-0.0804641928784	-0.86	0.0571942135838	-14.0685897815	0.14	-1.40685897815
GO:0009133	nucleoside diphosphate biosynthetic process	0.101375182702	1	0.0126686932268	-0.0286313920759	100.0	1.0	15.0	84.0	0.85	0.16	0.130006574777	0.68	0.126686932268	10.2620351168	0.32	1.02620351168
GO:0009134	nucleoside diphosphate catabolic process	0.0666371461884	3	0.00897302289061	0.0783207535356	100.0	0.0	53.0	47.0	0.47	0.53	-0.0116836073472	-0.06	0.0897302289061	-1.302081527	0.94	-0.1302081527
GO:0009138	pyrimidine nucleoside diphosphate metabolic process	0.0753216553167	4	0.0075152500752	0.0515827171328	100.0	0.0	36.0	64.0	0.64	0.36	0.0237389381839	0.28	0.075152500752	3.15876889609	0.72	0.315876889609
GO:0009139	pyrimidine nucleoside diphosphate biosynthetic process	0.101375182702	1	0.0126686932268	-0.0286313920759	100.0	1.0	15.0	84.0	0.85	0.16	0.130006574777	0.68	0.126686932268	10.2620351168	0.32	1.02620351168
GO:0009140	pyrimidine nucleoside diphosphate catabolic process	0.0666371461884	3	0.00897302289061	0.0783207535356	100.0	0.0	53.0	47.0	0.47	0.53	-0.0116836073472	-0.06	0.0897302289061	-1.302081527	0.94	-0.1302081527
GO:0009141	nucleoside triphosphate metabolic process	0.0203113884916	72	0.00137467954706	-0.00354608991269	100.0	0.0	4.0	96.0	0.96	0.04	0.0238574784043	0.92	0.0137467954706	17.3549380692	0.08	1.73549380692
GO:0009142	nucleoside triphosphate biosynthetic process	0.0294452829045	31	0.00240475940185	-0.000980358263258	100.0	0.0	10.0	90.0	0.9	0.1	0.0304256411677	0.8	0.0240475940185	12.6522599909	0.2	1.26522599909
GO:0009143	nucleoside triphosphate catabolic process	0.107830590211	9	0.0038791188672	0.0207428066877	100.0	0.0	0.0	100.0	1.0	0.0	0.0870877835235	1.0	0.038791188672	22.4504034305	0.0	2.24504034305
GO:0009144	purine nucleoside triphosphate metabolic process	0.0202960809148	70	0.00136140565058	-0.00351935051227	100.0	0.0	4.0	96.0	0.96	0.04	0.0238154314271	0.92	0.0136140565058	17.4932661819	0.08	1.74932661819
GO:0009145	purine nucleoside triphosphate biosynthetic process	0.0300382573338	29	0.00245149226718	-0.000738867872638	100.0	0.0	7.0	93.0	0.93	0.07	0.0307771252064	0.86	0.0245149226718	12.554445151	0.14	1.2554445151
GO:0009146	purine nucleoside triphosphate catabolic process	0.107830590211	9	0.0038791188672	0.0207428066877	100.0	0.0	0.0	100.0	1.0	0.0	0.0870877835235	1.0	0.038791188672	22.4504034305	0.0	2.24504034305
GO:0009147	pyrimidine nucleoside triphosphate metabolic process	-0.00514628511552	6	0.00505994133139	-0.0164357332063	100.0	0.0	38.0	62.0	0.62	0.38	0.0112894480908	0.24	0.0505994133139	2.23114209264	0.76	0.223114209264
GO:0009148	pyrimidine nucleoside triphosphate biosynthetic process	0.101375182702	1	0.0126686932268	-0.0286313920759	100.0	1.0	15.0	84.0	0.85	0.16	0.130006574777	0.68	0.126686932268	10.2620351168	0.32	1.02620351168
GO:0009150	purine ribonucleotide metabolic process	0.00133089355599	87	0.00143002220143	-0.00761700729884	100.0	0.0	27.0	73.0	0.73	0.27	0.00894790085484	0.46	0.0143002220143	6.25717617944	0.54	0.625717617944
GO:0009151	purine deoxyribonucleotide metabolic process	-0.0698442880085	6	0.0047285084446	-0.0126823993377	100.0	0.0	92.0	8.0	0.08	0.92	-0.0571618886708	-0.84	0.047285084446	-12.0887779604	0.16	-1.20887779604
GO:0009152	purine ribonucleotide biosynthetic process	-0.00943105352146	46	0.00233373871701	-0.00951635364015	100.0	0.0	54.0	46.0	0.46	0.54	8.53001186829e-05	0.08	0.0233373871701	0.036550843529	0.92	0.0036550843529
GO:0009154	purine ribonucleotide catabolic process	0.0602002530441	13	0.00324111200434	0.00409498410359	100.0	0.0	2.0	98.0	0.98	0.02	0.0561052689405	0.96	0.0324111200434	17.3104998733	0.04	1.73104998733
GO:0009155	purine deoxyribonucleotide catabolic process	-0.0698442880085	6	0.0047285084446	-0.0126823993377	100.0	0.0	92.0	8.0	0.08	0.92	-0.0571618886708	-0.84	0.047285084446	-12.0887779604	0.16	-1.20887779604
GO:0009156	ribonucleoside monophosphate biosynthetic process	-0.0532918796465	21	0.0034558575011	-0.0158735922329	100.0	0.0	84.0	16.0	0.16	0.84	-0.0374182874136	-0.68	0.034558575011	-10.8274971991	0.32	-1.08274971991
GO:0009158	ribonucleoside monophosphate catabolic process	-0.0469680055818	4	0.00651286869385	-0.0333626167106	100.0	0.0	56.0	44.0	0.44	0.56	-0.0136053888712	-0.12	0.0651286869385	-2.08900094732	0.88	-0.208900094732
GO:0009161	ribonucleoside monophosphate metabolic process	-0.0532918796465	21	0.0034558575011	-0.0158735922329	100.0	0.0	84.0	16.0	0.16	0.84	-0.0374182874136	-0.68	0.034558575011	-10.8274971991	0.32	-1.08274971991
GO:0009163	nucleoside biosynthetic process	-0.154992677856	3	0.00523852092631	-0.0400417982116	100.0	0.0	97.0	3.0	0.03	0.97	-0.114950879644	-0.94	0.0523852092631	-21.9433846426	0.06	-2.19433846426
GO:0009164	nucleoside catabolic process	-0.108657070314	6	0.00414011972714	-0.0324328447212	100.0	0.0	96.0	4.0	0.04	0.96	-0.076224225593	-0.92	0.0414011972714	-18.4111162519	0.08	-1.84111162519
GO:0009165	nucleotide biosynthetic process	-0.0235623317664	231	0.000913957654939	-0.00471112635037	100.0	0.0	99.0	1.0	0.01	0.99	-0.018851205416	-0.98	0.00913957654939	-20.6259068067	0.02	-2.06259068067
GO:0009166	nucleotide catabolic process	0.0187384950675	36	0.0022139304736	0.00176511380043	100.0	0.0	24.0	76.0	0.76	0.24	0.0169733812671	0.52	0.022139304736	7.66662795852	0.48	0.766662795852
GO:0009167	purine ribonucleoside monophosphate metabolic process	-0.0767610543922	17	0.00360735633621	-0.0244897117141	100.0	0.0	91.0	9.0	0.09	0.91	-0.052271342678	-0.82	0.0360735633621	-14.4902077329	0.18	-1.44902077329
GO:0009168	purine ribonucleoside monophosphate biosynthetic process	-0.0767610543922	17	0.00360735633621	-0.0244897117141	100.0	0.0	91.0	9.0	0.09	0.91	-0.052271342678	-0.82	0.0360735633621	-14.4902077329	0.18	-1.44902077329
GO:0009169	purine ribonucleoside monophosphate catabolic process	-0.0469680055818	4	0.00651286869385	-0.0333626167106	100.0	0.0	56.0	44.0	0.44	0.56	-0.0136053888712	-0.12	0.0651286869385	-2.08900094732	0.88	-0.208900094732
GO:0009185	ribonucleoside diphosphate metabolic process	0.0666371461884	3	0.00897302289061	0.0783207535356	100.0	0.0	53.0	47.0	0.47	0.53	-0.0116836073472	-0.06	0.0897302289061	-1.302081527	0.94	-0.1302081527
GO:0009186	deoxyribonucleoside diphosphate metabolic process	-0.0949413310401	4	0.00660528934167	0.0371083009867	100.0	0.0	100.0	0.0	0.0	1.0	-0.132049632027	-1.0	0.0660528934167	-19.9914985092	0.0	-1.99914985092
GO:0009187	cyclic nucleotide metabolic process	-0.0295519003724	152	0.00102914887227	-0.00702751409091	100.0	0.0	98.0	2.0	0.02	0.98	-0.0225243862815	-0.96	0.0102914887227	-21.886421769	0.04	-2.1886421769
GO:0009189	deoxyribonucleoside diphosphate biosynthetic process	0.101375182702	1	0.0126686932268	-0.0286313920759	100.0	1.0	15.0	84.0	0.85	0.16	0.130006574777	0.68	0.126686932268	10.2620351168	0.32	1.02620351168
GO:0009190	cyclic nucleotide biosynthetic process	-0.0359951086886	94	0.00138360967438	-0.0144625311269	100.0	0.0	93.0	7.0	0.07	0.93	-0.0215325775617	-0.86	0.0138360967438	-15.5626098606	0.14	-1.55626098606
GO:0009191	ribonucleoside diphosphate catabolic process	0.0666371461884	3	0.00897302289061	0.0783207535356	100.0	0.0	53.0	47.0	0.47	0.53	-0.0116836073472	-0.06	0.0897302289061	-1.302081527	0.94	-0.1302081527
GO:0009193	pyrimidine ribonucleoside diphosphate metabolic process	0.0666371461884	3	0.00897302289061	0.0783207535356	100.0	0.0	53.0	47.0	0.47	0.53	-0.0116836073472	-0.06	0.0897302289061	-1.302081527	0.94	-0.1302081527
GO:0009195	pyrimidine ribonucleoside diphosphate catabolic process	0.0666371461884	3	0.00897302289061	0.0783207535356	100.0	0.0	53.0	47.0	0.47	0.53	-0.0116836073472	-0.06	0.0897302289061	-1.302081527	0.94	-0.1302081527
GO:0009196	pyrimidine deoxyribonucleoside diphosphate metabolic process	0.101375182702	1	0.0126686932268	-0.0286313920759	100.0	1.0	15.0	84.0	0.85	0.16	0.130006574777	0.68	0.126686932268	10.2620351168	0.32	1.02620351168
GO:0009197	pyrimidine deoxyribonucleoside diphosphate biosynthetic process	0.101375182702	1	0.0126686932268	-0.0286313920759	100.0	1.0	15.0	84.0	0.85	0.16	0.130006574777	0.68	0.126686932268	10.2620351168	0.32	1.02620351168
GO:0009199	ribonucleoside triphosphate metabolic process	0.0191696449112	71	0.00135703548711	-0.00319277579772	100.0	0.0	5.0	95.0	0.95	0.05	0.0223624207089	0.9	0.0135703548711	16.4788768764	0.1	1.64788768764
GO:0009200	deoxyribonucleoside triphosphate metabolic process	0.101375182702	1	0.0126686932268	-0.0286313920759	100.0	1.0	15.0	84.0	0.85	0.16	0.130006574777	0.68	0.126686932268	10.2620351168	0.32	1.02620351168
GO:0009201	ribonucleoside triphosphate biosynthetic process	0.0270476195779	30	0.00243099787409	-5.86571361712e-05	100.0	0.0	9.0	91.0	0.91	0.09	0.0271062767141	0.82	0.0243099787409	11.1502675519	0.18	1.11502675519
GO:0009202	deoxyribonucleoside triphosphate biosynthetic process	0.101375182702	1	0.0126686932268	-0.0286313920759	100.0	1.0	15.0	84.0	0.85	0.16	0.130006574777	0.68	0.126686932268	10.2620351168	0.32	1.02620351168
GO:0009203	ribonucleoside triphosphate catabolic process	0.107830590211	9	0.0038791188672	0.0207428066877	100.0	0.0	0.0	100.0	1.0	0.0	0.0870877835235	1.0	0.038791188672	22.4504034305	0.0	2.24504034305
GO:0009205	purine ribonucleoside triphosphate metabolic process	0.0202960809148	70	0.00136140565058	-0.00351935051227	100.0	0.0	4.0	96.0	0.96	0.04	0.0238154314271	0.92	0.0136140565058	17.4932661819	0.08	1.74932661819
GO:0009206	purine ribonucleoside triphosphate biosynthetic process	0.0300382573338	29	0.00245149226718	-0.000738867872638	100.0	0.0	7.0	93.0	0.93	0.07	0.0307771252064	0.86	0.0245149226718	12.554445151	0.14	1.2554445151
GO:0009207	purine ribonucleoside triphosphate catabolic process	0.107830590211	9	0.0038791188672	0.0207428066877	100.0	0.0	0.0	100.0	1.0	0.0	0.0870877835235	1.0	0.038791188672	22.4504034305	0.0	2.24504034305
GO:0009208	pyrimidine ribonucleoside triphosphate metabolic process	-0.0264505786789	5	0.00560420651602	-0.0139966014324	100.0	0.0	57.0	43.0	0.43	0.57	-0.0124539772465	-0.14	0.0560420651602	-2.22225523113	0.86	-0.222225523113
GO:0009209	pyrimidine ribonucleoside triphosphate biosynthetic process	-0.0264505786789	5	0.00560420651602	-0.0139966014324	100.0	0.0	57.0	43.0	0.43	0.57	-0.0124539772465	-0.14	0.0560420651602	-2.22225523113	0.86	-0.222225523113
GO:0009211	pyrimidine deoxyribonucleoside triphosphate metabolic process	0.101375182702	1	0.0126686932268	-0.0286313920759	100.0	1.0	15.0	84.0	0.85	0.16	0.130006574777	0.68	0.126686932268	10.2620351168	0.32	1.02620351168
GO:0009212	pyrimidine deoxyribonucleoside triphosphate biosynthetic process	0.101375182702	1	0.0126686932268	-0.0286313920759	100.0	1.0	15.0	84.0	0.85	0.16	0.130006574777	0.68	0.126686932268	10.2620351168	0.32	1.02620351168
GO:0009214	cyclic nucleotide catabolic process	0.0623846679758	2	0.0101885219429	0.0419357357131	100.0	0.0	40.0	60.0	0.6	0.4	0.0204489322627	0.2	0.101885219429	2.00705582001	0.8	0.200705582001
GO:0009218	pyrimidine ribonucleotide metabolic process	0.0369362503953	10	0.00420732476545	0.0256792496661	100.0	0.0	44.0	56.0	0.56	0.44	0.0112570007291	0.12	0.0420732476545	2.67557209312	0.88	0.267557209312
GO:0009219	pyrimidine deoxyribonucleotide metabolic process	0.0162502935439	12	0.00372018689806	-0.0204015590106	100.0	0.0	16.0	84.0	0.84	0.16	0.0366518525546	0.68	0.0372018689806	9.85215355004	0.32	0.985215355004
GO:0009220	pyrimidine ribonucleotide biosynthetic process	0.0242072950553	7	0.00449161734537	0.00311860515062	100.0	0.0	31.0	69.0	0.69	0.31	0.0210886899047	0.38	0.0449161734537	4.69512166402	0.62	0.469512166402
GO:0009221	pyrimidine deoxyribonucleotide biosynthetic process	0.101375182702	1	0.0126686932268	-0.0286313920759	100.0	1.0	15.0	84.0	0.85	0.16	0.130006574777	0.68	0.126686932268	10.2620351168	0.32	1.02620351168
GO:0009222	pyrimidine ribonucleotide catabolic process	0.0666371461884	3	0.00897302289061	0.0783207535356	100.0	0.0	53.0	47.0	0.47	0.53	-0.0116836073472	-0.06	0.0897302289061	-1.302081527	0.94	-0.1302081527
GO:0009223	pyrimidine deoxyribonucleotide catabolic process	0.00851166725685	11	0.00378474361898	-0.0196533923684	100.0	0.0	23.0	77.0	0.77	0.23	0.0281650596252	0.54	0.0378474361898	7.44173515055	0.46	0.744173515055
GO:0009225	nucleotide-sugar metabolic process	0.0338535978563	7	0.00499421717991	0.046522818692	100.0	0.0	61.0	39.0	0.39	0.61	-0.0126692208356	-0.22	0.0499421717991	-2.53677811342	0.78	-0.253677811342
GO:0009226	nucleotide-sugar biosynthetic process	3.20521387209e-13	2	0.00788735323356	0.100846252332	100.0	2.0	88.0	10.0	0.12	0.9	-0.100846252332	-0.76	0.0788735323356	-12.7858166543	0.24	-1.27858166543
GO:0009229	thiamin diphosphate biosynthetic process	0.0522201542466	2	0.00994453726408	-0.0141539354096	100.0	0.0	28.0	72.0	0.72	0.28	0.0663740896563	0.44	0.0994453726408	6.67442716475	0.56	0.667442716475
GO:0009235	cobalamin metabolic process	-0.0779251792405	9	0.00331926063166	0.00223557636835	100.0	0.0	100.0	0.0	0.0	1.0	-0.0801607556088	-1.0	0.0331926063166	-24.1501841838	0.0	-2.41501841838
GO:0009236	cobalamin biosynthetic process	-0.0779251792405	9	0.00331926063166	0.00223557636835	100.0	0.0	100.0	0.0	0.0	1.0	-0.0801607556088	-1.0	0.0331926063166	-24.1501841838	0.0	-2.41501841838
GO:0009237	siderophore metabolic process	0.0869530000489	3	0.00642988371208	0.00126820514616	100.0	0.0	6.0	94.0	0.94	0.06	0.0856847949027	0.88	0.0642988371208	13.3260255923	0.12	1.33260255923
GO:0009238	enterobactin metabolic process	0.0869530000489	3	0.00642988371208	0.00126820514616	100.0	0.0	6.0	94.0	0.94	0.06	0.0856847949027	0.88	0.0642988371208	13.3260255923	0.12	1.33260255923
GO:0009239	enterobactin biosynthetic process	0.0869530000489	3	0.00642988371208	0.00126820514616	100.0	0.0	6.0	94.0	0.94	0.06	0.0856847949027	0.88	0.0642988371208	13.3260255923	0.12	1.33260255923
GO:0009247	glycolipid biosynthetic process	0.0895790770598	22	0.00273205976484	0.0190753681726	100.0	0.0	1.0	99.0	0.99	0.01	0.0705037088872	0.98	0.0273205976484	25.8060639063	0.02	2.58060639063
GO:0009249	protein lipoylation	-0.023233532783	10	0.00384917024136	-0.00248848329536	100.0	0.0	66.0	34.0	0.34	0.66	-0.0207450494876	-0.32	0.0384917024136	-5.38948609358	0.68	-0.538948609358
GO:0009250	glucan biosynthetic process	-0.0146720864898	19	0.00294490978833	0.0117131302017	100.0	0.0	81.0	19.0	0.19	0.81	-0.0263852166915	-0.62	0.0294490978833	-8.95960100242	0.38	-0.895960100242
GO:0009251	glucan catabolic process	0.0183006542705	5	0.00520359910695	0.0339538076931	100.0	0.0	57.0	43.0	0.43	0.57	-0.0156531534226	-0.14	0.0520359910695	-3.00813977037	0.86	-0.300813977037
GO:0009253	peptidoglycan catabolic process	0.0655323533085	8	0.00399592805339	0.0472058005729	100.0	0.0	28.0	72.0	0.72	0.28	0.0183265527356	0.44	0.0399592805339	4.58630698319	0.56	0.458630698319
GO:0009259	ribonucleotide metabolic process	0.00766526508729	97	0.00146434201727	-0.0024047114918	100.0	0.0	23.0	77.0	0.77	0.23	0.0100699765791	0.54	0.0146434201727	6.87679275767	0.46	0.687679275767
GO:0009260	ribonucleotide biosynthetic process	-0.000113149555796	53	0.00225947547378	-0.00459041335395	100.0	0.0	44.0	56.0	0.56	0.44	0.00447726379815	0.12	0.0225947547378	1.9815500766	0.88	0.19815500766
GO:0009261	ribonucleotide catabolic process	0.0614071705087	16	0.0031354149874	0.0180123158721	100.0	0.0	8.0	92.0	0.92	0.08	0.0433948546366	0.84	0.031354149874	13.8402268315	0.16	1.38402268315
GO:0009262	deoxyribonucleotide metabolic process	-0.0335810815422	21	0.00290694714426	-0.00684992895863	100.0	0.0	80.0	20.0	0.2	0.8	-0.0267311525836	-0.6	0.0290694714426	-9.19561012188	0.4	-0.919561012188
GO:0009263	deoxyribonucleotide biosynthetic process	0.101375182702	1	0.0126686932268	-0.0286313920759	100.0	1.0	15.0	84.0	0.85	0.16	0.130006574777	0.68	0.126686932268	10.2620351168	0.32	1.02620351168
GO:0009264	deoxyribonucleotide catabolic process	-0.019143375778	17	0.00327831463508	-0.0171930418869	100.0	0.0	51.0	49.0	0.49	0.51	-0.00195033389104	-0.02	0.0327831463508	-0.594919679206	0.98	-0.0594919679206
GO:0009266	response to temperature stimulus	-0.0011498494702	76	0.00139334225766	-0.00943128018358	100.0	0.0	34.0	66.0	0.66	0.34	0.00828143071338	0.32	0.0139334225766	5.94357249114	0.68	0.594357249114
GO:0009267	cellular response to starvation	0.119924546418	23	0.00281848775311	0.0416516677944	100.0	0.0	1.0	99.0	0.99	0.01	0.0782728786232	0.98	0.0281848775311	27.7712324762	0.02	2.77712324762
GO:0009268	response to pH	0.0125272247902	15	0.00338326852412	-0.020773203777	100.0	0.0	14.0	86.0	0.86	0.14	0.0333004285672	0.72	0.0338326852412	9.84267974293	0.28	0.984267974293
GO:0009299	mRNA transcription	0.0338364076423	15	0.00289390711462	0.00646650588445	100.0	0.0	16.0	84.0	0.84	0.16	0.0273699017579	0.68	0.0289390711462	9.45776788051	0.32	0.945776788051
GO:0009301	snRNA transcription	-0.178765369061	4	0.00567081370591	-0.0683556364812	100.0	0.0	97.0	3.0	0.03	0.97	-0.11040973258	-0.94	0.0567081370591	-19.4698218467	0.06	-1.94698218467
GO:0009303	rRNA transcription	-0.0120447005242	19	0.0030114826464	-0.0144030913144	100.0	0.0	45.0	55.0	0.55	0.45	0.00235839079017	0.1	0.030114826464	0.783132784442	0.9	0.0783132784442
GO:0009304	tRNA transcription	-0.0532197901312	12	0.00387491431805	-0.0598245620868	100.0	0.0	43.0	57.0	0.57	0.43	0.00660477195562	0.14	0.0387491431805	1.70449496776	0.86	0.170449496776
GO:0009306	protein secretion	0.0579242124597	37	0.00217943743426	0.0505070056439	100.0	0.0	37.0	63.0	0.63	0.37	0.00741720681581	0.26	0.0217943743426	3.40326668672	0.74	0.340326668672
GO:0009308	cellular amine metabolic process	-0.010539793482	824	0.000486251137889	-0.00686779349643	100.0	0.0	79.0	21.0	0.21	0.79	-0.00367199998558	-0.58	0.00486251137889	-7.55165324963	0.42	-0.755165324963
GO:0009309	amine biosynthetic process	-0.016160034085	201	0.000824189232735	0.000816097241557	100.0	0.0	100.0	0.0	0.0	1.0	-0.0169761313266	-1.0	0.00824189232735	-20.5973709099	0.0	-2.05973709099
GO:0009310	amine catabolic process	0.00941319751958	158	0.00100438971075	-0.00273902320267	100.0	0.0	12.0	88.0	0.88	0.12	0.0121522207222	0.76	0.0100438971075	12.0991091328	0.24	1.20991091328
GO:0009311	oligosaccharide metabolic process	-0.0132345797729	95	0.00139806437906	-0.00924763715883	100.0	0.0	63.0	37.0	0.37	0.63	-0.0039869426141	-0.26	0.0139806437906	-2.85175895605	0.74	-0.285175895605
GO:0009312	oligosaccharide biosynthetic process	-0.0205599476761	68	0.00160277042268	-0.0099466876157	100.0	0.0	78.0	22.0	0.22	0.78	-0.0106132600604	-0.56	0.0160277042268	-6.62182175953	0.44	-0.662182175953
GO:0009313	oligosaccharide catabolic process	-0.00594097762773	14	0.00324139358154	0.00729347520148	100.0	0.0	67.0	33.0	0.33	0.67	-0.0132344528292	-0.34	0.0324139358154	-4.08295151338	0.66	-0.408295151338
GO:0009314	response to radiation	0.0118181429956	375	0.000648337034972	0.00793416461971	100.0	0.0	29.0	71.0	0.71	0.29	0.0038839783759	0.42	0.00648337034972	5.99067794433	0.58	0.599067794433
GO:0009386	translational attenuation	-0.0223956516235	3	0.00766213573221	0.00196944719738	100.0	0.0	60.0	40.0	0.4	0.6	-0.0243650988209	-0.2	0.0766213573221	-3.17993568274	0.8	-0.317993568274
GO:0009395	phospholipid catabolic process	-0.0499374795391	33	0.00256620412542	-0.0373209316934	100.0	0.0	72.0	28.0	0.28	0.72	-0.0126165478458	-0.44	0.0256620412542	-4.91642411483	0.56	-0.491642411483
GO:0009396	folic acid and derivative biosynthetic process	-0.025632557685	21	0.00261037360813	-0.0247575631946	100.0	0.0	54.0	46.0	0.46	0.54	-0.000874994490336	-0.08	0.0261037360813	-0.33519894915	0.92	-0.033519894915
GO:0009401	phosphoenolpyruvate-dependent sugar phosphotransferase system	0.104013225682	6	0.00599779841025	0.0463064012981	100.0	0.0	16.0	84.0	0.84	0.16	0.0577068243843	0.68	0.0599779841025	9.62133443593	0.32	0.962133443593
GO:0009405	pathogenesis	-0.0514057879752	53	0.00166143144658	-0.0301226972565	100.0	0.0	89.0	11.0	0.11	0.89	-0.0212830907187	-0.78	0.0166143144658	-12.8100926237	0.22	-1.28100926237
GO:0009408	response to heat	-0.0254974914485	50	0.0017931524113	-0.0240326984447	100.0	0.0	50.0	50.0	0.5	0.5	-0.00146479300379	-0.0	0.017931524113	-0.816881484566	1.0	-0.0816881484566
GO:0009409	response to cold	0.0491578681267	14	0.00320848214686	0.0140986461755	100.0	0.0	14.0	86.0	0.86	0.14	0.0350592219512	0.72	0.0320848214686	10.9270428653	0.28	1.09270428653
GO:0009410	response to xenobiotic stimulus	-0.00431048033584	5	0.00418614605505	-0.0628383643003	100.0	0.0	8.0	92.0	0.92	0.08	0.0585278839644	0.84	0.0418614605505	13.9813286958	0.16	1.39813286958
GO:0009411	response to UV	-0.0111483232716	79	0.00139428017965	0.019727074019	100.0	0.0	99.0	1.0	0.01	0.99	-0.0308753972906	-0.98	0.0139428017965	-22.1443277623	0.02	-2.21443277623
GO:0009416	response to light stimulus	0.0114973529653	242	0.000807631978384	0.00810313512221	100.0	0.0	28.0	72.0	0.72	0.28	0.00339421784307	0.44	0.00807631978384	4.20267886106	0.56	0.420267886106
GO:0009435	NAD biosynthetic process	0.028228438271	11	0.00377420183204	0.0337694444028	100.0	0.0	57.0	43.0	0.43	0.57	-0.00554100613181	-0.14	0.0377420183204	-1.46812660753	0.86	-0.146812660753
GO:0009437	carnitine metabolic process	-0.0775661252056	6	0.00482018179349	0.0459922950389	100.0	0.0	99.0	1.0	0.01	0.99	-0.123558420244	-0.98	0.0482018179349	-25.6335602137	0.02	-2.56335602137
GO:0009441	glycolate metabolic process	-0.0516119587727	12	0.00282646286167	-0.0604952508938	100.0	0.0	36.0	64.0	0.64	0.36	0.00888329212108	0.28	0.0282646286167	3.14290070517	0.72	0.314290070517
GO:0009445	putrescine metabolic process	-0.0461100754868	2	0.00808431316245	-0.0210974684271	100.0	0.0	63.0	37.0	0.37	0.63	-0.0250126070598	-0.26	0.0808431316245	-3.09396810306	0.74	-0.309396810306
GO:0009446	putrescine biosynthetic process	-0.0461100754868	2	0.00808431316245	-0.0210974684271	100.0	0.0	63.0	37.0	0.37	0.63	-0.0250126070598	-0.26	0.0808431316245	-3.09396810306	0.74	-0.309396810306
GO:0009448	gamma-aminobutyric acid metabolic process	0.0459731850792	16	0.00334932623779	0.00143992245615	100.0	0.0	9.0	91.0	0.91	0.09	0.0445332626231	0.82	0.0334932623779	13.2961854001	0.18	1.32961854001
GO:0009450	gamma-aminobutyric acid catabolic process	0.0459731850792	16	0.00334932623779	0.00143992245615	100.0	0.0	9.0	91.0	0.91	0.09	0.0445332626231	0.82	0.0334932623779	13.2961854001	0.18	1.32961854001
GO:0009451	RNA modification	-0.0279380238148	34	0.00198689120676	-0.00156954041625	100.0	0.0	90.0	10.0	0.1	0.9	-0.0263684833986	-0.8	0.0198689120676	-13.2712265819	0.2	-1.32712265819
GO:0009452	RNA capping	0.00684218927704	16	0.00325720778288	-0.0161867764843	100.0	0.0	20.0	80.0	0.8	0.2	0.0230289657613	0.6	0.0325720778288	7.07015557387	0.4	0.707015557387
GO:0009566	fertilization	-0.0498332701077	29	0.0024628064988	-0.0156053750107	100.0	0.0	89.0	11.0	0.11	0.89	-0.0342278950971	-0.78	0.024628064988	-13.8979230052	0.22	-1.38979230052
GO:0009581	detection of external stimulus	0.00815883954192	133	0.00104314255894	0.0104850917474	100.0	0.0	60.0	40.0	0.4	0.6	-0.00232625220549	-0.2	0.0104314255894	-2.23004246693	0.8	-0.223004246693
GO:0009582	detection of abiotic stimulus	-0.00526939034391	124	0.00107408529422	0.00269919312956	100.0	0.0	75.0	25.0	0.25	0.75	-0.00796858347347	-0.5	0.0107408529422	-7.41894849165	0.5	-0.741894849165
GO:0009583	detection of light stimulus	0.0100351493076	96	0.00122861281597	0.00544931069299	100.0	0.0	34.0	66.0	0.66	0.34	0.00458583861464	0.32	0.0122861281597	3.73253359808	0.68	0.373253359808
GO:0009584	detection of visible light	0.0122601034531	93	0.00121585208209	0.00699882295538	100.0	0.0	31.0	69.0	0.69	0.31	0.0052612804977	0.38	0.0121585208209	4.32723731383	0.62	0.432723731383
GO:0009589	detection of UV	-0.0589384292013	3	0.00622998677506	-0.0425855694411	100.0	0.0	56.0	44.0	0.44	0.56	-0.0163528597602	-0.12	0.0622998677506	-2.62486267637	0.88	-0.262486267637
GO:0009593	detection of chemical stimulus	0.00798048526288	31	0.00216321005044	-0.0344240358907	100.0	0.0	0.0	100.0	1.0	0.0	0.0424045211536	1.0	0.0216321005044	19.6025906707	0.0	1.96025906707
GO:0009595	detection of biotic stimulus	0.0647100332643	18	0.00249479287371	0.0456339999165	100.0	0.0	21.0	79.0	0.79	0.21	0.0190760333478	0.58	0.0249479287371	7.64633952136	0.42	0.764633952136
GO:0009605	response to external stimulus	0.0117014298854	1438	0.000313686376563	0.00316079816042	100.0	0.0	0.0	100.0	1.0	0.0	0.00854063172501	1.0	0.00313686376563	27.2266580991	0.0	2.72266580991
GO:0009607	response to biotic stimulus	0.00783791670779	533	0.000563555041115	0.00468539798564	100.0	0.0	31.0	69.0	0.69	0.31	0.00315251872215	0.38	0.00563555041115	5.59398548882	0.62	0.559398548882
GO:0009611	response to wounding	0.00359355571011	634	0.000528309812759	0.00449614959216	100.0	0.0	56.0	44.0	0.44	0.56	-0.000902593882047	-0.12	0.00528309812759	-1.70845564525	0.88	-0.170845564525
GO:0009612	response to mechanical stimulus	-0.012795519213	60	0.00156249680784	-0.0027228151054	100.0	0.0	76.0	24.0	0.24	0.76	-0.0100727041076	-0.52	0.0156249680784	-6.44654379909	0.48	-0.644654379909
GO:0009615	response to virus	-0.00159902264406	184	0.000970259804875	0.00364989454418	100.0	0.0	70.0	30.0	0.3	0.7	-0.00524891718824	-0.4	0.00970259804875	-5.40980587041	0.6	-0.540980587041
GO:0009617	response to bacterium	-0.0246990029417	117	0.00125254602655	-0.00415773427453	100.0	0.0	95.0	5.0	0.05	0.95	-0.0205412686672	-0.9	0.0125254602655	-16.3996118559	0.1	-1.63996118559
GO:0009620	response to fungus	0.0111873517633	4	0.00603615077867	0.000276015331211	100.0	0.0	45.0	55.0	0.55	0.45	0.0109113364321	0.1	0.0603615077867	1.80766465785	0.9	0.180766465785
GO:0009628	response to abiotic stimulus	0.0149545458263	592	0.000537785979708	0.0110450575138	100.0	0.0	22.0	78.0	0.78	0.22	0.00390948831252	0.56	0.00537785979708	7.26959879959	0.44	0.726959879959
GO:0009636	response to toxin	-0.018018875914	63	0.00156412948906	-0.020772183191	100.0	0.0	44.0	56.0	0.56	0.44	0.00275330727698	0.12	0.0156412948906	1.76028090784	0.88	0.176028090784
GO:0009648	photoperiodism	-0.0177820843976	4	0.0075776746817	-0.0387299017317	100.0	0.0	36.0	64.0	0.64	0.36	0.020947817334	0.28	0.075776746817	2.76441233148	0.72	0.276441233148
GO:0009649	entrainment of circadian clock	-1.74134585893e-13	2	0.0125321354558	-0.0255699952205	100.0	0.0	45.0	55.0	0.55	0.45	0.0255699952203	0.1	0.125321354558	2.04035420065	0.9	0.204035420065
GO:0009650	UV protection	-0.115170682105	8	0.00442824894666	0.083216717584	100.0	0.0	100.0	0.0	0.0	1.0	-0.198387399689	-1.0	0.0442824894666	-44.8004170675	0.0	-4.48004170675
GO:0009651	response to salt stress	-0.025949608566	9	0.0040144958219	0.007001910967	100.0	0.0	80.0	20.0	0.2	0.8	-0.032951519533	-0.6	0.040144958219	-8.2081339712	0.4	-0.82081339712
GO:0009653	anatomical structure morphogenesis	-0.00122864423704	1588	0.000359962561697	0.00171674445854	100.0	0.0	75.0	25.0	0.25	0.75	-0.00294538869557	-0.5	0.00359962561697	-8.18248620547	0.5	-0.818248620547
GO:0009712	catechol metabolic process	0.0869530000489	3	0.00642988371208	0.00126820514616	100.0	0.0	6.0	94.0	0.94	0.06	0.0856847949027	0.88	0.0642988371208	13.3260255923	0.12	1.33260255923
GO:0009719	response to endogenous stimulus	-0.00070524473728	329	0.000773831510754	-0.00700416639071	100.0	0.0	22.0	78.0	0.78	0.22	0.00629892165343	0.56	0.00773831510754	8.1399136193	0.44	0.81399136193
GO:0009725	response to hormone stimulus	-0.0010456543086	321	0.000800051561236	-0.00812834241104	100.0	0.0	17.0	83.0	0.83	0.17	0.00708268810244	0.66	0.00800051561236	8.85278955208	0.34	0.885278955208
GO:0009730	detection of carbohydrate stimulus	-0.0738685995984	3	0.00561825207017	-0.0661733117631	100.0	0.0	56.0	44.0	0.44	0.56	-0.00769528783523	-0.12	0.0561825207017	-1.36969429978	0.88	-0.136969429978
GO:0009732	detection of hexose stimulus	-0.0738685995984	3	0.00561825207017	-0.0661733117631	100.0	0.0	56.0	44.0	0.44	0.56	-0.00769528783523	-0.12	0.0561825207017	-1.36969429978	0.88	-0.136969429978
GO:0009743	response to carbohydrate stimulus	-0.0143085497863	16	0.00264748290304	-0.000446899256386	100.0	0.0	68.0	32.0	0.32	0.68	-0.0138616505299	-0.36	0.0264748290304	-5.23578471991	0.64	-0.523578471991
GO:0009744	response to sucrose stimulus	-0.133617519147	1	0.0160618492449	-0.000809749308468	100.0	2.0	79.0	19.0	0.21	0.81	-0.132807769838	-0.58	0.160618492449	-8.2685229959	0.42	-0.82685229959
GO:0009746	response to hexose stimulus	-0.033973764207	11	0.0028684065186	-0.0147773097343	100.0	0.0	73.0	27.0	0.27	0.73	-0.0191964544728	-0.46	0.028684065186	-6.69237583596	0.54	-0.669237583596
GO:0009749	response to glucose stimulus	-0.033973764207	11	0.0028684065186	-0.0147773097343	100.0	0.0	73.0	27.0	0.27	0.73	-0.0191964544728	-0.46	0.028684065186	-6.69237583596	0.54	-0.669237583596
GO:0009755	hormone-mediated signaling	-0.00474996948472	120	0.00129954861496	-0.00572050042109	100.0	0.0	42.0	58.0	0.58	0.42	0.000970530936374	0.16	0.0129954861496	0.746821569585	0.84	0.0746821569585
GO:0009756	carbohydrate mediated signaling	0.0695980322108	4	0.00660191983832	0.0390524420708	100.0	0.0	34.0	66.0	0.66	0.34	0.03054559014	0.32	0.0660191983832	4.62677386094	0.68	0.462677386094
GO:0009790	embryonic development	0.00262983143134	263	0.0008280588265	-0.00172806977811	100.0	0.0	30.0	70.0	0.7	0.3	0.00435790120945	0.4	0.008280588265	5.26279180897	0.6	0.526279180897
GO:0009791	post-embryonic development	0.00118657279883	6	0.00445186369779	-0.0100414051944	100.0	0.0	38.0	62.0	0.62	0.38	0.0112279779933	0.24	0.0445186369779	2.52208485153	0.76	0.252208485153
GO:0009792	embryonic development ending in birth or egg hatching	-0.00512799253526	146	0.00110420156885	-0.00198494643064	100.0	0.0	65.0	35.0	0.35	0.65	-0.00314304610462	-0.3	0.0110420156885	-2.84644234648	0.7	-0.284644234648
GO:0009798	axis specification	0.0236698390155	28	0.00264513162806	0.00897261165399	100.0	0.0	27.0	73.0	0.73	0.27	0.0146972273615	0.46	0.0264513162806	5.55633118807	0.54	0.555633118807
GO:0009799	determination of symmetry	-0.0204110228093	24	0.00252238189872	0.019542117356	100.0	0.0	93.0	7.0	0.07	0.93	-0.0399531401653	-0.86	0.0252238189872	-15.8394492863	0.14	-1.58394492863
GO:0009814	defense response, incompatible interaction	0.143809016027	2	0.00971631428552	0.0309890104895	100.0	1.0	11.0	88.0	0.89	0.12	0.112820005538	0.76	0.0971631428552	11.6113993663	0.24	1.16113993663
GO:0009817	defense response to fungus, incompatible interaction	0.143809016027	2	0.00971631428552	0.0309890104895	100.0	1.0	11.0	88.0	0.89	0.12	0.112820005538	0.76	0.0971631428552	11.6113993663	0.24	1.16113993663
GO:0009826	unidimensional cell growth	-0.0853301760093	3	0.0109985153346	-0.0453120774787	100.0	0.0	64.0	36.0	0.36	0.64	-0.0400180985306	-0.28	0.109985153346	-3.63850004415	0.72	-0.363850004415
GO:0009854	oxidative photosynthetic carbon pathway	4.74797589159e-13	1	0.0106991709936	0.0321961266416	100.0	10.0	56.0	34.0	0.44	0.66	-0.0321961266411	-0.12	0.106991709936	-3.00921694403	0.88	-0.300921694403
GO:0009855	determination of bilateral symmetry	-0.0204110228093	24	0.00252238189872	0.019542117356	100.0	0.0	93.0	7.0	0.07	0.93	-0.0399531401653	-0.86	0.0252238189872	-15.8394492863	0.14	-1.58394492863
GO:0009880	embryonic pattern specification	0.0124136438683	51	0.00180176387449	0.0266451670408	100.0	0.0	79.0	21.0	0.21	0.79	-0.0142315231725	-0.58	0.0180176387449	-7.89866162489	0.42	-0.789866162489
GO:0009887	organ morphogenesis	0.00552439202124	510	0.000533172316419	0.0068831478294	100.0	0.0	61.0	39.0	0.39	0.61	-0.00135875580816	-0.22	0.00533172316419	-2.5484365304	0.78	-0.25484365304
GO:0009888	tissue development	0.00416292115783	444	0.000676730878215	0.00918843101613	100.0	0.0	75.0	25.0	0.25	0.75	-0.00502550985829	-0.5	0.00676730878215	-7.42615716243	0.5	-0.742615716243
GO:0009889	regulation of biosynthetic process	0.00727613058419	7447	0.000147187787402	0.0056873447185	100.0	0.0	15.0	85.0	0.85	0.15	0.00158878586569	0.7	0.00147187787402	10.794277798	0.3	1.0794277798
GO:0009890	negative regulation of biosynthetic process	0.00961466854593	1166	0.000365905915863	0.00766141360653	100.0	0.0	37.0	63.0	0.63	0.37	0.0019532549394	0.26	0.00365905915863	5.33813435291	0.74	0.533813435291
GO:0009891	positive regulation of biosynthetic process	-0.00133700121879	1312	0.000346274274669	-0.00105091026962	100.0	0.0	55.0	45.0	0.45	0.55	-0.000286090949167	-0.1	0.00346274274669	-0.82619752634	0.9	-0.082619752634
GO:0009892	negative regulation of metabolic process	0.0118821527691	1559	0.000340049893932	0.00916722065281	100.0	0.0	21.0	79.0	0.79	0.21	0.00271493211627	0.58	0.00340049893932	7.98392284402	0.42	0.798392284402
GO:0009893	positive regulation of metabolic process	-0.00233445043188	1574	0.000292777336258	-0.00151236167836	100.0	0.0	61.0	39.0	0.39	0.61	-0.00082208875352	-0.22	0.00292777336258	-2.80789751019	0.78	-0.280789751019
GO:0009894	regulation of catabolic process	0.0208005838002	89	0.00130387956566	-0.00185021004206	100.0	0.0	4.0	96.0	0.96	0.04	0.0226507938423	0.92	0.0130387956566	17.3718450989	0.08	1.73718450989
GO:0009895	negative regulation of catabolic process	0.00467868537286	20	0.00207370208881	0.00862872716033	100.0	0.0	63.0	37.0	0.37	0.63	-0.00395004178746	-0.26	0.0207370208881	-1.90482606387	0.74	-0.190482606387
GO:0009896	positive regulation of catabolic process	0.0415738227285	56	0.00157761181139	0.0116121269771	100.0	0.0	2.0	98.0	0.98	0.02	0.0299616957513	0.96	0.0157761181139	18.9918049136	0.04	1.89918049136
GO:0009912	auditory receptor cell fate commitment	-0.0266232529581	2	0.0100375985568	0.0209045746265	100.0	0.0	70.0	30.0	0.3	0.7	-0.0475278275846	-0.4	0.100375985568	-4.73497991733	0.6	-0.473497991733
GO:0009913	epidermal cell differentiation	0.236177567509	1	0.0135724068618	0.0259442774651	100.0	2.0	10.0	88.0	0.9	0.12	0.210233290044	0.76	0.135724068618	15.489757431	0.24	1.5489757431
GO:0009914	hormone transport	0.0061858739856	45	0.0023350013074	0.0140116672366	100.0	0.0	62.0	38.0	0.38	0.62	-0.00782579325102	-0.24	0.023350013074	-3.3515155757	0.76	-0.33515155757
GO:0009948	anterior/posterior axis specification	0.0481017195722	9	0.00517875610802	0.0370918297789	100.0	0.0	46.0	54.0	0.54	0.46	0.0110098897933	0.08	0.0517875610802	2.12597186731	0.92	0.212597186731
GO:0009950	dorsal/ventral axis specification	-0.0134736088336	13	0.00317452458848	-0.00848676256973	100.0	0.0	62.0	38.0	0.38	0.62	-0.0049868462639	-0.24	0.0317452458848	-1.57089546006	0.76	-0.157089546006
GO:0009952	anterior/posterior pattern formation	-0.0077229594504	166	0.00101393559689	0.00848861164733	100.0	0.0	96.0	4.0	0.04	0.96	-0.0162115710977	-0.92	0.0101393559689	-15.9887582086	0.08	-1.59887582086
GO:0009953	dorsal/ventral pattern formation	0.0170848120911	45	0.00179491761438	-0.00862885474372	100.0	0.0	8.0	92.0	0.92	0.08	0.0257136668348	0.84	0.0179491761438	14.3258200983	0.16	1.43258200983
GO:0009954	proximal/distal pattern formation	0.0535843005601	14	0.00365383123466	0.0493083183168	100.0	0.0	45.0	55.0	0.55	0.45	0.00427598224339	0.1	0.0365383123466	1.17027360291	0.9	0.117027360291
GO:0009966	regulation of signal transduction	0.00107909889644	1668	0.000315163081128	0.0061780178643	100.0	0.0	94.0	6.0	0.06	0.94	-0.00509891896786	-0.88	0.00315163081128	-16.1786683568	0.12	-1.61786683568
GO:0009967	positive regulation of signal transduction	-0.00131796924771	472	0.00062555374003	0.00354883806348	100.0	0.0	78.0	22.0	0.22	0.78	-0.00486680731119	-0.56	0.0062555374003	-7.77999874313	0.44	-0.777999874313
GO:0009968	negative regulation of signal transduction	-0.00359925451207	383	0.000751208141253	-0.00377747195628	100.0	0.0	46.0	54.0	0.54	0.46	0.000178217444213	0.08	0.00751208141253	0.23724109794	0.92	0.023724109794
GO:0009972	cytidine deamination	-0.20981210115	4	0.00530563473008	-0.085370735932	100.0	0.0	100.0	0.0	0.0	1.0	-0.124441365218	-1.0	0.0530563473008	-23.4545669932	0.0	-2.34545669932
GO:0009987	cellular process	0.00128928523172	25397	7.27356706666e-05	0.00290228432839	100.0	0.0	99.0	1.0	0.01	0.99	-0.00161299909666	-0.98	0.000727356706666	-22.176176859	0.02	-2.2176176859
GO:0009988	cell-cell recognition	-0.0202648636895	57	0.00155229188213	0.000127518583649	100.0	0.0	90.0	10.0	0.1	0.9	-0.0203923822732	-0.8	0.0155229188213	-13.1369509227	0.2	-1.31369509227
GO:0009991	response to extracellular stimulus	0.0359436511277	300	0.000752293464197	0.00758223970933	100.0	0.0	0.0	100.0	1.0	0.0	0.0283614114184	1.0	0.00752293464197	37.6999306363	0.0	3.76999306363
GO:0009996	negative regulation of cell fate specification	0.186321928877	1	0.0187434018297	-0.00204934387608	100.0	1.0	16.0	83.0	0.84	0.17	0.188371272753	0.66	0.187434018297	10.050004501	0.34	1.0050004501
GO:0010001	glial cell differentiation	-0.0585902942699	17	0.0034535465856	-0.0147229766041	100.0	0.0	89.0	11.0	0.11	0.89	-0.0438673176658	-0.78	0.034535465856	-12.702106828	0.22	-1.2702106828
GO:0010033	response to organic substance	-0.00729877944789	141	0.00112740534783	-0.00424905057517	100.0	0.0	60.0	40.0	0.4	0.6	-0.00304972887272	-0.2	0.0112740534783	-2.70508639913	0.8	-0.270508639913
GO:0010035	response to inorganic substance	0.0241778056421	185	0.00103400482898	0.00606249754032	100.0	0.0	2.0	98.0	0.98	0.02	0.0181153081017	0.96	0.0103400482898	17.5195585107	0.04	1.75195585107
GO:0010038	response to metal ion	0.0266946120844	171	0.0011057026888	0.00537816124441	100.0	0.0	2.0	98.0	0.98	0.02	0.02131645084	0.96	0.011057026888	19.2786461098	0.04	1.92786461098
GO:0010039	response to iron ion	-0.0215987162548	36	0.00208313236236	-0.0211227186511	100.0	0.0	53.0	47.0	0.47	0.53	-0.000475997603638	-0.06	0.0208313236236	-0.228500892328	0.94	-0.0228500892328
GO:0010043	response to zinc ion	0.101884109105	5	0.00470064856532	0.0280287575331	100.0	0.0	4.0	96.0	0.96	0.04	0.0738553515718	0.92	0.0470064856532	15.711736486	0.08	1.5711736486
GO:0010045	response to nickel ion	-0.133617519147	1	0.0160618492449	-0.000809749308468	100.0	2.0	79.0	19.0	0.21	0.81	-0.132807769838	-0.58	0.160618492449	-8.2685229959	0.42	-0.82685229959
GO:0010092	specification of organ identity	-0.0509580693319	14	0.00353153996679	0.0200375475135	100.0	0.0	99.0	1.0	0.01	0.99	-0.0709956168454	-0.98	0.0353153996679	-20.1033026705	0.02	-2.01033026705
GO:0010107	potassium ion import	-1.04693057342e-13	2	0.0084191628924	-0.0498513583069	100.0	0.0	28.0	72.0	0.72	0.28	0.0498513583068	0.44	0.084191628924	5.92117754982	0.56	0.592117754982
GO:0010155	regulation of proton transport	-0.00853343180957	10	0.00371803071452	-0.0251320839785	100.0	0.0	39.0	61.0	0.61	0.39	0.0165986521689	0.22	0.0371803071452	4.46436660785	0.78	0.446436660785
GO:0010165	response to X-ray	0.00791091395675	20	0.00328999726013	-0.00588724850982	100.0	0.0	32.0	68.0	0.68	0.32	0.0137981624666	0.36	0.0328999726013	4.19397384727	0.64	0.419397384727
GO:0010212	response to ionizing radiation	0.0538714391031	72	0.0016120377494	0.0354771033529	100.0	0.0	16.0	84.0	0.84	0.16	0.0183943357501	0.68	0.016120377494	11.4106110462	0.32	1.14106110462
GO:0010224	response to UV-B	-0.269415486822	1	0.0127785719932	-0.0559983535028	100.0	6.0	93.0	1.0	0.07	0.99	-0.213417133319	-0.86	0.127785719932	-16.7011723558	0.14	-1.67011723558
GO:0010225	response to UV-C	0.10782474921	12	0.00342207961052	0.117525676319	100.0	0.0	64.0	36.0	0.36	0.64	-0.00970092710903	-0.28	0.0342207961052	-2.83480462559	0.72	-0.283480462559
GO:0010232	vascular transport	0.160947019972	4	0.00775638821518	0.0610986385259	100.0	0.0	8.0	92.0	0.92	0.08	0.0998483814465	0.84	0.0775638821518	12.8730510486	0.16	1.28730510486
GO:0010243	response to organic nitrogen	0.012953689312	8	0.00467408202147	0.0381033964251	100.0	0.0	73.0	27.0	0.27	0.73	-0.025149707113	-0.46	0.0467408202147	-5.38067303857	0.54	-0.538067303857
GO:0010248	establishment or maintenance of transmembrane electrochemical gradient	0.007625168916	1	0.0132650936216	0.123769734977	100.0	0.0	85.0	15.0	0.15	0.85	-0.116144566061	-0.7	0.132650936216	-8.75565370095	0.3	-0.875565370095
GO:0010273	detoxification of copper ion	-0.0234376903687	8	0.00428541555297	-0.0251678171836	100.0	0.0	49.0	51.0	0.51	0.49	0.00173012681493	0.02	0.0428541555297	0.403724398146	0.98	0.0403724398146
GO:0010288	response to lead ion	-0.133617519147	1	0.0160618492449	-0.000809749308468	100.0	2.0	79.0	19.0	0.21	0.81	-0.132807769838	-0.58	0.160618492449	-8.2685229959	0.42	-0.82685229959
GO:0010310	regulation of hydrogen peroxide metabolic process	-0.0821684037131	11	0.00459628415324	-0.0150133402358	100.0	0.0	91.0	9.0	0.09	0.91	-0.0671550634773	-0.82	0.0459628415324	-14.6107292844	0.18	-1.46107292844
GO:0010324	membrane invagination	0.020514872821	553	0.000660261056189	0.00106307487646	100.0	0.0	0.0	100.0	1.0	0.0	0.0194517979445	1.0	0.00660261056189	29.4607682252	0.0	2.94607682252
GO:0010332	response to gamma radiation	-0.0341151505046	6	0.00694300861972	-0.0137311174179	100.0	0.0	63.0	37.0	0.37	0.63	-0.0203840330867	-0.26	0.0694300861972	-2.93590778914	0.74	-0.293590778914
GO:0010453	regulation of cell fate commitment	0.186321928877	1	0.0187434018297	-0.00204934387608	100.0	1.0	16.0	83.0	0.84	0.17	0.188371272753	0.66	0.187434018297	10.050004501	0.34	1.0050004501
GO:0010454	negative regulation of cell fate commitment	0.186321928877	1	0.0187434018297	-0.00204934387608	100.0	1.0	16.0	83.0	0.84	0.17	0.188371272753	0.66	0.187434018297	10.050004501	0.34	1.0050004501
GO:0010458	exit from mitosis	-0.0628974550379	6	0.00480032178341	0.0308360275119	100.0	0.0	97.0	3.0	0.03	0.97	-0.0937334825498	-0.94	0.0480032178341	-19.526499843	0.06	-1.9526499843
GO:0010460	positive regulation of heart rate	-0.010027878106	6	0.00509082005022	0.0170646987842	100.0	0.0	69.0	31.0	0.31	0.69	-0.0270925768901	-0.38	0.0509082005022	-5.32184925471	0.62	-0.532184925471
GO:0010466	negative regulation of peptidase activity	0.0344780825103	44	0.00172215824503	0.00951588653891	100.0	0.0	8.0	92.0	0.92	0.08	0.0249621959714	0.84	0.0172215824503	14.4947167564	0.16	1.44947167564
GO:0010468	regulation of gene expression	0.0073925276824	7079	0.000160616075749	0.00583958360047	100.0	0.0	15.0	85.0	0.85	0.15	0.00155294408193	0.7	0.00160616075749	9.66867154914	0.3	0.966867154914
GO:0010469	regulation of receptor activity	0.0215924569497	9	0.0046394926381	-0.00364040083885	100.0	0.0	31.0	69.0	0.69	0.31	0.0252328577885	0.38	0.046394926381	5.43871059979	0.62	0.543871059979
GO:0010498	proteasomal protein catabolic process	-0.00741330216827	128	0.0010215384092	-0.0100038275065	100.0	0.0	41.0	59.0	0.59	0.41	0.00259052533827	0.18	0.010215384092	2.53590595804	0.82	0.253590595804
GO:0010506	regulation of autophagy	0.00218079390194	6	0.00613817647175	-0.0847821805839	100.0	0.0	5.0	95.0	0.95	0.05	0.0869629744858	0.9	0.0613817647175	14.1675585389	0.1	1.41675585389
GO:0010509	polyamine homeostasis	-0.107308318248	2	0.00684986299383	-0.0135438330263	100.0	1.0	90.0	9.0	0.1	0.91	-0.0937644852215	-0.8	0.0684986299383	-13.6885198005	0.2	-1.36885198005
GO:0010511	regulation of phosphatidylinositol biosynthetic process	-0.0412671727115	23	0.00240585420874	-0.00185454439973	100.0	0.0	97.0	3.0	0.03	0.97	-0.0394126283118	-0.94	0.0240585420874	-16.3819686864	0.06	-1.63819686864
GO:0010512	negative regulation of phosphatidylinositol biosynthetic process	-0.0412671727115	23	0.00240585420874	-0.00185454439973	100.0	0.0	97.0	3.0	0.03	0.97	-0.0394126283118	-0.94	0.0240585420874	-16.3819686864	0.06	-1.63819686864
GO:0010517	regulation of phospholipase activity	0.00395297928534	92	0.0015310979008	-0.00209669882844	100.0	0.0	34.0	66.0	0.66	0.34	0.00604967811378	0.32	0.015310979008	3.95120267008	0.68	0.395120267008
GO:0010518	positive regulation of phospholipase activity	0.00395297928534	92	0.0015310979008	-0.00209669882844	100.0	0.0	34.0	66.0	0.66	0.34	0.00604967811378	0.32	0.015310979008	3.95120267008	0.68	0.395120267008
GO:0010522	regulation of calcium ion transport into cytosol	0.0128062714164	6	0.00480027438123	-0.0198550809949	100.0	0.0	25.0	75.0	0.75	0.25	0.0326613524113	0.5	0.0480027438123	6.80405948022	0.5	0.680405948022
GO:0010523	negative regulation of calcium ion transport into cytosol	0.143809016027	2	0.00971631428552	0.0309890104895	100.0	1.0	11.0	88.0	0.89	0.12	0.112820005538	0.76	0.0971631428552	11.6113993663	0.24	1.16113993663
GO:0010524	positive regulation of calcium ion transport into cytosol	-0.0526951008889	4	0.00526629997637	-0.0452771267371	100.0	0.0	59.0	41.0	0.41	0.59	-0.00741797415183	-0.18	0.0526629997637	-1.40857417639	0.82	-0.140857417639
GO:0010543	regulation of platelet activation	-0.0412671727115	23	0.00240585420874	-0.00185454439973	100.0	0.0	97.0	3.0	0.03	0.97	-0.0394126283118	-0.94	0.0240585420874	-16.3819686864	0.06	-1.63819686864
GO:0010544	negative regulation of platelet activation	-0.0412671727115	23	0.00240585420874	-0.00185454439973	100.0	0.0	97.0	3.0	0.03	0.97	-0.0394126283118	-0.94	0.0240585420874	-16.3819686864	0.06	-1.63819686864
GO:0010551	regulation of specific transcription from RNA polymerase II promoter	-0.0610336329402	54	0.00174944319942	-0.0471235431914	100.0	0.0	76.0	24.0	0.24	0.76	-0.0139100897487	-0.52	0.0174944319942	-7.95115254575	0.48	-0.795115254575
GO:0010552	positive regulation of specific transcription from RNA polymerase II promoter	-0.0621237139167	43	0.00180638525028	-0.045459287508	100.0	0.0	79.0	21.0	0.21	0.79	-0.0166644264086	-0.58	0.0180638525028	-9.22528923774	0.42	-0.922528923774
GO:0010553	negative regulation of specific transcription from RNA polymerase II promoter	-0.111050167213	4	0.00613704087454	-0.043492210497	100.0	0.0	84.0	16.0	0.16	0.84	-0.0675579567164	-0.68	0.0613704087454	-11.0082298778	0.32	-1.10082298778
GO:0010556	regulation of macromolecule biosynthetic process	0.00686003244535	7082	0.000156022853182	0.00544886109565	100.0	0.0	19.0	81.0	0.81	0.19	0.0014111713497	0.62	0.00156022853182	9.04464519731	0.38	0.904464519731
GO:0010557	positive regulation of macromolecule biosynthetic process	-0.00163114821821	1244	0.000332518415139	-0.00164927213062	100.0	0.0	52.0	48.0	0.48	0.52	1.81239124106e-05	0.04	0.00332518415139	0.0545049885522	0.96	0.00545049885522
GO:0010558	negative regulation of macromolecule biosynthetic process	0.0111872756567	1129	0.000376773633665	0.00796837763607	100.0	0.0	22.0	78.0	0.78	0.22	0.00321889802058	0.56	0.00376773633665	8.54332079788	0.44	0.854332079788
GO:0010559	regulation of glycoprotein biosynthetic process	-0.151514665018	2	0.0115723593978	0.0145631724806	100.0	0.0	95.0	5.0	0.05	0.95	-0.166077837499	-0.9	0.115723593978	-14.3512512695	0.1	-1.43512512695
GO:0010561	negative regulation of glycoprotein biosynthetic process	-0.151514665018	2	0.0115723593978	0.0145631724806	100.0	0.0	95.0	5.0	0.05	0.95	-0.166077837499	-0.9	0.115723593978	-14.3512512695	0.1	-1.43512512695
GO:0010562	positive regulation of phosphorus metabolic process	-0.0103164738077	128	0.00117463199378	-0.00180261851094	100.0	0.0	76.0	24.0	0.24	0.76	-0.00851385529672	-0.52	0.0117463199378	-7.24810437805	0.48	-0.724810437805
GO:0010563	negative regulation of phosphorus metabolic process	0.0186423429146	99	0.00136423109867	-0.00519260894615	100.0	0.0	4.0	96.0	0.96	0.04	0.0238349518607	0.92	0.0136423109867	17.4713447627	0.08	1.74713447627
GO:0010564	regulation of cell cycle process	0.0100383765882	102	0.00124203161149	-0.00160669935278	100.0	0.0	17.0	83.0	0.83	0.17	0.011645075941	0.66	0.0124203161149	9.37582895094	0.34	0.937582895094
GO:0010574	regulation of vascular endothelial growth factor production	0.0512875245324	13	0.00296812522147	0.0141051293505	100.0	0.0	12.0	88.0	0.88	0.12	0.0371823951819	0.76	0.0296812522147	12.5272326494	0.24	1.25272326494
GO:0010575	positive regulation vascular endothelial growth factor production	0.0512875245324	13	0.00296812522147	0.0141051293505	100.0	0.0	12.0	88.0	0.88	0.12	0.0371823951819	0.76	0.0296812522147	12.5272326494	0.24	1.25272326494
GO:0010578	regulation of adenylate cyclase activity involved in G-protein signaling	0.000920724547414	21	0.00252803257637	0.035999032683	100.0	0.0	93.0	7.0	0.07	0.93	-0.0350783081356	-0.86	0.0252803257637	-13.8757342225	0.14	-1.38757342225
GO:0010579	positive regulation of adenylate cyclase activity by G-protein signaling pathway	0.000920724547414	21	0.00252803257637	0.035999032683	100.0	0.0	93.0	7.0	0.07	0.93	-0.0350783081356	-0.86	0.0252803257637	-13.8757342225	0.14	-1.38757342225
GO:0010594	regulation of endothelial cell migration	-0.00360527044062	35	0.00191511177362	-0.0225707874748	100.0	0.0	16.0	84.0	0.84	0.16	0.0189655170342	0.68	0.0191511177362	9.90308622993	0.32	0.990308622993
GO:0010595	positive regulation of endothelial cell migration	-0.0268594717251	20	0.00266860871955	-0.000110407834988	100.0	0.0	83.0	17.0	0.17	0.83	-0.0267490638901	-0.66	0.0266860871955	-10.023599074	0.34	-1.0023599074
GO:0010596	negative regulation of endothelial cell migration	-0.0233680156182	5	0.00476645840676	-0.0485866538784	100.0	0.0	33.0	67.0	0.67	0.33	0.0252186382602	0.34	0.0476645840676	5.29085457336	0.66	0.529085457336
GO:0010604	positive regulation of macromolecule metabolic process	-0.00242994340104	1499	0.000281428680269	-0.00198105981274	100.0	0.0	55.0	45.0	0.45	0.55	-0.000448883588298	-0.1	0.00281428680269	-1.59501720958	0.9	-0.159501720958
GO:0010605	negative regulation of macromolecule metabolic process	0.0136181680842	1499	0.000347083415609	0.00988987730724	100.0	0.0	14.0	86.0	0.86	0.14	0.00372829077696	0.72	0.00347083415609	10.741771601	0.28	1.0741771601
GO:0010608	posttranscriptional regulation of gene expression	0.00322109886312	365	0.000701929670254	0.00384989695127	100.0	0.0	57.0	43.0	0.43	0.57	-0.000628798088148	-0.14	0.00701929670254	-0.89581351921	0.86	-0.089581351921
GO:0010611	regulation of cardiac muscle hypertrophy	-0.0525571332708	1	0.0127627469654	-0.0411646761304	100.0	4.0	52.0	44.0	0.48	0.56	-0.0113924571404	-0.04	0.127627469654	-0.892633629053	0.96	-0.0892633629053
GO:0010612	regulation of cardiac muscle adaptation	-0.0525571332708	1	0.0127627469654	-0.0411646761304	100.0	4.0	52.0	44.0	0.48	0.56	-0.0113924571404	-0.04	0.127627469654	-0.892633629053	0.96	-0.0892633629053
GO:0010614	negative regulation of cardiac muscle hypertrophy	-0.0525571332708	1	0.0127627469654	-0.0411646761304	100.0	4.0	52.0	44.0	0.48	0.56	-0.0113924571404	-0.04	0.127627469654	-0.892633629053	0.96	-0.0892633629053
GO:0010616	negative regulation of cardiac muscle adaptation	-0.0525571332708	1	0.0127627469654	-0.0411646761304	100.0	4.0	52.0	44.0	0.48	0.56	-0.0113924571404	-0.04	0.127627469654	-0.892633629053	0.96	-0.0892633629053
GO:0010627	regulation of protein kinase cascade	0.00384767707491	463	0.000641204658919	0.000470302778007	100.0	0.0	29.0	71.0	0.71	0.29	0.0033773742969	0.42	0.00641204658919	5.26723293402	0.58	0.526723293402
GO:0010628	positive regulation of gene expression	-0.00358023678485	1133	0.000349670734508	-0.002295856949	100.0	0.0	61.0	39.0	0.39	0.61	-0.00128437983585	-0.22	0.00349670734508	-3.67311218555	0.78	-0.367311218555
GO:0010629	negative regulation of gene expression	0.018584192354	1067	0.000382636189186	0.0105483765857	100.0	0.0	1.0	99.0	0.99	0.01	0.00803581576826	0.98	0.00382636189186	21.0011911977	0.02	2.10011911977
GO:0010638	positive regulation of organelle organization	-0.00345992191248	109	0.00128052125659	-0.0205041430376	100.0	0.0	11.0	89.0	0.89	0.11	0.0170442211251	0.78	0.0128052125659	13.3103773462	0.22	1.33103773462
GO:0010639	negative regulation of organelle organization	0.00569438919385	243	0.000813088207366	0.0124195537522	100.0	0.0	78.0	22.0	0.22	0.78	-0.00672516455836	-0.56	0.00813088207366	-8.27113774057	0.44	-0.827113774057
GO:0010646	regulation of cell communication	0.00109183120573	1755	0.000306754317621	0.00634255068149	100.0	0.0	96.0	4.0	0.04	0.96	-0.00525071947577	-0.92	0.00306754317621	-17.1170189763	0.08	-1.71170189763
GO:0010647	positive regulation of cell communication	-0.00135648244525	487	0.000614766236443	0.0033660668543	100.0	0.0	78.0	22.0	0.22	0.78	-0.00472254929954	-0.56	0.00614766236443	-7.68186185186	0.44	-0.768186185186
GO:0010648	negative regulation of cell communication	-0.00199692743356	391	0.000728092538848	-0.00296635603175	100.0	0.0	45.0	55.0	0.55	0.45	0.000969428598195	0.1	0.00728092538848	1.33146344245	0.9	0.133146344245
GO:0010656	negative regulation of muscle cell apoptosis	-0.0516119587727	12	0.00282646286167	-0.0604952508938	100.0	0.0	36.0	64.0	0.64	0.36	0.00888329212108	0.28	0.0282646286167	3.14290070517	0.72	0.314290070517
GO:0010660	regulation of muscle cell apoptosis	-0.068366076315	13	0.00271034453015	-0.0601493357099	100.0	0.0	61.0	39.0	0.39	0.61	-0.00821674060509	-0.22	0.0271034453015	-3.03162218444	0.78	-0.303162218444
GO:0010661	positive regulation of muscle cell apoptosis	-0.269415486822	1	0.0127785719932	-0.0559983535028	100.0	6.0	93.0	1.0	0.07	0.99	-0.213417133319	-0.86	0.127785719932	-16.7011723558	0.14	-1.67011723558
GO:0010675	regulation of cellular carbohydrate metabolic process	0.0199833453296	90	0.00117668354022	0.000716699197376	100.0	0.0	6.0	94.0	0.94	0.06	0.0192666461322	0.88	0.0117668354022	16.3736854248	0.12	1.63736854248
GO:0010676	positive regulation of cellular carbohydrate metabolic process	0.0197892737901	87	0.00117582056205	-0.000940356754476	100.0	0.0	3.0	97.0	0.97	0.03	0.0207296305446	0.94	0.0117582056205	17.6299268898	0.06	1.76299268898
GO:0010677	negative regulation of cellular carbohydrate metabolic process	-0.00122082547512	13	0.00306079855866	0.00405033251325	100.0	0.0	52.0	48.0	0.48	0.52	-0.00527115798837	-0.04	0.0306079855866	-1.72215122536	0.96	-0.172215122536
GO:0010712	regulation of collagen metabolic process	0.0710466535001	5	0.00577299140274	0.027322325734	100.0	0.0	21.0	79.0	0.79	0.21	0.0437243277662	0.58	0.0577299140274	7.57394645443	0.42	0.757394645443
GO:0010714	positive regulation of collagen metabolic process	0.0710466535001	5	0.00577299140274	0.027322325734	100.0	0.0	21.0	79.0	0.79	0.21	0.0437243277662	0.58	0.0577299140274	7.57394645443	0.42	0.757394645443
GO:0010720	positive regulation of cell development	0.0500285087501	70	0.0015389440933	-0.00154748265856	100.0	0.0	0.0	100.0	1.0	0.0	0.0515759914086	1.0	0.015389440933	33.5138824295	0.0	3.35138824295
GO:0010721	negative regulation of cell development	0.0218792729732	51	0.00156942358005	-0.00979755100754	100.0	0.0	2.0	98.0	0.98	0.02	0.0316768239807	0.96	0.0156942358005	20.1837313924	0.04	2.01837313924
GO:0010740	positive regulation of protein kinase cascade	-0.0013016001659	323	0.00078170419089	0.00498345641316	100.0	0.0	78.0	22.0	0.22	0.78	-0.00628505657906	-0.56	0.0078170419089	-8.04019813672	0.44	-0.804019813672
GO:0010741	negative regulation of protein kinase cascade	0.000554882013206	79	0.0014501103128	-0.0183908380854	100.0	0.0	10.0	90.0	0.9	0.1	0.0189457200986	0.8	0.014501103128	13.0650199032	0.2	1.30650199032
GO:0010769	regulation of cell morphogenesis involved in differentiation	0.0342206128994	114	0.00116317592787	-0.00300678642106	100.0	0.0	0.0	100.0	1.0	0.0	0.0372273993204	1.0	0.0116317592787	32.0049602372	0.0	3.20049602372
GO:0010810	regulation of cell-substrate adhesion	-0.00136102968882	80	0.00140742982351	-0.018303317196	100.0	0.0	14.0	86.0	0.86	0.14	0.0169422875071	0.72	0.0140742982351	12.0377493954	0.28	1.20377493954
GO:0010811	positive regulation of cell-substrate adhesion	-0.0330882757142	7	0.00500764816022	-0.0463524303456	100.0	0.0	40.0	60.0	0.6	0.4	0.0132641546314	0.2	0.0500764816022	2.64877926864	0.8	0.264877926864
GO:0010812	negative regulation of cell-substrate adhesion	-0.00643030940122	63	0.00169418369619	-0.00944384488463	100.0	0.0	44.0	56.0	0.56	0.44	0.00301353548341	0.12	0.0169418369619	1.77875367953	0.88	0.177875367953
GO:0010817	regulation of hormone levels	-0.0125938846712	180	0.00106499669646	-0.00581581602908	100.0	0.0	76.0	24.0	0.24	0.76	-0.00677806864208	-0.52	0.0106499669646	-6.36440344336	0.48	-0.636440344336
GO:0010827	regulation of glucose transport	0.0130210155753	67	0.00150569210343	0.00235190332249	100.0	0.0	25.0	75.0	0.75	0.25	0.0106691122529	0.5	0.0150569210343	7.08585256477	0.5	0.708585256477
GO:0010828	positive regulation of glucose transport	0.0033541153397	28	0.00194905898418	-0.000679964008203	100.0	0.0	46.0	54.0	0.54	0.46	0.0040340793479	0.08	0.0194905898418	2.06975744738	0.92	0.206975744738
GO:0010829	negative regulation of glucose transport	0.0199613542061	39	0.00217186011852	0.00452862858555	100.0	0.0	23.0	77.0	0.77	0.23	0.0154327256205	0.54	0.0217186011852	7.10576408164	0.46	0.710576408164
GO:0010833	telomere maintenance via telomere lengthening	-0.0294776196236	34	0.00225771064037	0.0163637736351	100.0	0.0	98.0	2.0	0.02	0.98	-0.0458413932587	-0.96	0.0225771064037	-20.3043704711	0.04	-2.03043704711
GO:0010863	positive regulation of phospholipase C activity	0.00686911986507	90	0.00153939604618	-0.000345915390039	100.0	0.0	32.0	68.0	0.68	0.32	0.00721503525511	0.36	0.0153939604618	4.68692593632	0.64	0.468692593632
GO:0010876	lipid localization	-0.0402949473402	31	0.00216497770718	-0.000881199425144	100.0	0.0	97.0	3.0	0.03	0.97	-0.039413747915	-0.94	0.0216497770718	-18.2051518519	0.06	-1.82051518519
GO:0010893	positive regulation of steroid biosynthetic process	-0.0362847078133	28	0.00247637147012	0.0118990801407	100.0	0.0	98.0	2.0	0.02	0.98	-0.048183787954	-0.96	0.0247637147012	-19.4574152284	0.04	-1.94574152284
GO:0010906	regulation of glucose metabolic process	0.0202101808521	71	0.00120118639321	-0.0019377053621	100.0	0.0	4.0	96.0	0.96	0.04	0.0221478862142	0.92	0.0120118639321	18.4383425748	0.08	1.84383425748
GO:0010907	positive regulation of glucose metabolic process	0.0243029904518	65	0.00128019581589	-0.00131340170497	100.0	0.0	2.0	98.0	0.98	0.02	0.0256163921568	0.96	0.0128019581589	20.0097452583	0.04	2.00097452583
GO:0010921	regulation of phosphatase activity	-0.0199096049119	18	0.00311684837268	-0.0238638336386	100.0	0.0	45.0	55.0	0.55	0.45	0.00395422872676	0.1	0.0311684837268	1.26866252507	0.9	0.126866252507
GO:0010922	positive regulation of phosphatase activity	0.174150956567	3	0.00756346801137	-0.0316653286567	100.0	0.0	0.0	100.0	1.0	0.0	0.205816285223	1.0	0.0756346801137	27.2118933952	0.0	2.72118933952
GO:0010923	negative regulation of phosphatase activity	0.174150956567	3	0.00756346801137	-0.0316653286567	100.0	0.0	0.0	100.0	1.0	0.0	0.205816285223	1.0	0.0756346801137	27.2118933952	0.0	2.72118933952
GO:0012501	programmed cell death	0.00290737956482	1254	0.000338639522851	0.00467024627945	100.0	0.0	73.0	27.0	0.27	0.73	-0.00176286671463	-0.46	0.00338639522851	-5.20573233681	0.54	-0.520573233681
GO:0012502	induction of programmed cell death	0.0110935266038	713	0.00044369601403	0.000633659566886	100.0	0.0	2.0	98.0	0.98	0.02	0.0104598670369	0.96	0.0044369601403	23.5743993775	0.04	2.35743993775
GO:0014002	astrocyte development	0.00431115949002	22	0.0024940532724	-0.0145556730892	100.0	0.0	23.0	77.0	0.77	0.23	0.0188668325792	0.54	0.024940532724	7.56472718045	0.46	0.756472718045
GO:0014003	oligodendrocyte development	-0.04879629895	9	0.00420812911922	-0.00780174863672	100.0	0.0	86.0	14.0	0.14	0.86	-0.0409945503133	-0.72	0.0420812911922	-9.74175201184	0.28	-0.974175201184
GO:0014009	glial cell proliferation	-0.0422800486155	32	0.00230687840358	-0.0298165004469	100.0	0.0	66.0	34.0	0.34	0.66	-0.0124635481686	-0.32	0.0230687840358	-5.40277638786	0.68	-0.540277638786
GO:0014010	Schwann cell proliferation	-0.0422800486155	32	0.00230687840358	-0.0298165004469	100.0	0.0	66.0	34.0	0.34	0.66	-0.0124635481686	-0.32	0.0230687840358	-5.40277638786	0.68	-0.540277638786
GO:0014013	regulation of gliogenesis	0.0384211327533	19	0.00253742084657	-0.00740699326562	100.0	0.0	5.0	95.0	0.95	0.05	0.0458281260189	0.9	0.0253742084657	18.0609086116	0.1	1.80609086116
GO:0014014	negative regulation of gliogenesis	0.052784504717	10	0.00311658159909	-0.0544836135526	100.0	0.0	0.0	100.0	1.0	0.0	0.10726811827	1.0	0.0311658159909	34.4185174876	0.0	3.44185174876
GO:0014015	positive regulation of gliogenesis	0.0224618305713	9	0.00365919146565	0.0449003626088	100.0	0.0	77.0	23.0	0.23	0.77	-0.0224385320374	-0.54	0.0365919146565	-6.13210110706	0.46	-0.613210110706
GO:0014031	mesenchymal cell development	0.0408177799412	12	0.00433059345548	0.0322142489306	100.0	0.0	41.0	59.0	0.59	0.41	0.00860353101063	0.18	0.0433059345548	1.9866863743	0.82	0.19866863743
GO:0014032	neural crest cell development	0.0408177799412	12	0.00433059345548	0.0322142489306	100.0	0.0	41.0	59.0	0.59	0.41	0.00860353101063	0.18	0.0433059345548	1.9866863743	0.82	0.19866863743
GO:0014037	Schwann cell differentiation	-0.0355241424786	3	0.00891812458422	-0.0468030990388	100.0	0.0	44.0	56.0	0.56	0.44	0.0112789565602	0.12	0.0891812458422	1.26472291945	0.88	0.126472291945
GO:0014044	Schwann cell development	0.052784504717	10	0.00311658159909	-0.0544836135526	100.0	0.0	0.0	100.0	1.0	0.0	0.10726811827	1.0	0.0311658159909	34.4185174876	0.0	3.44185174876
GO:0014048	regulation of glutamate secretion	-0.0890821030351	6	0.00469550276241	-0.0533929129295	100.0	0.0	77.0	23.0	0.23	0.77	-0.0356891901057	-0.54	0.0469550276241	-7.60071751877	0.46	-0.760071751877
GO:0014049	positive regulation of glutamate secretion	-0.0890821030351	6	0.00469550276241	-0.0533929129295	100.0	0.0	77.0	23.0	0.23	0.77	-0.0356891901057	-0.54	0.0469550276241	-7.60071751877	0.46	-0.760071751877
GO:0014059	regulation of dopamine secretion	0.0538848372938	8	0.00374521412598	0.00894828682703	100.0	0.0	13.0	87.0	0.87	0.13	0.0449365504667	0.74	0.0374521412598	11.9983928703	0.26	1.19983928703
GO:0014060	regulation of epinephrine secretion	0.0703862516936	1	0.0149591697718	-0.0171965171707	100.0	1.0	31.0	68.0	0.69	0.32	0.0875827688643	0.36	0.149591697718	5.85478807985	0.64	0.585478807985
GO:0014061	regulation of norepinephrine secretion	-0.0316508708072	1	0.0108658352026	-0.0559689612069	100.0	0.0	42.0	58.0	0.58	0.42	0.0243180903997	0.16	0.108658352026	2.23803232298	0.84	0.223803232298
GO:0014065	phosphoinositide 3-kinase cascade	-0.0175435348098	30	0.0019140070574	-0.051952704665	100.0	0.0	3.0	97.0	0.97	0.03	0.0344091698553	0.94	0.019140070574	17.9775564162	0.06	1.79775564162
GO:0014066	regulation of phosphoinositide 3-kinase cascade	-0.0355241424786	3	0.00891812458422	-0.0468030990388	100.0	0.0	44.0	56.0	0.56	0.44	0.0112789565602	0.12	0.0891812458422	1.26472291945	0.88	0.126472291945
GO:0014068	positive regulation of phosphoinositide 3-kinase cascade	-0.0355241424786	3	0.00891812458422	-0.0468030990388	100.0	0.0	44.0	56.0	0.56	0.44	0.0112789565602	0.12	0.0891812458422	1.26472291945	0.88	0.126472291945
GO:0014070	response to organic cyclic substance	0.00302323023363	60	0.00163887879195	-0.0134142181935	100.0	0.0	14.0	86.0	0.86	0.14	0.0164374484271	0.72	0.0163887879195	10.0296913401	0.28	1.00296913401
GO:0014072	response to isoquinoline alkaloid	-0.00570327956571	5	0.00537465718256	0.0316714307824	100.0	0.0	78.0	22.0	0.22	0.78	-0.0373747103481	-0.56	0.0537465718256	-6.95387800162	0.44	-0.695387800162
GO:0014073	response to tropane	0.0271435753762	23	0.0026393146036	0.0122130615649	100.0	0.0	26.0	74.0	0.74	0.26	0.0149305138113	0.48	0.026393146036	5.65696631653	0.52	0.565696631653
GO:0014074	response to purine	-0.0165869316925	32	0.00211249380864	-0.0270066947358	100.0	0.0	30.0	70.0	0.7	0.3	0.0104197630434	0.4	0.0211249380864	4.93244666599	0.6	0.493244666599
GO:0014075	response to amine stimulus	0.012953689312	8	0.00467408202147	0.0381033964251	100.0	0.0	73.0	27.0	0.27	0.73	-0.025149707113	-0.46	0.0467408202147	-5.38067303857	0.54	-0.538067303857
GO:0014706	striated muscle development	0.00198743375165	53	0.0016003326777	0.00280545267622	100.0	0.0	54.0	46.0	0.46	0.54	-0.000818018924563	-0.08	0.016003326777	-0.51115554657	0.92	-0.051115554657
GO:0014741	negative regulation of muscle hypertrophy	-0.0525571332708	1	0.0127627469654	-0.0411646761304	100.0	4.0	52.0	44.0	0.48	0.56	-0.0113924571404	-0.04	0.127627469654	-0.892633629053	0.96	-0.0892633629053
GO:0014743	regulation of muscle hypertrophy	-0.0525571332708	1	0.0127627469654	-0.0411646761304	100.0	4.0	52.0	44.0	0.48	0.56	-0.0113924571404	-0.04	0.127627469654	-0.892633629053	0.96	-0.0892633629053
GO:0014745	negative regulation of muscle adaptation	-0.0525571332708	1	0.0127627469654	-0.0411646761304	100.0	4.0	52.0	44.0	0.48	0.56	-0.0113924571404	-0.04	0.127627469654	-0.892633629053	0.96	-0.0892633629053
GO:0014821	phasic smooth muscle contraction	0.021212700782	1	0.0127379782418	-0.111861128807	100.0	5.0	8.0	87.0	0.92	0.13	0.133073829589	0.74	0.127379782418	10.4470134163	0.26	1.04470134163
GO:0014832	urinary bladder smooth muscle contraction	0.108009504392	48	0.00232844963702	0.0746524058326	100.0	0.0	8.0	92.0	0.92	0.08	0.0333570985597	0.84	0.0232844963702	14.3258836392	0.16	1.43258836392
GO:0014834	satellite cell maintenance involved in skeletal muscle regeneration	-0.0516119587727	12	0.00282646286167	-0.0604952508938	100.0	0.0	36.0	64.0	0.64	0.36	0.00888329212108	0.28	0.0282646286167	3.14290070517	0.72	0.314290070517
GO:0014848	urinary tract smooth muscle contraction	0.108009504392	48	0.00232844963702	0.0746524058326	100.0	0.0	8.0	92.0	0.92	0.08	0.0333570985597	0.84	0.0232844963702	14.3258836392	0.16	1.43258836392
GO:0014896	muscle hypertrophy	-0.0516119587727	12	0.00282646286167	-0.0604952508938	100.0	0.0	36.0	64.0	0.64	0.36	0.00888329212108	0.28	0.0282646286167	3.14290070517	0.72	0.314290070517
GO:0014902	myotube differentiation	0.00339864746452	22	0.00279264573157	0.00150930607491	100.0	0.0	41.0	59.0	0.59	0.41	0.00188934138961	0.18	0.0279264573157	0.676541735403	0.82	0.0676541735403
GO:0014904	myotube cell development	-0.0516119587727	12	0.00282646286167	-0.0604952508938	100.0	0.0	36.0	64.0	0.64	0.36	0.00888329212108	0.28	0.0282646286167	3.14290070517	0.72	0.314290070517
GO:0014910	regulation of smooth muscle cell migration	-0.0163999160415	107	0.0011480646711	-0.00309617794669	100.0	0.0	88.0	12.0	0.12	0.88	-0.0133037380948	-0.76	0.011480646711	-11.5879692405	0.24	-1.15879692405
GO:0014911	positive regulation of smooth muscle cell migration	-0.0361416543679	32	0.00189673145265	-0.0227547239821	100.0	0.0	76.0	24.0	0.24	0.76	-0.0133869303859	-0.52	0.0189673145265	-7.05789444636	0.48	-0.705789444636
GO:0014912	negative regulation of smooth muscle cell migration	7.62247380042e-05	68	0.00151024013617	0.00740592039832	100.0	0.0	68.0	32.0	0.32	0.68	-0.00732969566032	-0.36	0.0151024013617	-4.85333125824	0.64	-0.485333125824
GO:0014916	regulation of lung blood pressure	-0.0418707257564	10	0.00409300045563	0.0411732177379	100.0	0.0	98.0	2.0	0.02	0.98	-0.0830439434943	-0.96	0.0409300045563	-20.2892583069	0.04	-2.02892583069
GO:0015012	heparan sulfate proteoglycan biosynthetic process	0.0425645641946	24	0.0024763144981	0.0243438391755	100.0	0.0	21.0	79.0	0.79	0.21	0.0182207250191	0.58	0.024763144981	7.3580011881	0.42	0.73580011881
GO:0015014	heparan sulfate proteoglycan biosynthetic process, polysaccharide chain biosynthetic process	-0.0653048507824	2	0.0108966648058	0.00316929663371	100.0	0.0	75.0	25.0	0.25	0.75	-0.0684741474161	-0.5	0.108966648058	-6.2839546445	0.5	-0.62839546445
GO:0015015	heparan sulfate proteoglycan biosynthetic process, enzymatic modification	0.0537452878084	7	0.00485296928758	0.0385647564097	100.0	0.0	38.0	62.0	0.62	0.38	0.0151805313986	0.24	0.0485296928758	3.12809138057	0.76	0.312809138057
GO:0015031	protein transport	0.00679598419679	1673	0.000285616505228	0.00235944425817	100.0	0.0	6.0	94.0	0.94	0.06	0.00443653993862	0.88	0.00285616505228	15.5332057406	0.12	1.55332057406
GO:0015074	DNA integration	-0.00202421309631	13	0.00394022464452	-0.0131499837791	100.0	0.0	41.0	59.0	0.59	0.41	0.0111257706828	0.18	0.0394022464452	2.82363867205	0.82	0.282363867205
GO:0015669	gas transport	0.0336671836547	12	0.00379895941399	0.0219152245457	100.0	0.0	35.0	65.0	0.65	0.35	0.011751959109	0.3	0.0379895941399	3.09346792853	0.7	0.309346792853
GO:0015670	carbon dioxide transport	-0.121354618468	2	0.00975704754388	0.00964026361905	100.0	0.0	90.0	10.0	0.1	0.9	-0.130994882087	-0.8	0.0975704754388	-13.425668113	0.2	-1.3425668113
GO:0015671	oxygen transport	-0.0439841969327	4	0.00624997739664	0.00574735481606	100.0	0.0	81.0	19.0	0.19	0.81	-0.0497315517487	-0.62	0.0624997739664	-7.95707705687	0.38	-0.795707705687
GO:0015672	monovalent inorganic cation transport	0.0101805668868	737	0.000450193547564	0.00282083888375	100.0	0.0	8.0	92.0	0.92	0.08	0.00735972800301	0.84	0.00450193547564	16.3479197844	0.16	1.63479197844
GO:0015674	di-, tri-valent inorganic cation transport	-0.000624037835907	406	0.000732961570145	2.37901447973e-05	100.0	0.0	56.0	44.0	0.44	0.56	-0.000647827980704	-0.12	0.00732961570145	-0.883849859381	0.88	-0.0883849859381
GO:0015677	copper ion import	-7.55483171163e-05	9	0.00406148855847	-0.0242321850306	100.0	0.0	27.0	73.0	0.73	0.27	0.0241566367135	0.46	0.0406148855847	5.94772984481	0.54	0.594772984481
GO:0015694	mercury ion transport	-0.0234376903687	8	0.00428541555297	-0.0251678171836	100.0	0.0	49.0	51.0	0.51	0.49	0.00173012681493	0.02	0.0428541555297	0.403724398146	0.98	0.0403724398146
GO:0015695	organic cation transport	0.0306850955518	9	0.00388097638768	-0.0221964892471	100.0	0.0	8.0	92.0	0.92	0.08	0.0528815847989	0.84	0.0388097638768	13.625845539	0.16	1.3625845539
GO:0015696	ammonium transport	-0.0435936556001	2	0.00815532277869	-0.0689793455704	100.0	0.0	35.0	65.0	0.65	0.35	0.0253856899703	0.3	0.0815532277869	3.11277562632	0.7	0.311277562632
GO:0015697	quaternary ammonium group transport	0.024696309097	4	0.00554750488854	0.0145835682638	100.0	0.0	40.0	60.0	0.6	0.4	0.0101127408333	0.2	0.0554750488854	1.82293500167	0.8	0.182293500167
GO:0015698	inorganic anion transport	-0.00370003193099	393	0.000564997549421	0.00608033822829	100.0	0.0	97.0	3.0	0.03	0.97	-0.00978037015928	-0.94	0.00564997549421	-17.3104647433	0.06	-1.73104647433
GO:0015701	bicarbonate transport	4.30839574543e-14	4	0.00667388312943	-0.0386523238384	100.0	0.0	21.0	79.0	0.79	0.21	0.0386523238385	0.58	0.0667388312943	5.79157936824	0.42	0.579157936824
GO:0015711	organic anion transport	-0.0276607468024	23	0.00268781089624	-0.0216534184631	100.0	0.0	59.0	41.0	0.41	0.59	-0.00600732833924	-0.18	0.0268781089624	-2.23502641039	0.82	-0.223502641039
GO:0015718	monocarboxylic acid transport	0.0154072465416	43	0.00218265351512	-0.00798190327257	100.0	0.0	15.0	85.0	0.85	0.15	0.0233891498142	0.7	0.0218265351512	10.7159242876	0.3	1.07159242876
GO:0015721	bile acid and bile salt transport	0.0454062316427	4	0.00670369982288	-0.00808748798305	100.0	0.0	18.0	82.0	0.82	0.18	0.0534937196258	0.64	0.0670369982288	7.97973075154	0.36	0.797973075154
GO:0015734	taurine transport	-0.0245137981555	30	0.00226010038109	-0.0301316890336	100.0	0.0	40.0	60.0	0.6	0.4	0.00561789087801	0.2	0.0226010038109	2.48568201882	0.8	0.248568201882
GO:0015746	citrate transport	0.197573751303	2	0.0109799101179	0.0226520308006	100.0	0.0	6.0	94.0	0.94	0.06	0.174921720503	0.88	0.109799101179	15.931070348	0.12	1.5931070348
GO:0015747	urate transport	0.0711023809115	1	0.0094069392667	0.0129555240147	100.0	0.0	24.0	76.0	0.76	0.24	0.0581468568968	0.52	0.094069392667	6.1812727018	0.48	0.61812727018
GO:0015749	monosaccharide transport	-0.0154761558393	106	0.00120225813496	-0.00595390008826	100.0	0.0	77.0	23.0	0.23	0.77	-0.00952225575106	-0.54	0.0120225813496	-7.92030885394	0.46	-0.792030885394
GO:0015758	glucose transport	-0.0184439721173	104	0.00120361849628	-0.0053843685102	100.0	0.0	86.0	14.0	0.14	0.86	-0.0130596036071	-0.72	0.0120361849628	-10.8502849096	0.28	-1.08502849096
GO:0015760	glucose-6-phosphate transport	-0.0170985516067	1	0.010910396247	0.0440372707606	100.0	5.0	67.0	28.0	0.33	0.72	-0.0611358223672	-0.34	0.10910396247	-5.60344656445	0.66	-0.560344656445
GO:0015761	mannose transport	0.138850290615	2	0.0112094641157	-0.0355695421474	100.0	0.0	7.0	93.0	0.93	0.07	0.174419832763	0.86	0.112094641157	15.56005095	0.14	1.556005095
GO:0015780	nucleotide-sugar transport	-0.0191052327967	33	0.00217163159648	-0.0198326118806	100.0	0.0	47.0	53.0	0.53	0.47	0.000727379083885	0.06	0.0217163159648	0.334945892786	0.94	0.0334945892786
GO:0015781	pyrimidine nucleotide-sugar transport	-0.0191052327967	33	0.00217163159648	-0.0198326118806	100.0	0.0	47.0	53.0	0.53	0.47	0.000727379083885	0.06	0.0217163159648	0.334945892786	0.94	0.0334945892786
GO:0015782	CMP-sialic acid transport	0.0157617753487	3	0.00641752857245	-0.0800070501954	100.0	0.0	6.0	94.0	0.94	0.06	0.095768825544	0.88	0.0641752857245	14.9230072703	0.12	1.49230072703
GO:0015785	UDP-galactose transport	-0.0338494637127	6	0.00453459323447	-0.002582230014	100.0	0.0	76.0	24.0	0.24	0.76	-0.0312672336987	-0.52	0.0453459323447	-6.8952675757	0.48	-0.68952675757
GO:0015788	UDP-N-acetylglucosamine transport	-0.0197775510858	24	0.00267247591791	-0.0166234025578	100.0	0.0	55.0	45.0	0.45	0.55	-0.003154148528	-0.1	0.0267247591791	-1.18023459327	0.9	-0.118023459327
GO:0015790	UDP-xylose transport	-0.0236644324647	21	0.00285302609401	-0.0266027129506	100.0	0.0	46.0	54.0	0.54	0.46	0.00293828048589	0.08	0.0285302609401	1.02988209328	0.92	0.102988209328
GO:0015791	polyol transport	0.0274215884059	23	0.00287977339632	0.00902384419927	100.0	0.0	29.0	71.0	0.71	0.29	0.0183977442067	0.42	0.0287977339632	6.38860829472	0.58	0.638860829472
GO:0015798	myo-inositol transport	0.0104073046648	15	0.0030083173631	-0.0250982247794	100.0	0.0	15.0	85.0	0.85	0.15	0.0355055294442	0.7	0.030083173631	11.8024547143	0.3	1.18024547143
GO:0015800	acidic amino acid transport	0.0120098823646	44	0.00184937389568	0.0110511612069	100.0	0.0	48.0	52.0	0.52	0.48	0.000958721157759	0.04	0.0184937389568	0.518403098474	0.96	0.0518403098474
GO:0015802	basic amino acid transport	0.042707471946	1	0.00884440490512	0.0164333213364	100.0	0.0	35.0	65.0	0.65	0.35	0.0262741506096	0.3	0.0884440490512	2.97070870132	0.7	0.297070870132
GO:0015804	neutral amino acid transport	-0.0662526949762	53	0.00190421334763	-0.0435293812583	100.0	0.0	88.0	12.0	0.12	0.88	-0.0227233137179	-0.76	0.0190421334763	-11.9331763672	0.24	-1.19331763672
GO:0015807	L-amino acid transport	0.0146517341586	50	0.00182042463307	0.012874480577	100.0	0.0	44.0	56.0	0.56	0.44	0.00177725358159	0.12	0.0182042463307	0.976285175068	0.88	0.0976285175068
GO:0015808	L-alanine transport	-0.0315061914411	18	0.0034871726685	-0.0182982984237	100.0	0.0	66.0	34.0	0.34	0.66	-0.0132078930174	-0.32	0.034871726685	-3.78756496251	0.68	-0.378756496251
GO:0015810	aspartate transport	-0.16394756665	3	0.0100080747744	-0.0300277458706	100.0	0.0	91.0	9.0	0.09	0.91	-0.13391982078	-0.82	0.100080747744	-13.3811770794	0.18	-1.33811770794
GO:0015811	L-cystine transport	-0.0434473581524	21	0.00321987599774	-0.0097276865822	100.0	0.0	84.0	16.0	0.16	0.84	-0.0337196715702	-0.68	0.0321987599774	-10.4723509831	0.32	-1.04723509831
GO:0015813	L-glutamate transport	0.0120098823646	44	0.00184937389568	0.0110511612069	100.0	0.0	48.0	52.0	0.52	0.48	0.000958721157759	0.04	0.0184937389568	0.518403098474	0.96	0.0518403098474
GO:0015816	glycine transport	0.154892636522	3	0.00581253437985	0.0416045737295	100.0	0.0	6.0	94.0	0.94	0.06	0.113288062792	0.88	0.0581253437985	19.4903041236	0.12	1.94903041236
GO:0015817	histidine transport	0.042707471946	1	0.00884440490512	0.0164333213364	100.0	0.0	35.0	65.0	0.65	0.35	0.0262741506096	0.3	0.0884440490512	2.97070870132	0.7	0.297070870132
GO:0015824	proline transport	-0.0240239296097	27	0.00250640797748	-0.0244179719424	100.0	0.0	52.0	48.0	0.48	0.52	0.000394042332722	0.04	0.0250640797748	0.157213963673	0.96	0.0157213963673
GO:0015825	L-serine transport	-0.0630881378747	15	0.00391141639393	-0.025601051658	100.0	0.0	85.0	15.0	0.15	0.85	-0.0374870862168	-0.7	0.0391141639393	-9.58401827915	0.3	-0.958401827915
GO:0015826	threonine transport	-0.0630881378747	15	0.00391141639393	-0.025601051658	100.0	0.0	85.0	15.0	0.15	0.85	-0.0374870862168	-0.7	0.0391141639393	-9.58401827915	0.3	-0.958401827915
GO:0015833	peptide transport	-0.00509807503066	57	0.00186537929585	0.00491105768475	100.0	0.0	71.0	29.0	0.29	0.71	-0.0100091327154	-0.42	0.0186537929585	-5.36573593245	0.58	-0.536573593245
GO:0015837	amine transport	-0.000168520772137	251	0.000807181502917	-0.0022171090081	100.0	0.0	44.0	56.0	0.56	0.44	0.00204858823596	0.12	0.00807181502917	2.53795240421	0.88	0.253795240421
GO:0015844	monoamine transport	0.00227090926289	18	0.00300126333689	0.000310315965047	100.0	0.0	45.0	55.0	0.55	0.45	0.00196059329785	0.1	0.0300126333689	0.653256005144	0.9	0.0653256005144
GO:0015849	organic acid transport	0.00569640547319	272	0.000813211611442	-0.00290116351315	100.0	0.0	14.0	86.0	0.86	0.14	0.00859756898634	0.72	0.00813211611442	10.5723637801	0.28	1.05723637801
GO:0015851	nucleobase transport	-0.0972531514165	21	0.0035865954787	-0.0201098502959	100.0	0.0	99.0	1.0	0.01	0.99	-0.0771433011206	-0.98	0.035865954787	-21.5087822362	0.02	-2.15087822362
GO:0015853	adenine transport	-0.216459716714	3	0.00788138041273	-0.0373579191443	100.0	0.0	100.0	0.0	0.0	1.0	-0.17910179757	-1.0	0.0788138041273	-22.724673622	0.0	-2.2724673622
GO:0015855	pyrimidine transport	0.0593233704207	8	0.0066147987206	0.0730027235343	100.0	0.0	59.0	41.0	0.41	0.59	-0.0136793531136	-0.18	0.066147987206	-2.06799234435	0.82	-0.206799234435
GO:0015858	nucleoside transport	-0.0132848394265	5	0.00480186874464	0.0377421578876	100.0	0.0	83.0	17.0	0.17	0.83	-0.0510269973141	-0.66	0.0480186874464	-10.6264873173	0.34	-1.06264873173
GO:0015865	purine nucleotide transport	0.160947019972	4	0.00775638821518	0.0610986385259	100.0	0.0	8.0	92.0	0.92	0.08	0.0998483814465	0.84	0.0775638821518	12.8730510486	0.16	1.28730510486
GO:0015867	ATP transport	0.160947019972	4	0.00775638821518	0.0610986385259	100.0	0.0	8.0	92.0	0.92	0.08	0.0998483814465	0.84	0.0775638821518	12.8730510486	0.16	1.28730510486
GO:0015870	acetylcholine transport	0.0807551198751	2	0.00936037668689	0.00291981496901	100.0	0.0	17.0	83.0	0.83	0.17	0.0778353049061	0.66	0.0936037668689	8.31540305585	0.34	0.831540305585
GO:0015871	choline transport	-0.0399236299252	18	0.00307139055695	0.01579077913	100.0	0.0	95.0	5.0	0.05	0.95	-0.0557144090553	-0.9	0.0307139055695	-18.139799554	0.1	-1.8139799554
GO:0015872	dopamine transport	-0.0204341724072	2	0.0103778163343	0.0750686866918	100.0	0.0	81.0	19.0	0.19	0.81	-0.095502859099	-0.62	0.103778163343	-9.20259677209	0.38	-0.920259677209
GO:0015874	norepinephrine transport	0.0118405997842	7	0.00440946589837	-0.0340143453638	100.0	0.0	14.0	86.0	0.86	0.14	0.045854945148	0.72	0.0440946589837	10.3992062088	0.28	1.03992062088
GO:0015879	carnitine transport	0.0477271986391	2	0.00846974437071	-0.044539407401	100.0	0.0	16.0	84.0	0.84	0.16	0.0922666060401	0.68	0.0846974437071	10.8936706944	0.32	1.08936706944
GO:0015884	folic acid transport	0.125642639528	1	0.0141457454671	0.0693875206552	100.0	0.0	32.0	68.0	0.68	0.32	0.0562551188731	0.36	0.141457454671	3.97682250143	0.64	0.397682250143
GO:0015889	cobalamin transport	-0.0724910362851	2	0.0117476522075	0.00561479649463	100.0	0.0	80.0	20.0	0.2	0.8	-0.0781058327798	-0.6	0.117476522075	-6.64863339499	0.4	-0.664863339499
GO:0015893	drug transport	0.00501114373156	9	0.00387942432708	0.0244525757513	100.0	0.0	70.0	30.0	0.3	0.7	-0.0194414320198	-0.4	0.0387942432708	-5.01142189682	0.6	-0.501142189682
GO:0015904	tetracycline transport	-0.0256563821013	7	0.00471548750461	0.00940709889975	100.0	0.0	77.0	23.0	0.23	0.77	-0.035063481001	-0.54	0.0471548750461	-7.43581251498	0.46	-0.743581251498
GO:0015908	fatty acid transport	-0.111324247311	7	0.0046567622804	-0.0361528479213	100.0	0.0	95.0	5.0	0.05	0.95	-0.07517139939	-0.9	0.046567622804	-16.1424171696	0.1	-1.61424171696
GO:0015909	long-chain fatty acid transport	-0.107673363532	1	0.013844367569	-0.0548847804487	100.0	2.0	58.0	40.0	0.42	0.6	-0.0527885830834	-0.16	0.13844367569	-3.81300068928	0.84	-0.381300068928
GO:0015914	phospholipid transport	-0.0139816490832	68	0.00155929557287	-0.00570423624397	100.0	0.0	71.0	29.0	0.29	0.71	-0.00827741283921	-0.42	0.0155929557287	-5.30843092435	0.58	-0.530843092435
GO:0015917	aminophospholipid transport	0.224824702074	2	0.00650184040661	0.0469711479205	100.0	0.0	0.0	100.0	1.0	0.0	0.177853554154	1.0	0.0650184040661	27.3543401609	0.0	2.73543401609
GO:0015918	sterol transport	0.0252021529185	47	0.00199763431455	0.0142245968326	100.0	0.0	30.0	70.0	0.7	0.3	0.0109775560859	0.4	0.0199763431455	5.49527809268	0.6	0.549527809268
GO:0015919	peroxisomal membrane transport	0.028145974478	8	0.00483076186292	-0.00475836101633	100.0	0.0	22.0	78.0	0.78	0.22	0.0329043354943	0.56	0.0483076186292	6.81141741779	0.44	0.681141741779
GO:0015931	nucleobase, nucleoside, nucleotide and nucleic acid transport	-0.0137136731175	307	0.000733157542429	0.000445640869006	100.0	0.0	97.0	3.0	0.03	0.97	-0.0141593139865	-0.94	0.00733157542429	-19.3127849978	0.06	-1.93127849978
GO:0015936	coenzyme A metabolic process	0.0945314625572	10	0.00425604407048	0.00951291308287	100.0	0.0	3.0	97.0	0.97	0.03	0.0850185494743	0.94	0.0425604407048	19.9759560912	0.06	1.99759560912
GO:0015937	coenzyme A biosynthetic process	0.00964966535778	5	0.00642216982145	-0.0043591800285	100.0	0.0	37.0	63.0	0.63	0.37	0.0140088453863	0.26	0.0642216982145	2.1813259032	0.74	0.21813259032
GO:0015939	pantothenate metabolic process	0.163597528653	2	0.00988780640463	0.0357242194314	100.0	0.0	12.0	88.0	0.88	0.12	0.127873309222	0.76	0.0988780640463	12.9324244417	0.24	1.29324244417
GO:0015956	bis(5'-nucleosidyl) oligophosphate metabolic process	0.0936529913576	2	0.00826665425774	0.0734429377004	100.0	0.0	40.0	60.0	0.6	0.4	0.0202100536572	0.2	0.0826665425774	2.4447682251	0.8	0.24447682251
GO:0015958	bis(5'-nucleosidyl) oligophosphate catabolic process	0.0936529913576	2	0.00826665425774	0.0734429377004	100.0	0.0	40.0	60.0	0.6	0.4	0.0202100536572	0.2	0.0826665425774	2.4447682251	0.8	0.24447682251
GO:0015959	diadenosine polyphosphate metabolic process	0.0936529913576	2	0.00826665425774	0.0734429377004	100.0	0.0	40.0	60.0	0.6	0.4	0.0202100536572	0.2	0.0826665425774	2.4447682251	0.8	0.24447682251
GO:0015961	diadenosine polyphosphate catabolic process	0.0936529913576	2	0.00826665425774	0.0734429377004	100.0	0.0	40.0	60.0	0.6	0.4	0.0202100536572	0.2	0.0826665425774	2.4447682251	0.8	0.24447682251
GO:0015976	carbon utilization	-0.122290655686	4	0.00603163655621	-0.0366307983088	100.0	0.0	91.0	9.0	0.09	0.91	-0.0856598573768	-0.82	0.0603163655621	-14.2017604308	0.18	-1.42017604308
GO:0015980	energy derivation by oxidation of organic compounds	-0.0401789472148	158	0.000929383180483	-0.0258861546467	100.0	0.0	93.0	7.0	0.07	0.93	-0.0142927925681	-0.86	0.00929383180483	-15.3787940951	0.14	-1.53787940951
GO:0015985	energy coupled proton transport, down electrochemical gradient	-0.0305097565105	8	0.00491555798232	-0.0539657609295	100.0	0.0	30.0	70.0	0.7	0.3	0.0234560044191	0.4	0.0491555798232	4.77178877829	0.6	0.477178877829
GO:0015986	ATP synthesis coupled proton transport	-0.0305097565105	8	0.00491555798232	-0.0539657609295	100.0	0.0	30.0	70.0	0.7	0.3	0.0234560044191	0.4	0.0491555798232	4.77178877829	0.6	0.477178877829
GO:0015988	energy coupled proton transport, against electrochemical gradient	0.117971636736	5	0.00592698465744	-0.0437736449212	100.0	0.0	1.0	99.0	0.99	0.01	0.161745281657	0.98	0.0592698465744	27.2896406866	0.02	2.72896406866
GO:0015991	ATP hydrolysis coupled proton transport	-0.0961413645764	2	0.00820256234595	-0.0737822841838	100.0	0.0	63.0	37.0	0.37	0.63	-0.0223590803926	-0.26	0.0820256234595	-2.72586533934	0.74	-0.272586533934
GO:0015992	proton transport	0.000995352049719	68	0.0017935675287	-0.0019302459518	100.0	0.0	45.0	55.0	0.55	0.45	0.00292559800151	0.1	0.017935675287	1.63116133332	0.9	0.163116133332
GO:0015993	molecular hydrogen transport	-0.205811146996	9	0.00521949210798	-0.088576632852	100.0	0.0	99.0	1.0	0.01	0.99	-0.117234514144	-0.98	0.0521949210798	-22.4609045706	0.02	-2.24609045706
GO:0016032	viral reproduction	0.186321928877	1	0.0187434018297	-0.00204934387608	100.0	1.0	16.0	83.0	0.84	0.17	0.188371272753	0.66	0.187434018297	10.050004501	0.34	1.0050004501
GO:0016042	lipid catabolic process	-0.0328575606056	315	0.000721007626143	-0.00897616813258	100.0	0.0	100.0	0.0	0.0	1.0	-0.023881392473	-1.0	0.00721007626143	-33.1222467101	0.0	-3.31222467101
GO:0016043	cellular component organization	0.00432413465427	4822	0.000187679736964	0.00322812972321	100.0	0.0	27.0	73.0	0.73	0.27	0.00109600493106	0.46	0.00187679736964	5.83976165346	0.54	0.583976165346
GO:0016044	membrane organization	0.0102914690608	884	0.000463562408808	-4.41806835169e-05	100.0	0.0	4.0	96.0	0.96	0.04	0.0103356497443	0.92	0.00463562408808	22.2961343455	0.08	2.22961343455
GO:0016045	detection of bacterium	0.0647100332643	18	0.00249479287371	0.0456339999165	100.0	0.0	21.0	79.0	0.79	0.21	0.0190760333478	0.58	0.0249479287371	7.64633952136	0.42	0.764633952136
GO:0016048	detection of temperature stimulus	0.0081510612022	6	0.00492539808292	0.0141993123014	100.0	0.0	47.0	53.0	0.53	0.47	-0.00604825109917	-0.06	0.0492539808292	-1.2279720334	0.94	-0.12279720334
GO:0016049	cell growth	0.0142225315745	88	0.00148847593491	0.037176248753	100.0	0.0	94.0	6.0	0.06	0.94	-0.0229537171786	-0.88	0.0148847593491	-15.4209528284	0.12	-1.54209528284
GO:0016050	vesicle organization	0.00197933188841	124	0.00117342074925	-0.00677002572408	100.0	0.0	20.0	80.0	0.8	0.2	0.00874935761249	0.6	0.0117342074925	7.45628336477	0.4	0.745628336477
GO:0016051	carbohydrate biosynthetic process	0.0116661180656	235	0.000844229309742	0.00524593127	100.0	0.0	23.0	77.0	0.77	0.23	0.00642018679561	0.54	0.00844229309742	7.60479021697	0.46	0.760479021697
GO:0016052	carbohydrate catabolic process	-0.00987953143457	178	0.00103318868144	-0.00687712134315	100.0	0.0	58.0	42.0	0.42	0.58	-0.00300241009142	-0.16	0.0103318868144	-2.90596494653	0.84	-0.290596494653
GO:0016053	organic acid biosynthetic process	0.0205904885117	179	0.000859343978517	0.0144917312685	100.0	0.0	23.0	77.0	0.77	0.23	0.00609875724322	0.54	0.00859343978517	7.09699188647	0.46	0.709699188647
GO:0016054	organic acid catabolic process	-0.0211926448345	61	0.00160610821151	-0.0184302938388	100.0	0.0	58.0	42.0	0.42	0.58	-0.00276235099568	-0.16	0.0160610821151	-1.71990341365	0.84	-0.171990341365
GO:0016055	Wnt receptor signaling pathway	0.00832444582783	419	0.000657146282232	0.0106996426916	100.0	0.0	67.0	33.0	0.33	0.67	-0.00237519686375	-0.34	0.00657146282232	-3.61441117141	0.66	-0.361441117141
GO:0016056	rhodopsin mediated signaling pathway	0.00771329211986	10	0.004367052216	-0.0379388807996	100.0	0.0	14.0	86.0	0.86	0.14	0.0456521729195	0.72	0.04367052216	10.4537730857	0.28	1.04537730857
GO:0016064	immunoglobulin mediated immune response	0.0305276121498	16	0.00317180091127	-0.00567122239553	100.0	0.0	13.0	87.0	0.87	0.13	0.0361988345453	0.74	0.0317180091127	11.4127070261	0.26	1.14127070261
GO:0016068	type I hypersensitivity	0.0324095763987	6	0.00500776137352	0.0326831580606	100.0	0.0	54.0	46.0	0.46	0.54	-0.00027358166192	-0.08	0.0500776137352	-0.054631529243	0.92	-0.0054631529243
GO:0016070	RNA metabolic process	-0.00546292116974	2047	0.000274649084155	-0.00335344220913	100.0	0.0	80.0	20.0	0.2	0.8	-0.00210947896061	-0.6	0.00274649084155	-7.68063351495	0.4	-0.768063351495
GO:0016071	mRNA metabolic process	-0.0129035584696	754	0.000485238425393	-0.00231379279512	100.0	0.0	98.0	2.0	0.02	0.98	-0.0105897656744	-0.96	0.00485238425393	-21.8238398286	0.04	-2.18238398286
GO:0016072	rRNA metabolic process	-0.0312520224763	76	0.00130122053925	-0.013535828042	100.0	0.0	91.0	9.0	0.09	0.91	-0.0177161944343	-0.82	0.0130122053925	-13.6150590157	0.18	-1.36150590157
GO:0016073	snRNA metabolic process	-0.0272166251594	10	0.00407797558749	-0.0329262984684	100.0	0.0	46.0	54.0	0.54	0.46	0.00570967330898	0.08	0.0407797558749	1.40012444569	0.92	0.140012444569
GO:0016075	rRNA catabolic process	0.201020391419	1	0.0118865537814	0.12364770496	100.0	2.0	25.0	73.0	0.75	0.27	0.0773726864584	0.46	0.118865537814	6.50926146312	0.54	0.650926146312
GO:0016079	synaptic vesicle exocytosis	-0.126939504825	2	0.00878532014823	0.0260541323543	100.0	0.0	97.0	3.0	0.03	0.97	-0.15299363718	-0.94	0.0878532014823	-17.4146911664	0.06	-1.74146911664
GO:0016080	synaptic vesicle targeting	-0.00762913671396	9	0.00430789003849	-0.00864617736228	100.0	0.0	43.0	57.0	0.57	0.43	0.00101704064832	0.14	0.0430789003849	0.236087885074	0.86	0.0236087885074
GO:0016081	synaptic vesicle docking during exocytosis	-0.0280897478501	10	0.00312149305524	-0.00792283688737	100.0	0.0	69.0	31.0	0.31	0.69	-0.0201669109627	-0.38	0.0312149305524	-6.46066180697	0.62	-0.646066180697
GO:0016090	prenol metabolic process	-0.048075018197	2	0.00777454098461	0.0105561754173	100.0	0.0	79.0	21.0	0.21	0.79	-0.0586311936143	-0.58	0.0777454098461	-7.5414347587	0.42	-0.75414347587
GO:0016091	prenol biosynthetic process	-0.048075018197	2	0.00777454098461	0.0105561754173	100.0	0.0	79.0	21.0	0.21	0.79	-0.0586311936143	-0.58	0.0777454098461	-7.5414347587	0.42	-0.75414347587
GO:0016093	polyprenol metabolic process	-0.048075018197	2	0.00777454098461	0.0105561754173	100.0	0.0	79.0	21.0	0.21	0.79	-0.0586311936143	-0.58	0.0777454098461	-7.5414347587	0.42	-0.75414347587
GO:0016094	polyprenol biosynthetic process	-0.048075018197	2	0.00777454098461	0.0105561754173	100.0	0.0	79.0	21.0	0.21	0.79	-0.0586311936143	-0.58	0.0777454098461	-7.5414347587	0.42	-0.75414347587
GO:0016101	diterpenoid metabolic process	0.0560386057705	38	0.00180366695538	0.0048646162322	100.0	0.0	1.0	99.0	0.99	0.01	0.0511739895383	0.98	0.0180366695538	28.3721944262	0.02	2.83721944262
GO:0016108	tetraterpenoid metabolic process	0.018787653111	4	0.00572326528133	0.0152337916111	100.0	0.0	46.0	54.0	0.54	0.46	0.00355386149985	0.08	0.0572326528133	0.620949986617	0.92	0.0620949986617
GO:0016109	tetraterpenoid biosynthetic process	-0.016693697048	3	0.00722610689737	0.00220839243412	100.0	0.0	60.0	40.0	0.4	0.6	-0.0189020894821	-0.2	0.0722610689737	-2.61580540539	0.8	-0.261580540539
GO:0016114	terpenoid biosynthetic process	-0.016693697048	3	0.00722610689737	0.00220839243412	100.0	0.0	60.0	40.0	0.4	0.6	-0.0189020894821	-0.2	0.0722610689737	-2.61580540539	0.8	-0.261580540539
GO:0016116	carotenoid metabolic process	0.018787653111	4	0.00572326528133	0.0152337916111	100.0	0.0	46.0	54.0	0.54	0.46	0.00355386149985	0.08	0.0572326528133	0.620949986617	0.92	0.0620949986617
GO:0016117	carotenoid biosynthetic process	-0.016693697048	3	0.00722610689737	0.00220839243412	100.0	0.0	60.0	40.0	0.4	0.6	-0.0189020894821	-0.2	0.0722610689737	-2.61580540539	0.8	-0.261580540539
GO:0016119	carotene metabolic process	0.125231703588	1	0.0115023437838	0.0543099891422	100.0	3.0	23.0	74.0	0.77	0.26	0.0709217144457	0.48	0.115023437838	6.16584895903	0.52	0.616584895903
GO:0016125	sterol metabolic process	0.0172487534654	167	0.00106695491434	0.0140138806032	100.0	0.0	35.0	65.0	0.65	0.35	0.00323487286222	0.3	0.0106695491434	3.03187399836	0.7	0.303187399836
GO:0016126	sterol biosynthetic process	0.00789588536879	47	0.00190299426577	0.022672461412	100.0	0.0	77.0	23.0	0.23	0.77	-0.0147765760432	-0.54	0.0190299426577	-7.76490833894	0.46	-0.776490833894
GO:0016127	sterol catabolic process	-0.0816301359159	7	0.00481769213479	-0.0623646736686	100.0	0.0	67.0	33.0	0.33	0.67	-0.0192654622473	-0.34	0.0481769213479	-3.9988985822	0.66	-0.39988985822
GO:0016137	glycoside metabolic process	-0.0231125405651	2	0.0100729224276	-0.0758941511353	100.0	0.0	29.0	71.0	0.71	0.29	0.0527816105702	0.42	0.100729224276	5.23995006907	0.58	0.523995006907
GO:0016139	glycoside catabolic process	-0.0231125405651	2	0.0100729224276	-0.0758941511353	100.0	0.0	29.0	71.0	0.71	0.29	0.0527816105702	0.42	0.100729224276	5.23995006907	0.58	0.523995006907
GO:0016140	O-glycoside metabolic process	-0.0231125405651	2	0.0100729224276	-0.0758941511353	100.0	0.0	29.0	71.0	0.71	0.29	0.0527816105702	0.42	0.100729224276	5.23995006907	0.58	0.523995006907
GO:0016142	O-glycoside catabolic process	-0.0231125405651	2	0.0100729224276	-0.0758941511353	100.0	0.0	29.0	71.0	0.71	0.29	0.0527816105702	0.42	0.100729224276	5.23995006907	0.58	0.523995006907
GO:0016180	snRNA processing	-0.0272166251594	10	0.00407797558749	-0.0329262984684	100.0	0.0	46.0	54.0	0.54	0.46	0.00570967330898	0.08	0.0407797558749	1.40012444569	0.92	0.140012444569
GO:0016188	synaptic vesicle maturation	-0.157184498349	10	0.00445914415717	-0.13327808524	100.0	0.0	68.0	32.0	0.32	0.68	-0.0239064131089	-0.36	0.0445914415717	-5.36121109036	0.64	-0.536121109036
GO:0016192	vesicle-mediated transport	0.00748463050539	1372	0.000380902222989	0.00652539170745	100.0	0.0	41.0	59.0	0.59	0.41	0.000959238797944	0.18	0.00380902222989	2.5183334201	0.82	0.25183334201
GO:0016197	endosome transport	0.00176223536918	128	0.00115812304566	0.00921880253158	100.0	0.0	75.0	25.0	0.25	0.75	-0.0074565671624	-0.5	0.0115812304566	-6.43849303434	0.5	-0.643849303434
GO:0016198	axon choice point recognition	-0.0395382984549	4	0.00678222215773	-0.0326183230561	100.0	0.0	57.0	43.0	0.43	0.57	-0.0069199753988	-0.14	0.0678222215773	-1.02031093023	0.86	-0.102031093023
GO:0016202	regulation of striated muscle development	0.027808900085	86	0.00129946677018	0.0142489005334	100.0	0.0	18.0	82.0	0.82	0.18	0.0135599995516	0.64	0.0129946677018	10.4350491007	0.36	1.04350491007
GO:0016226	iron-sulfur cluster assembly	-0.0475429273262	6	0.00555877530546	-0.0133914485785	100.0	0.0	73.0	27.0	0.27	0.73	-0.0341514787477	-0.46	0.0555877530546	-6.14370555941	0.54	-0.614370555941
GO:0016246	RNA interference	-0.140254148821	3	0.00800579952198	-0.0805819803446	100.0	0.0	78.0	22.0	0.22	0.78	-0.0596721684763	-0.56	0.0800579952198	-7.45361763213	0.44	-0.745361763213
GO:0016254	preassembly of GPI anchor in ER membrane	-0.0494297986607	16	0.00407829131718	-0.0170729426509	100.0	0.0	78.0	22.0	0.22	0.78	-0.0323568560097	-0.56	0.0407829131718	-7.93392464963	0.44	-0.793392464963
GO:0016255	attachment of GPI anchor to protein	0.00892287391128	19	0.00284890111408	-0.00585837511632	100.0	0.0	30.0	70.0	0.7	0.3	0.0147812490276	0.4	0.0284890111408	5.18840368117	0.6	0.518840368117
GO:0016264	gap junction assembly	0.160947019972	4	0.00775638821518	0.0610986385259	100.0	0.0	8.0	92.0	0.92	0.08	0.0998483814465	0.84	0.0775638821518	12.8730510486	0.16	1.28730510486
GO:0016265	death	0.00377159955231	1466	0.000301448849119	0.00396792602419	100.0	0.0	56.0	44.0	0.44	0.56	-0.000196326471884	-0.12	0.00301448849119	-0.651276236275	0.88	-0.0651276236275
GO:0016266	O-glycan processing	-0.010740733081	8	0.00429925834408	0.0142063002426	100.0	0.0	72.0	28.0	0.28	0.72	-0.0249470333235	-0.44	0.0429925834408	-5.80263648448	0.56	-0.580263648448
GO:0016310	phosphorylation	0.00314248443417	1817	0.000279912977615	0.00389012877954	100.0	0.0	59.0	41.0	0.41	0.59	-0.000747644345373	-0.18	0.00279912977615	-2.67098850415	0.82	-0.267098850415
GO:0016311	dephosphorylation	0.000971233475241	385	0.000661568432721	-0.00293300144328	100.0	0.0	28.0	72.0	0.72	0.28	0.00390423491852	0.44	0.00661568432721	5.90148308992	0.56	0.590148308992
GO:0016322	neuron remodeling	-0.0576193586083	12	0.0034725423795	0.0421841871203	100.0	0.0	100.0	0.0	0.0	1.0	-0.0998035457286	-1.0	0.034725423795	-28.7407711185	0.0	-2.87407711185
GO:0016331	morphogenesis of embryonic epithelium	-0.0183657222283	60	0.00145142790706	0.00629066414493	100.0	0.0	94.0	6.0	0.06	0.94	-0.0246563863733	-0.88	0.0145142790706	-16.9876755527	0.12	-1.69876755527
GO:0016337	cell-cell adhesion	0.0102624106024	659	0.000545750586638	0.00341420891731	100.0	0.0	9.0	91.0	0.91	0.09	0.00684820168514	0.82	0.00545750586638	12.5482259714	0.18	1.25482259714
GO:0016338	calcium-independent cell-cell adhesion	-0.0492369339409	30	0.00241374757061	-0.0226070252405	100.0	0.0	87.0	13.0	0.13	0.87	-0.0266299087004	-0.74	0.0241374757061	-11.0325988619	0.26	-1.10325988619
GO:0016339	calcium-dependent cell-cell adhesion	0.0649130432322	68	0.00164647937399	0.030879929974	100.0	0.0	3.0	97.0	0.97	0.03	0.0340331132582	0.94	0.0164647937399	20.670233588	0.06	2.0670233588
GO:0016344	meiotic chromosome movement towards spindle pole	0.134358259298	4	0.00700079654666	0.0242605618002	100.0	0.0	5.0	95.0	0.95	0.05	0.110097697498	0.9	0.0700079654666	15.7264529492	0.1	1.57264529492
GO:0016358	dendrite development	0.0285812905085	32	0.00293061716509	0.0392601113898	100.0	0.0	59.0	41.0	0.41	0.59	-0.0106788208813	-0.18	0.0293061716509	-3.64388123037	0.82	-0.364388123037
GO:0016441	posttranscriptional gene silencing	-0.140254148821	3	0.00800579952198	-0.0805819803446	100.0	0.0	78.0	22.0	0.22	0.78	-0.0596721684763	-0.56	0.0800579952198	-7.45361763213	0.44	-0.745361763213
GO:0016444	somatic cell DNA recombination	0.0541477531	13	0.00449041655967	0.0115227010557	100.0	0.0	17.0	83.0	0.83	0.17	0.0426250520443	0.66	0.0449041655967	9.49244941485	0.34	0.949244941485
GO:0016445	somatic diversification of immunoglobulins	0.0542909547736	10	0.00491650527174	0.00162631840405	100.0	0.0	15.0	85.0	0.85	0.15	0.0526646363695	0.7	0.0491650527174	10.7118030916	0.3	1.07118030916
GO:0016446	somatic hypermutation of immunoglobulin genes	0.0597363308134	1	0.0117611700709	-0.0264104462532	100.0	8.0	15.0	77.0	0.85	0.23	0.0861467770666	0.54	0.117611700709	7.32467743832	0.46	0.732467743832
GO:0016447	somatic recombination of immunoglobulin gene segments	0.0741148224931	7	0.00621677513357	0.00723652076925	100.0	0.0	16.0	84.0	0.84	0.16	0.0668783017238	0.68	0.0621677513357	10.7577160645	0.32	1.07577160645
GO:0016458	gene silencing	0.0124522372637	91	0.00139818382058	0.0163273303399	100.0	0.0	63.0	37.0	0.37	0.63	-0.00387509307616	-0.26	0.0139818382058	-2.77151903714	0.74	-0.277151903714
GO:0016477	cell migration	0.00278384527377	449	0.000597210882024	0.00606347876074	100.0	0.0	67.0	33.0	0.33	0.67	-0.00327963348697	-0.34	0.00597210882024	-5.49158360253	0.66	-0.549158360253
GO:0016481	negative regulation of transcription	0.0169223167785	1011	0.000390313511	0.00987870014728	100.0	0.0	2.0	98.0	0.98	0.02	0.00704361663123	0.96	0.00390313511	18.0460487089	0.04	1.80460487089
GO:0016485	protein processing	0.0298901208688	73	0.00143261637808	0.0172449030274	100.0	0.0	22.0	78.0	0.78	0.22	0.0126452178414	0.56	0.0143261637808	8.82666011288	0.44	0.882666011288
GO:0016486	peptide hormone processing	-0.0612061731881	10	0.00437337614976	0.031568967029	100.0	0.0	100.0	0.0	0.0	1.0	-0.0927751402171	-1.0	0.0437337614976	-21.2136201049	0.0	-2.12136201049
GO:0016525	negative regulation of angiogenesis	0.0223163288347	97	0.00142988135202	0.0226557626882	100.0	0.0	51.0	49.0	0.49	0.51	-0.00033943385353	-0.02	0.0142988135202	-0.237386027205	0.98	-0.0237386027205
GO:0016539	intein-mediated protein splicing	0.0289887835777	2	0.00820697902672	0.011894413679	100.0	0.0	35.0	65.0	0.65	0.35	0.0170943698987	0.3	0.0820697902672	2.08290649252	0.7	0.208290649252
GO:0016540	protein autoprocessing	0.0338232639833	6	0.00522977759221	0.00527896113074	100.0	0.0	27.0	73.0	0.73	0.27	0.0285443028526	0.46	0.0522977759221	5.45803379767	0.54	0.545803379767
GO:0016553	base conversion or substitution editing	0.0076511144513	12	0.00301076696271	0.00420070984083	100.0	0.0	45.0	55.0	0.55	0.45	0.00345040461048	0.1	0.0301076696271	1.14602181212	0.9	0.114602181212
GO:0016554	cytidine to uridine editing	0.00563075479801	1	0.0116139436294	0.0356910125248	100.0	2.0	46.0	52.0	0.54	0.48	-0.0300602577268	-0.04	0.116139436294	-2.58829030742	0.96	-0.258829030742
GO:0016556	mRNA modification	0.00563075479801	1	0.0116139436294	0.0356910125248	100.0	2.0	46.0	52.0	0.54	0.48	-0.0300602577268	-0.04	0.116139436294	-2.58829030742	0.96	-0.258829030742
GO:0016558	protein import into peroxisome matrix	-0.0572626116784	21	0.002752601618	-0.0446844912356	100.0	0.0	68.0	32.0	0.32	0.68	-0.0125781204428	-0.36	0.02752601618	-4.56953899925	0.64	-0.456953899925
GO:0016559	peroxisome fission	-0.0533827022438	3	0.00659138291173	-0.0564344946173	100.0	0.0	48.0	52.0	0.52	0.48	0.00305179237348	0.04	0.0659138291173	0.46299728211	0.96	0.046299728211
GO:0016560	protein import into peroxisome matrix, docking	-0.043375580406	1	0.0147967822115	0.0257737180249	100.0	1.0	71.0	28.0	0.29	0.72	-0.0691492984308	-0.42	0.147967822115	-4.67326594677	0.58	-0.467326594677
GO:0016567	protein ubiquitination	0.0172652306568	245	0.000890369676411	0.0142679170703	100.0	0.0	34.0	66.0	0.66	0.34	0.00299731358648	0.32	0.00890369676411	3.3663697966	0.68	0.33663697966
GO:0016568	chromatin modification	0.00251278291312	612	0.000535247756207	0.00852548284244	100.0	0.0	84.0	16.0	0.16	0.84	-0.00601269992933	-0.68	0.00535247756207	-11.233489276	0.32	-1.1233489276
GO:0016569	covalent chromatin modification	0.0292010308486	95	0.0014768975631	0.00600170231467	100.0	0.0	6.0	94.0	0.94	0.06	0.0231993285339	0.88	0.014768975631	15.7081500529	0.12	1.57081500529
GO:0016570	histone modification	0.0292010308486	95	0.0014768975631	0.00600170231467	100.0	0.0	6.0	94.0	0.94	0.06	0.0231993285339	0.88	0.014768975631	15.7081500529	0.12	1.57081500529
GO:0016571	histone methylation	0.063019044829	14	0.00322574211126	0.0198368076241	100.0	0.0	8.0	92.0	0.92	0.08	0.0431822372049	0.84	0.0322574211126	13.3867605393	0.16	1.33867605393
GO:0016572	histone phosphorylation	-0.268574580691	2	0.00975598199727	-0.0913938682347	100.0	0.0	97.0	3.0	0.03	0.97	-0.177180712457	-0.94	0.0975598199727	-18.1612381518	0.06	-1.81612381518
GO:0016573	histone acetylation	0.00880343536002	20	0.00259767089844	-0.00649718998103	100.0	0.0	30.0	70.0	0.7	0.3	0.0153006253411	0.4	0.0259767089844	5.8901323298	0.6	0.58901323298
GO:0016574	histone ubiquitination	-0.0502033021124	19	0.00275684173442	-0.0180948940967	100.0	0.0	88.0	12.0	0.12	0.88	-0.0321084080157	-0.76	0.0275684173442	-11.646808598	0.24	-1.1646808598
GO:0016575	histone deacetylation	0.0741659589838	28	0.00254620467358	0.0179463408155	100.0	0.0	2.0	98.0	0.98	0.02	0.0562196181683	0.96	0.0254620467358	22.0797718077	0.04	2.20797718077
GO:0016577	histone demethylation	0.0941773038151	12	0.00309050455938	0.0372069495207	100.0	0.0	3.0	97.0	0.97	0.03	0.0569703542944	0.94	0.0309050455938	18.4339978148	0.06	1.84339978148
GO:0016579	protein deubiquitination	-0.03940752978	9	0.00428411105751	-0.0225407318025	100.0	0.0	65.0	35.0	0.35	0.65	-0.0168667979775	-0.3	0.0428411105751	-3.93705899569	0.7	-0.393705899569
GO:0016584	nucleosome positioning	0.18945527484	4	0.00593208495668	0.00817719175225	100.0	0.0	0.0	100.0	1.0	0.0	0.181278083088	1.0	0.0593208495668	30.5589155266	0.0	3.05589155266
GO:0016601	Rac protein signal transduction	-0.197664920434	4	0.00623431110362	-0.0718855720952	100.0	0.0	98.0	2.0	0.02	0.98	-0.125779348338	-0.96	0.0623431110362	-20.175340346	0.04	-2.0175340346
GO:0016973	poly(A)+ mRNA export from nucleus	-0.0183070389265	6	0.00539161857577	0.0250652476863	100.0	0.0	77.0	23.0	0.23	0.77	-0.0433722866128	-0.54	0.0539161857577	-8.04439075265	0.46	-0.804439075265
GO:0016998	cell wall catabolic process	-0.0277056614834	18	0.0029409800033	0.0123452959708	100.0	0.0	91.0	9.0	0.09	0.91	-0.0400509574541	-0.82	0.029409800033	-13.6182352172	0.18	-1.36182352172
GO:0017004	cytochrome complex assembly	-0.00579175507469	6	0.00461973926424	-0.0739497688543	100.0	0.0	10.0	90.0	0.9	0.1	0.0681580137796	0.8	0.0461973926424	14.753649477	0.2	1.4753649477
GO:0017015	regulation of transforming growth factor beta receptor signaling pathway	-0.00043310978747	96	0.00149439997468	0.0169424292005	100.0	0.0	85.0	15.0	0.15	0.85	-0.017375538988	-0.7	0.0149439997468	-11.6271006975	0.3	-1.16271006975
GO:0017038	protein import	-0.00124923877299	165	0.000860055803804	-0.00789437575519	100.0	0.0	19.0	81.0	0.81	0.19	0.0066451369822	0.62	0.00860055803804	7.72640211578	0.38	0.772640211578
GO:0017055	negative regulation of transcriptional preinitiation complex assembly	0.1586167651	7	0.00490143882944	-0.0219460778305	100.0	0.0	0.0	100.0	1.0	0.0	0.180562842931	1.0	0.0490143882944	36.8387425027	0.0	3.68387425027
GO:0017121	phospholipid scrambling	0.026749243389	7	0.00508243886906	0.00817441678713	100.0	0.0	39.0	61.0	0.61	0.39	0.0185748266018	0.22	0.0508243886906	3.65470733252	0.78	0.365470733252
GO:0017145	stem cell division	0.0904330671914	5	0.00550902424323	0.0212830694604	100.0	0.0	10.0	90.0	0.9	0.1	0.0691499977309	0.8	0.0550902424323	12.5521316803	0.2	1.25521316803
GO:0017148	negative regulation of translation	-0.0420857519109	55	0.00201717541465	-0.0165991855312	100.0	0.0	90.0	10.0	0.1	0.9	-0.0254865663797	-0.8	0.0201717541465	-12.6347794022	0.2	-1.26347794022
GO:0017156	calcium ion-dependent exocytosis	0.00454721982092	9	0.00474335341454	0.00145689628426	100.0	0.0	51.0	49.0	0.49	0.51	0.00309032353666	0.02	0.0474335341454	0.651506068931	0.98	0.0651506068931
GO:0017157	regulation of exocytosis	-0.0071409935481	79	0.00129567765473	-0.0214166870395	100.0	0.0	15.0	85.0	0.85	0.15	0.0142756934914	0.7	0.0129567765473	11.0179360115	0.3	1.10179360115
GO:0017158	regulation of calcium ion-dependent exocytosis	-0.011177055135	39	0.00204176904825	0.00280200277368	100.0	0.0	74.0	26.0	0.26	0.74	-0.0139790579087	-0.48	0.0204176904825	-6.84654217902	0.52	-0.684654217902
GO:0017182	peptidyl-diphthamide metabolic process	0.0180890218188	5	0.00494455458382	-0.050692277718	100.0	0.0	8.0	92.0	0.92	0.08	0.0687812995368	0.84	0.0494455458382	13.9105147634	0.16	1.39105147634
GO:0017183	peptidyl-diphthamide biosynthetic process from peptidyl-histidine	0.0180890218188	5	0.00494455458382	-0.050692277718	100.0	0.0	8.0	92.0	0.92	0.08	0.0687812995368	0.84	0.0494455458382	13.9105147634	0.16	1.39105147634
GO:0017187	peptidyl-glutamic acid carboxylation	0.0497943441724	8	0.00536660992583	0.0122205809707	100.0	0.0	22.0	78.0	0.78	0.22	0.0375737632017	0.56	0.0536660992583	7.00139636026	0.44	0.700139636026
GO:0018009	N-terminal peptidyl-L-cysteine N-palmitoylation	0.118949510374	9	0.00399840488148	0.0512844263961	100.0	0.0	2.0	98.0	0.98	0.02	0.0676650839775	0.96	0.0399840488148	16.9230195499	0.04	1.69230195499
GO:0018065	protein-cofactor linkage	-0.023233532783	10	0.00384917024136	-0.00248848329536	100.0	0.0	66.0	34.0	0.34	0.66	-0.0207450494876	-0.32	0.0384917024136	-5.38948609358	0.68	-0.538948609358
GO:0018076	N-terminal peptidyl-lysine acetylation	0.000590895610446	4	0.00579240775463	-0.0338762769732	100.0	0.0	25.0	75.0	0.75	0.25	0.0344671725837	0.5	0.0579240775463	5.95040508951	0.5	0.595040508951
GO:0018101	peptidyl-citrulline biosynthetic process from peptidyl-arginine	-0.0246088293098	13	0.00340122104892	-0.0187579571766	100.0	0.0	57.0	43.0	0.43	0.57	-0.00585087213319	-0.14	0.0340122104892	-1.72022695645	0.86	-0.172022695645
GO:0018103	protein amino acid C-linked glycosylation	0.171167282744	1	0.0135339705353	-0.0364421145871	100.0	6.0	5.0	89.0	0.95	0.11	0.207609397331	0.78	0.135339705353	15.339873601	0.22	1.5339873601
GO:0018105	peptidyl-serine phosphorylation	-0.0499404188944	44	0.00212818353576	-0.00377051680757	100.0	0.0	100.0	0.0	0.0	1.0	-0.0461699020869	-1.0	0.0212818353576	-21.6945114512	0.0	-2.16945114512
GO:0018106	peptidyl-histidine phosphorylation	-0.149133385551	4	0.00627700559359	-0.0201986255306	100.0	0.0	97.0	3.0	0.03	0.97	-0.12893476002	-0.94	0.0627700559359	-20.5408069338	0.06	-2.05408069338
GO:0018108	peptidyl-tyrosine phosphorylation	-0.00509539574554	62	0.00144423394663	0.00594473758005	100.0	0.0	77.0	23.0	0.23	0.77	-0.0110401333256	-0.54	0.0144423394663	-7.64428322112	0.46	-0.764428322112
GO:0018126	protein amino acid hydroxylation	0.0651850019966	3	0.00628378574767	0.00528816347003	100.0	0.0	18.0	82.0	0.82	0.18	0.0598968385266	0.64	0.0628378574767	9.53196702303	0.36	0.953196702303
GO:0018143	nucleic acid-protein covalent cross-linking	0.147721132515	6	0.00477334075595	0.067070823108	100.0	0.0	6.0	94.0	0.94	0.06	0.080650309407	0.88	0.0477334075595	16.895988267	0.12	1.6895988267
GO:0018144	RNA-protein covalent cross-linking	0.147721132515	6	0.00477334075595	0.067070823108	100.0	0.0	6.0	94.0	0.94	0.06	0.080650309407	0.88	0.0477334075595	16.895988267	0.12	1.6895988267
GO:0018146	keratan sulfate biosynthetic process	0.0162089465678	1	0.0104212806594	0.0393182550642	100.0	0.0	61.0	39.0	0.39	0.61	-0.0231093084964	-0.22	0.104212806594	-2.21751138384	0.78	-0.221751138384
GO:0018149	peptide cross-linking	-0.0137897250087	53	0.00164850233953	0.0242548916172	100.0	0.0	97.0	3.0	0.03	0.97	-0.0380446166259	-0.94	0.0164850233953	-23.0782909514	0.06	-2.30782909514
GO:0018153	isopeptide cross-linking via N6-(L-isoglutamyl)-L-lysine	-0.02417363827	28	0.00249345733184	0.0167732794797	100.0	0.0	97.0	3.0	0.03	0.97	-0.0409469177497	-0.94	0.0249345733184	-16.4217439083	0.06	-1.64217439083
GO:0018184	protein amino acid polyamination	-0.0160841657934	18	0.00301925467126	0.0393419656497	100.0	0.0	99.0	1.0	0.01	0.99	-0.0554261314431	-0.98	0.0301925467126	-18.3575542569	0.02	-1.83575542569
GO:0018193	peptidyl-amino acid modification	-0.0155833752809	263	0.000773202889699	-0.00148354776568	100.0	0.0	97.0	3.0	0.03	0.97	-0.0140998275152	-0.94	0.00773202889699	-18.2356115104	0.06	-1.82356115104
GO:0018195	peptidyl-arginine modification	-0.0137403501015	14	0.00331671900511	-0.0177033764428	100.0	0.0	49.0	51.0	0.51	0.49	0.00396302634126	0.02	0.0331671900511	1.19486345848	0.98	0.119486345848
GO:0018196	peptidyl-asparagine modification	-0.00342312941985	5	0.00728517373662	0.0288562190395	100.0	0.0	60.0	40.0	0.4	0.6	-0.0322793484593	-0.2	0.0728517373662	-4.43082754458	0.8	-0.443082754458
GO:0018198	peptidyl-cysteine modification	0.118949510374	9	0.00399840488148	0.0512844263961	100.0	0.0	2.0	98.0	0.98	0.02	0.0676650839775	0.96	0.0399840488148	16.9230195499	0.04	1.69230195499
GO:0018199	peptidyl-glutamine modification	-0.02417363827	28	0.00249345733184	0.0167732794797	100.0	0.0	97.0	3.0	0.03	0.97	-0.0409469177497	-0.94	0.0249345733184	-16.4217439083	0.06	-1.64217439083
GO:0018200	peptidyl-glutamic acid modification	0.0497943441724	8	0.00536660992583	0.0122205809707	100.0	0.0	22.0	78.0	0.78	0.22	0.0375737632017	0.56	0.0536660992583	7.00139636026	0.44	0.700139636026
GO:0018202	peptidyl-histidine modification	-0.0562320481233	9	0.00402798369054	-0.0371395434125	100.0	0.0	69.0	31.0	0.31	0.69	-0.0190925047108	-0.38	0.0402798369054	-4.73996574407	0.62	-0.473996574407
GO:0018205	peptidyl-lysine modification	-0.0268703143938	53	0.00158531745685	-0.00442128170217	100.0	0.0	91.0	9.0	0.09	0.91	-0.0224490326916	-0.82	0.0158531745685	-14.1605913658	0.18	-1.41605913658
GO:0018206	peptidyl-methionine modification	0.125693728094	3	0.0066669721227	-0.0565780064291	100.0	0.0	0.0	100.0	1.0	0.0	0.182271734523	1.0	0.066669721227	27.3395075258	0.0	2.73395075258
GO:0018209	peptidyl-serine modification	-0.0626716511917	66	0.00164188637599	-0.0122385731641	100.0	0.0	100.0	0.0	0.0	1.0	-0.0504330780276	-1.0	0.0164188637599	-30.7165457764	0.0	-3.07165457764
GO:0018210	peptidyl-threonine modification	-0.0881341157863	22	0.00232647612028	-0.0291746858772	100.0	0.0	100.0	0.0	0.0	1.0	-0.0589594299091	-1.0	0.0232647612028	-25.34280468	0.0	-2.534280468
GO:0018211	peptidyl-tryptophan modification	0.171167282744	1	0.0135339705353	-0.0364421145871	100.0	6.0	5.0	89.0	0.95	0.11	0.207609397331	0.78	0.135339705353	15.339873601	0.22	1.5339873601
GO:0018212	peptidyl-tyrosine modification	-0.00509539574554	62	0.00144423394663	0.00594473758005	100.0	0.0	77.0	23.0	0.23	0.77	-0.0110401333256	-0.54	0.0144423394663	-7.64428322112	0.46	-0.764428322112
GO:0018214	protein amino acid carboxylation	0.0497943441724	8	0.00536660992583	0.0122205809707	100.0	0.0	22.0	78.0	0.78	0.22	0.0375737632017	0.56	0.0536660992583	7.00139636026	0.44	0.700139636026
GO:0018216	peptidyl-arginine methylation	0.127549879606	1	0.0119112264808	-0.00399382690263	100.0	0.0	11.0	89.0	0.89	0.11	0.131543706509	0.78	0.119112264808	11.0436743622	0.22	1.10436743622
GO:0018242	protein amino acid O-linked glycosylation via serine	-0.0881341157863	22	0.00232647612028	-0.0291746858772	100.0	0.0	100.0	0.0	0.0	1.0	-0.0589594299091	-1.0	0.0232647612028	-25.34280468	0.0	-2.534280468
GO:0018243	protein amino acid O-linked glycosylation via threonine	-0.0881341157863	22	0.00232647612028	-0.0291746858772	100.0	0.0	100.0	0.0	0.0	1.0	-0.0589594299091	-1.0	0.0232647612028	-25.34280468	0.0	-2.534280468
GO:0018262	isopeptide cross-linking	-0.02417363827	28	0.00249345733184	0.0167732794797	100.0	0.0	97.0	3.0	0.03	0.97	-0.0409469177497	-0.94	0.0249345733184	-16.4217439083	0.06	-1.64217439083
GO:0018279	protein amino acid N-linked glycosylation via asparagine	-0.00342312941985	5	0.00728517373662	0.0288562190395	100.0	0.0	60.0	40.0	0.4	0.6	-0.0322793484593	-0.2	0.0728517373662	-4.43082754458	0.8	-0.443082754458
GO:0018282	metal incorporation into metallo-sulfur cluster	-0.015714338505	1	0.0135172061564	-0.102685490997	100.0	3.0	26.0	71.0	0.74	0.29	0.0869711524915	0.42	0.135172061564	6.43410712872	0.58	0.643410712872
GO:0018283	iron incorporation into metallo-sulfur cluster	-0.015714338505	1	0.0135172061564	-0.102685490997	100.0	3.0	26.0	71.0	0.74	0.29	0.0869711524915	0.42	0.135172061564	6.43410712872	0.58	0.643410712872
GO:0018298	protein-chromophore linkage	0.0281803977644	33	0.00189859852299	-0.0151463324094	100.0	0.0	0.0	100.0	1.0	0.0	0.0433267301737	1.0	0.0189859852299	22.8203749498	0.0	2.28203749498
GO:0018317	protein amino acid C-linked glycosylation via tryptophan	0.171167282744	1	0.0135339705353	-0.0364421145871	100.0	6.0	5.0	89.0	0.95	0.11	0.207609397331	0.78	0.135339705353	15.339873601	0.22	1.5339873601
GO:0018318	protein amino acid palmitoylation	0.118949510374	9	0.00399840488148	0.0512844263961	100.0	0.0	2.0	98.0	0.98	0.02	0.0676650839775	0.96	0.0399840488148	16.9230195499	0.04	1.69230195499
GO:0018319	protein amino acid myristoylation	-0.033511987685	6	0.0047071047653	-0.0151249324508	100.0	0.0	66.0	34.0	0.34	0.66	-0.0183870552342	-0.32	0.047071047653	-3.90623454351	0.68	-0.390623454351
GO:0018342	protein prenylation	-0.018615111391	23	0.00273896429411	-0.0113357600131	100.0	0.0	62.0	38.0	0.38	0.62	-0.00727935137793	-0.24	0.0273896429411	-2.65770218092	0.76	-0.265770218092
GO:0018343	protein farnesylation	-0.018615111391	23	0.00273896429411	-0.0113357600131	100.0	0.0	62.0	38.0	0.38	0.62	-0.00727935137793	-0.24	0.0273896429411	-2.65770218092	0.76	-0.265770218092
GO:0018345	protein palmitoylation	0.0894507928545	16	0.00302034916258	0.0436747413472	100.0	0.0	4.0	96.0	0.96	0.04	0.0457760515073	0.92	0.0302034916258	15.1558806758	0.08	1.51558806758
GO:0018346	protein amino acid prenylation	-0.0747202393394	15	0.00363259822926	-0.0250355586861	100.0	0.0	94.0	6.0	0.06	0.94	-0.0496846806534	-0.88	0.0363259822926	-13.6774500007	0.12	-1.36774500007
GO:0018347	protein amino acid farnesylation	-0.0747202393394	15	0.00363259822926	-0.0250355586861	100.0	0.0	94.0	6.0	0.06	0.94	-0.0496846806534	-0.88	0.0363259822926	-13.6774500007	0.12	-1.36774500007
GO:0018377	protein myristoylation	-0.033511987685	6	0.0047071047653	-0.0151249324508	100.0	0.0	66.0	34.0	0.34	0.66	-0.0183870552342	-0.32	0.047071047653	-3.90623454351	0.68	-0.390623454351
GO:0018394	peptidyl-lysine acetylation	0.000590895610446	4	0.00579240775463	-0.0338762769732	100.0	0.0	25.0	75.0	0.75	0.25	0.0344671725837	0.5	0.0579240775463	5.95040508951	0.5	0.595040508951
GO:0018406	protein amino acid C-linked glycosylation via 2'-alpha-mannosyl-L-tryptophan	0.171167282744	1	0.0135339705353	-0.0364421145871	100.0	6.0	5.0	89.0	0.95	0.11	0.207609397331	0.78	0.135339705353	15.339873601	0.22	1.5339873601
GO:0018409	peptide or protein amino-terminal blocking	0.0342220221801	31	0.00222091005412	0.0155077281355	100.0	0.0	20.0	80.0	0.8	0.2	0.0187142940446	0.6	0.0222091005412	8.4264079087	0.4	0.84264079087
GO:0018958	phenol metabolic process	0.0229718747158	39	0.00206965991775	0.00126445006224	100.0	0.0	9.0	91.0	0.91	0.09	0.0217074246536	0.82	0.0206965991775	10.488401726	0.18	1.0488401726
GO:0018992	germ-line sex determination	0.0408177799412	12	0.00433059345548	0.0322142489306	100.0	0.0	41.0	59.0	0.59	0.41	0.00860353101063	0.18	0.0433059345548	1.9866863743	0.82	0.19866863743
GO:0018993	somatic sex determination	-0.0614786400411	3	0.00774976247244	-0.0928206845535	100.0	0.0	36.0	64.0	0.64	0.36	0.0313420445124	0.28	0.0774976247244	4.04425872713	0.72	0.404425872713
GO:0019046	reactivation of latent virus	0.00864763872531	9	0.0049092342879	0.00998686774473	100.0	0.0	52.0	48.0	0.48	0.52	-0.00133922901941	-0.04	0.049092342879	-0.272797943809	0.96	-0.0272797943809
GO:0019047	provirus integration	0.0549882675912	5	0.00672841419806	0.0221886081206	100.0	0.0	24.0	76.0	0.76	0.24	0.0327996594706	0.52	0.0672841419806	4.87479791004	0.48	0.487479791004
GO:0019048	virus-host interaction	0.0156880692118	59	0.00179712016935	0.0131349880809	100.0	0.0	49.0	51.0	0.51	0.49	0.00255308113096	0.02	0.0179712016935	1.42065131453	0.98	0.142065131453
GO:0019049	evasion of host defenses by virus	0.0613267554633	22	0.003449827383	0.0199392787855	100.0	0.0	10.0	90.0	0.9	0.1	0.0413874766779	0.8	0.03449827383	11.9969703069	0.2	1.19969703069
GO:0019059	initiation of viral infection	-0.0275898110587	27	0.0028939944848	-0.0089496719818	100.0	0.0	73.0	27.0	0.27	0.73	-0.0186401390769	-0.46	0.028939944848	-6.44097256399	0.54	-0.644097256399
GO:0019060	intracellular transport of viral proteins in host cell	0.150897332102	8	0.00401751050477	0.0634185040894	100.0	0.0	1.0	99.0	0.99	0.01	0.0874788280125	0.98	0.0401751050477	21.7743868768	0.02	2.17743868768
GO:0019062	virion attachment to host cell surface receptor	-0.0429139913027	18	0.00248603671001	-0.0164658452837	100.0	0.0	86.0	14.0	0.14	0.86	-0.026448146019	-0.72	0.0248603671001	-10.6386787904	0.28	-1.06386787904
GO:0019067	viral assembly, maturation, egress, and release	0.056531484054	1	0.0139969963414	0.0274459274905	100.0	1.0	40.0	59.0	0.6	0.41	0.0290855565635	0.18	0.139969963414	2.07798558019	0.82	0.207798558019
GO:0019079	viral genome replication	-0.0166065392317	42	0.00194473654269	-0.0106475711149	100.0	0.0	61.0	39.0	0.39	0.61	-0.00595896811685	-0.22	0.0194473654269	-3.06415187149	0.78	-0.306415187149
GO:0019087	transformation of host cell by virus	0.132834049165	10	0.00441351580768	0.10071191446	100.0	0.0	25.0	75.0	0.75	0.25	0.0321221347057	0.5	0.0441351580768	7.2781283914	0.5	0.72781283914
GO:0019100	male germ-line sex determination	0.0408177799412	12	0.00433059345548	0.0322142489306	100.0	0.0	41.0	59.0	0.59	0.41	0.00860353101063	0.18	0.0433059345548	1.9866863743	0.82	0.19866863743
GO:0019101	female somatic sex determination	-0.0614786400411	3	0.00774976247244	-0.0928206845535	100.0	0.0	36.0	64.0	0.64	0.36	0.0313420445124	0.28	0.0774976247244	4.04425872713	0.72	0.404425872713
GO:0019184	nonribosomal peptide biosynthetic process	0.0869530000489	3	0.00642988371208	0.00126820514616	100.0	0.0	6.0	94.0	0.94	0.06	0.0856847949027	0.88	0.0642988371208	13.3260255923	0.12	1.33260255923
GO:0019216	regulation of lipid metabolic process	0.00443254428122	190	0.000936479910875	0.00551040029923	100.0	0.0	54.0	46.0	0.46	0.54	-0.00107785601801	-0.08	0.00936479910875	-1.1509654457	0.92	-0.11509654457
GO:0019217	regulation of fatty acid metabolic process	0.00548715305528	44	0.001751875498	-0.0229047573904	100.0	0.0	6.0	94.0	0.94	0.06	0.0283919104457	0.88	0.01751875498	16.2065800212	0.12	1.62065800212
GO:0019218	regulation of steroid metabolic process	0.0384322505571	80	0.0017773607833	0.0476853447713	100.0	0.0	73.0	27.0	0.27	0.73	-0.00925309421427	-0.46	0.017773607833	-5.20608663206	0.54	-0.520608663206
GO:0019219	regulation of nucleobase, nucleoside, nucleotide and nucleic acid metabolic process	0.00770521554542	7082	0.000149373218287	0.00597456128409	100.0	0.0	14.0	86.0	0.86	0.14	0.00173065426133	0.72	0.00149373218287	11.5861081469	0.28	1.15861081469
GO:0019220	regulation of phosphate metabolic process	0.00506472401375	286	0.000830825697783	-0.00139572664292	100.0	0.0	18.0	82.0	0.82	0.18	0.00646045065666	0.64	0.00830825697783	7.77593985585	0.36	0.777593985585
GO:0019221	cytokine-mediated signaling pathway	-0.0428275831328	66	0.00159096494634	0.00617699092279	100.0	0.0	100.0	0.0	0.0	1.0	-0.0490045740556	-1.0	0.0159096494634	-30.8017936966	0.0	-3.08017936966
GO:0019222	regulation of metabolic process	0.00721132401326	8476	0.000140219816227	0.00623048384133	100.0	0.0	25.0	75.0	0.75	0.25	0.000980840171932	0.5	0.00140219816227	6.99501823869	0.5	0.699501823869
GO:0019226	transmission of nerve impulse	0.0514108591629	64	0.0014658601275	0.0443846366643	100.0	0.0	31.0	69.0	0.69	0.31	0.00702622249856	0.38	0.014658601275	4.79324211548	0.62	0.479324211548
GO:0019228	regulation of action potential in neuron	0.110595262138	51	0.0021671316382	0.0692689337412	100.0	0.0	3.0	97.0	0.97	0.03	0.0413263283968	0.94	0.021671316382	19.0695976508	0.06	1.90695976508
GO:0019229	regulation of vasoconstriction	0.0147945883126	31	0.00257263019762	0.0127563764652	100.0	0.0	46.0	54.0	0.54	0.46	0.00203821184736	0.08	0.0257263019762	0.792267714671	0.92	0.0792267714671
GO:0019230	proprioception	0.00421215225758	14	0.00240290405472	-0.0166748025192	100.0	0.0	22.0	78.0	0.78	0.22	0.0208869547768	0.56	0.0240290405472	8.69237984585	0.44	0.869237984585
GO:0019233	sensory perception of pain	0.0247165914996	13	0.0035543053203	0.0171604667584	100.0	0.0	41.0	59.0	0.59	0.41	0.00755612474122	0.18	0.035543053203	2.12590761353	0.82	0.212590761353
GO:0019240	citrulline biosynthetic process	-0.0246088293098	13	0.00340122104892	-0.0187579571766	100.0	0.0	57.0	43.0	0.43	0.57	-0.00585087213319	-0.14	0.0340122104892	-1.72022695645	0.86	-0.172022695645
GO:0019276	UDP-N-acetylgalactosamine metabolic process	0.107341664647	2	0.0107725409424	-0.0178640421973	100.0	0.0	13.0	87.0	0.87	0.13	0.125205706845	0.74	0.107725409424	11.6226717089	0.26	1.16226717089
GO:0019290	siderophore biosynthetic process	0.0869530000489	3	0.00642988371208	0.00126820514616	100.0	0.0	6.0	94.0	0.94	0.06	0.0856847949027	0.88	0.0642988371208	13.3260255923	0.12	1.33260255923
GO:0019317	fucose catabolic process	0.0426814069916	24	0.00243216481521	-0.0055415016117	100.0	0.0	3.0	97.0	0.97	0.03	0.0482229086033	0.94	0.0243216481521	19.8271549287	0.06	1.98271549287
GO:0019318	hexose metabolic process	0.00593605034788	320	0.000701393644211	-0.00527243739026	100.0	0.0	9.0	91.0	0.91	0.09	0.0112084877381	0.82	0.00701393644211	15.980309817	0.18	1.5980309817
GO:0019319	hexose biosynthetic process	-0.00392211982771	29	0.00240966187394	-0.0219319776842	100.0	0.0	26.0	74.0	0.74	0.26	0.0180098578565	0.48	0.0240966187394	7.47401867926	0.52	0.747401867926
GO:0019320	hexose catabolic process	0.000241793245673	125	0.00118313684535	-0.0141123442316	100.0	0.0	12.0	88.0	0.88	0.12	0.0143541374773	0.76	0.0118313684535	12.1322715405	0.24	1.21322715405
GO:0019321	pentose metabolic process	-0.0560397079846	17	0.00311091608069	-0.0160882465788	100.0	0.0	90.0	10.0	0.1	0.9	-0.0399514614058	-0.8	0.0311091608069	-12.8423462317	0.2	-1.28423462317
GO:0019343	cysteine biosynthetic process via cystathionine	-0.0206030125722	2	0.00802246224898	-0.0511335397916	100.0	0.0	33.0	67.0	0.67	0.33	0.0305305272194	0.34	0.0802246224898	3.80563052488	0.66	0.380563052488
GO:0019344	cysteine biosynthetic process	-0.0206030125722	2	0.00802246224898	-0.0511335397916	100.0	0.0	33.0	67.0	0.67	0.33	0.0305305272194	0.34	0.0802246224898	3.80563052488	0.66	0.380563052488
GO:0019348	dolichol metabolic process	-0.048075018197	2	0.00777454098461	0.0105561754173	100.0	0.0	79.0	21.0	0.21	0.79	-0.0586311936143	-0.58	0.0777454098461	-7.5414347587	0.42	-0.75414347587
GO:0019362	pyridine nucleotide metabolic process	0.0171094612295	84	0.00143973334544	-0.00678389955927	100.0	0.0	6.0	94.0	0.94	0.06	0.0238933607887	0.88	0.0143973334544	16.5956847943	0.12	1.65956847943
GO:0019363	pyridine nucleotide biosynthetic process	0.0346063294206	18	0.00348229515451	0.0366723229749	100.0	0.0	53.0	47.0	0.47	0.53	-0.00206599355429	-0.06	0.0348229515451	-0.593285021121	0.94	-0.0593285021121
GO:0019364	pyridine nucleotide catabolic process	-0.107260853433	1	0.0154995350429	-0.0162427164861	100.0	1.0	66.0	33.0	0.34	0.67	-0.0910181369466	-0.32	0.154995350429	-5.87231402068	0.68	-0.587231402068
GO:0019369	arachidonic acid metabolic process	0.0370383754097	6	0.00618104140021	-0.0362863469779	100.0	0.0	13.0	87.0	0.87	0.13	0.0733247223876	0.74	0.0618104140021	11.8628427865	0.26	1.18628427865
GO:0019370	leukotriene biosynthetic process	-0.0168339334393	24	0.00296893707459	-0.019663580946	100.0	0.0	50.0	50.0	0.5	0.5	0.00282964750675	0.0	0.0296893707459	0.953084365098	1.0	0.0953084365098
GO:0019371	cyclooxygenase pathway	-0.062656485434	1	0.0124598125961	-0.069743938671	100.0	3.0	43.0	54.0	0.57	0.46	0.00708745323704	0.08	0.124598125961	0.568825027051	0.92	0.0568825027051
GO:0019374	galactolipid metabolic process	0.0162666590278	7	0.00481892340886	-0.0227294881024	100.0	0.0	20.0	80.0	0.8	0.2	0.0389961471302	0.6	0.0481892340886	8.09229444454	0.4	0.809229444454
GO:0019375	galactolipid biosynthetic process	0.0421432632539	1	0.0189505371513	0.00702227476551	100.0	0.0	41.0	59.0	0.59	0.41	0.0351209884884	0.18	0.189505371513	1.85329778296	0.82	0.185329778296
GO:0019376	galactolipid catabolic process	-0.126459823633	2	0.00771110018317	-0.0802393334081	100.0	0.0	71.0	29.0	0.29	0.71	-0.0462204902253	-0.42	0.0771110018317	-5.99402019522	0.58	-0.599402019522
GO:0019377	glycolipid catabolic process	-0.0210058333784	16	0.00282384543133	-0.00364812587472	100.0	0.0	77.0	23.0	0.23	0.77	-0.0173577075037	-0.54	0.0282384543133	-6.14683343186	0.46	-0.614683343186
GO:0019395	fatty acid oxidation	-0.046463015197	48	0.00154444993683	-0.030626539835	100.0	0.0	89.0	11.0	0.11	0.89	-0.015836475362	-0.78	0.0154444993683	-10.2537965034	0.22	-1.02537965034
GO:0019408	dolichol biosynthetic process	-0.048075018197	2	0.00777454098461	0.0105561754173	100.0	0.0	79.0	21.0	0.21	0.79	-0.0586311936143	-0.58	0.0777454098461	-7.5414347587	0.42	-0.75414347587
GO:0019430	removal of superoxide radicals	-0.0234376903687	8	0.00428541555297	-0.0251678171836	100.0	0.0	49.0	51.0	0.51	0.49	0.00173012681493	0.02	0.0428541555297	0.403724398146	0.98	0.0403724398146
GO:0019432	triglyceride biosynthetic process	0.290230602676	2	0.0106099248271	-0.0180798257921	100.0	0.0	1.0	99.0	0.99	0.01	0.308310428468	0.98	0.106099248271	29.0586817052	0.02	2.90586817052
GO:0019433	triglyceride catabolic process	0.0356364206882	6	0.00446407936096	0.0247384937243	100.0	0.0	41.0	59.0	0.59	0.41	0.0108979269639	0.18	0.0446407936096	2.4412484821	0.82	0.24412484821
GO:0019438	aromatic compound biosynthetic process	0.023702845539	20	0.00293077577948	0.0165926223239	100.0	0.0	44.0	56.0	0.56	0.44	0.00711022321512	0.12	0.0293077577948	2.42605499366	0.88	0.242605499366
GO:0019439	aromatic compound catabolic process	0.0491327728647	23	0.00256885378587	0.00699063626776	100.0	0.0	6.0	94.0	0.94	0.06	0.0421421365969	0.88	0.0256885378587	16.4050351284	0.12	1.64050351284
GO:0019478	D-amino acid catabolic process	0.181300081192	1	0.0135812016513	0.0325055760739	100.0	3.0	11.0	86.0	0.89	0.14	0.148794505118	0.72	0.135812016513	10.9559160476	0.28	1.09559160476
GO:0019532	oxalate transport	0.0587981746622	7	0.00423909412384	-0.00798886976062	100.0	0.0	6.0	94.0	0.94	0.06	0.0667870444228	0.88	0.0423909412384	15.7550274827	0.12	1.57550274827
GO:0019538	protein metabolic process	0.00330595596362	5512	0.000136585224411	0.00329628817164	100.0	0.0	58.0	42.0	0.42	0.58	9.66779197356e-06	0.16	0.00136585224411	0.0707821216772	0.84	0.00707821216772
GO:0019540	siderophore biosynthetic process from catechol	0.0869530000489	3	0.00642988371208	0.00126820514616	100.0	0.0	6.0	94.0	0.94	0.06	0.0856847949027	0.88	0.0642988371208	13.3260255923	0.12	1.33260255923
GO:0019563	glycerol catabolic process	-0.0257050754241	15	0.00332054129339	-0.0395612288124	100.0	0.0	31.0	69.0	0.69	0.31	0.0138561533883	0.38	0.0332054129339	4.17285983338	0.62	0.417285983338
GO:0019605	butyrate metabolic process	0.0459731850792	16	0.00334932623779	0.00143992245615	100.0	0.0	9.0	91.0	0.91	0.09	0.0445332626231	0.82	0.0334932623779	13.2961854001	0.18	1.32961854001
GO:0019626	short-chain fatty acid catabolic process	0.0459731850792	16	0.00334932623779	0.00143992245615	100.0	0.0	9.0	91.0	0.91	0.09	0.0445332626231	0.82	0.0334932623779	13.2961854001	0.18	1.32961854001
GO:0019627	urea metabolic process	-0.0739166779989	17	0.00337206835828	-0.0342274714567	100.0	0.0	93.0	7.0	0.07	0.93	-0.0396892065422	-0.86	0.0337206835828	-11.7699887206	0.14	-1.17699887206
GO:0019642	anaerobic glycolysis	-0.108483114686	1	0.0120123043583	-0.0700639304816	100.0	0.0	59.0	41.0	0.41	0.59	-0.0384191842045	-0.18	0.120123043583	-3.19831924489	0.82	-0.319831924489
GO:0019674	NAD metabolic process	0.0198469867228	42	0.00218376167304	0.00575704664596	100.0	0.0	24.0	76.0	0.76	0.24	0.0140899400768	0.52	0.0218376167304	6.45214184806	0.48	0.645214184806
GO:0019695	choline metabolic process	0.0278137348323	2	0.00718492932158	0.0626018951519	100.0	0.0	61.0	39.0	0.39	0.61	-0.0347881603197	-0.22	0.0718492932158	-4.84182359528	0.78	-0.484182359528
GO:0019720	Mo-molybdopterin cofactor metabolic process	0.00692485339309	8	0.00448255001306	0.0341570654411	100.0	0.0	73.0	27.0	0.27	0.73	-0.027232212048	-0.46	0.0448255001306	-6.07516078318	0.54	-0.607516078318
GO:0019722	calcium-mediated signaling	-0.0348546090585	76	0.00173068655697	-0.0176413851072	100.0	0.0	84.0	16.0	0.16	0.84	-0.0172132239513	-0.68	0.0173068655697	-9.94589336932	0.32	-0.994589336932
GO:0019724	B cell mediated immunity	0.0363993490596	17	0.0031809903136	-0.000753311153737	100.0	0.0	12.0	88.0	0.88	0.12	0.0371526602133	0.76	0.031809903136	11.6795892319	0.24	1.16795892319
GO:0019725	cellular homeostasis	0.0266644439809	712	0.000540108706944	0.00702862928877	100.0	0.0	0.0	100.0	1.0	0.0	0.0196358146921	1.0	0.00540108706944	36.3553011452	0.0	3.63553011452
GO:0019730	antimicrobial humoral response	0.0795964607167	1	0.0106186879376	-0.0590115066748	100.0	2.0	8.0	90.0	0.92	0.1	0.138607967392	0.8	0.106186879376	13.0532103595	0.2	1.30532103595
GO:0019731	antibacterial humoral response	0.0795964607167	1	0.0106186879376	-0.0590115066748	100.0	2.0	8.0	90.0	0.92	0.1	0.138607967392	0.8	0.106186879376	13.0532103595	0.2	1.30532103595
GO:0019748	secondary metabolic process	0.0406966200979	46	0.00180810233172	0.00133341358162	100.0	0.0	3.0	97.0	0.97	0.03	0.0393632065162	0.94	0.0180810233172	21.7704528254	0.06	2.17704528254
GO:0019751	polyol metabolic process	0.00910372280683	50	0.00173831676059	-0.00747288356722	100.0	0.0	21.0	79.0	0.79	0.21	0.0165766063741	0.58	0.0173831676059	9.53601020822	0.42	0.953601020822
GO:0019752	carboxylic acid metabolic process	-0.0085550449713	1081	0.000390690796177	-0.00760459261213	100.0	0.0	60.0	40.0	0.4	0.6	-0.000950452359173	-0.2	0.00390690796177	-2.43274827171	0.8	-0.243274827171
GO:0019794	nonprotein amino acid metabolic process	-0.0502156851527	48	0.00148264263623	-0.0423889062925	100.0	0.0	69.0	31.0	0.31	0.69	-0.00782677886028	-0.38	0.0148264263623	-5.27893820739	0.62	-0.527893820739
GO:0019827	stem cell maintenance	0.0117314712204	36	0.00201280147929	0.00189951258573	100.0	0.0	31.0	69.0	0.69	0.31	0.00983195863469	0.38	0.0201280147929	4.88471353774	0.62	0.488471353774
GO:0019835	cytolysis	0.00668255129371	21	0.00274895091563	0.0158957356215	100.0	0.0	57.0	43.0	0.43	0.57	-0.00921318432775	-0.14	0.0274895091563	-3.35152740465	0.86	-0.335152740465
GO:0019836	hemolysis by symbiont of host erythrocytes	0.228343566926	1	0.0113279548261	-0.0339835712337	100.0	0.0	4.0	96.0	0.96	0.04	0.26232713816	0.92	0.113279548261	23.157502143	0.08	2.3157502143
GO:0019852	L-ascorbic acid metabolic process	-0.148974681365	13	0.00396017188442	-0.082355994278	100.0	0.0	95.0	5.0	0.05	0.95	-0.0666186870865	-0.9	0.0396017188442	-16.8221706105	0.1	-1.68221706105
GO:0019858	cytosine metabolic process	-0.0116413027599	29	0.00212339224773	0.000456795314683	100.0	0.0	68.0	32.0	0.32	0.68	-0.0120980980746	-0.36	0.0212339224773	-5.6975333161	0.64	-0.56975333161
GO:0019859	thymine metabolic process	-0.0144745725213	12	0.00374114375151	-0.0683172830454	100.0	0.0	7.0	93.0	0.93	0.07	0.053842710524	0.86	0.0374114375151	14.3920453477	0.14	1.43920453477
GO:0019882	antigen processing and presentation	-0.0312658650771	169	0.00093515425582	-0.00420681094729	100.0	0.0	100.0	0.0	0.0	1.0	-0.0270590541298	-1.0	0.0093515425582	-28.9353910987	0.0	-2.89353910987
GO:0019883	antigen processing and presentation of endogenous antigen	-0.0304378296388	40	0.00176315232917	0.0164904197373	100.0	0.0	99.0	1.0	0.01	0.99	-0.0469282493761	-0.98	0.0176315232917	-26.6161060504	0.02	-2.66161060504
GO:0019884	antigen processing and presentation of exogenous antigen	0.0390291990738	9	0.00403130658047	0.0636441957531	100.0	0.0	72.0	28.0	0.28	0.72	-0.0246149966793	-0.44	0.0403130658047	-6.1059599879	0.56	-0.61059599879
GO:0019885	antigen processing and presentation of endogenous peptide antigen via MHC class I	-0.0271004150874	36	0.00187768376298	0.0287165463109	100.0	0.0	100.0	0.0	0.0	1.0	-0.0558169613983	-1.0	0.0187768376298	-29.7264973468	0.0	-2.97264973468
GO:0019886	antigen processing and presentation of exogenous peptide antigen via MHC class II	0.0420634163401	1	0.0111344198417	0.0148459151279	100.0	2.0	38.0	60.0	0.62	0.4	0.0272175012122	0.2	0.111344198417	2.44444718263	0.8	0.244444718263
GO:0019896	axon transport of mitochondrion	-0.0595126331392	20	0.00207718191985	-0.0622185145642	100.0	0.0	44.0	56.0	0.56	0.44	0.002705881425	0.12	0.0207718191985	1.30266944804	0.88	0.130266944804
GO:0019915	lipid storage	-0.0402949473402	31	0.00216497770718	-0.000881199425144	100.0	0.0	97.0	3.0	0.03	0.97	-0.039413747915	-0.94	0.0216497770718	-18.2051518519	0.06	-1.82051518519
GO:0019932	second-messenger-mediated signaling	-0.0137606697139	366	0.00068389975434	-0.0113725605941	100.0	0.0	64.0	36.0	0.36	0.64	-0.00238810911979	-0.28	0.0068389975434	-3.49189936776	0.72	-0.349189936776
GO:0019933	cAMP-mediated signaling	0.004389333919	109	0.00103317026026	0.0106023592048	100.0	0.0	70.0	30.0	0.3	0.7	-0.00621302528583	-0.4	0.0103317026026	-6.01355413026	0.6	-0.601355413026
GO:0019934	cGMP-mediated signaling	0.021212700782	1	0.0127379782418	-0.111861128807	100.0	5.0	8.0	87.0	0.92	0.13	0.133073829589	0.74	0.127379782418	10.4470134163	0.26	1.04470134163
GO:0019935	cyclic-nucleotide-mediated signaling	-0.00579736094273	194	0.000891378866308	-0.00203023544941	100.0	0.0	64.0	36.0	0.36	0.64	-0.00376712549331	-0.28	0.00891378866308	-4.22617770704	0.72	-0.422617770704
GO:0019941	modification-dependent protein catabolic process	0.00327621209352	435	0.000625177347861	0.00528919156269	100.0	0.0	60.0	40.0	0.4	0.6	-0.00201297946918	-0.2	0.00625177347861	-3.21985349607	0.8	-0.321985349607
[truncated: 2,474 more rows]
