# Supplementary material for: Joint Genome-Wide Profiling of miRNA and mRNA Expression in Alzheimer's Disease Cortex Reveals Altered miRNA Regulation
Source: PLoS One. 2010 Feb 1;5(2):e8898. doi: 10.1371/journal.pone.0008898 (PMC2813862; doi:10.1371/journal.pone.0008898)
Supplement: Table S11 — Differential concordance analysis table, including edge ID and differential concordance scores. (Tab-delimited table.) (5.49 MB TXT) [file pone.0008898.s016.txt]

name	miRNA link	GeneID	Symbol	Link	weighted shift/normalised_sum/AD	weighted shift/normalised_sum/CTL	weighted shift/normalised_sum/DIFF	ddG/AD	corr/AD	t/AD	miRNA rank/AD	mRNA rank/AD	weighted shift/miRNA/AD	weighted shift/mRNA/AD	weighted shift/normalised_sum/AD	ddG/CTL	corr/CTL	t/CTL	miRNA rank/CTL	mRNA rank/CTL	weighted shift/miRNA/CTL	weighted shift/mRNA/CTL	weighted shift/normalised_sum/CTL	weighted shift/normalised_sum/DIFF
hsa-let-7d/NM_015235	http://www.ncbi.nlm.nih.gov/sites/entrez?cmd=Search&db=pubmed&term=let-7d	23283	CSTF2T	http://www.ncbi.nlm.nih.gov/sites/entrez?db=gene&Cmd=ShowDetailView&TermToSearch=23283	-1.53567434589	7.60757701462	-6.46525503911	-19.01	-0.0684554595099	-0.0970382742047	0.513986013986	0.423076923077	-1.94877196625	-0.222999521095	-1.53567434589	-19.01	0.916526483151	3.24062104652	0.98951048951	0.846153846154	2.95539725447	7.8033413364	7.60757701462	-6.46525503911
hsa-let-7d/NM_024738	http://www.ncbi.nlm.nih.gov/sites/entrez?cmd=Search&db=pubmed&term=let-7d	79794	C12orf49	http://www.ncbi.nlm.nih.gov/sites/entrez?db=gene&Cmd=ShowDetailView&TermToSearch=79794	-3.72780099377	5.08665768009	-6.23276350077	-20.12	-0.234733727581	-0.34150538094	0.391608391608	0.555555555556	-1.94877196625	-3.32313475697	-3.72780099377	-20.12	0.690608184458	1.35042610505	0.905594405594	0.851851851852	2.95539725447	4.23822302386	5.08665768009	-6.23276350077
hsa-mir-15187/NM_024828	http://www.ncbi.nlm.nih.gov/sites/entrez?cmd=Search&db=pubmed&term=mir-15187	79886	C9orf82	http://www.ncbi.nlm.nih.gov/sites/entrez?db=gene&Cmd=ShowDetailView&TermToSearch=79886	4.0280182651	-4.27219275017	5.86913549418	-15.24	0.969790464733	5.62225928023	0.875	0.8	1.37870439559	4.3177736644	4.0280182651	-15.24	-0.813101659275	-1.97535904171	0.125	0.6	-1.93954279785	-4.10225013051	-4.27219275017	5.86913549418
hsa-miR-204/NM_024949	http://www.ncbi.nlm.nih.gov/sites/entrez?cmd=Search&db=pubmed&term=miR-204	80014	WWC2	http://www.ncbi.nlm.nih.gov/sites/entrez?db=gene&Cmd=ShowDetailView&TermToSearch=80014	4.78310818838	-3.40904719459	5.79272862383	-19.82	0.701472121484	1.39194010262	0.733009708738	0.823529411765	3.1989119989	3.5654244714	4.78310818838	-19.82	-0.295430292439	-0.437321686693	0.31067961165	0.117647058824	-2.75232952482	-2.06879125254	-3.40904719459	5.79272862383
hsa-mir-44691/NM_005604	http://www.ncbi.nlm.nih.gov/sites/entrez?cmd=Search&db=pubmed&term=mir-44691	5454	POU3F2	http://www.ncbi.nlm.nih.gov/sites/entrez?db=gene&Cmd=ShowDetailView&TermToSearch=5454	4.92814891813	-3.22273407556	5.7635446375	-17.52	0.472252750034	0.757679115921	0.738235294118	0.785714285714	4.75748073761	2.2119742998	4.92814891813	-17.52	-0.443444302069	-0.699680458859	0.163235294118	0.214285714286	-2.20864353331	-2.34899070427	-3.22273407556	5.7635446375
hsa-mir-44691/NM_015686	http://www.ncbi.nlm.nih.gov/sites/entrez?cmd=Search&db=pubmed&term=mir-44691	27112	TMEM28	http://www.ncbi.nlm.nih.gov/sites/entrez?db=gene&Cmd=ShowDetailView&TermToSearch=27112	5.41109533617	-2.60541050691	5.66852564306	-15.09	-0.39026582742	-0.599454646806	0.213235294118	0.326530612245	4.75748073761	2.8949636741	5.41109533617	-15.09	-0.443083447576	-0.698971935099	0.164705882353	0.183673469388	-2.20864353331	-1.47596334111	-2.60541050691	5.66852564306
hsa-miR-211/NM_001488	http://www.ncbi.nlm.nih.gov/sites/entrez?cmd=Search&db=pubmed&term=miR-211	6871	TADA2L	http://www.ncbi.nlm.nih.gov/sites/entrez?db=gene&Cmd=ShowDetailView&TermToSearch=6871	-6.10598588442	1.87561441549	-5.64384369679	-15.27	-0.804517263251	-1.91564768701	0.0698412698413	0.2	-4.97271539042	-3.66245265899	-6.10598588442	-15.27	-0.0269121230148	-0.0380732793788	0.415873015873	0.2	2.05409964174	0.598419702425	1.87561441549	-5.64384369679
hsa-mir-44691/NM_004050	http://www.ncbi.nlm.nih.gov/sites/entrez?cmd=Search&db=pubmed&term=mir-44691	599	BCL2L2	http://www.ncbi.nlm.nih.gov/sites/entrez?db=gene&Cmd=ShowDetailView&TermToSearch=599	5.09453258658	-2.79764134813	5.58060970754	-17.33	0.550938434455	0.933615054578	0.780882352941	0.756756756757	4.75748073761	2.44727634028	5.09453258658	-17.33	-0.199195935073	-0.287466513124	0.357352941176	0.486486486486	-2.20864353331	-1.74781880387	-2.79764134813	5.58060970754
hsa-mir-44691/NM_001554	http://www.ncbi.nlm.nih.gov/sites/entrez?cmd=Search&db=pubmed&term=mir-44691	3491	CYR61	http://www.ncbi.nlm.nih.gov/sites/entrez?db=gene&Cmd=ShowDetailView&TermToSearch=3491	4.30698074545	-3.5719580154	5.57125102635	-17.11	0.424666213748	0.663355304224	0.697058823529	0.5	4.75748073761	1.33350984548	4.30698074545	-17.11	-0.763937677295	-1.67424099352	0.0426470588235	0.25	-2.20864353331	-2.8428679363	-3.5719580154	5.57125102635
hsa-mir-02243/NM_003174	http://www.ncbi.nlm.nih.gov/sites/entrez?cmd=Search&db=pubmed&term=mir-02243	6840	SVIL	http://www.ncbi.nlm.nih.gov/sites/entrez?db=gene&Cmd=ShowDetailView&TermToSearch=6840	2.15217234751	-5.69734910671	5.55044984935	-16.15	0.671337732655	1.28099968448	0.726046511628	0.894736842105	3.40126430165	-0.357632979231	2.15217234751	-16.15	-0.167586389443	-0.240402867766	0.441860465116	0.789473684211	-2.76102725889	-5.29624111739	-5.69734910671	5.55044984935
hsa-mir-02243/NM_021738	http://www.ncbi.nlm.nih.gov/sites/entrez?cmd=Search&db=pubmed&term=mir-02243	6840	SVIL	http://www.ncbi.nlm.nih.gov/sites/entrez?db=gene&Cmd=ShowDetailView&TermToSearch=6840	2.15217234751	-5.69734910671	5.55044984935	-16.15	0.671337732655	1.28099968448	0.726511627907	0.894736842105	3.40126430165	-0.357632979231	2.15217234751	-16.15	-0.167586389443	-0.240402867766	0.442325581395	0.789473684211	-2.76102725889	-5.29624111739	-5.69734910671	5.55044984935
hsa-miR-211/NM_145185	http://www.ncbi.nlm.nih.gov/sites/entrez?cmd=Search&db=pubmed&term=miR-211	5609	MAP2K7	http://www.ncbi.nlm.nih.gov/sites/entrez?db=gene&Cmd=ShowDetailView&TermToSearch=5609	-5.90888004433	1.86651882896	-5.49803726973	-22.15	-0.802877555296	-1.9046411397	0.0730158730159	0.136363636364	-4.97271539042	-3.38370290671	-5.90888004433	-22.15	0.057956827451	0.0821013363421	0.460317460317	0.386363636364	2.05409964174	0.585556600603	1.86651882896	-5.49803726973
hsa-miR-211/NM_138971	http://www.ncbi.nlm.nih.gov/sites/entrez?cmd=Search&db=pubmed&term=miR-211	23621	BACE1	http://www.ncbi.nlm.nih.gov/sites/entrez?db=gene&Cmd=ShowDetailView&TermToSearch=23621	-5.45082037715	2.26313017891	-5.45458674793	-16.01	-0.97216167186	-5.86760217091	0.0190476190476	0.0333333333333	-4.97271539042	-2.735908713	-5.45082037715	-16.01	-0.45498026371	-0.722558293366	0.177777777778	0.266666666667	2.05409964174	1.14644975069	2.26313017891	-5.45458674793
hsa-miR-211/NM_012104	http://www.ncbi.nlm.nih.gov/sites/entrez?cmd=Search&db=pubmed&term=miR-211	23621	BACE1	http://www.ncbi.nlm.nih.gov/sites/entrez?db=gene&Cmd=ShowDetailView&TermToSearch=23621	-5.45082037715	2.26313017891	-5.45458674793	-16.01	-0.97216167186	-5.86760217091	0.0126984126984	0.0333333333333	-4.97271539042	-2.735908713	-5.45082037715	-16.01	-0.45498026371	-0.722558293366	0.171428571429	0.266666666667	2.05409964174	1.14644975069	2.26313017891	-5.45458674793
hsa-miR-211/NM_138972	http://www.ncbi.nlm.nih.gov/sites/entrez?cmd=Search&db=pubmed&term=miR-211	23621	BACE1	http://www.ncbi.nlm.nih.gov/sites/entrez?db=gene&Cmd=ShowDetailView&TermToSearch=23621	-5.45082037715	2.26313017891	-5.45458674793	-16.01	-0.97216167186	-5.86760217091	0.015873015873	0.0333333333333	-4.97271539042	-2.735908713	-5.45082037715	-16.01	-0.45498026371	-0.722558293366	0.174603174603	0.266666666667	2.05409964174	1.14644975069	2.26313017891	-5.45458674793
hsa-miR-211/NM_138973	http://www.ncbi.nlm.nih.gov/sites/entrez?cmd=Search&db=pubmed&term=miR-211	23621	BACE1	http://www.ncbi.nlm.nih.gov/sites/entrez?db=gene&Cmd=ShowDetailView&TermToSearch=23621	-5.45082037715	2.26313017891	-5.45458674793	-16.01	-0.97216167186	-5.86760217091	0.00952380952381	0.0333333333333	-4.97271539042	-2.735908713	-5.45082037715	-16.01	-0.45498026371	-0.722558293366	0.168253968254	0.266666666667	2.05409964174	1.14644975069	2.26313017891	-5.45458674793
hsa-mir-42833/NM_002356	http://www.ncbi.nlm.nih.gov/sites/entrez?cmd=Search&db=pubmed&term=mir-42833	4082	MARCKS	http://www.ncbi.nlm.nih.gov/sites/entrez?db=gene&Cmd=ShowDetailView&TermToSearch=4082	5.45420310549	-2.23000368719	5.43355473114	-15.54	0.89323911525	2.8097903339	0.875	0.857142857143	2.75953845205	4.95386955167	5.45420310549	-15.54	-0.745974958	-1.58409774359	0.0961538461538	0.142857142857	-2.10099332008	-1.05270813849	-2.23000368719	5.43355473114
hsa-mir-44691/NM_000388	http://www.ncbi.nlm.nih.gov/sites/entrez?cmd=Search&db=pubmed&term=mir-44691	846	CASR	http://www.ncbi.nlm.nih.gov/sites/entrez?db=gene&Cmd=ShowDetailView&TermToSearch=846	5.94582433635	-1.73298682313	5.42973944232	-17.59	0.807997690755	1.9394248486	0.952941176471	0.857142857143	4.75748073761	3.65118467835	5.94582433635	-17.59	-0.359035529678	-0.544026483722	0.208823529412	0.142857142857	-2.20864353331	-0.242169935369	-1.73298682313	5.42973944232
hsa-miR-211/NM_170708	http://www.ncbi.nlm.nih.gov/sites/entrez?cmd=Search&db=pubmed&term=miR-211	4000	LMNA	http://www.ncbi.nlm.nih.gov/sites/entrez?db=gene&Cmd=ShowDetailView&TermToSearch=4000	-3.90432054889	3.72346638798	-5.39365986851	-15.34	-0.628569738651	-1.1429484537	0.184126984127	0.142857142857	-4.97271539042	-0.548827681671	-3.90432054889	-15.34	0.789656662063	1.82013692435	0.952380952381	0.928571428571	2.05409964174	3.21167702318	3.72346638798	-5.39365986851
hsa-miR-211/NM_170707	http://www.ncbi.nlm.nih.gov/sites/entrez?cmd=Search&db=pubmed&term=miR-211	4000	LMNA	http://www.ncbi.nlm.nih.gov/sites/entrez?db=gene&Cmd=ShowDetailView&TermToSearch=4000	-3.90432054889	3.72346638798	-5.39365986851	-15.34	-0.628569738651	-1.1429484537	0.180952380952	0.142857142857	-4.97271539042	-0.548827681671	-3.90432054889	-15.34	0.789656662063	1.82013692435	0.949206349206	0.928571428571	2.05409964174	3.21167702318	3.72346638798	-5.39365986851
hsa-mir-37152/NM_024738	http://www.ncbi.nlm.nih.gov/sites/entrez?cmd=Search&db=pubmed&term=mir-37152	79794	C12orf49	http://www.ncbi.nlm.nih.gov/sites/entrez?db=gene&Cmd=ShowDetailView&TermToSearch=79794	-2.38748500513	5.10173385369	-5.29567744086	-15.59	0.202134166128	0.291886037426	0.613445378151	0.851851851852	-0.0532789172454	-3.32313475697	-2.38748500513	-15.59	0.845995103351	2.24388352551	0.991596638655	0.962962962963	2.97671818365	4.23822302386	5.10173385369	-5.29567744086
hsa-miR-503/NM_006827	http://www.ncbi.nlm.nih.gov/sites/entrez?cmd=Search&db=pubmed&term=miR-503	10972	TMED10	http://www.ncbi.nlm.nih.gov/sites/entrez?db=gene&Cmd=ShowDetailView&TermToSearch=10972	-3.92122720195	3.52839508009	-5.26767843291	-15.23	-0.719229249392	-1.46399472379	0.0961968680089	0.263157894737	-1.26336013229	-4.28209255786	-3.92122720195	-15.23	0.456447706317	0.72550082824	0.659955257271	0.736842105263	2.42217486596	2.56772930972	3.52839508009	-5.26767843291
hsa-mir-44691/NM_007271	http://www.ncbi.nlm.nih.gov/sites/entrez?cmd=Search&db=pubmed&term=mir-44691	11329	STK38	http://www.ncbi.nlm.nih.gov/sites/entrez?db=gene&Cmd=ShowDetailView&TermToSearch=11329	5.69590080756	-1.74020683487	5.2581221396	-17.08	0.25633920209	0.375049962284	0.601470588235	0.5625	4.75748073761	3.29773943437	5.69590080756	-17.08	-0.494683798424	-0.804982445566	0.130882352941	0.0625	-2.20864353331	-0.252380573903	-1.74020683487	5.2581221396
hsa-miR-379/NM_024828	http://www.ncbi.nlm.nih.gov/sites/entrez?cmd=Search&db=pubmed&term=miR-379	79886	C9orf82	http://www.ncbi.nlm.nih.gov/sites/entrez?db=gene&Cmd=ShowDetailView&TermToSearch=79886	3.25483262904	-4.12158810402	5.21591712123	-15.24	0.8659569406	2.44871544571	0.666666666667	0.6	0.285254782841	4.3177736644	3.25483262904	-15.24	-0.861188910688	-2.39610650079	0.111111111111	0.2	-1.72655566471	-4.10225013051	-4.12158810402	5.21591712123
hsa-miR-20b/NM_030912	http://www.ncbi.nlm.nih.gov/sites/entrez?cmd=Search&db=pubmed&term=miR-20b	81603	TRIM8	http://www.ncbi.nlm.nih.gov/sites/entrez?db=gene&Cmd=ShowDetailView&TermToSearch=81603	3.11077403301	-4.23083845738	5.1913039768	-15.85	0.00681958911187	0.00964457968367	0.352941176471	0.416666666667	3.56987427003	0.82942455693	3.11077403301	-15.85	-0.626481886853	-1.13669269161	0.0941176470588	0.25	-1.76257107317	-4.22073805346	-4.23083845738	5.1913039768
hsa-mir-02243/NM_004327	http://www.ncbi.nlm.nih.gov/sites/entrez?cmd=Search&db=pubmed&term=mir-02243	613	BCR	http://www.ncbi.nlm.nih.gov/sites/entrez?db=gene&Cmd=ShowDetailView&TermToSearch=613	3.67445574116	-3.63417078412	5.16797937719	-18.14	-0.969243503056	-5.56967367877	0.0158139534884	0.0416666666667	3.40126430165	1.79520084184	3.67445574116	-18.14	-0.90334214061	-2.97844956332	0.0167441860465	0.208333333333	-2.76102725889	-2.37846635199	-3.63417078412	5.16797937719
hsa-mir-02243/NM_021574	http://www.ncbi.nlm.nih.gov/sites/entrez?cmd=Search&db=pubmed&term=mir-02243	613	BCR	http://www.ncbi.nlm.nih.gov/sites/entrez?db=gene&Cmd=ShowDetailView&TermToSearch=613	3.67445574116	-3.63417078412	5.16797937719	-18.14	-0.969243503056	-5.56967367877	0.0162790697674	0.0416666666667	3.40126430165	1.79520084184	3.67445574116	-18.14	-0.90334214061	-2.97844956332	0.0172093023256	0.208333333333	-2.76102725889	-2.37846635199	-3.63417078412	5.16797937719
hsa-miR-204/NM_015686	http://www.ncbi.nlm.nih.gov/sites/entrez?cmd=Search&db=pubmed&term=miR-204	27112	TMEM28	http://www.ncbi.nlm.nih.gov/sites/entrez?db=gene&Cmd=ShowDetailView&TermToSearch=27112	4.30902081209	-2.98985455834	5.16108426947	-18.02	-0.0443541197618	-0.0627879891465	0.393203883495	0.448979591837	3.1989119989	2.8949636741	4.30902081209	-18.02	-0.53380888993	-0.892756828895	0.145631067961	0.163265306122	-2.75232952482	-1.47596334111	-2.98985455834	5.16108426947
hsa-mir-44691/NM_003485	http://www.ncbi.nlm.nih.gov/sites/entrez?cmd=Search&db=pubmed&term=mir-44691	8111	GPR68	http://www.ncbi.nlm.nih.gov/sites/entrez?db=gene&Cmd=ShowDetailView&TermToSearch=8111	4.13052762767	-3.14350002952	5.14351428294	-16.6	0.673155212934	1.28733422162	0.863235294118	0.875	4.75748073761	1.0839674532	4.13052762767	-16.6	-0.245252471471	-0.35776580976	0.311764705882	0.166666666667	-2.20864353331	-2.23693684176	-3.14350002952	5.14351428294
hsa-mir-44691/NM_012074	http://www.ncbi.nlm.nih.gov/sites/entrez?cmd=Search&db=pubmed&term=mir-44691	8110	DPF3	http://www.ncbi.nlm.nih.gov/sites/entrez?db=gene&Cmd=ShowDetailView&TermToSearch=8110	3.79047419187	-3.47113882077	5.13473580359	-19.33	0.694075875523	1.36347963459	0.872058823529	0.941176470588	4.75748073761	0.603059272358	3.79047419187	-19.33	0.677421506565	1.3023723583	0.951470588235	0.970588235294	-2.20864353331	-2.7002880639	-3.47113882077	5.13473580359
hsa-mir-43701/NM_015235	http://www.ncbi.nlm.nih.gov/sites/entrez?cmd=Search&db=pubmed&term=mir-43701	23283	CSTF2T	http://www.ncbi.nlm.nih.gov/sites/entrez?db=gene&Cmd=ShowDetailView&TermToSearch=23283	-0.913659559541	6.3344208409	-5.12516680174	-15.81	0.00386211077727	0.00546189017526	0.522522522523	0.692307692308	-1.0691102194	-0.222999521095	-0.913659559541	-15.81	0.916730321696	3.24513407038	0.954954954955	0.884615384615	1.15488252658	7.8033413364	6.3344208409	-5.12516680174
hsa-mir-42833/NM_000115	http://www.ncbi.nlm.nih.gov/sites/entrez?cmd=Search&db=pubmed&term=mir-42833	1910	EDNRB	http://www.ncbi.nlm.nih.gov/sites/entrez?db=gene&Cmd=ShowDetailView&TermToSearch=1910	2.46406931382	-4.77481108301	5.1186614168	-15.91	0.988475758792	9.23452796337	0.990384615385	0.888888888889	2.75953845205	0.725181790185	2.46406931382	-15.91	-0.831281245812	-2.11496788245	0.0576923076923	0.111111111111	-2.10099332008	-4.65160927128	-4.77481108301	5.1186614168
hsa-mir-37164/NM_015213	http://www.ncbi.nlm.nih.gov/sites/entrez?cmd=Search&db=pubmed&term=mir-37164	23258	RAB6IP1	http://www.ncbi.nlm.nih.gov/sites/entrez?db=gene&Cmd=ShowDetailView&TermToSearch=23258	3.5311728434	-3.70338284511	5.11560338622	-16.11	0.0868711709586	0.123320595006	0.444444444444	0.444444444444	2.96048456578	2.03334796044	3.5311728434	-16.11	-0.93637962705	-3.77288524706	0.0555555555556	0.222222222222	-3.04317774886	-2.19419649736	-3.70338284511	5.11560338622
hsa-miR-211/NM_198490	http://www.ncbi.nlm.nih.gov/sites/entrez?cmd=Search&db=pubmed&term=miR-211	339122	RAB43	http://www.ncbi.nlm.nih.gov/sites/entrez?db=gene&Cmd=ShowDetailView&TermToSearch=339122	-4.40577815999	2.78516192108	-5.08476249443	-24.9	0.243597746091	0.355199129856	0.704761904762	0.714285714286	-4.97271539042	-1.25799583624	-4.40577815999	-24.9	0.729993745064	1.51051470569	0.907936507937	0.952380952381	2.05409964174	1.88471412046	2.78516192108	-5.08476249443
hsa-miR-324-3p/NM_007360	http://www.ncbi.nlm.nih.gov/sites/entrez?cmd=Search&db=pubmed&term=miR-324-3p	22914	KLRK1	http://www.ncbi.nlm.nih.gov/sites/entrez?db=gene&Cmd=ShowDetailView&TermToSearch=22914	-4.64950507545	2.52018023668	-5.06973310318	-17.15	-0.728080002767	-1.50207495513	0.236406619385	0.0833333333333	-2.76837350752	-3.8070196285	-4.64950507545	-17.15	-0.967071418019	-5.37374392548	0.00709219858156	0.166666666667	0.995074125049	2.56899894529	2.52018023668	-5.06973310318
hsa-miR-204/NM_001005609	http://www.ncbi.nlm.nih.gov/sites/entrez?cmd=Search&db=pubmed&term=miR-204	1896	EDA	http://www.ncbi.nlm.nih.gov/sites/entrez?db=gene&Cmd=ShowDetailView&TermToSearch=1896	4.12902660422	-3.02317021266	5.0573668696	-17.56	0.481381040038	0.776687637975	0.655339805825	0.944444444444	3.1989119989	2.64041342419	4.12902660422	-17.56	-0.649639120445	-1.20846726291	0.0776699029126	0.111111111111	-2.75232952482	-1.52307879129	-3.02317021266	5.0573668696
hsa-miR-204/NM_001399	http://www.ncbi.nlm.nih.gov/sites/entrez?cmd=Search&db=pubmed&term=miR-204	1896	EDA	http://www.ncbi.nlm.nih.gov/sites/entrez?db=gene&Cmd=ShowDetailView&TermToSearch=1896	4.12902660422	-3.02317021266	5.0573668696	-17.56	0.481381040038	0.776687637975	0.660194174757	0.944444444444	3.1989119989	2.64041342419	4.12902660422	-17.56	-0.649639120445	-1.20846726291	0.0825242718447	0.111111111111	-2.75232952482	-1.52307879129	-3.02317021266	5.0573668696
hsa-miR-503/NM_019887	http://www.ncbi.nlm.nih.gov/sites/entrez?cmd=Search&db=pubmed&term=miR-503	56616	DIABLO	http://www.ncbi.nlm.nih.gov/sites/entrez?db=gene&Cmd=ShowDetailView&TermToSearch=56616	-1.32003547544	5.77354846525	-5.01592130738	-15.2	-0.282719539083	-0.416831437957	0.37807606264	0.388888888889	-1.26336013229	-0.603451939886	-1.32003547544	-15.2	0.924693538078	3.43491428786	0.941834451902	0.722222222222	2.42217486596	5.74285567662	5.77354846525	-5.01592130738
hsa-miR-503/NM_138930	http://www.ncbi.nlm.nih.gov/sites/entrez?cmd=Search&db=pubmed&term=miR-503	56616	DIABLO	http://www.ncbi.nlm.nih.gov/sites/entrez?db=gene&Cmd=ShowDetailView&TermToSearch=56616	-1.32003547544	5.77354846525	-5.01592130738	-15.2	-0.282719539083	-0.416831437957	0.375838926174	0.388888888889	-1.26336013229	-0.603451939886	-1.32003547544	-15.2	0.924693538078	3.43491428786	0.939597315436	0.722222222222	2.42217486596	5.74285567662	5.77354846525	-5.01592130738
hsa-miR-503/NM_138929	http://www.ncbi.nlm.nih.gov/sites/entrez?cmd=Search&db=pubmed&term=miR-503	56616	DIABLO	http://www.ncbi.nlm.nih.gov/sites/entrez?db=gene&Cmd=ShowDetailView&TermToSearch=56616	-1.32003547544	5.77354846525	-5.01592130738	-15.2	-0.282719539083	-0.416831437957	0.373601789709	0.388888888889	-1.26336013229	-0.603451939886	-1.32003547544	-15.2	0.924693538078	3.43491428786	0.937360178971	0.722222222222	2.42217486596	5.74285567662	5.77354846525	-5.01592130738
hsa-miR-211/NM_007038	http://www.ncbi.nlm.nih.gov/sites/entrez?cmd=Search&db=pubmed&term=miR-211	11096	ADAMTS5	http://www.ncbi.nlm.nih.gov/sites/entrez?db=gene&Cmd=ShowDetailView&TermToSearch=11096	-4.74884093768	2.32192084797	-4.99978360679	-15.24	-0.694550448047	-1.3652802132	0.142857142857	0.125	-4.97271539042	-1.7431598692	-4.74884093768	-15.24	-0.48713239266	-0.788832064918	0.149206349206	0.1875	2.05409964174	1.22959231222	2.32192084797	-4.99978360679
hsa-miR-20b/NM_205768	http://www.ncbi.nlm.nih.gov/sites/entrez?cmd=Search&db=pubmed&term=miR-20b	10472	ZNF238	http://www.ncbi.nlm.nih.gov/sites/entrez?db=gene&Cmd=ShowDetailView&TermToSearch=10472	5.04809171407	-2.0066619726	4.98846417145	-16.23	0.654385983189	1.22386887867	0.917647058824	0.9375	3.56987427003	3.56920549611	5.04809171407	-16.23	-0.250817487717	-0.366422407126	0.305882352941	0.25	-1.76257107317	-1.07527750358	-2.0066619726	4.98846417145
hsa-miR-20b/NM_006352	http://www.ncbi.nlm.nih.gov/sites/entrez?cmd=Search&db=pubmed&term=miR-20b	10472	ZNF238	http://www.ncbi.nlm.nih.gov/sites/entrez?db=gene&Cmd=ShowDetailView&TermToSearch=10472	5.04809171407	-2.0066619726	4.98846417145	-16.23	0.654385983189	1.22386887867	0.905882352941	0.9375	3.56987427003	3.56920549611	5.04809171407	-16.23	-0.250817487717	-0.366422407126	0.294117647059	0.25	-1.76257107317	-1.07527750358	-2.0066619726	4.98846417145
hsa-mir-44691/NM_182918	http://www.ncbi.nlm.nih.gov/sites/entrez?cmd=Search&db=pubmed&term=mir-44691	2078	ERG	http://www.ncbi.nlm.nih.gov/sites/entrez?db=gene&Cmd=ShowDetailView&TermToSearch=2078	6.06603006536	-0.980837483092	4.98288782963	-17.42	0.0978175407001	0.139001493078	0.504411764706	0.333333333333	4.75748073761	3.82118125058	6.06603006536	-17.42	-0.277932069587	-0.409176559501	0.280882352941	0.222222222222	-2.20864353331	0.821529862237	-0.980837483092	4.98288782963
hsa-mir-44691/NM_004449	http://www.ncbi.nlm.nih.gov/sites/entrez?cmd=Search&db=pubmed&term=mir-44691	2078	ERG	http://www.ncbi.nlm.nih.gov/sites/entrez?db=gene&Cmd=ShowDetailView&TermToSearch=2078	6.06603006536	-0.980837483092	4.98288782963	-17.42	0.0978175407001	0.139001493078	0.505882352941	0.333333333333	4.75748073761	3.82118125058	6.06603006536	-17.42	-0.277932069587	-0.409176559501	0.282352941176	0.222222222222	-2.20864353331	0.821529862237	-0.980837483092	4.98288782963
hsa-mir-02243/NM_006129	http://www.ncbi.nlm.nih.gov/sites/entrez?cmd=Search&db=pubmed&term=mir-02243	649	BMP1	http://www.ncbi.nlm.nih.gov/sites/entrez?db=gene&Cmd=ShowDetailView&TermToSearch=649	5.65829390982	-1.38359139124	4.97936484872	-17.6	0.942947527129	4.00529723912	0.943720930233	0.888888888889	3.40126430165	4.60077168551	5.65829390982	-17.6	-0.199962001077	-0.288618003273	0.415348837209	0.222222222222	-2.76102725889	0.804333548616	-1.38359139124	4.97936484872
hsa-mir-44691/NM_024575	http://www.ncbi.nlm.nih.gov/sites/entrez?cmd=Search&db=pubmed&term=mir-44691	79626	TNFAIP8L2	http://www.ncbi.nlm.nih.gov/sites/entrez?db=gene&Cmd=ShowDetailView&TermToSearch=79626	4.46324247562	-2.56719530681	4.97127023067	-15.33	0.983224326725	7.62327721736	0.997058823529	0.888888888889	4.75748073761	1.55449730357	4.46324247562	-15.33	0.563627556771	0.964965751755	0.911764705882	0.944444444444	-2.20864353331	-1.42191888684	-2.56719530681	4.97127023067
hsa-miR-211/NM_173529	http://www.ncbi.nlm.nih.gov/sites/entrez?cmd=Search&db=pubmed&term=miR-211	162681	C18orf54	http://www.ncbi.nlm.nih.gov/sites/entrez?db=gene&Cmd=ShowDetailView&TermToSearch=162681	-4.10603255771	2.92377613728	-4.97082539867	-16.88	-0.519662853588	-0.860181228648	0.269841269841	0.125	-4.97271539042	-0.834091540243	-4.10603255771	-16.88	-0.555198461801	-0.94403305842	0.114285714286	0.1875	2.05409964174	2.08074422495	2.92377613728	-4.97082539867
hsa-miR-211/NM_001001669	http://www.ncbi.nlm.nih.gov/sites/entrez?cmd=Search&db=pubmed&term=miR-211	389337	FLJ41603	http://www.ncbi.nlm.nih.gov/sites/entrez?db=gene&Cmd=ShowDetailView&TermToSearch=389337	-2.22330817052	4.80325509212	-4.96853053145	-19.77	-0.66056699808	-1.2443043993	0.15873015873	0.0909090909091	-4.97271539042	1.82848282233	-2.22330817052	-19.77	0.701694107458	1.39280771496	0.888888888889	0.863636363636	2.05409964174	4.73872885307	4.80325509212	-4.96853053145
hsa-let-7d/NM_002022	http://www.ncbi.nlm.nih.gov/sites/entrez?cmd=Search&db=pubmed&term=let-7d	2329	FMO4	http://www.ncbi.nlm.nih.gov/sites/entrez?db=gene&Cmd=ShowDetailView&TermToSearch=2329	-1.74659433876	5.279966775	-4.96852901196	-19.49	-0.810846196445	-1.95931904412	0.048951048951	0.176470588235	-1.94877196625	-0.521285435583	-1.74659433876	-19.49	0.516291655043	0.852563902983	0.772727272727	0.529411764706	2.95539725447	4.51160336762	5.279966775	-4.96852901196
hsa-mir-00717/NM_024738	http://www.ncbi.nlm.nih.gov/sites/entrez?cmd=Search&db=pubmed&term=mir-00717	79794	C12orf49	http://www.ncbi.nlm.nih.gov/sites/entrez?db=gene&Cmd=ShowDetailView&TermToSearch=79794	-3.10288154785	3.9187052115	-4.96501161223	-20.12	-0.88264245391	-2.65558603718	0.0420070011669	0.0740740740741	-1.06500241044	-3.32313475697	-3.10288154785	-20.12	0.386135322857	0.591991392579	0.724620770128	0.62962962963	1.30366303319	4.23822302386	3.9187052115	-4.96501161223
hsa-mir-02243/NM_198148	http://www.ncbi.nlm.nih.gov/sites/entrez?cmd=Search&db=pubmed&term=mir-02243	119587	CPXM2	http://www.ncbi.nlm.nih.gov/sites/entrez?db=gene&Cmd=ShowDetailView&TermToSearch=119587	4.40428367208	-2.61029016938	4.96005273043	-18.82	0.866938653249	2.45987128884	0.872558139535	0.909090909091	3.40126430165	2.82733339995	4.40428367208	-18.82	-0.0798308778459	-0.113259386267	0.50511627907	0.727272727273	-2.76102725889	-0.930480500377	-2.61029016938	4.96005273043
hsa-mir-02243/NM_145071	http://www.ncbi.nlm.nih.gov/sites/entrez?cmd=Search&db=pubmed&term=mir-02243	1154	CISH	http://www.ncbi.nlm.nih.gov/sites/entrez?db=gene&Cmd=ShowDetailView&TermToSearch=1154	4.70407899522	-2.30868906653	4.95877585135	-16.63	0.522940291852	0.867639459815	0.632093023256	0.555555555556	3.40126430165	3.25130801186	4.70407899522	-16.63	-0.387891826042	-0.595159989215	0.282790697674	0.222222222222	-2.76102725889	-0.503952130298	-2.30868906653	4.95877585135
hsa-miR-211/NM_152652	http://www.ncbi.nlm.nih.gov/sites/entrez?cmd=Search&db=pubmed&term=miR-211	197407	ZNF553	http://www.ncbi.nlm.nih.gov/sites/entrez?db=gene&Cmd=ShowDetailView&TermToSearch=197407	-4.97647617524	2.0113783247	-4.94115930285	-20.27	-0.0530161041684	-0.0750816841062	0.568253968254	0.7	-4.97271539042	-2.06508470943	-4.97647617524	-20.27	0.714760767105	1.44533761356	0.898412698413	0.8	2.05409964174	0.790418864116	2.0113783247	-4.94115930285
hsa-mir-02243/NM_001937	http://www.ncbi.nlm.nih.gov/sites/entrez?cmd=Search&db=pubmed&term=mir-02243	1805	DPT	http://www.ncbi.nlm.nih.gov/sites/entrez?db=gene&Cmd=ShowDetailView&TermToSearch=1805	3.81079901635	-3.15424197915	4.92502771916	-15.69	0.837209606857	2.16498783865	0.838139534884	0.846153846154	3.40126430165	1.98801935075	3.81079901635	-15.69	0.310105012371	0.461295517924	0.766046511628	0.846153846154	-2.76102725889	-1.69974452703	-3.15424197915	4.92502771916
hsa-mir-44691/NM_012400	http://www.ncbi.nlm.nih.gov/sites/entrez?cmd=Search&db=pubmed&term=mir-44691	26279	PLA2G2D	http://www.ncbi.nlm.nih.gov/sites/entrez?db=gene&Cmd=ShowDetailView&TermToSearch=26279	4.50196813366	-2.46003454373	4.92287930382	-15.88	0.732935499648	1.52363687278	0.913235294118	0.68	4.75748073761	1.60926365439	4.50196813366	-15.88	-0.536460880352	-0.898978088317	0.120588235294	0.16	-2.20864353331	-1.27037068234	-2.46003454373	4.92287930382
hsa-mir-02243/NM_006361	http://www.ncbi.nlm.nih.gov/sites/entrez?cmd=Search&db=pubmed&term=mir-02243	10481	HOXB13	http://www.ncbi.nlm.nih.gov/sites/entrez?db=gene&Cmd=ShowDetailView&TermToSearch=10481	3.90369550949	-3.02422900084	4.8987824008	-16.84	0.825712101379	2.07011219324	0.83023255814	0.888888888889	3.40126430165	2.11939483125	3.90369550949	-16.84	-0.330984272525	-0.496041177816	0.310697674419	0.388888888889	-2.76102725889	-1.51587840982	-3.02422900084	4.8987824008
hsa-miR-211/NM_153714	http://www.ncbi.nlm.nih.gov/sites/entrez?cmd=Search&db=pubmed&term=miR-211	256815	C10orf67	http://www.ncbi.nlm.nih.gov/sites/entrez?db=gene&Cmd=ShowDetailView&TermToSearch=256815	-4.04990408529	2.87242951515	-4.89482903051	-15.12	-0.578511932383	-1.00302265466	0.225396825397	0.333333333333	-4.97271539042	-0.754713893307	-4.04990408529	-15.12	0.610223424914	1.08931362347	0.838095238095	0.866666666667	2.05409964174	2.00812913554	2.87242951515	-4.89482903051
hsa-mir-43701/NM_024738	http://www.ncbi.nlm.nih.gov/sites/entrez?cmd=Search&db=pubmed&term=mir-43701	79794	C12orf49	http://www.ncbi.nlm.nih.gov/sites/entrez?db=gene&Cmd=ShowDetailView&TermToSearch=79794	-3.10578620742	3.81350150637	-4.8926752634	-17.62	-0.874616012941	-2.5512629555	0.0630630630631	0.111111111111	-1.0691102194	-3.32313475697	-3.10578620742	-17.62	0.406827799153	0.629817543359	0.603603603604	0.666666666667	1.15488252658	4.23822302386	3.81350150637	-4.8926752634
hsa-miR-211/NM_014631	http://www.ncbi.nlm.nih.gov/sites/entrez?cmd=Search&db=pubmed&term=miR-211	9644	SH3PXD2A	http://www.ncbi.nlm.nih.gov/sites/entrez?db=gene&Cmd=ShowDetailView&TermToSearch=9644	-3.86069252166	3.05674575883	-4.89136751657	-15.36	-0.785837757537	-1.79703045071	0.0952380952381	0.0886075949367	-4.97271539042	-0.48712833387	-3.86069252166	-15.36	0.872069781327	2.52010506919	0.971428571429	0.987341772152	2.05409964174	2.26879166712	3.05674575883	-4.89136751657
hsa-miR-211/NM_022143	http://www.ncbi.nlm.nih.gov/sites/entrez?cmd=Search&db=pubmed&term=miR-211	64101	LRRC4	http://www.ncbi.nlm.nih.gov/sites/entrez?db=gene&Cmd=ShowDetailView&TermToSearch=64101	-5.42201678477	1.49366364138	-4.89012452585	-19.73	-0.662335608037	-1.25023345315	0.155555555556	0.285714285714	-4.97271539042	-2.69517428201	-5.42201678477	-19.73	-0.780553375871	-1.76593881974	0.0412698412698	0.142857142857	2.05409964174	0.0582597375261	1.49366364138	-4.89012452585
hsa-let-7d/NM_018092	http://www.ncbi.nlm.nih.gov/sites/entrez?cmd=Search&db=pubmed&term=let-7d	81831	NETO2	http://www.ncbi.nlm.nih.gov/sites/entrez?db=gene&Cmd=ShowDetailView&TermToSearch=81831	-3.31290671126	3.58538365882	-4.87782789928	-17.94	0.444452832942	0.701662918324	0.877622377622	0.838709677419	-1.94877196625	-2.73638563569	-3.31290671126	-17.94	0.503068607019	0.823198548166	0.765734265734	0.774193548387	2.95539725447	2.11510094215	3.58538365882	-4.87782789928
hsa-mir-02243/NM_002646	http://www.ncbi.nlm.nih.gov/sites/entrez?cmd=Search&db=pubmed&term=mir-02243	5287	PIK3C2B	http://www.ncbi.nlm.nih.gov/sites/entrez?db=gene&Cmd=ShowDetailView&TermToSearch=5287	3.22514400735	-3.6619215134	4.8698907322	-20.22	0.8911028135	2.77700660474	0.898604651163	0.884615384615	3.40126430165	1.15977809415	3.22514400735	-20.22	-0.418148634462	-0.65099668368	0.258139534884	0.730769230769	-2.76102725889	-2.41771180971	-3.6619215134	4.8698907322
hsa-miR-598/NM_133371	http://www.ncbi.nlm.nih.gov/sites/entrez?cmd=Search&db=pubmed&term=miR-598	91977	MYOZ3	http://www.ncbi.nlm.nih.gov/sites/entrez?db=gene&Cmd=ShowDetailView&TermToSearch=91977	-5.33771056155	1.53977331799	-4.86311548872	-16.33	-0.330344670725	-0.49496506933	0.352941176471	0.521739130435	-3.0310581288	-4.51760453936	-5.33771056155	-16.33	0.403410994012	0.623494558295	0.764705882353	0.826086956522	1.23247774866	0.945090560627	1.53977331799	-4.86311548872
hsa-mir-44691/NM_052972	http://www.ncbi.nlm.nih.gov/sites/entrez?cmd=Search&db=pubmed&term=mir-44691	116844	LRG1	http://www.ncbi.nlm.nih.gov/sites/entrez?db=gene&Cmd=ShowDetailView&TermToSearch=116844	5.144806979	-1.71668416436	4.85180691652	-15.4	0.0531617766642	0.075288570152	0.466176470588	0.285714285714	4.75748073761	2.51837506789	5.144806979	-15.4	-0.289951113553	-0.428458761022	0.267647058824	0.142857142857	-2.20864353331	-0.219114494239	-1.71668416436	4.85180691652
hsa-mir-44691/NM_014653	http://www.ncbi.nlm.nih.gov/sites/entrez?cmd=Search&db=pubmed&term=mir-44691	9671	KIAA0789	http://www.ncbi.nlm.nih.gov/sites/entrez?db=gene&Cmd=ShowDetailView&TermToSearch=9671	3.03631063284	-3.82333492695	4.85050189186	-18.7	0.0541113615427	0.076637302145	0.467647058824	0.521739130435	4.75748073761	-0.463489061064	3.03631063284	-18.7	-0.423801682357	-0.661708830567	0.172058823529	0.260869565217	-2.20864353331	-3.19836857388	-3.82333492695	4.85050189186
hsa-mir-44691/NM_000762	http://www.ncbi.nlm.nih.gov/sites/entrez?cmd=Search&db=pubmed&term=mir-44691	1548	CYP2A6	http://www.ncbi.nlm.nih.gov/sites/entrez?db=gene&Cmd=ShowDetailView&TermToSearch=1548	5.29761290419	-1.55723507825	4.84710949239	-19.7	0.723580007111	1.48252186327	0.901470588235	0.8	4.75748073761	2.7344752797	5.29761290419	-19.7	-0.0569343613101	-0.0806481634054	0.533823529412	0.3	-2.20864353331	0.00638056585093	-1.55723507825	4.84710949239
hsa-miR-185/NM_182898	http://www.ncbi.nlm.nih.gov/sites/entrez?cmd=Search&db=pubmed&term=miR-185	9586	CREB5	http://www.ncbi.nlm.nih.gov/sites/entrez?db=gene&Cmd=ShowDetailView&TermToSearch=9586	-2.68161621993	4.17234491344	-4.84648239539	-16.88	-0.770705495707	-1.71054090133	0.0769230769231	0.0769230769231	-0.818604029173	-2.97377399813	-2.68161621993	-16.88	-0.649486520126	-1.20797623984	0.0843672456576	0.410256410256	3.68225909871	2.21832766478	4.17234491344	-4.84648239539
hsa-miR-185/NM_182899	http://www.ncbi.nlm.nih.gov/sites/entrez?cmd=Search&db=pubmed&term=miR-185	9586	CREB5	http://www.ncbi.nlm.nih.gov/sites/entrez?db=gene&Cmd=ShowDetailView&TermToSearch=9586	-2.68161621993	4.17234491344	-4.84648239539	-16.88	-0.770705495707	-1.71054090133	0.0744416873449	0.0769230769231	-0.818604029173	-2.97377399813	-2.68161621993	-16.88	-0.649486520126	-1.20797623984	0.0818858560794	0.410256410256	3.68225909871	2.21832766478	4.17234491344	-4.84648239539
hsa-miR-185/NM_004904	http://www.ncbi.nlm.nih.gov/sites/entrez?cmd=Search&db=pubmed&term=miR-185	9586	CREB5	http://www.ncbi.nlm.nih.gov/sites/entrez?db=gene&Cmd=ShowDetailView&TermToSearch=9586	-2.68161621993	4.17234491344	-4.84648239539	-16.88	-0.770705495707	-1.71054090133	0.0694789081886	0.0769230769231	-0.818604029173	-2.97377399813	-2.68161621993	-16.88	-0.649486520126	-1.20797623984	0.0769230769231	0.410256410256	3.68225909871	2.21832766478	4.17234491344	-4.84648239539
hsa-miR-185/NM_001011666	http://www.ncbi.nlm.nih.gov/sites/entrez?cmd=Search&db=pubmed&term=miR-185	9586	CREB5	http://www.ncbi.nlm.nih.gov/sites/entrez?db=gene&Cmd=ShowDetailView&TermToSearch=9586	-2.68161621993	4.17234491344	-4.84648239539	-16.88	-0.770705495707	-1.71054090133	0.0719602977667	0.0769230769231	-0.818604029173	-2.97377399813	-2.68161621993	-16.88	-0.649486520126	-1.20797623984	0.0794044665012	0.410256410256	3.68225909871	2.21832766478	4.17234491344	-4.84648239539
hsa-let-7d/NM_006195	http://www.ncbi.nlm.nih.gov/sites/entrez?cmd=Search&db=pubmed&term=let-7d	5090	PBX3	http://www.ncbi.nlm.nih.gov/sites/entrez?db=gene&Cmd=ShowDetailView&TermToSearch=5090	-1.10048895445	5.72952742788	-4.82955089956	-16.76	-0.846760541044	-2.25104932467	0.0314685314685	0.111111111111	-1.94877196625	0.39244556162	-1.10048895445	-16.76	-0.0100606866322	-0.0142286795954	0.465034965035	0.277777777778	2.95539725447	5.14737814002	5.72952742788	-4.82955089956
hsa-mir-44691/NM_004785	http://www.ncbi.nlm.nih.gov/sites/entrez?cmd=Search&db=pubmed&term=mir-44691	9351	SLC9A3R2	http://www.ncbi.nlm.nih.gov/sites/entrez?db=gene&Cmd=ShowDetailView&TermToSearch=9351	4.43631518676	-2.36846460945	4.81170593838	-15.22	0.630702858624	1.14938204363	0.839705882353	0.772727272727	4.75748073761	1.51641636647	4.43631518676	-15.22	-0.270140918935	-0.396789260435	0.285294117647	0.227272727273	-2.20864353331	-1.14087123937	-2.36846460945	4.81170593838
hsa-miR-623/NM_024738	http://www.ncbi.nlm.nih.gov/sites/entrez?cmd=Search&db=pubmed&term=miR-623	79794	C12orf49	http://www.ncbi.nlm.nih.gov/sites/entrez?db=gene&Cmd=ShowDetailView&TermToSearch=79794	-3.85712660182	2.9348041293	-4.80262027732	-16.57	-0.599710625429	-1.05986120496	0.101449275362	0.259259259259	-2.13166599511	-3.32313475697	-3.85712660182	-16.57	-0.205343120777	-0.296722162491	0.366459627329	0.111111111111	-0.0877832213016	4.23822302386	2.9348041293	-4.80262027732
hsa-mir-44691/NM_198853	http://www.ncbi.nlm.nih.gov/sites/entrez?cmd=Search&db=pubmed&term=mir-44691	378108	TRIM74	http://www.ncbi.nlm.nih.gov/sites/entrez?db=gene&Cmd=ShowDetailView&TermToSearch=378108	4.40239613739	-2.38083770504	4.79647064836	-15.14	-0.036018609139	-0.0509710796883	0.416176470588	0.6	4.75748073761	1.46844758682	4.40239613739	-15.14	-0.316441437851	-0.471758475288	0.247058823529	0.2	-2.20864353331	-1.15836943896	-2.38083770504	4.79647064836
hsa-mir-00717/NM_005509	http://www.ncbi.nlm.nih.gov/sites/entrez?cmd=Search&db=pubmed&term=mir-00717	1657	DMXL1	http://www.ncbi.nlm.nih.gov/sites/entrez?db=gene&Cmd=ShowDetailView&TermToSearch=1657	-1.9819057796	4.79941392582	-4.7951171491	-17.54	-0.804774354073	-1.91738460618	0.0875145857643	0.0666666666667	-1.06500241044	-1.73783562242	-1.9819057796	-17.54	-0.111365731696	-0.158480759372	0.493582263711	0.2	1.30366303319	5.48373323214	4.79941392582	-4.7951171491
hsa-miR-593/NM_057174	http://www.ncbi.nlm.nih.gov/sites/entrez?cmd=Search&db=pubmed&term=miR-593	9409	PEX16	http://www.ncbi.nlm.nih.gov/sites/entrez?db=gene&Cmd=ShowDetailView&TermToSearch=9409	3.51983265416	-3.24809135439	4.785644961	-15.21	0.610357394988	1.08969473743	0.963619402985	0.5	0.921607396	4.0561876808	3.51983265416	-15.21	-0.617261925529	-1.10954129929	0.236007462687	0.166666666667	-3.95842171731	-0.635073127899	-3.24809135439	4.785644961
hsa-miR-204/NM_020748	http://www.ncbi.nlm.nih.gov/sites/entrez?cmd=Search&db=pubmed&term=miR-204	57508	INTS2	http://www.ncbi.nlm.nih.gov/sites/entrez?db=gene&Cmd=ShowDetailView&TermToSearch=57508	3.52531155309	-3.23079228516	4.77728683843	-15.41	-0.9206814223	-3.33587102324	0.0194174757282	0.142857142857	3.1989119989	1.78663141107	3.52531155309	-15.41	-0.874710137417	-2.55243168556	0.00970873786408	0.142857142857	-2.75232952482	-1.81670074207	-3.23079228516	4.77728683843
hsa-miR-649/NM_024738	http://www.ncbi.nlm.nih.gov/sites/entrez?cmd=Search&db=pubmed&term=miR-649	79794	C12orf49	http://www.ncbi.nlm.nih.gov/sites/entrez?db=gene&Cmd=ShowDetailView&TermToSearch=79794	-3.9864854977	2.76562304523	-4.77446173801	-15.13	-0.901471558535	-2.94537979747	0.142857142857	0.037037037037	-2.31460710008	-3.32313475697	-3.9864854977	-15.13	0.0246664909706	0.0348943031532	0.714285714286	0.333333333333	-0.327041404885	4.23822302386	2.76562304523	-4.77446173801
hsa-mir-02243/NM_031426	http://www.ncbi.nlm.nih.gov/sites/entrez?cmd=Search&db=pubmed&term=mir-02243	83543	C9orf58	http://www.ncbi.nlm.nih.gov/sites/entrez?db=gene&Cmd=ShowDetailView&TermToSearch=83543	3.07270245778	-3.67774085614	4.77328424329	-15.97	0.952638806172	4.43017608108	0.955348837209	0.962962962963	3.40126430165	0.944193187286	3.07270245778	-15.97	-0.184872168198	-0.266034476555	0.424651162791	0.555555555556	-2.76102725889	-2.44008373875	-3.67774085614	4.77328424329
hsa-mir-44691/NM_012452	http://www.ncbi.nlm.nih.gov/sites/entrez?cmd=Search&db=pubmed&term=mir-44691	23495	TNFRSF13B	http://www.ncbi.nlm.nih.gov/sites/entrez?db=gene&Cmd=ShowDetailView&TermToSearch=23495	4.58067976721	-2.16116666753	4.76720533172	-16.74	0.357027527646	0.540537939334	0.660294117647	0.6	4.75748073761	1.72057871406	4.58067976721	-16.74	-0.849529957378	-2.27739303966	0.0205882352941	0.0857142857143	-2.20864353331	-0.847707678464	-2.16116666753	4.76720533172
hsa-mir-02243/NM_015680	http://www.ncbi.nlm.nih.gov/sites/entrez?cmd=Search&db=pubmed&term=mir-02243	27013	C2orf24	http://www.ncbi.nlm.nih.gov/sites/entrez?db=gene&Cmd=ShowDetailView&TermToSearch=27013	3.3686659865	-3.37079017657	4.76551515442	-16.19	0.489050027104	0.792911014	0.611627906977	0.714285714286	3.40126430165	1.36274882357	3.3686659865	-16.19	-0.844423862678	-2.22932628675	0.0372093023256	0.142857142857	-2.76102725889	-2.00598992473	-3.37079017657	4.76551515442
hsa-mir-02243/NM_007047	http://www.ncbi.nlm.nih.gov/sites/entrez?cmd=Search&db=pubmed&term=mir-02243	11118	BTN3A2	http://www.ncbi.nlm.nih.gov/sites/entrez?db=gene&Cmd=ShowDetailView&TermToSearch=11118	4.62207255626	-2.1137296736	4.76293143347	-22.98	0.363533444736	0.551872404511	0.552093023256	0.607142857143	3.40126430165	3.13533339368	4.62207255626	-22.98	-0.862929005766	-2.41501110024	0.0306976744186	0.107142857143	-2.76102725889	-0.228237912711	-2.1137296736	4.76293143347
hsa-miR-211/NM_001265	http://www.ncbi.nlm.nih.gov/sites/entrez?cmd=Search&db=pubmed&term=miR-211	1045	CDX2	http://www.ncbi.nlm.nih.gov/sites/entrez?db=gene&Cmd=ShowDetailView&TermToSearch=1045	-3.94933150611	2.78575211389	-4.76242329956	-15.16	-0.5713918576	-0.984637988475	0.231746031746	0.285714285714	-4.97271539042	-0.612482787824	-3.94933150611	-15.16	0.495975331707	0.807768590729	0.774603174603	0.428571428571	2.05409964174	1.88554877913	2.78575211389	-4.76242329956
hsa-mir-00726/NM_001001925	http://www.ncbi.nlm.nih.gov/sites/entrez?cmd=Search&db=pubmed&term=mir-00726	57509	MTUS1	http://www.ncbi.nlm.nih.gov/sites/entrez?db=gene&Cmd=ShowDetailView&TermToSearch=57509	-0.706924413512	6.02523812531	-4.76035778325	-16.82	0.713622719428	1.44064434842	0.936936936937	0.782608695652	-0.933150555542	-0.066591537619	-0.706924413512	-16.82	0.885656373208	2.69738533333	0.945945945946	0.869565217391	0.806680619702	7.71429285364	6.02523812531	-4.76035778325
hsa-mir-00726/NM_001001924	http://www.ncbi.nlm.nih.gov/sites/entrez?cmd=Search&db=pubmed&term=mir-00726	57509	MTUS1	http://www.ncbi.nlm.nih.gov/sites/entrez?db=gene&Cmd=ShowDetailView&TermToSearch=57509	-0.706924413512	6.02523812531	-4.76035778325	-16.82	0.713622719428	1.44064434842	0.945945945946	0.782608695652	-0.933150555542	-0.066591537619	-0.706924413512	-16.82	0.885656373208	2.69738533333	0.954954954955	0.869565217391	0.806680619702	7.71429285364	6.02523812531	-4.76035778325
hsa-mir-00726/NM_020749	http://www.ncbi.nlm.nih.gov/sites/entrez?cmd=Search&db=pubmed&term=mir-00726	57509	MTUS1	http://www.ncbi.nlm.nih.gov/sites/entrez?db=gene&Cmd=ShowDetailView&TermToSearch=57509	-0.706924413512	6.02523812531	-4.76035778325	-16.82	0.713622719428	1.44064434842	0.918918918919	0.782608695652	-0.933150555542	-0.066591537619	-0.706924413512	-16.82	0.885656373208	2.69738533333	0.927927927928	0.869565217391	0.806680619702	7.71429285364	6.02523812531	-4.76035778325
hsa-mir-00726/NM_001001931	http://www.ncbi.nlm.nih.gov/sites/entrez?cmd=Search&db=pubmed&term=mir-00726	57509	MTUS1	http://www.ncbi.nlm.nih.gov/sites/entrez?db=gene&Cmd=ShowDetailView&TermToSearch=57509	-0.706924413512	6.02523812531	-4.76035778325	-16.82	0.713622719428	1.44064434842	0.927927927928	0.782608695652	-0.933150555542	-0.066591537619	-0.706924413512	-16.82	0.885656373208	2.69738533333	0.936936936937	0.869565217391	0.806680619702	7.71429285364	6.02523812531	-4.76035778325
hsa-miR-211/NM_152429	http://www.ncbi.nlm.nih.gov/sites/entrez?cmd=Search&db=pubmed&term=miR-211	143282	FGFBP3	http://www.ncbi.nlm.nih.gov/sites/entrez?db=gene&Cmd=ShowDetailView&TermToSearch=143282	-4.51808213013	2.20632936708	-4.75487696917	-22.16	-0.136941378609	-0.195506188725	0.507936507937	0.380952380952	-4.97271539042	-1.41681763392	-4.51808213013	-22.16	0.463497435359	0.739742293112	0.749206349206	0.809523809524	2.05409964174	1.06612127224	2.20632936708	-4.75487696917
hsa-miR-211/NM_033136	http://www.ncbi.nlm.nih.gov/sites/entrez?cmd=Search&db=pubmed&term=miR-211	2246	FGF1	http://www.ncbi.nlm.nih.gov/sites/entrez?db=gene&Cmd=ShowDetailView&TermToSearch=2246	-4.74479283921	1.93770637422	-4.72524050909	-15.12	-0.798236246268	-1.87413768672	0.0825396825397	0.25	-4.97271539042	-1.73743499344	-4.74479283921	-15.12	0.26054644684	0.381650008514	0.603174603175	0.75	2.05409964174	0.686230992579	1.93770637422	-4.72524050909
hsa-miR-211/NM_000800	http://www.ncbi.nlm.nih.gov/sites/entrez?cmd=Search&db=pubmed&term=miR-211	2246	FGF1	http://www.ncbi.nlm.nih.gov/sites/entrez?db=gene&Cmd=ShowDetailView&TermToSearch=2246	-4.74479283921	1.93770637422	-4.72524050909	-15.12	-0.798236246268	-1.87413768672	0.0761904761905	0.25	-4.97271539042	-1.73743499344	-4.74479283921	-15.12	0.26054644684	0.381650008514	0.596825396825	0.75	2.05409964174	0.686230992579	1.93770637422	-4.72524050909
hsa-miR-211/NM_033137	http://www.ncbi.nlm.nih.gov/sites/entrez?cmd=Search&db=pubmed&term=miR-211	2246	FGF1	http://www.ncbi.nlm.nih.gov/sites/entrez?db=gene&Cmd=ShowDetailView&TermToSearch=2246	-4.74479283921	1.93770637422	-4.72524050909	-15.12	-0.798236246268	-1.87413768672	0.0793650793651	0.25	-4.97271539042	-1.73743499344	-4.74479283921	-15.12	0.26054644684	0.381650008514	0.6	0.75	2.05409964174	0.686230992579	1.93770637422	-4.72524050909
hsa-mir-02243/NM_015570	http://www.ncbi.nlm.nih.gov/sites/entrez?cmd=Search&db=pubmed&term=mir-02243	26053	AUTS2	http://www.ncbi.nlm.nih.gov/sites/entrez?db=gene&Cmd=ShowDetailView&TermToSearch=26053	2.87224641542	-3.80938959308	4.72463013103	-18.55	0.991506651507	10.7815270576	0.995348837209	0.8	3.40126430165	0.66070553352	2.87224641542	-18.55	-0.373397099759	-0.56923510436	0.291162790698	0.4	-2.76102725889	-2.626263168	-3.80938959308	4.72463013103
hsa-mir-44691/NM_001001661	http://www.ncbi.nlm.nih.gov/sites/entrez?cmd=Search&db=pubmed&term=mir-44691	155054	ZNF425	http://www.ncbi.nlm.nih.gov/sites/entrez?db=gene&Cmd=ShowDetailView&TermToSearch=155054	3.39587168685	-3.2633617503	4.70878912091	-18.24	0.753876719817	1.62270453944	0.927941176471	0.8	4.75748073761	0.0450070580132	3.39587168685	-18.24	-0.663602448969	-1.25450324683	0.0705882352941	0.2	-2.20864353331	-2.4064469129	-3.2633617503	4.70878912091
hsa-mir-41166/NM_006241	http://www.ncbi.nlm.nih.gov/sites/entrez?cmd=Search&db=pubmed&term=mir-41166	5504	PPP1R2	http://www.ncbi.nlm.nih.gov/sites/entrez?db=gene&Cmd=ShowDetailView&TermToSearch=5504	-1.82016060737	4.808254064	-4.68699696264	-16.99	-0.641596276651	-1.18292550912	0.22754491018	0.105263157895	-1.24827368527	-1.32582213137	-1.82016060737	-16.99	0.549688990023	0.930579496967	0.778443113772	0.789473684211	1.14312038749	5.65677772115	4.808254064	-4.68699696264
hsa-mir-44691/NM_014698	http://www.ncbi.nlm.nih.gov/sites/entrez?cmd=Search&db=pubmed&term=mir-44691	9725	TMEM63A	http://www.ncbi.nlm.nih.gov/sites/entrez?db=gene&Cmd=ShowDetailView&TermToSearch=9725	5.14098085304	-1.48025765187	4.68192264668	-16.35	0.249406398823	0.364223780346	0.591176470588	0.428571428571	4.75748073761	2.51296410866	5.14098085304	-16.35	-0.617854090008	-1.11126245167	0.0823529411765	0.0714285714286	-2.20864353331	0.115243086226	-1.48025765187	4.68192264668
hsa-mir-00717/NM_006241	http://www.ncbi.nlm.nih.gov/sites/entrez?cmd=Search&db=pubmed&term=mir-00717	5504	PPP1R2	http://www.ncbi.nlm.nih.gov/sites/entrez?db=gene&Cmd=ShowDetailView&TermToSearch=5504	-1.69056824614	4.92177485744	-4.67563264807	-24.01	-0.697566867706	-1.37680588514	0.147024504084	0.0526315789474	-1.06500241044	-1.32582213137	-1.69056824614	-24.01	0.297410164068	0.440535818336	0.677946324387	0.368421052632	1.30366303319	5.65677772115	4.92177485744	-4.67563264807
hsa-miR-510/NM_021574	http://www.ncbi.nlm.nih.gov/sites/entrez?cmd=Search&db=pubmed&term=miR-510	613	BCR	http://www.ncbi.nlm.nih.gov/sites/entrez?db=gene&Cmd=ShowDetailView&TermToSearch=613	3.37569323893	-3.22472499248	4.6672004901	-15.95	0.883755048524	2.67083857843	0.987124463519	0.958333333333	2.97875031906	1.79520084184	3.37569323893	-15.95	-0.683134339561	-1.32289122686	0.0901287553648	0.583333333333	-2.1819834673	-2.37846635199	-3.22472499248	4.6672004901
hsa-miR-510/NM_004327	http://www.ncbi.nlm.nih.gov/sites/entrez?cmd=Search&db=pubmed&term=miR-510	613	BCR	http://www.ncbi.nlm.nih.gov/sites/entrez?db=gene&Cmd=ShowDetailView&TermToSearch=613	3.37569323893	-3.22472499248	4.6672004901	-15.95	0.883755048524	2.67083857843	0.982832618026	0.958333333333	2.97875031906	1.79520084184	3.37569323893	-15.95	-0.683134339561	-1.32289122686	0.0858369098712	0.583333333333	-2.1819834673	-2.37846635199	-3.22472499248	4.6672004901
hsa-mir-02243/NM_001511	http://www.ncbi.nlm.nih.gov/sites/entrez?cmd=Search&db=pubmed&term=mir-02243	2919	CXCL1	http://www.ncbi.nlm.nih.gov/sites/entrez?db=gene&Cmd=ShowDetailView&TermToSearch=2919	3.00376807915	-3.58509911493	4.65903267327	-15.26	0.704144645431	1.40243885294	0.740465116279	0.75	3.40126430165	0.846705254104	3.00376807915	-15.26	-0.392978137103	-0.604378589394	0.275348837209	0.75	-2.76102725889	-2.30906853189	-3.58509911493	4.65903267327
hsa-miR-146a/NM_032985	http://www.ncbi.nlm.nih.gov/sites/entrez?cmd=Search&db=pubmed&term=miR-146a	10483	SEC23B	http://www.ncbi.nlm.nih.gov/sites/entrez?db=gene&Cmd=ShowDetailView&TermToSearch=10483	4.81464418996	-1.76984777598	4.65593891978	-16.0	0.852134309671	2.30278347135	0.880952380952	0.4	3.80225132393	3.00668378751	4.81464418996	-16.0	-0.760253688816	-1.65504549131	0.0238095238095	0.2	-1.12656364439	-1.37637908374	-1.76984777598	4.65593891978
hsa-mir-02243/NM_018443	http://www.ncbi.nlm.nih.gov/sites/entrez?cmd=Search&db=pubmed&term=mir-02243	55900	ZNF302	http://www.ncbi.nlm.nih.gov/sites/entrez?db=gene&Cmd=ShowDetailView&TermToSearch=55900	4.28548711044	-2.29838352497	4.65549957275	-23.56	-0.85820692867	-2.36446272496	0.107906976744	0.166666666667	3.40126430165	2.65932969131	4.28548711044	-23.56	-0.774287007928	-1.7303213035	0.0627906976744	0.166666666667	-2.76102725889	-0.489377893657	-2.29838352497	4.65549957275
hsa-mir-00726/NM_024738	http://www.ncbi.nlm.nih.gov/sites/entrez?cmd=Search&db=pubmed&term=mir-00726	79794	C12orf49	http://www.ncbi.nlm.nih.gov/sites/entrez?db=gene&Cmd=ShowDetailView&TermToSearch=79794	-3.00964820714	3.5672855768	-4.65059447804	-17.62	-0.706369181097	-1.41126776885	0.189189189189	0.222222222222	-0.933150555542	-3.32313475697	-3.00964820714	-17.62	0.139046750589	0.198570752939	0.504504504505	0.37037037037	0.806680619702	4.23822302386	3.5672855768	-4.65059447804
hsa-miR-593/NM_021830	http://www.ncbi.nlm.nih.gov/sites/entrez?cmd=Search&db=pubmed&term=miR-593	56652	PEO1	http://www.ncbi.nlm.nih.gov/sites/entrez?db=gene&Cmd=ShowDetailView&TermToSearch=56652	2.41159143633	-4.16240724844	4.64851904951	-16.69	-0.100832916141	-0.143329775844	0.402985074627	0.125	0.921607396	2.48889792016	2.41159143633	-16.69	-0.754524777447	-1.62594151378	0.150186567164	0.125	-3.95842171731	-1.92811106556	-4.16240724844	4.64851904951
hsa-let-7d/NM_006745	http://www.ncbi.nlm.nih.gov/sites/entrez?cmd=Search&db=pubmed&term=let-7d	6307	SC4MOL	http://www.ncbi.nlm.nih.gov/sites/entrez?db=gene&Cmd=ShowDetailView&TermToSearch=6307	-2.4279208874	4.14237715055	-4.64590229705	-17.36	0.13276621372	0.189436791653	0.688811188811	0.6875	-1.94877196625	-1.48482668108	-2.4279208874	-17.36	0.7486758933	1.59711839585	0.937062937063	0.875	2.95539725447	2.9028086923	4.14237715055	-4.64590229705
hsa-mir-09870/NM_001001931	http://www.ncbi.nlm.nih.gov/sites/entrez?cmd=Search&db=pubmed&term=mir-09870	57509	MTUS1	http://www.ncbi.nlm.nih.gov/sites/entrez?db=gene&Cmd=ShowDetailView&TermToSearch=57509	-0.799549162194	5.7701345159	-4.64546787903	-16.82	0.782207024678	1.77556142076	0.945945945946	0.826086956522	-1.06414173134	-0.066591537619	-0.799549162194	-16.82	0.82165617801	2.03865099083	0.927927927928	0.826086956522	0.445909635459	7.71429285364	5.7701345159	-4.64546787903
hsa-mir-09870/NM_001001924	http://www.ncbi.nlm.nih.gov/sites/entrez?cmd=Search&db=pubmed&term=mir-09870	57509	MTUS1	http://www.ncbi.nlm.nih.gov/sites/entrez?db=gene&Cmd=ShowDetailView&TermToSearch=57509	-0.799549162194	5.7701345159	-4.64546787903	-16.82	0.782207024678	1.77556142076	0.963963963964	0.826086956522	-1.06414173134	-0.066591537619	-0.799549162194	-16.82	0.82165617801	2.03865099083	0.945945945946	0.826086956522	0.445909635459	7.71429285364	5.7701345159	-4.64546787903
hsa-mir-09870/NM_001001925	http://www.ncbi.nlm.nih.gov/sites/entrez?cmd=Search&db=pubmed&term=mir-09870	57509	MTUS1	http://www.ncbi.nlm.nih.gov/sites/entrez?db=gene&Cmd=ShowDetailView&TermToSearch=57509	-0.799549162194	5.7701345159	-4.64546787903	-16.82	0.782207024678	1.77556142076	0.954954954955	0.826086956522	-1.06414173134	-0.066591537619	-0.799549162194	-16.82	0.82165617801	2.03865099083	0.936936936937	0.826086956522	0.445909635459	7.71429285364	5.7701345159	-4.64546787903
hsa-mir-09870/NM_020749	http://www.ncbi.nlm.nih.gov/sites/entrez?cmd=Search&db=pubmed&term=mir-09870	57509	MTUS1	http://www.ncbi.nlm.nih.gov/sites/entrez?db=gene&Cmd=ShowDetailView&TermToSearch=57509	-0.799549162194	5.7701345159	-4.64546787903	-16.82	0.782207024678	1.77556142076	0.936936936937	0.826086956522	-1.06414173134	-0.066591537619	-0.799549162194	-16.82	0.82165617801	2.03865099083	0.918918918919	0.826086956522	0.445909635459	7.71429285364	5.7701345159	-4.64546787903
hsa-mir-44691/NM_015087	http://www.ncbi.nlm.nih.gov/sites/entrez?cmd=Search&db=pubmed&term=mir-44691	23111	SPG20	http://www.ncbi.nlm.nih.gov/sites/entrez?db=gene&Cmd=ShowDetailView&TermToSearch=23111	4.74455096905	-1.81727266974	4.63990999194	-15.61	0.170101203247	0.244117044354	0.544117647059	0.533333333333	4.75748073761	1.95232759019	4.74455096905	-15.61	-0.623489373883	-1.12779641572	0.0808823529412	0.0666666666667	-2.20864353331	-0.36136812277	-1.81727266974	4.63990999194
hsa-miR-211/NM_203374	http://www.ncbi.nlm.nih.gov/sites/entrez?cmd=Search&db=pubmed&term=miR-211	147808	ZNF784	http://www.ncbi.nlm.nih.gov/sites/entrez?db=gene&Cmd=ShowDetailView&TermToSearch=147808	-5.39596584544	1.16555765364	-4.63969776111	-16.32	-0.747010022439	-1.58906649211	0.111111111111	0.1	-4.97271539042	-2.65833269031	-5.39596584544	-16.32	0.753238584349	1.61952784686	0.92380952381	0.95	2.05409964174	-0.405752200237	1.16555765364	-4.63969776111
hsa-miR-204/NM_003485	http://www.ncbi.nlm.nih.gov/sites/entrez?cmd=Search&db=pubmed&term=miR-204	8111	GPR68	http://www.ncbi.nlm.nih.gov/sites/entrez?db=gene&Cmd=ShowDetailView&TermToSearch=8111	3.02845310358	-3.52794408095	4.63607290933	-17.78	0.848160477918	2.26428336507	0.888349514563	0.958333333333	3.1989119989	1.0839674532	3.02845310358	-17.78	-0.325684907676	-0.487148125194	0.296116504854	0.125	-2.75232952482	-2.23693684176	-3.52794408095	4.63607290933
hsa-mir-02243/NM_005894	http://www.ncbi.nlm.nih.gov/sites/entrez?cmd=Search&db=pubmed&term=mir-02243	922	CD5L	http://www.ncbi.nlm.nih.gov/sites/entrez?db=gene&Cmd=ShowDetailView&TermToSearch=922	3.47501894256	-3.07426558252	4.6310434996	-21.08	0.965902945936	5.27605145807	0.97023255814	0.857142857143	3.40126430165	1.51315461642	3.47501894256	-21.08	0.343653333939	0.517517810306	0.780465116279	0.428571428571	-2.76102725889	-1.58664082224	-3.07426558252	4.6310434996
hsa-mir-44691/NM_016333	http://www.ncbi.nlm.nih.gov/sites/entrez?cmd=Search&db=pubmed&term=mir-44691	23524	SRRM2	http://www.ncbi.nlm.nih.gov/sites/entrez?db=gene&Cmd=ShowDetailView&TermToSearch=23524	4.54549875883	-1.9926235688	4.62315063409	-18.67	-0.0237254462711	-0.0335622952739	0.419117647059	0.333333333333	4.75748073761	1.67082525488	4.54549875883	-18.67	-0.63503546382	-1.16258323456	0.075	0.166666666667	-2.20864353331	-0.609351742385	-1.9926235688	4.62315063409
hsa-mir-44691/NM_198926	http://www.ncbi.nlm.nih.gov/sites/entrez?cmd=Search&db=pubmed&term=mir-44691	55924	C1orf183	http://www.ncbi.nlm.nih.gov/sites/entrez?db=gene&Cmd=ShowDetailView&TermToSearch=55924	3.7632010538	-2.76920079359	4.61910564372	-15.14	0.460126618998	0.732910831073	0.725	0.857142857143	4.75748073761	0.564489230612	3.7632010538	-15.14	-0.187945153471	-0.270617110479	0.364705882353	0.357142857143	-2.20864353331	-1.70759778592	-2.76920079359	4.61910564372
hsa-mir-44691/NM_019099	http://www.ncbi.nlm.nih.gov/sites/entrez?cmd=Search&db=pubmed&term=mir-44691	55924	C1orf183	http://www.ncbi.nlm.nih.gov/sites/entrez?db=gene&Cmd=ShowDetailView&TermToSearch=55924	3.7632010538	-2.76920079359	4.61910564372	-15.14	0.460126618998	0.732910831073	0.726470588235	0.857142857143	4.75748073761	0.564489230612	3.7632010538	-15.14	-0.187945153471	-0.270617110479	0.366176470588	0.357142857143	-2.20864353331	-1.70759778592	-2.76920079359	4.61910564372
hsa-miR-30e-5p/NM_016221	http://www.ncbi.nlm.nih.gov/sites/entrez?cmd=Search&db=pubmed&term=miR-30e-5p	51164	DCTN4	http://www.ncbi.nlm.nih.gov/sites/entrez?db=gene&Cmd=ShowDetailView&TermToSearch=51164	-3.1974179964	3.33391635043	-4.61835080684	-15.67	-0.340674043902	-0.512439213922	0.6	0.416666666667	-2.27928583234	-2.24254606275	-3.1974179964	-15.67	0.64811244914	1.20356622038	0.8	0.833333333333	0.384582905665	4.33028681293	3.33391635043	-4.61835080684
hsa-let-7d/NM_017760	http://www.ncbi.nlm.nih.gov/sites/entrez?cmd=Search&db=pubmed&term=let-7d	54892	NCAPG2	http://www.ncbi.nlm.nih.gov/sites/entrez?db=gene&Cmd=ShowDetailView&TermToSearch=54892	-2.90929695749	3.6196130003	-4.61663650491	-17.54	-0.298830123078	-0.44284482126	0.342657342657	0.681818181818	-1.94877196625	-2.165595248	-2.90929695749	-17.54	0.836502656218	2.15889336239	0.961538461538	0.727272727273	2.95539725447	2.16350854109	3.6196130003	-4.61663650491
hsa-mir-44691/NM_017413	http://www.ncbi.nlm.nih.gov/sites/entrez?cmd=Search&db=pubmed&term=mir-44691	8862	APLN	http://www.ncbi.nlm.nih.gov/sites/entrez?db=gene&Cmd=ShowDetailView&TermToSearch=8862	5.17895584207	-1.34370605948	4.61221846197	-16.25	0.206426000005	0.298356384443	0.569117647059	0.533333333333	4.75748073761	2.56666885317	5.17895584207	-16.25	-0.494236000499	-0.804018089764	0.132352941176	0.0666666666667	-2.20864353331	0.308356200144	-1.34370605948	4.61221846197
hsa-mir-44691/NM_004557	http://www.ncbi.nlm.nih.gov/sites/entrez?cmd=Search&db=pubmed&term=mir-44691	4855	NOTCH4	http://www.ncbi.nlm.nih.gov/sites/entrez?db=gene&Cmd=ShowDetailView&TermToSearch=4855	3.9878495178	-2.52329826916	4.60407675347	-15.8	0.823708327449	2.05444663493	0.963235294118	0.888888888889	4.75748073761	0.882190135163	3.9878495178	-15.8	-0.296089336426	-0.438390892903	0.263235294118	0.777777777778	-2.20864353331	-1.35983910085	-2.52329826916	4.60407675347
hsa-mir-43701/NM_006241	http://www.ncbi.nlm.nih.gov/sites/entrez?cmd=Search&db=pubmed&term=mir-43701	5504	PPP1R2	http://www.ncbi.nlm.nih.gov/sites/entrez?db=gene&Cmd=ShowDetailView&TermToSearch=5504	-1.69347290571	4.81657115231	-4.60329629925	-16.61	-0.29372606585	-0.434559984587	0.369369369369	0.315789473684	-1.0691102194	-1.32582213137	-1.69347290571	-16.61	0.798311033074	1.87462176138	0.927927927928	0.894736842105	1.15488252658	5.65677772115	4.81657115231	-4.60329629925
hsa-mir-02243/NM_001491	http://www.ncbi.nlm.nih.gov/sites/entrez?cmd=Search&db=pubmed&term=mir-02243	2651	GCNT2	http://www.ncbi.nlm.nih.gov/sites/entrez?db=gene&Cmd=ShowDetailView&TermToSearch=2651	3.282011326	-3.22709817902	4.60263547049	-16.75	0.032921300279	0.0465829997964	0.447441860465	0.428571428571	3.40126430165	1.24020062744	3.282011326	-16.75	-0.468031703041	-0.748996307969	0.230697674419	0.214285714286	-2.76102725889	-1.80277875299	-3.22709817902	4.60263547049
hsa-mir-02243/NM_145655	http://www.ncbi.nlm.nih.gov/sites/entrez?cmd=Search&db=pubmed&term=mir-02243	2651	GCNT2	http://www.ncbi.nlm.nih.gov/sites/entrez?db=gene&Cmd=ShowDetailView&TermToSearch=2651	3.282011326	-3.22709817902	4.60263547049	-16.75	0.032921300279	0.0465829997964	0.448372093023	0.428571428571	3.40126430165	1.24020062744	3.282011326	-16.75	-0.468031703041	-0.748996307969	0.231627906977	0.214285714286	-2.76102725889	-1.80277875299	-3.22709817902	4.60263547049
hsa-mir-02243/NM_145649	http://www.ncbi.nlm.nih.gov/sites/entrez?cmd=Search&db=pubmed&term=mir-02243	2651	GCNT2	http://www.ncbi.nlm.nih.gov/sites/entrez?db=gene&Cmd=ShowDetailView&TermToSearch=2651	3.282011326	-3.22709817902	4.60263547049	-16.75	0.032921300279	0.0465829997964	0.447906976744	0.428571428571	3.40126430165	1.24020062744	3.282011326	-16.75	-0.468031703041	-0.748996307969	0.231162790698	0.214285714286	-2.76102725889	-1.80277875299	-3.22709817902	4.60263547049
hsa-mir-02243/NM_000557	http://www.ncbi.nlm.nih.gov/sites/entrez?cmd=Search&db=pubmed&term=mir-02243	8200	GDF5	http://www.ncbi.nlm.nih.gov/sites/entrez?db=gene&Cmd=ShowDetailView&TermToSearch=8200	3.82512001895	-2.68213330235	4.60132295039	-15.19	0.99172572185	10.9251334654	0.995813953488	0.833333333333	3.40126430165	2.00827230685	3.82512001895	-15.19	-0.119806830075	-0.170661682213	0.479069767442	0.5	-2.76102725889	-1.03208203338	-2.68213330235	4.60132295039
hsa-mir-02243/NM_001009555	http://www.ncbi.nlm.nih.gov/sites/entrez?cmd=Search&db=pubmed&term=mir-02243	152503	SH3D19	http://www.ncbi.nlm.nih.gov/sites/entrez?db=gene&Cmd=ShowDetailView&TermToSearch=152503	3.35256767792	-3.13873511675	4.59004422485	-18.94	0.816653901626	2.00115673502	0.825581395349	0.777777777778	3.40126430165	1.33998237724	3.35256767792	-18.94	-0.523906371666	-0.869847963547	0.193953488372	0.333333333333	-2.76102725889	-1.67781451191	-3.13873511675	4.59004422485
hsa-mir-02243/NM_052931	http://www.ncbi.nlm.nih.gov/sites/entrez?cmd=Search&db=pubmed&term=mir-02243	114836	SLAMF6	http://www.ncbi.nlm.nih.gov/sites/entrez?db=gene&Cmd=ShowDetailView&TermToSearch=114836	3.53558001608	-2.94775780463	4.58441213775	-18.4	0.921238541891	3.34918839791	0.922325581395	0.958333333333	3.40126430165	1.59880090795	3.53558001608	-18.4	-0.0950504024291	-0.135032935078	0.496279069767	0.416666666667	-2.76102725889	-1.40773180701	-2.94775780463	4.58441213775
hsa-mir-02243/NM_004449	http://www.ncbi.nlm.nih.gov/sites/entrez?cmd=Search&db=pubmed&term=mir-02243	2078	ERG	http://www.ncbi.nlm.nih.gov/sites/entrez?db=gene&Cmd=ShowDetailView&TermToSearch=2078	5.10704022673	-1.37143176127	4.58097147444	-17.42	0.633918226567	1.15916170417	0.703255813953	0.833333333333	3.40126430165	3.82118125058	5.10704022673	-17.42	-0.228586763386	-0.3320623346	0.388372093023	0.277777777778	-2.76102725889	0.821529862237	-1.37143176127	4.58097147444
hsa-mir-02243/NM_182918	http://www.ncbi.nlm.nih.gov/sites/entrez?cmd=Search&db=pubmed&term=mir-02243	2078	ERG	http://www.ncbi.nlm.nih.gov/sites/entrez?db=gene&Cmd=ShowDetailView&TermToSearch=2078	5.10704022673	-1.37143176127	4.58097147444	-17.42	0.633918226567	1.15916170417	0.703720930233	0.833333333333	3.40126430165	3.82118125058	5.10704022673	-17.42	-0.228586763386	-0.3320623346	0.388837209302	0.277777777778	-2.76102725889	0.821529862237	-1.37143176127	4.58097147444
hsa-mir-45608/NM_014810	http://www.ncbi.nlm.nih.gov/sites/entrez?cmd=Search&db=pubmed&term=mir-45608	9857	CEP350	http://www.ncbi.nlm.nih.gov/sites/entrez?db=gene&Cmd=ShowDetailView&TermToSearch=9857	0.473033772966	-6.00439191982	4.580231632	-17.04	0.549912712952	0.93112237799	0.935483870968	0.772727272727	0.158301175961	0.510669601228	0.473033772966	-17.04	-0.227156102256	-0.329870599056	0.322580645161	0.681818181818	-0.298941302972	-8.19255118384	-6.00439191982	4.580231632
hsa-miR-204/NM_153442	http://www.ncbi.nlm.nih.gov/sites/entrez?cmd=Search&db=pubmed&term=miR-204	2849	GPR26	http://www.ncbi.nlm.nih.gov/sites/entrez?db=gene&Cmd=ShowDetailView&TermToSearch=2849	4.39270752515	-2.07841871916	4.57577724927	-16.24	0.680620007391	1.31380554731	0.718446601942	0.810810810811	3.1989119989	3.01331455871	4.39270752515	-16.24	0.315453902621	0.470123256876	0.78640776699	0.810810810811	-2.75232952482	-0.186998416109	-2.07841871916	4.57577724927
hsa-miR-593/NM_003164	http://www.ncbi.nlm.nih.gov/sites/entrez?cmd=Search&db=pubmed&term=miR-593	6811	STX5	http://www.ncbi.nlm.nih.gov/sites/entrez?db=gene&Cmd=ShowDetailView&TermToSearch=6811	2.26027956565	-4.21081582902	4.57575543528	-16.96	0.96565876112	5.25625759206	0.999067164179	0.928571428571	0.921607396	2.2749106205	2.26027956565	-16.96	0.742673454804	1.56842081221	0.899253731343	0.928571428571	-3.95842171731	-1.99657113674	-4.21081582902	4.57575543528
hsa-mir-44691/NM_032556	http://www.ncbi.nlm.nih.gov/sites/entrez?cmd=Search&db=pubmed&term=mir-44691	84639	IL1F10	http://www.ncbi.nlm.nih.gov/sites/entrez?db=gene&Cmd=ShowDetailView&TermToSearch=84639	4.03229530596	-2.40983977328	4.55527739985	-15.68	0.340767771096	0.512598717007	0.648529411765	0.8	4.75748073761	0.945045971567	4.03229530596	-15.68	-0.831383830521	-2.11581296643	0.0264705882353	0.1	-2.20864353331	-1.19938455721	-2.40983977328	4.55527739985
hsa-mir-02243/NM_001789	http://www.ncbi.nlm.nih.gov/sites/entrez?cmd=Search&db=pubmed&term=mir-02243	993	CDC25A	http://www.ncbi.nlm.nih.gov/sites/entrez?db=gene&Cmd=ShowDetailView&TermToSearch=993	4.00271955615	-2.43810999239	4.55435425024	-15.38	0.867666839802	2.46822048236	0.873488372093	0.944444444444	3.40126430165	2.25943598104	4.00271955615	-15.38	0.502189058689	0.821273345865	0.856744186047	0.777777777778	-2.76102725889	-0.686980958899	-2.43810999239	4.55435425024
hsa-mir-02243/NM_201567	http://www.ncbi.nlm.nih.gov/sites/entrez?cmd=Search&db=pubmed&term=mir-02243	993	CDC25A	http://www.ncbi.nlm.nih.gov/sites/entrez?db=gene&Cmd=ShowDetailView&TermToSearch=993	4.00271955615	-2.43810999239	4.55435425024	-15.38	0.867666839802	2.46822048236	0.873953488372	0.944444444444	3.40126430165	2.25943598104	4.00271955615	-15.38	0.502189058689	0.821273345865	0.857209302326	0.777777777778	-2.76102725889	-0.686980958899	-2.43810999239	4.55435425024
hsa-miR-593/NM_015213	http://www.ncbi.nlm.nih.gov/sites/entrez?cmd=Search&db=pubmed&term=miR-593	23258	RAB6IP1	http://www.ncbi.nlm.nih.gov/sites/entrez?db=gene&Cmd=ShowDetailView&TermToSearch=23258	2.08946897064	-4.35055806165	4.55378678556	-15.08	-0.239264465499	-0.348493234882	0.273320895522	0.222222222222	0.921607396	2.03334796044	2.08946897064	-15.08	-0.969148589493	-5.5606890367	0.0167910447761	0.111111111111	-3.95842171731	-2.19419649736	-4.35055806165	4.55378678556
hsa-mir-02243/NM_000261	http://www.ncbi.nlm.nih.gov/sites/entrez?cmd=Search&db=pubmed&term=mir-02243	4653	MYOC	http://www.ncbi.nlm.nih.gov/sites/entrez?db=gene&Cmd=ShowDetailView&TermToSearch=4653	3.92329285415	-2.50249403786	4.5437174858	-17.13	0.942167189922	3.97569006066	0.943255813953	0.833333333333	3.40126430165	2.14710966185	3.92329285415	-17.13	-0.716053146301	-1.45069581387	0.0893023255814	0.333333333333	-2.76102725889	-0.778033749215	-2.50249403786	4.5437174858
hsa-let-7d/NM_016526	http://www.ncbi.nlm.nih.gov/sites/entrez?cmd=Search&db=pubmed&term=let-7d	51272	BET1L	http://www.ncbi.nlm.nih.gov/sites/entrez?db=gene&Cmd=ShowDetailView&TermToSearch=51272	-2.38558886351	4.03755229093	-4.54184666682	-15.25	-0.0474073380012	-0.0671195669096	0.538461538462	0.513513513514	-1.94877196625	-1.42496015877	-2.38558886351	-15.25	0.467592417705	0.748096482015	0.741258741259	0.72972972973	2.95539725447	2.75456395415	4.03755229093	-4.54184666682
hsa-miR-211/NM_012461	http://www.ncbi.nlm.nih.gov/sites/entrez?cmd=Search&db=pubmed&term=miR-211	26277	TINF2	http://www.ncbi.nlm.nih.gov/sites/entrez?db=gene&Cmd=ShowDetailView&TermToSearch=26277	-2.30266202113	4.11535042979	-4.53822012579	-16.53	0.704977614119	1.40573513066	0.888888888889	0.894736842105	-4.97271539042	1.71625953058	-2.30266202113	-16.53	0.419622006425	0.653779688648	0.726984126984	0.736842105263	2.05409964174	3.76588474998	4.11535042979	-4.53822012579
hsa-miR-593/NM_004050	http://www.ncbi.nlm.nih.gov/sites/entrez?cmd=Search&db=pubmed&term=miR-593	599	BCL2L2	http://www.ncbi.nlm.nih.gov/sites/entrez?db=gene&Cmd=ShowDetailView&TermToSearch=599	2.38216053495	-4.03492136761	4.53756212873	-18.45	0.35078263904	0.529743078885	0.842350746269	0.513513513514	0.921607396	2.44727634028	2.38216053495	-18.45	-0.888499583239	-2.73826537129	0.0550373134328	0.0540540540541	-3.95842171731	-1.74781880387	-4.03492136761	4.53756212873
hsa-mir-09870/NM_024738	http://www.ncbi.nlm.nih.gov/sites/entrez?cmd=Search&db=pubmed&term=mir-09870	79794	C12orf49	http://www.ncbi.nlm.nih.gov/sites/entrez?db=gene&Cmd=ShowDetailView&TermToSearch=79794	-3.10227295582	3.31218196738	-4.53570457381	-17.62	-0.783180113845	-1.7812689074	0.0900900900901	0.148148148148	-1.06414173134	-3.32313475697	-3.10227295582	-17.62	-0.0701710934389	-0.09948213842	0.369369369369	0.185185185185	0.445909635459	4.23822302386	3.31218196738	-4.53570457381
hsa-miR-211/NM_198057	http://www.ncbi.nlm.nih.gov/sites/entrez?cmd=Search&db=pubmed&term=miR-211	1831	TSC22D3	http://www.ncbi.nlm.nih.gov/sites/entrez?db=gene&Cmd=ShowDetailView&TermToSearch=1831	-3.59441838578	2.81674265751	-4.53337544899	-18.03	-0.810338677731	-1.95574516003	0.0634920634921	0.166666666667	-4.97271539042	-0.11055983959	-3.59441838578	-18.03	0.506471860439	0.830680177283	0.790476190476	0.666666666667	2.05409964174	1.92937602623	2.81674265751	-4.53337544899
hsa-miR-211/NM_004089	http://www.ncbi.nlm.nih.gov/sites/entrez?cmd=Search&db=pubmed&term=miR-211	1831	TSC22D3	http://www.ncbi.nlm.nih.gov/sites/entrez?db=gene&Cmd=ShowDetailView&TermToSearch=1831	-3.59441838578	2.81674265751	-4.53337544899	-18.03	-0.810338677731	-1.95574516003	0.0571428571429	0.166666666667	-4.97271539042	-0.11055983959	-3.59441838578	-18.03	0.506471860439	0.830680177283	0.784126984127	0.666666666667	2.05409964174	1.92937602623	2.81674265751	-4.53337544899
hsa-miR-211/NM_001015881	http://www.ncbi.nlm.nih.gov/sites/entrez?cmd=Search&db=pubmed&term=miR-211	1831	TSC22D3	http://www.ncbi.nlm.nih.gov/sites/entrez?db=gene&Cmd=ShowDetailView&TermToSearch=1831	-3.59441838578	2.81674265751	-4.53337544899	-18.03	-0.810338677731	-1.95574516003	0.0603174603175	0.166666666667	-4.97271539042	-0.11055983959	-3.59441838578	-18.03	0.506471860439	0.830680177283	0.787301587302	0.666666666667	2.05409964174	1.92937602623	2.81674265751	-4.53337544899
hsa-miR-767-3p/NM_198207	http://www.ncbi.nlm.nih.gov/sites/entrez?cmd=Search&db=pubmed&term=miR-767-3p	10715	LASS1	http://www.ncbi.nlm.nih.gov/sites/entrez?db=gene&Cmd=ShowDetailView&TermToSearch=10715	-0.708866837663	5.69562818079	-4.52866185762	-16.75	0.00303356610059	0.00429013006186	0.595505617978	0.76	-0.904937388467	-0.0975517072721	-0.708866837663	-16.75	0.503572557876	0.824303164818	0.820224719101	0.72	2.9426981394	5.11213648011	5.69562818079	-4.52866185762
hsa-mir-44691/NM_015254	http://www.ncbi.nlm.nih.gov/sites/entrez?cmd=Search&db=pubmed&term=mir-44691	23303	KIF13B	http://www.ncbi.nlm.nih.gov/sites/entrez?db=gene&Cmd=ShowDetailView&TermToSearch=23303	3.73790805789	-2.64918787851	4.51635884872	-19.87	0.592902003004	1.04124733624	0.805882352941	0.857142857143	4.75748073761	0.528719532758	3.73790805789	-19.87	0.242263410573	0.353131816489	0.782352941176	0.952380952381	-2.20864353331	-1.53787389375	-2.64918787851	4.51635884872
hsa-mir-02243/NM_017791	http://www.ncbi.nlm.nih.gov/sites/entrez?cmd=Search&db=pubmed&term=mir-02243	55640	C14orf58	http://www.ncbi.nlm.nih.gov/sites/entrez?db=gene&Cmd=ShowDetailView&TermToSearch=55640	3.09637791197	-3.28918479202	4.51527468968	-18.64	0.702769852846	1.39702351516	0.74	0.777777777778	3.40126430165	0.977675335697	3.09637791197	-18.64	-0.263828795081	-0.386815310679	0.362790697674	0.222222222222	-2.76102725889	-1.89058248313	-3.28918479202	4.51527468968
hsa-mir-44691/NM_080491	http://www.ncbi.nlm.nih.gov/sites/entrez?cmd=Search&db=pubmed&term=mir-44691	9846	GAB2	http://www.ncbi.nlm.nih.gov/sites/entrez?db=gene&Cmd=ShowDetailView&TermToSearch=9846	4.63048422912	-1.75224195341	4.51326896612	-15.03	0.701819430586	1.393297882	0.883823529412	0.808823529412	4.75748073761	1.79101285957	4.63048422912	-15.03	0.0303646204565	0.0429618682731	0.605882352941	0.779411764706	-2.20864353331	-0.269400801764	-1.75224195341	4.51326896612
hsa-mir-44691/NM_012296	http://www.ncbi.nlm.nih.gov/sites/entrez?cmd=Search&db=pubmed&term=mir-44691	9846	GAB2	http://www.ncbi.nlm.nih.gov/sites/entrez?db=gene&Cmd=ShowDetailView&TermToSearch=9846	4.63048422912	-1.75224195341	4.51326896612	-15.03	0.701819430586	1.393297882	0.885294117647	0.808823529412	4.75748073761	1.79101285957	4.63048422912	-15.03	0.0303646204565	0.0429618682731	0.607352941176	0.779411764706	-2.20864353331	-0.269400801764	-1.75224195341	4.51326896612
hsa-miR-211/NM_012259	http://www.ncbi.nlm.nih.gov/sites/entrez?cmd=Search&db=pubmed&term=miR-211	23493	HEY2	http://www.ncbi.nlm.nih.gov/sites/entrez?db=gene&Cmd=ShowDetailView&TermToSearch=23493	-3.33800452314	3.03151495774	-4.50393041783	-15.04	-0.373392634427	-0.569227194212	0.35873015873	0.5	-4.97271539042	0.252064122529	-3.33800452314	-15.04	0.683774902568	1.32521996678	0.873015873016	0.833333333333	2.05409964174	2.23310992603	3.03151495774	-4.50393041783
hsa-mir-02243/NM_000418	http://www.ncbi.nlm.nih.gov/sites/entrez?cmd=Search&db=pubmed&term=mir-02243	3566	IL4R	http://www.ncbi.nlm.nih.gov/sites/entrez?db=gene&Cmd=ShowDetailView&TermToSearch=3566	4.47600596475	-1.88444446883	4.49751763299	-18.08	0.499461092832	0.815323837035	0.619069767442	0.571428571429	3.40126430165	2.92876403896	4.47600596475	-18.08	-0.427266935628	-0.668321685572	0.25488372093	0.285714285714	-2.76102725889	0.0960203335275	-1.88444446883	4.49751763299
hsa-let-7f/NM_015235	http://www.ncbi.nlm.nih.gov/sites/entrez?cmd=Search&db=pubmed&term=let-7f	23283	CSTF2T	http://www.ncbi.nlm.nih.gov/sites/entrez?db=gene&Cmd=ShowDetailView&TermToSearch=23283	-0.323324542404	6.03157373901	-4.49359166854	-17.31	-0.112384955427	-0.159949650288	0.428571428571	0.346153846154	-0.234250431821	-0.222999521095	-0.323324542404	-17.31	0.925268276386	3.44972553383	0.982142857143	0.923076923077	0.726592047755	7.8033413364	6.03157373901	-4.49359166854
hsa-miR-485-3p/NM_152588	http://www.ncbi.nlm.nih.gov/sites/entrez?cmd=Search&db=pubmed&term=miR-485-3p	160335	TMTC2	http://www.ncbi.nlm.nih.gov/sites/entrez?db=gene&Cmd=ShowDetailView&TermToSearch=160335	3.92894084062	-2.42201008052	4.49080046332	-15.04	0.430469275717	0.674464834827	0.854545454545	0.5	4.36604352589	1.19031789668	3.92894084062	-15.04	-0.634410095464	-1.16066654844	0.0818181818182	0.285714285714	-0.67965297067	-2.74558653341	-2.42201008052	4.49080046332
hsa-mir-02243/NM_014712	http://www.ncbi.nlm.nih.gov/sites/entrez?cmd=Search&db=pubmed&term=mir-02243	9739	SETD1A	http://www.ncbi.nlm.nih.gov/sites/entrez?db=gene&Cmd=ShowDetailView&TermToSearch=9739	3.56445770566	-2.77865106976	4.4852552289	-15.99	0.825676808045	2.06983415871	0.82976744186	0.888888888889	3.40126430165	1.6396401282	3.56445770566	-15.99	-0.0441369510842	-0.0624799621768	0.533023255814	0.666666666667	-2.76102725889	-1.16857876907	-2.77865106976	4.4852552289
hsa-mir-02243/NM_006941	http://www.ncbi.nlm.nih.gov/sites/entrez?cmd=Search&db=pubmed&term=mir-02243	6663	SOX10	http://www.ncbi.nlm.nih.gov/sites/entrez?db=gene&Cmd=ShowDetailView&TermToSearch=6663	3.00651424063	-3.33498697077	4.48411850948	-21.62	0.844346900112	2.22861843639	0.851627906977	0.923076923077	3.40126430165	0.850588912919	3.00651424063	-21.62	-0.708828295982	-1.42112489172	0.093023255814	0.230769230769	-2.76102725889	-1.95535654551	-3.33498697077	4.48411850948
hsa-mir-00726/NM_005509	http://www.ncbi.nlm.nih.gov/sites/entrez?cmd=Search&db=pubmed&term=mir-00726	1657	DMXL1	http://www.ncbi.nlm.nih.gov/sites/entrez?db=gene&Cmd=ShowDetailView&TermToSearch=1657	-1.88867243889	4.44799429111	-4.4807000149	-15.2	-0.722430515639	-1.4775914362	0.144144144144	0.266666666667	-0.933150555542	-1.73783562242	-1.88867243889	-15.2	0.577161642174	0.999510052676	0.81981981982	0.4	0.806680619702	5.48373323214	4.44799429111	-4.4807000149
hsa-mir-02243/NM_004145	http://www.ncbi.nlm.nih.gov/sites/entrez?cmd=Search&db=pubmed&term=mir-02243	4650	MYO9B	http://www.ncbi.nlm.nih.gov/sites/entrez?db=gene&Cmd=ShowDetailView&TermToSearch=4650	4.10911551218	-2.22638155619	4.47987293923	-15.16	0.806743006778	1.93078718163	0.818604651163	0.909090909091	3.40126430165	2.40990258503	4.10911551218	-15.16	0.436172627666	0.68548349907	0.824651162791	0.818181818182	-2.76102725889	-0.387551732887	-2.22638155619	4.47987293923
hsa-miR-671/NM_020727	http://www.ncbi.nlm.nih.gov/sites/entrez?cmd=Search&db=pubmed&term=miR-671	49854	ZNF295	http://www.ncbi.nlm.nih.gov/sites/entrez?db=gene&Cmd=ShowDetailView&TermToSearch=49854	0.743015936735	-5.58803165631	4.47672668506	-15.21	0.823189099567	2.05042662738	0.983483814138	0.714285714286	-1.5868897558	2.63767297059	0.743015936735	-15.21	0.747056203807	1.58928878961	0.959920722308	0.857142857143	-3.29592778438	-4.60674237095	-5.58803165631	4.47672668506
hsa-miR-449b/NM_016221	http://www.ncbi.nlm.nih.gov/sites/entrez?cmd=Search&db=pubmed&term=miR-449b	51164	DCTN4	http://www.ncbi.nlm.nih.gov/sites/entrez?db=gene&Cmd=ShowDetailView&TermToSearch=51164	-2.47427401498	3.85117644494	-4.47276891427	-15.52	-0.76031670659	-1.65537062445	0.164021164021	0.0833333333333	-1.25660580626	-2.24254606275	-2.47427401498	-15.52	0.564197042162	0.966395693423	0.880952380952	0.583333333333	1.11609914659	4.33028681293	3.85117644494	-4.47276891427
hsa-mir-44691/NM_153035	http://www.ncbi.nlm.nih.gov/sites/entrez?cmd=Search&db=pubmed&term=mir-44691	127428	C1orf83	http://www.ncbi.nlm.nih.gov/sites/entrez?db=gene&Cmd=ShowDetailView&TermToSearch=127428	3.56492200417	-2.75128383956	4.46623198347	-16.88	0.291863530944	0.431546928905	0.616176470588	0.724137931034	4.75748073761	0.284080309488	3.56492200417	-16.88	-0.628596389767	-1.14302857039	0.0764705882353	0.172413793103	-2.20864353331	-1.68225938653	-2.75128383956	4.46623198347
hsa-let-7d/NM_017645	http://www.ncbi.nlm.nih.gov/sites/entrez?cmd=Search&db=pubmed&term=let-7d	54801	FAM29A	http://www.ncbi.nlm.nih.gov/sites/entrez?db=gene&Cmd=ShowDetailView&TermToSearch=54801	-1.85624797774	4.45139131529	-4.46017451738	-15.43	0.235126981548	0.342110962952	0.762237762238	0.652173913043	-1.94877196625	-0.676359099	-1.85624797774	-15.43	0.621026328967	1.12053507913	0.846153846154	0.782608695652	2.95539725447	3.33982071504	4.45139131529	-4.46017451738
hsa-mir-47168/NM_153358	http://www.ncbi.nlm.nih.gov/sites/entrez?cmd=Search&db=pubmed&term=mir-47168	163049	ZNF791	http://www.ncbi.nlm.nih.gov/sites/entrez?db=gene&Cmd=ShowDetailView&TermToSearch=163049	1.55124726737	-4.74817056266	4.45436106514	-16.49	0.577328144488	0.999942519992	0.75	0.75	0.878622631696	1.31517229241	1.55124726737	-16.49	-0.732921692959	-1.5235748584	0.25	0.5	-2.72260241101	-3.99232479517	-4.74817056266	4.45436106514
hsa-mir-02243/NM_015549	http://www.ncbi.nlm.nih.gov/sites/entrez?cmd=Search&db=pubmed&term=mir-02243	26030	PLEKHG3	http://www.ncbi.nlm.nih.gov/sites/entrez?db=gene&Cmd=ShowDetailView&TermToSearch=26030	4.17196255646	-2.12617416108	4.45345518181	-16.35	0.77514659623	1.73512991347	0.787906976744	0.857142857143	3.40126430165	2.49878172741	4.17196255646	-16.35	-0.742847580004	-1.56924118953	0.0762790697674	0.142857142857	-2.76102725889	-0.245837075672	-2.12617416108	4.45345518181
hsa-miR-211/NM_017436	http://www.ncbi.nlm.nih.gov/sites/entrez?cmd=Search&db=pubmed&term=miR-211	53947	A4GALT	http://www.ncbi.nlm.nih.gov/sites/entrez?db=gene&Cmd=ShowDetailView&TermToSearch=53947	-2.90381118755	3.39102925755	-4.45112436522	-17.17	-0.670223984031	-1.27713871874	0.149206349206	0.2	-4.97271539042	0.866106226414	-2.90381118755	-17.17	0.502474161623	0.821897020249	0.777777777778	0.466666666667	2.05409964174	2.74153992469	3.39102925755	-4.45112436522
hsa-let-7d/NM_175859	http://www.ncbi.nlm.nih.gov/sites/entrez?cmd=Search&db=pubmed&term=let-7d	56474	CTPS2	http://www.ncbi.nlm.nih.gov/sites/entrez?db=gene&Cmd=ShowDetailView&TermToSearch=56474	-2.99361785434	3.29976564294	-4.45009414753	-18.32	-0.583352477548	-1.01571727697	0.153846153846	0.0344827586207	-1.94877196625	-2.28484300392	-2.99361785434	-18.32	-0.270968158768	-0.398100455435	0.307692307692	0.413793103448	2.95539725447	1.71117607043	3.29976564294	-4.45009414753
hsa-miR-503/NM_015190	http://www.ncbi.nlm.nih.gov/sites/entrez?cmd=Search&db=pubmed&term=miR-503	23234	DNAJC9	http://www.ncbi.nlm.nih.gov/sites/entrez?db=gene&Cmd=ShowDetailView&TermToSearch=23234	-1.71425642216	4.57429102883	-4.44667454641	-15.99	-0.596264190116	-1.05039514148	0.165548098434	0.2	-1.26336013229	-1.16096454932	-1.71425642216	-15.99	0.818481791373	2.01469562414	0.881431767338	0.8	2.42217486596	4.04684954526	4.57429102883	-4.44667454641
hsa-mir-02243/NM_139125	http://www.ncbi.nlm.nih.gov/sites/entrez?cmd=Search&db=pubmed&term=mir-02243	5648	MASP1	http://www.ncbi.nlm.nih.gov/sites/entrez?db=gene&Cmd=ShowDetailView&TermToSearch=5648	2.90183745627	-3.3822680593	4.44353362375	-15.17	0.928848505451	3.54583736005	0.933023255814	0.928571428571	3.40126430165	0.702553584803	2.90183745627	-15.17	-0.172772191765	-0.248067259042	0.438604651163	0.0714285714286	-2.76102725889	-2.02222210216	-3.3822680593	4.44353362375
hsa-miR-328/NM_177963	http://www.ncbi.nlm.nih.gov/sites/entrez?cmd=Search&db=pubmed&term=miR-328	91683	SYT12	http://www.ncbi.nlm.nih.gov/sites/entrez?db=gene&Cmd=ShowDetailView&TermToSearch=91683	-3.42469587863	2.85720203494	-4.44197261341	-15.11	0.348411227655	0.525665123277	0.797805642633	0.772727272727	-3.25832265407	-1.58492870449	-3.42469587863	-15.11	0.672266399004	1.28423110956	0.915360501567	0.772727272727	1.53067724978	2.51001661847	2.85720203494	-4.44197261341
hsa-miR-211/NM_001029864	http://www.ncbi.nlm.nih.gov/sites/entrez?cmd=Search&db=pubmed&term=miR-211	85449	RP5-1054A22.3	http://www.ncbi.nlm.nih.gov/sites/entrez?db=gene&Cmd=ShowDetailView&TermToSearch=85449	-4.04321158151	2.23842047052	-4.44178462091	-16.49	-0.252383950563	-0.368866043261	0.428571428571	0.09375	-4.97271539042	-0.745249263694	-4.04321158151	-16.49	0.504479989751	0.826295021329	0.780952380952	0.9375	2.05409964174	1.11150494597	2.23842047052	-4.44178462091
hsa-miR-512-5p/NM_000104	http://www.ncbi.nlm.nih.gov/sites/entrez?cmd=Search&db=pubmed&term=miR-512-5p	1545	CYP1B1	http://www.ncbi.nlm.nih.gov/sites/entrez?db=gene&Cmd=ShowDetailView&TermToSearch=1545	3.04361161195	-3.23507934107	4.43970494986	-19.8	0.354508923981	0.536174447975	0.657894736842	0.6875	1.94689215905	2.35742466117	3.04361161195	-19.8	-0.649492194163	-1.20799449271	0.236842105263	0.25	-2.53463748379	-2.04045559571	-3.23507934107	4.43970494986
hsa-mir-02243/NM_006767	http://www.ncbi.nlm.nih.gov/sites/entrez?cmd=Search&db=pubmed&term=mir-02243	8216	LZTR1	http://www.ncbi.nlm.nih.gov/sites/entrez?db=gene&Cmd=ShowDetailView&TermToSearch=8216	3.9703119534	-2.30285692503	4.43580025347	-16.56	0.441253841606	0.695386064524	0.588837209302	0.666666666667	3.40126430165	2.2136047097	3.9703119534	-16.56	-0.888500193471	-2.73827430273	0.0218604651163	0.291666666667	-2.76102725889	-0.495704236698	-2.30285692503	4.43580025347
hsa-mir-02869/NM_002267	http://www.ncbi.nlm.nih.gov/sites/entrez?cmd=Search&db=pubmed&term=mir-02869	3839	KPNA3	http://www.ncbi.nlm.nih.gov/sites/entrez?db=gene&Cmd=ShowDetailView&TermToSearch=3839	-0.921428902871	5.35066673111	-4.43504135504	-16.63	0.37280312686	0.568183309423	0.794270833333	0.833333333333	-0.507373027747	-0.795724223456	-0.921428902871	-16.63	0.741062394469	1.56086391975	0.911458333333	0.833333333333	3.74668296701	3.82030249187	5.35066673111	-4.43504135504
hsa-miR-211/NM_012448	http://www.ncbi.nlm.nih.gov/sites/entrez?cmd=Search&db=pubmed&term=miR-211	6777	STAT5B	http://www.ncbi.nlm.nih.gov/sites/entrez?db=gene&Cmd=ShowDetailView&TermToSearch=6777	-4.17425411016	2.09778116686	-4.43499867622	-18.69	0.464665043499	0.742118127322	0.822222222222	0.888888888889	-4.97271539042	-0.930571384964	-4.17425411016	-18.69	0.381001440213	0.582773412689	0.71746031746	0.888888888889	2.05409964174	0.912610935325	2.09778116686	-4.43499867622
hsa-mir-02243/NM_014276	http://www.ncbi.nlm.nih.gov/sites/entrez?cmd=Search&db=pubmed&term=mir-02243	11317	RBPJL	http://www.ncbi.nlm.nih.gov/sites/entrez?db=gene&Cmd=ShowDetailView&TermToSearch=11317	2.4888678787	-3.77649165262	4.43027821117	-21.15	0.945467903389	4.10509918826	0.946511627907	0.846153846154	3.40126430165	0.118526407361	2.4888678787	-21.15	0.278574430533	0.410201719254	0.733953488372	0.615384615385	-2.76102725889	-2.57973845444	-3.77649165262	4.43027821117
hsa-miR-512-5p/NM_015686	http://www.ncbi.nlm.nih.gov/sites/entrez?cmd=Search&db=pubmed&term=miR-512-5p	27112	TMEM28	http://www.ncbi.nlm.nih.gov/sites/entrez?db=gene&Cmd=ShowDetailView&TermToSearch=27112	3.42370909315	-2.83592303992	4.42622832903	-16.9	0.709770310625	1.42492833511	0.855263157895	0.857142857143	1.94689215905	2.8949636741	3.42370909315	-16.9	0.742726034339	1.56866846177	0.953947368421	0.571428571429	-2.53463748379	-1.47596334111	-2.83592303992	4.42622832903
hsa-mir-43701/NM_021238	http://www.ncbi.nlm.nih.gov/sites/entrez?cmd=Search&db=pubmed&term=mir-43701	58516	FAM60A	http://www.ncbi.nlm.nih.gov/sites/entrez?db=gene&Cmd=ShowDetailView&TermToSearch=58516	-1.22264929964	5.02808654171	-4.41993770082	-16.43	0.353704831853	0.534784173751	0.783783783784	0.666666666667	-1.0691102194	-0.659977002179	-1.22264929964	-16.43	0.68947997493	1.34621778714	0.846846846847	0.791666666667	1.15488252658	5.95590565349	5.02808654171	-4.41993770082
hsa-mir-43727/NM_014810	http://www.ncbi.nlm.nih.gov/sites/entrez?cmd=Search&db=pubmed&term=mir-43727	9857	CEP350	http://www.ncbi.nlm.nih.gov/sites/entrez?db=gene&Cmd=ShowDetailView&TermToSearch=9857	0.419372714239	-5.83105679664	4.41972109247	-17.04	0.560248122475	0.956521468912	0.935483870968	0.818181818182	0.0824129789383	0.510669601228	0.419372714239	-17.04	-0.329010806243	-0.492723346989	0.258064516129	0.454545454545	-0.0538084209292	-8.19255118384	-5.83105679664	4.41972109247
hsa-let-7d/NM_012316	http://www.ncbi.nlm.nih.gov/sites/entrez?cmd=Search&db=pubmed&term=let-7d	23633	KPNA6	http://www.ncbi.nlm.nih.gov/sites/entrez?db=gene&Cmd=ShowDetailView&TermToSearch=23633	-1.24913489005	5.00096645701	-4.41948904561	-17.12	0.163576773129	0.234490941607	0.70979020979	0.592592592593	-1.94877196625	0.18222846351	-1.24913489005	-17.12	0.512959473533	0.845087844798	0.769230769231	0.851851851852	2.95539725447	4.11703733401	5.00096645701	-4.41948904561
hsa-mir-02243/NM_145298	http://www.ncbi.nlm.nih.gov/sites/entrez?cmd=Search&db=pubmed&term=mir-02243	200316	APOBEC3F	http://www.ncbi.nlm.nih.gov/sites/entrez?db=gene&Cmd=ShowDetailView&TermToSearch=200316	2.03438002382	-4.20694352361	4.41328220397	-17.87	0.755631429323	1.63149468559	0.778139534884	0.954545454545	3.40126430165	-0.524216480944	2.03438002382	-17.87	-0.412593645002	-0.640559664235	0.258604651163	0.227272727273	-2.76102725889	-3.18848932834	-4.20694352361	4.41328220397
hsa-mir-44691/NM_015253	http://www.ncbi.nlm.nih.gov/sites/entrez?cmd=Search&db=pubmed&term=mir-44691	23302	KIAA0523	http://www.ncbi.nlm.nih.gov/sites/entrez?db=gene&Cmd=ShowDetailView&TermToSearch=23302	4.74734393558	-1.49396415735	4.41327127599	-15.13	0.467647789883	0.748209866507	0.733823529412	0.707317073171	4.75748073761	1.95627744134	4.74734393558	-15.13	-0.0826073460413	-0.11722508425	0.491176470588	0.512195121951	-2.20864353331	0.0958591602824	-1.49396415735	4.41327127599
hsa-miR-510/NM_005184	http://www.ncbi.nlm.nih.gov/sites/entrez?cmd=Search&db=pubmed&term=miR-510	808	CALM3	http://www.ncbi.nlm.nih.gov/sites/entrez?db=gene&Cmd=ShowDetailView&TermToSearch=808	4.25643101225	-1.97654428188	4.40737909745	-17.64	0.634062225371	1.15960201633	0.828326180258	0.76	2.97875031906	3.04075214577	4.25643101225	-17.64	-0.118623872099	-0.168952417588	0.44635193133	0.28	-2.1819834673	-0.613272262766	-1.97654428188	4.40737909745
hsa-let-7e/NM_001001924	http://www.ncbi.nlm.nih.gov/sites/entrez?cmd=Search&db=pubmed&term=let-7e	57509	MTUS1	http://www.ncbi.nlm.nih.gov/sites/entrez?db=gene&Cmd=ShowDetailView&TermToSearch=57509	-1.33258799633	4.89648173227	-4.40461744558	-18.7	-0.00716664776484	-0.0101354307512	0.53997378768	0.478260869565	-1.81797247985	-0.066591537619	-1.33258799633	-18.7	0.794513787865	1.85034066345	0.955439056356	0.782608695652	-0.789621979953	7.71429285364	4.89648173227	-4.40461744558
hsa-let-7e/NM_001001925	http://www.ncbi.nlm.nih.gov/sites/entrez?cmd=Search&db=pubmed&term=let-7e	57509	MTUS1	http://www.ncbi.nlm.nih.gov/sites/entrez?db=gene&Cmd=ShowDetailView&TermToSearch=57509	-1.33258799633	4.89648173227	-4.40461744558	-18.7	-0.00716664776484	-0.0101354307512	0.536041939712	0.478260869565	-1.81797247985	-0.066591537619	-1.33258799633	-18.7	0.794513787865	1.85034066345	0.951507208388	0.782608695652	-0.789621979953	7.71429285364	4.89648173227	-4.40461744558
hsa-let-7e/NM_001001931	http://www.ncbi.nlm.nih.gov/sites/entrez?cmd=Search&db=pubmed&term=let-7e	57509	MTUS1	http://www.ncbi.nlm.nih.gov/sites/entrez?db=gene&Cmd=ShowDetailView&TermToSearch=57509	-1.33258799633	4.89648173227	-4.40461744558	-18.7	-0.00716664776484	-0.0101354307512	0.538663171691	0.478260869565	-1.81797247985	-0.066591537619	-1.33258799633	-18.7	0.794513787865	1.85034066345	0.954128440367	0.782608695652	-0.789621979953	7.71429285364	4.89648173227	-4.40461744558
hsa-let-7e/NM_020749	http://www.ncbi.nlm.nih.gov/sites/entrez?cmd=Search&db=pubmed&term=let-7e	57509	MTUS1	http://www.ncbi.nlm.nih.gov/sites/entrez?db=gene&Cmd=ShowDetailView&TermToSearch=57509	-1.33258799633	4.89648173227	-4.40461744558	-18.7	-0.00716664776484	-0.0101354307512	0.537352555701	0.478260869565	-1.81797247985	-0.066591537619	-1.33258799633	-18.7	0.794513787865	1.85034066345	0.952817824377	0.782608695652	-0.789621979953	7.71429285364	4.89648173227	-4.40461744558
hsa-mir-44691/NM_007225	http://www.ncbi.nlm.nih.gov/sites/entrez?cmd=Search&db=pubmed&term=mir-44691	11248	NXPH3	http://www.ncbi.nlm.nih.gov/sites/entrez?db=gene&Cmd=ShowDetailView&TermToSearch=11248	5.36914902667	-0.841640555966	4.3916914304	-20.56	0.747984850559	1.59376998395	0.923529411765	0.8125	4.75748073761	2.83564263431	5.36914902667	-20.56	0.29910626027	0.443294223827	0.810294117647	0.6875	-2.20864353331	1.01838404442	-0.841640555966	4.3916914304
hsa-mir-44691/NM_022574	http://www.ncbi.nlm.nih.gov/sites/entrez?cmd=Search&db=pubmed&term=mir-44691	64599	PERQ1	http://www.ncbi.nlm.nih.gov/sites/entrez?db=gene&Cmd=ShowDetailView&TermToSearch=64599	4.23836773853	-1.96230322364	4.38453648526	-17.21	0.739294510864	1.55264020785	0.917647058824	0.8	4.75748073761	1.23647640055	4.23836773853	-17.21	0.166700287129	0.239095321004	0.732352941176	0.6	-2.20864353331	-0.566472299054	-1.96230322364	4.38453648526
hsa-mir-44691/NM_004154	http://www.ncbi.nlm.nih.gov/sites/entrez?cmd=Search&db=pubmed&term=mir-44691	5031	P2RY6	http://www.ncbi.nlm.nih.gov/sites/entrez?db=gene&Cmd=ShowDetailView&TermToSearch=5031	4.60564648993	-1.59406741173	4.38385974128	-15.52	0.62433115893	1.13029064406	0.832352941176	0.75	4.75748073761	1.75588699194	4.60564648993	-15.52	-0.894752722704	-2.83358550155	0.0132352941176	0.125	-2.20864353331	-0.0457082197022	-1.59406741173	4.38385974128
hsa-let-7c/NM_024738	http://www.ncbi.nlm.nih.gov/sites/entrez?cmd=Search&db=pubmed&term=let-7c	79794	C12orf49	http://www.ncbi.nlm.nih.gov/sites/entrez?db=gene&Cmd=ShowDetailView&TermToSearch=79794	-1.84139036957	4.35420745047	-4.38094923205	-19.62	0.244552172102	0.356679156087	0.757847533632	0.888888888889	0.719015522704	-3.32313475697	-1.84139036957	-19.62	0.626237243932	1.13596232313	0.784753363229	0.814814814815	1.91955620598	4.23822302386	4.35420745047	-4.38094923205
hsa-mir-00717/NM_003758	http://www.ncbi.nlm.nih.gov/sites/entrez?cmd=Search&db=pubmed&term=mir-00717	8669	EIF3S1	http://www.ncbi.nlm.nih.gov/sites/entrez?db=gene&Cmd=ShowDetailView&TermToSearch=8669	-2.02807682292	4.16659183518	-4.38029221535	-21.11	-0.812008429988	-1.96755210138	0.0746791131855	0.0769230769231	-1.06500241044	-1.80313133807	-2.02807682292	-21.11	-0.113207320363	-0.161135203556	0.491248541424	0.307692307692	1.30366303319	4.588787649	4.16659183518	-4.38029221535
hsa-mir-02243/NM_021960	http://www.ncbi.nlm.nih.gov/sites/entrez?cmd=Search&db=pubmed&term=mir-02243	4170	MCL1	http://www.ncbi.nlm.nih.gov/sites/entrez?db=gene&Cmd=ShowDetailView&TermToSearch=4170	3.24973361789	-2.94296080167	4.37889621789	-15.54	0.651870863828	1.21567737814	0.713488372093	0.916666666667	3.40126430165	1.19455305487	3.24973361789	-15.54	-0.53436544504	-0.894059369223	0.185581395349	0.0416666666667	-2.76102725889	-1.40094782037	-2.94296080167	4.37889621789
hsa-miR-510/NM_013286	http://www.ncbi.nlm.nih.gov/sites/entrez?cmd=Search&db=pubmed&term=miR-510	29890	RBM15B	http://www.ncbi.nlm.nih.gov/sites/entrez?db=gene&Cmd=ShowDetailView&TermToSearch=29890	2.9953359809	-3.196515796	4.37830037955	-15.86	0.762199282085	1.66513497329	0.927038626609	0.913043478261	2.97875031906	1.25729444899	2.9953359809	-15.86	-0.58341984657	-1.01589510263	0.141630901288	0.217391304348	-2.1819834673	-2.33857252375	-3.196515796	4.37830037955
hsa-mir-44691/NM_015352	http://www.ncbi.nlm.nih.gov/sites/entrez?cmd=Search&db=pubmed&term=mir-44691	23509	POFUT1	http://www.ncbi.nlm.nih.gov/sites/entrez?db=gene&Cmd=ShowDetailView&TermToSearch=23509	4.17331209733	-2.01293399429	4.37433656147	-15.79	0.528713992291	0.880907704914	0.763235294118	0.782608695652	4.75748073761	1.14447383045	4.17331209733	-15.79	-0.145075002864	-0.207360776654	0.408823529412	0.739130434783	-2.20864353331	-0.638075021573	-2.01293399429	4.37433656147
hsa-mir-44691/NM_003714	http://www.ncbi.nlm.nih.gov/sites/entrez?cmd=Search&db=pubmed&term=mir-44691	8614	STC2	http://www.ncbi.nlm.nih.gov/sites/entrez?db=gene&Cmd=ShowDetailView&TermToSearch=8614	4.5793457172	-1.59583344091	4.36651105774	-15.33	0.53259286711	0.889916534062	0.764705882353	0.7	4.75748073761	1.71869208245	4.5793457172	-15.33	-0.559841404963	-0.955509913714	0.114705882353	0.1	-2.20864353331	-0.0482057621159	-1.59583344091	4.36651105774
hsa-mir-24347/NM_030764	http://www.ncbi.nlm.nih.gov/sites/entrez?cmd=Search&db=pubmed&term=mir-24347	79368	FCRL2	http://www.ncbi.nlm.nih.gov/sites/entrez?db=gene&Cmd=ShowDetailView&TermToSearch=79368	0.981740839901	-5.19271996125	4.36600310266	-15.77	0.535114442773	0.89581486497	0.920641620937	0.631578947368	-0.583974283857	1.97236549438	0.981740839901	-15.77	-0.53633629916	-0.898685002697	0.293794850148	0.157894736842	-2.46040857475	-4.88320642006	-5.19271996125	4.36600310266
hsa-mir-09870/NM_005509	http://www.ncbi.nlm.nih.gov/sites/entrez?cmd=Search&db=pubmed&term=mir-09870	1657	DMXL1	http://www.ncbi.nlm.nih.gov/sites/entrez?db=gene&Cmd=ShowDetailView&TermToSearch=1657	-1.98129718757	4.19289068169	-4.36581011067	-15.2	-0.747669305415	-1.59224494401	0.162162162162	0.2	-1.06414173134	-1.73783562242	-1.98129718757	-15.2	0.331856929212	0.497510632168	0.63963963964	0.333333333333	0.445909635459	5.48373323214	4.19289068169	-4.36581011067
hsa-mir-02243/NM_012452	http://www.ncbi.nlm.nih.gov/sites/entrez?cmd=Search&db=pubmed&term=mir-02243	23495	TNFRSF13B	http://www.ncbi.nlm.nih.gov/sites/entrez?db=gene&Cmd=ShowDetailView&TermToSearch=23495	3.62168992858	-2.55176094571	4.36528897653	-17.0	0.79283851526	1.83981706654	0.806976744186	0.942857142857	3.40126430165	1.72057871406	3.62168992858	-17.0	0.237711115768	0.346094780159	0.707441860465	0.485714285714	-2.76102725889	-0.847707678464	-2.55176094571	4.36528897653
hsa-mir-00717/NM_138929	http://www.ncbi.nlm.nih.gov/sites/entrez?cmd=Search&db=pubmed&term=mir-00717	56616	DIABLO	http://www.ncbi.nlm.nih.gov/sites/entrez?db=gene&Cmd=ShowDetailView&TermToSearch=56616	-1.17977538522	4.98264116346	-4.35748653007	-15.53	-0.972135502841	-5.86472727445	0.0175029171529	0.0555555555556	-1.06500241044	-0.603451939886	-1.17977538522	-15.53	-0.452540455199	-0.717682361593	0.290548424737	0.222222222222	1.30366303319	5.74285567662	4.98264116346	-4.35748653007
hsa-mir-00717/NM_019887	http://www.ncbi.nlm.nih.gov/sites/entrez?cmd=Search&db=pubmed&term=mir-00717	56616	DIABLO	http://www.ncbi.nlm.nih.gov/sites/entrez?db=gene&Cmd=ShowDetailView&TermToSearch=56616	-1.17977538522	4.98264116346	-4.35748653007	-15.53	-0.972135502841	-5.86472727445	0.0163360560093	0.0555555555556	-1.06500241044	-0.603451939886	-1.17977538522	-15.53	-0.452540455199	-0.717682361593	0.289381563594	0.222222222222	1.30366303319	5.74285567662	4.98264116346	-4.35748653007
hsa-mir-00717/NM_138930	http://www.ncbi.nlm.nih.gov/sites/entrez?cmd=Search&db=pubmed&term=mir-00717	56616	DIABLO	http://www.ncbi.nlm.nih.gov/sites/entrez?db=gene&Cmd=ShowDetailView&TermToSearch=56616	-1.17977538522	4.98264116346	-4.35748653007	-15.53	-0.972135502841	-5.86472727445	0.0151691948658	0.0555555555556	-1.06500241044	-0.603451939886	-1.17977538522	-15.53	-0.452540455199	-0.717682361593	0.28821470245	0.222222222222	1.30366303319	5.74285567662	4.98264116346	-4.35748653007
hsa-mir-37152/NM_013354	http://www.ncbi.nlm.nih.gov/sites/entrez?cmd=Search&db=pubmed&term=mir-37152	29883	CNOT7	http://www.ncbi.nlm.nih.gov/sites/entrez?db=gene&Cmd=ShowDetailView&TermToSearch=29883	-2.60921122161	3.54893860899	-4.35446950478	-18.63	-0.462914137347	-0.738557245782	0.176470588235	0.555555555556	-0.0532789172454	-3.63670297945	-2.60921122161	-18.63	0.552632928983	0.93774628752	0.899159663866	0.888888888889	2.97671818365	2.04223892922	3.54893860899	-4.35446950478
hsa-miR-630/NM_017760	http://www.ncbi.nlm.nih.gov/sites/entrez?cmd=Search&db=pubmed&term=miR-630	54892	NCAPG2	http://www.ncbi.nlm.nih.gov/sites/entrez?db=gene&Cmd=ShowDetailView&TermToSearch=54892	-2.68249677821	3.47404874806	-4.35333509031	-15.3	-0.697935414705	-1.37822379919	0.0574712643678	0.272727272727	-1.62802807676	-2.165595248	-2.68249677821	-15.3	-0.753613506948	-1.62139295824	0.0229885057471	0.318181818182	2.74953831476	2.16350854109	3.47404874806	-4.35333509031
hsa-mir-02243/NM_014580	http://www.ncbi.nlm.nih.gov/sites/entrez?cmd=Search&db=pubmed&term=mir-02243	29988	SLC2A8	http://www.ncbi.nlm.nih.gov/sites/entrez?db=gene&Cmd=ShowDetailView&TermToSearch=29988	4.10368303158	-2.04438773447	4.34734252989	-17.25	0.908836598809	3.08110266079	0.912558139535	0.833333333333	3.40126430165	2.40221989729	4.10368303158	-17.25	-0.555233759212	-0.944119824137	0.176279069767	0.166666666667	-2.76102725889	-0.130173601949	-2.04438773447	4.34734252989
hsa-miR-593/NM_001014841	http://www.ncbi.nlm.nih.gov/sites/entrez?cmd=Search&db=pubmed&term=miR-593	23154	NCDN	http://www.ncbi.nlm.nih.gov/sites/entrez?db=gene&Cmd=ShowDetailView&TermToSearch=23154	2.16532649349	-3.98071191842	4.34590543849	-18.53	0.41725433972	0.649310518684	0.884328358209	0.588235294118	0.921607396	2.14062669806	2.16532649349	-18.53	-0.759089569578	-1.64905918668	0.146455223881	0.176470588235	-3.95842171731	-1.67115506562	-3.98071191842	4.34590543849
hsa-miR-593/NM_014284	http://www.ncbi.nlm.nih.gov/sites/entrez?cmd=Search&db=pubmed&term=miR-593	23154	NCDN	http://www.ncbi.nlm.nih.gov/sites/entrez?db=gene&Cmd=ShowDetailView&TermToSearch=23154	2.16532649349	-3.98071191842	4.34590543849	-18.53	0.41725433972	0.649310518684	0.88526119403	0.588235294118	0.921607396	2.14062669806	2.16532649349	-18.53	-0.759089569578	-1.64905918668	0.147388059701	0.176470588235	-3.95842171731	-1.67115506562	-3.98071191842	4.34590543849
hsa-mir-02243/NM_005831	http://www.ncbi.nlm.nih.gov/sites/entrez?cmd=Search&db=pubmed&term=mir-02243	10241	CALCOCO2	http://www.ncbi.nlm.nih.gov/sites/entrez?db=gene&Cmd=ShowDetailView&TermToSearch=10241	2.23348055493	-3.90558626939	4.34097578163	-16.11	0.657672866362	1.23468123058	0.716744186047	0.952380952381	3.40126430165	-0.242645809568	2.23348055493	-16.11	-0.215382897013	-0.311918236194	0.397209302326	0.47619047619	-2.76102725889	-2.7623058123	-3.90558626939	4.34097578163
hsa-miR-204/NM_000762	http://www.ncbi.nlm.nih.gov/sites/entrez?cmd=Search&db=pubmed&term=miR-204	1548	CYP2A6	http://www.ncbi.nlm.nih.gov/sites/entrez?db=gene&Cmd=ShowDetailView&TermToSearch=1548	4.1955383801	-1.94167912968	4.33966811878	-19.74	0.855684237755	2.33840433098	0.898058252427	0.9	3.1989119989	2.7344752797	4.1955383801	-19.74	-0.452273144386	-0.717149380191	0.208737864078	0.1	-2.75232952482	0.00638056585093	-1.94167912968	4.33966811878
hsa-mir-44691/NM_152414	http://www.ncbi.nlm.nih.gov/sites/entrez?cmd=Search&db=pubmed&term=mir-44691	27319	BHLHB5	http://www.ncbi.nlm.nih.gov/sites/entrez?db=gene&Cmd=ShowDetailView&TermToSearch=27319	3.76154569574	-2.37287720166	4.33769202942	-16.63	0.376094477093	0.57402183513	0.666176470588	0.571428571429	4.75748073761	0.562148200796	3.76154569574	-16.63	-0.577797099541	-1.00116157376	0.105882352941	0.285714285714	-2.20864353331	-1.14711158712	-2.37287720166	4.33769202942
hsa-mir-02243/NM_000890	http://www.ncbi.nlm.nih.gov/sites/entrez?cmd=Search&db=pubmed&term=mir-02243	3762	KCNJ5	http://www.ncbi.nlm.nih.gov/sites/entrez?db=gene&Cmd=ShowDetailView&TermToSearch=3762	2.60747316543	-3.52522753446	4.33647425188	-18.46	0.801480103125	1.8953568442	0.814418604651	0.866666666667	3.40126430165	0.286259612421	2.60747316543	-18.46	0.257999475888	0.377651736024	0.724186046512	0.4	-2.76102725889	-2.2243973308	-3.52522753446	4.33647425188
hsa-miR-185/NM_002586	http://www.ncbi.nlm.nih.gov/sites/entrez?cmd=Search&db=pubmed&term=miR-185	5089	PBX2	http://www.ncbi.nlm.nih.gov/sites/entrez?db=gene&Cmd=ShowDetailView&TermToSearch=5089	-2.09828404659	4.02226507227	-4.32788178653	-15.24	-0.809014466246	-1.94648037319	0.0545905707196	0.111111111111	-0.818604029173	-2.14881772723	-2.09828404659	-15.24	0.499152614806	0.814653109725	0.761786600496	0.388888888889	3.68225909871	2.00608271796	4.02226507227	-4.32788178653
hsa-mir-44691/NM_032871	http://www.ncbi.nlm.nih.gov/sites/entrez?cmd=Search&db=pubmed&term=mir-44691	84957	TNFRSF19L	http://www.ncbi.nlm.nih.gov/sites/entrez?db=gene&Cmd=ShowDetailView&TermToSearch=84957	4.92514708165	-1.17007109494	4.30997010548	-15.24	0.597582974709	1.05400659582	0.811764705882	0.72	4.75748073761	2.20772906194	4.92514708165	-15.24	-0.353776359791	-0.534907790468	0.214705882353	0.12	-2.20864353331	0.553913121908	-1.17007109494	4.30997010548
hsa-let-7i/NM_014810	http://www.ncbi.nlm.nih.gov/sites/entrez?cmd=Search&db=pubmed&term=let-7i	9857	CEP350	http://www.ncbi.nlm.nih.gov/sites/entrez?db=gene&Cmd=ShowDetailView&TermToSearch=9857	0.183774115173	-5.91105255788	4.30969327067	-15.13	-0.556697659249	-0.947724798388	0.0826446280992	0.0454545454545	-0.250773755137	0.510669601228	0.183774115173	-15.13	-0.78185868758	-1.77352646597	0.0826446280992	0.0454545454545	-0.166939511408	-8.19255118384	-5.91105255788	4.30969327067
hsa-miR-423/NM_001004302	http://www.ncbi.nlm.nih.gov/sites/entrez?cmd=Search&db=pubmed&term=miR-423	155060	ZNF783	http://www.ncbi.nlm.nih.gov/sites/entrez?db=gene&Cmd=ShowDetailView&TermToSearch=155060	-3.34093545379	2.75289566537	-4.30898930776	-19.26	-0.429862897274	-0.673299215736	0.325699745547	0.304347826087	-1.49345110111	-3.23134512866	-3.34093545379	-19.26	0.754344338348	1.62503913464	0.928753180662	0.869565217391	2.23607130365	1.65711108211	2.75289566537	-4.30898930776
hsa-mir-42448/NM_013354	http://www.ncbi.nlm.nih.gov/sites/entrez?cmd=Search&db=pubmed&term=mir-42448	29883	CNOT7	http://www.ncbi.nlm.nih.gov/sites/entrez?db=gene&Cmd=ShowDetailView&TermToSearch=29883	-3.90306209941	2.18768037393	-4.30680530536	-15.08	-0.895902433003	-2.8519862825	0.2	0.222222222222	-1.88306037632	-3.63670297945	-3.90306209941	-15.08	0.0546151749361	0.0773529721557	0.6	0.444444444444	1.05160832573	2.04223892922	2.18768037393	-4.30680530536
hsa-mir-02243/NM_144691	http://www.ncbi.nlm.nih.gov/sites/entrez?cmd=Search&db=pubmed&term=mir-02243	147968	CAPN12	http://www.ncbi.nlm.nih.gov/sites/entrez?db=gene&Cmd=ShowDetailView&TermToSearch=147968	3.45091848458	-2.63406290715	4.30273160549	-15.89	0.924106209587	3.41994596246	0.924651162791	0.857142857143	3.40126430165	1.47907142189	3.45091848458	-15.89	0.849952731219	2.28147339363	0.976744186047	0.857142857143	-2.76102725889	-0.964100228546	-2.63406290715	4.30273160549
hsa-mir-02243/NM_206814	http://www.ncbi.nlm.nih.gov/sites/entrez?cmd=Search&db=pubmed&term=mir-02243	4340	MOG	http://www.ncbi.nlm.nih.gov/sites/entrez?db=gene&Cmd=ShowDetailView&TermToSearch=4340	3.00531395668	-3.07140871841	4.29689181095	-17.68	0.899521735678	2.91184641109	0.903255813953	0.888888888889	3.40126430165	0.848891455071	3.00531395668	-17.68	-0.120534324747	-0.171713210313	0.478139534884	0.888888888889	-2.76102725889	-1.58260060628	-3.07140871841	4.29689181095
hsa-mir-02243/NM_005987	http://www.ncbi.nlm.nih.gov/sites/entrez?cmd=Search&db=pubmed&term=mir-02243	6698	SPRR1A	http://www.ncbi.nlm.nih.gov/sites/entrez?db=gene&Cmd=ShowDetailView&TermToSearch=6698	3.78288509106	-2.29227901437	4.29578973577	-22.95	0.947431807883	4.18764934504	0.94976744186	0.75	3.40126430165	1.94854309903	3.78288509106	-22.95	-0.154764440107	-0.221539207546	0.452093023256	0.5	-2.76102725889	-0.480744811975	-2.29227901437	4.29578973577
hsa-let-7e/NM_024738	http://www.ncbi.nlm.nih.gov/sites/entrez?cmd=Search&db=pubmed&term=let-7e	79794	C12orf49	http://www.ncbi.nlm.nih.gov/sites/entrez?db=gene&Cmd=ShowDetailView&TermToSearch=79794	-3.63531178996	2.43852918375	-4.29485414036	-15.02	-0.251139177136	-0.366923981719	0.322411533421	0.518518518519	-1.81797247985	-3.32313475697	-3.63531178996	-15.02	0.475922876488	0.765283139429	0.832241153342	0.740740740741	-0.789621979953	4.23822302386	2.43852918375	-4.29485414036
hsa-mir-02243/NM_020158	http://www.ncbi.nlm.nih.gov/sites/entrez?cmd=Search&db=pubmed&term=mir-02243	56915	EXOSC5	http://www.ncbi.nlm.nih.gov/sites/entrez?db=gene&Cmd=ShowDetailView&TermToSearch=56915	4.46005550613	-1.60957761774	4.2918787412	-21.22	0.948867976887	4.25092154586	0.952093023256	0.857142857143	3.40126430165	2.90620668406	4.46005550613	-21.22	-0.296537992058	-0.439119166079	0.340930232558	0.571428571429	-2.76102725889	0.484740762195	-1.60957761774	4.2918787412
hsa-mir-44691/NM_024955	http://www.ncbi.nlm.nih.gov/sites/entrez?cmd=Search&db=pubmed&term=mir-44691	80020	FOXRED2	http://www.ncbi.nlm.nih.gov/sites/entrez?db=gene&Cmd=ShowDetailView&TermToSearch=80020	4.12991007698	-1.93660834509	4.28967631444	-16.12	-0.258311152308	-0.37814055503	0.291176470588	0.214285714286	4.75748073761	1.08309410464	4.12991007698	-16.12	-0.32114632988	-0.479572657952	0.230882352941	0.178571428571	-2.20864353331	-0.530134253323	-1.93660834509	4.28967631444
hsa-mir-02243/NM_183372	http://www.ncbi.nlm.nih.gov/sites/entrez?cmd=Search&db=pubmed&term=mir-02243	200030	NBPF11	http://www.ncbi.nlm.nih.gov/sites/entrez?db=gene&Cmd=ShowDetailView&TermToSearch=200030	3.07334741062	-2.99191229934	4.28878627057	-17.63	0.48304398935	0.780185490248	0.60976744186	0.888888888889	3.40126430165	0.94510528833	3.07334741062	-17.63	-0.477282645222	-0.768113473597	0.223720930233	0.222222222222	-2.76102725889	-1.47017569227	-2.99191229934	4.28878627057
hsa-mir-43701/NM_019887	http://www.ncbi.nlm.nih.gov/sites/entrez?cmd=Search&db=pubmed&term=mir-43701	56616	DIABLO	http://www.ncbi.nlm.nih.gov/sites/entrez?db=gene&Cmd=ShowDetailView&TermToSearch=56616	-1.18268004479	4.87743745833	-4.28515018124	-16.63	-0.555186426067	-0.944003474675	0.243243243243	0.111111111111	-1.0691102194	-0.603451939886	-1.18268004479	-16.63	0.94165958274	3.95674094767	0.963963963964	0.777777777778	1.15488252658	5.74285567662	4.87743745833	-4.28515018124
hsa-mir-43701/NM_138929	http://www.ncbi.nlm.nih.gov/sites/entrez?cmd=Search&db=pubmed&term=mir-43701	56616	DIABLO	http://www.ncbi.nlm.nih.gov/sites/entrez?db=gene&Cmd=ShowDetailView&TermToSearch=56616	-1.18268004479	4.87743745833	-4.28515018124	-16.63	-0.555186426067	-0.944003474675	0.261261261261	0.111111111111	-1.0691102194	-0.603451939886	-1.18268004479	-16.63	0.94165958274	3.95674094767	0.981981981982	0.777777777778	1.15488252658	5.74285567662	4.87743745833	-4.28515018124
hsa-mir-43701/NM_138930	http://www.ncbi.nlm.nih.gov/sites/entrez?cmd=Search&db=pubmed&term=mir-43701	56616	DIABLO	http://www.ncbi.nlm.nih.gov/sites/entrez?db=gene&Cmd=ShowDetailView&TermToSearch=56616	-1.18268004479	4.87743745833	-4.28515018124	-16.63	-0.555186426067	-0.944003474675	0.252252252252	0.111111111111	-1.0691102194	-0.603451939886	-1.18268004479	-16.63	0.94165958274	3.95674094767	0.972972972973	0.777777777778	1.15488252658	5.74285567662	4.87743745833	-4.28515018124
hsa-miR-671/NM_021977	http://www.ncbi.nlm.nih.gov/sites/entrez?cmd=Search&db=pubmed&term=miR-671	6581	SLC22A3	http://www.ncbi.nlm.nih.gov/sites/entrez?db=gene&Cmd=ShowDetailView&TermToSearch=6581	0.843722473675	-5.19653725444	4.27110861388	-15.65	0.940705394354	3.92176199232	0.996696762828	0.909090909091	-1.5868897558	2.78009352095	0.843722473675	-15.65	0.0304936236705	0.0431445600497	0.565734419731	0.727272727273	-3.29592778438	-4.05308567822	-5.19653725444	4.27110861388
hsa-mir-02243/NM_002531	http://www.ncbi.nlm.nih.gov/sites/entrez?cmd=Search&db=pubmed&term=mir-02243	4923	NTSR1	http://www.ncbi.nlm.nih.gov/sites/entrez?db=gene&Cmd=ShowDetailView&TermToSearch=4923	3.56509448889	-2.47119550056	4.26830158475	-15.22	0.840670863116	2.19535785501	0.842790697674	0.863636363636	3.40126430165	1.64054067568	3.56509448889	-15.22	-0.988715565504	-9.33383528942	0.00139534883721	0.0909090909091	-2.76102725889	-0.733770933278	-2.47119550056	4.26830158475
hsa-miR-423/NM_014899	http://www.ncbi.nlm.nih.gov/sites/entrez?cmd=Search&db=pubmed&term=miR-423	22836	RHOBTB3	http://www.ncbi.nlm.nih.gov/sites/entrez?db=gene&Cmd=ShowDetailView&TermToSearch=22836	-1.62152423559	4.41062898344	-4.26537644633	-16.21	-0.673814045803	-1.28964098177	0.198473282443	0.25	-1.49345110111	-0.799730464581	-1.62152423559	-16.21	0.316439003617	0.47175444245	0.692111959288	0.25	2.23607130365	4.00150002333	4.41062898344	-4.26537644633
hsa-mir-02243/NM_021972	http://www.ncbi.nlm.nih.gov/sites/entrez?cmd=Search&db=pubmed&term=mir-02243	8877	SPHK1	http://www.ncbi.nlm.nih.gov/sites/entrez?db=gene&Cmd=ShowDetailView&TermToSearch=8877	3.38723203141	-2.63962800831	4.26163360335	-15.99	0.732799897174	1.52302797428	0.76	0.833333333333	3.40126430165	1.38900517607	3.38723203141	-15.99	-0.821855192635	-2.04017203329	0.0446511627907	0.333333333333	-2.76102725889	-0.971970470076	-2.63962800831	4.26163360335
hsa-mir-02243/NM_182965	http://www.ncbi.nlm.nih.gov/sites/entrez?cmd=Search&db=pubmed&term=mir-02243	8877	SPHK1	http://www.ncbi.nlm.nih.gov/sites/entrez?db=gene&Cmd=ShowDetailView&TermToSearch=8877	3.38723203141	-2.63962800831	4.26163360335	-15.99	0.732799897174	1.52302797428	0.760465116279	0.8	3.40126430165	1.38900517607	3.38723203141	-15.99	-0.821855192635	-2.04017203329	0.0451162790698	0.2	-2.76102725889	-0.971970470076	-2.63962800831	4.26163360335
hsa-miR-211/NM_018424	http://www.ncbi.nlm.nih.gov/sites/entrez?cmd=Search&db=pubmed&term=miR-211	54566	EPB41L4B	http://www.ncbi.nlm.nih.gov/sites/entrez?db=gene&Cmd=ShowDetailView&TermToSearch=54566	-4.23198738417	1.79463253692	-4.26146381384	-16.27	-0.559454577007	-0.954548759595	0.238095238095	0.25	-4.97271539042	-1.01221856407	-4.23198738417	-16.27	0.048630636523	0.0688555735218	0.457142857143	0.25	2.05409964174	0.483894031452	1.79463253692	-4.26146381384
hsa-mir-44691/NM_020745	http://www.ncbi.nlm.nih.gov/sites/entrez?cmd=Search&db=pubmed&term=mir-44691	57505	AARS2	http://www.ncbi.nlm.nih.gov/sites/entrez?db=gene&Cmd=ShowDetailView&TermToSearch=57505	4.651591849	-1.37464829122	4.26119526821	-17.28	0.607423541251	1.0813824784	0.817647058824	0.75	4.75748073761	1.82086354187	4.651591849	-17.28	-0.92947916049	-3.56349268723	0.0117647058824	0.0833333333333	-2.20864353331	0.264597276367	-1.37464829122	4.26119526821
hsa-let-7f/NM_024738	http://www.ncbi.nlm.nih.gov/sites/entrez?cmd=Search&db=pubmed&term=let-7f	79794	C12orf49	http://www.ncbi.nlm.nih.gov/sites/entrez?db=gene&Cmd=ShowDetailView&TermToSearch=79794	-2.51545119029	3.51065440448	-4.26110013021	-15.02	-0.433562883346	-0.680429082862	0.178571428571	0.407407407407	-0.234250431821	-3.32313475697	-2.51545119029	-15.02	0.457582760254	0.727781979561	0.75	0.703703703704	0.726592047755	4.23822302386	3.51065440448	-4.26110013021
hsa-miR-204/NM_012452	http://www.ncbi.nlm.nih.gov/sites/entrez?cmd=Search&db=pubmed&term=miR-204	23495	TNFRSF13B	http://www.ncbi.nlm.nih.gov/sites/entrez?db=gene&Cmd=ShowDetailView&TermToSearch=23495	3.47860524312	-2.54561071897	4.25976395813	-15.73	0.786123671261	1.7987414727	0.825242718447	0.914285714286	3.1989119989	1.72057871406	3.47860524312	-15.73	-0.944207086188	-4.05435217965	0.00485436893204	0.0571428571429	-2.75232952482	-0.847707678464	-2.54561071897	4.25976395813
hsa-let-7d/NM_001031803	http://www.ncbi.nlm.nih.gov/sites/entrez?cmd=Search&db=pubmed&term=let-7d	3993	LLGL2	http://www.ncbi.nlm.nih.gov/sites/entrez?db=gene&Cmd=ShowDetailView&TermToSearch=3993	-1.54896589161	4.46570032344	-4.25301126724	-15.08	-0.788526539139	-1.8132416317	0.0594405594406	0.0909090909091	-1.94877196625	-0.241796605323	-1.54896589161	-15.08	0.231949074167	0.337222275771	0.583916083916	0.545454545455	2.95539725447	3.36005670843	4.46570032344	-4.25301126724
hsa-let-7d/NM_004524	http://www.ncbi.nlm.nih.gov/sites/entrez?cmd=Search&db=pubmed&term=let-7d	3993	LLGL2	http://www.ncbi.nlm.nih.gov/sites/entrez?db=gene&Cmd=ShowDetailView&TermToSearch=3993	-1.54896589161	4.46570032344	-4.25301126724	-15.08	-0.788526539139	-1.8132416317	0.0629370629371	0.0909090909091	-1.94877196625	-0.241796605323	-1.54896589161	-15.08	0.231949074167	0.337222275771	0.587412587413	0.545454545455	2.95539725447	3.36005670843	4.46570032344	-4.25301126724
hsa-mir-44691/NM_145301	http://www.ncbi.nlm.nih.gov/sites/entrez?cmd=Search&db=pubmed&term=mir-44691	201158	FAM18B2	http://www.ncbi.nlm.nih.gov/sites/entrez?db=gene&Cmd=ShowDetailView&TermToSearch=201158	4.43588983745	-1.56608432475	4.2440366306	-17.71	0.66921618854	1.27365855911	0.860294117647	0.666666666667	4.75748073761	1.51581483171	4.43588983745	-17.71	-0.403933207566	-0.624458913386	0.180882352941	0.266666666667	-2.20864353331	-0.00613415857117	-1.56608432475	4.2440366306
hsa-miR-629/NM_001503	http://www.ncbi.nlm.nih.gov/sites/entrez?cmd=Search&db=pubmed&term=miR-629	2822	GPLD1	http://www.ncbi.nlm.nih.gov/sites/entrez?db=gene&Cmd=ShowDetailView&TermToSearch=2822	3.18751359262	-2.81295829907	4.24297436493	-15.1	0.535121761204	0.895832032441	0.94262295082	0.785714285714	3.16097492878	1.34685002415	3.18751359262	-15.1	0.128602892167	0.183394833549	0.524590163934	0.714285714286	0.850617681322	-4.82874145826	-2.81295829907	4.24297436493
hsa-mir-44691/NM_024827	http://www.ncbi.nlm.nih.gov/sites/entrez?cmd=Search&db=pubmed&term=mir-44691	79885	HDAC11	http://www.ncbi.nlm.nih.gov/sites/entrez?db=gene&Cmd=ShowDetailView&TermToSearch=79885	3.75105075841	-2.24888736493	4.24259693371	-15.09	0.991234768351	10.6108113247	0.998529411765	0.9	4.75748073761	0.547306118083	3.75105075841	-15.09	0.184476088629	0.265444408292	0.739705882353	0.8	-2.20864353331	-0.971763478429	-2.24888736493	4.24259693371
hsa-mir-44691/NM_005276	http://www.ncbi.nlm.nih.gov/sites/entrez?cmd=Search&db=pubmed&term=mir-44691	2819	GPD1	http://www.ncbi.nlm.nih.gov/sites/entrez?db=gene&Cmd=ShowDetailView&TermToSearch=2819	4.25295741103	-1.74619687062	4.24204267394	-16.29	0.510323750307	0.839211125016	0.751470588235	0.821428571429	4.75748073761	1.25710931327	4.25295741103	-16.29	-0.514151830566	-0.84775700275	0.127941176471	0.0714285714286	-2.20864353331	-0.260851763699	-1.74619687062	4.24204267394
hsa-mir-44691/NM_080872	http://www.ncbi.nlm.nih.gov/sites/entrez?cmd=Search&db=pubmed&term=mir-44691	137970	UNC5D	http://www.ncbi.nlm.nih.gov/sites/entrez?db=gene&Cmd=ShowDetailView&TermToSearch=137970	3.10615908538	-2.89090059869	4.24056156979	-19.67	-0.5333702517	-0.891731400301	0.139705882353	0.25	4.75748073761	-0.364708432184	3.10615908538	-19.67	-0.2814422299	-0.414785818919	0.275	0.25	-2.20864353331	-1.87970730083	-2.89090059869	4.24056156979
hsa-let-7g/NM_015235	http://www.ncbi.nlm.nih.gov/sites/entrez?cmd=Search&db=pubmed&term=let-7g	23283	CSTF2T	http://www.ncbi.nlm.nih.gov/sites/entrez?db=gene&Cmd=ShowDetailView&TermToSearch=23283	0.423200370725	6.41682751355	-4.2381343966	-17.01	-0.159046055431	-0.227825036039	0.357142857143	0.153846153846	0.821495224976	-0.222999521095	0.423200370725	-17.01	0.945708045361	4.1149589336	0.97619047619	0.961538461538	1.27142316067	7.8033413364	6.41682751355	-4.2381343966
hsa-let-7a/NM_001001924	http://www.ncbi.nlm.nih.gov/sites/entrez?cmd=Search&db=pubmed&term=let-7a	57509	MTUS1	http://www.ncbi.nlm.nih.gov/sites/entrez?db=gene&Cmd=ShowDetailView&TermToSearch=57509	-0.358981500906	5.6307324548	-4.23536735545	-16.82	-0.160533270471	-0.230011478361	0.343558282209	0.391304347826	-0.441084969604	-0.066591537619	-0.358981500906	-16.82	0.927232751387	3.50161746888	0.969325153374	0.95652173913	0.248765350034	7.71429285364	5.6307324548	-4.23536735545
hsa-let-7a/NM_001001925	http://www.ncbi.nlm.nih.gov/sites/entrez?cmd=Search&db=pubmed&term=let-7a	57509	MTUS1	http://www.ncbi.nlm.nih.gov/sites/entrez?db=gene&Cmd=ShowDetailView&TermToSearch=57509	-0.358981500906	5.6307324548	-4.23536735545	-16.82	-0.160533270471	-0.230011478361	0.361963190184	0.391304347826	-0.441084969604	-0.066591537619	-0.358981500906	-16.82	0.927232751387	3.50161746888	0.98773006135	0.95652173913	0.248765350034	7.71429285364	5.6307324548	-4.23536735545
hsa-let-7a/NM_001001931	http://www.ncbi.nlm.nih.gov/sites/entrez?cmd=Search&db=pubmed&term=let-7a	57509	MTUS1	http://www.ncbi.nlm.nih.gov/sites/entrez?db=gene&Cmd=ShowDetailView&TermToSearch=57509	-0.358981500906	5.6307324548	-4.23536735545	-16.82	-0.160533270471	-0.230011478361	0.355828220859	0.391304347826	-0.441084969604	-0.066591537619	-0.358981500906	-16.82	0.927232751387	3.50161746888	0.981595092025	0.95652173913	0.248765350034	7.71429285364	5.6307324548	-4.23536735545
hsa-let-7a/NM_020749	http://www.ncbi.nlm.nih.gov/sites/entrez?cmd=Search&db=pubmed&term=let-7a	57509	MTUS1	http://www.ncbi.nlm.nih.gov/sites/entrez?db=gene&Cmd=ShowDetailView&TermToSearch=57509	-0.358981500906	5.6307324548	-4.23536735545	-16.82	-0.160533270471	-0.230011478361	0.349693251534	0.391304347826	-0.441084969604	-0.066591537619	-0.358981500906	-16.82	0.927232751387	3.50161746888	0.975460122699	0.95652173913	0.248765350034	7.71429285364	5.6307324548	-4.23536735545
hsa-miR-185/NM_145185	http://www.ncbi.nlm.nih.gov/sites/entrez?cmd=Search&db=pubmed&term=miR-185	5609	MAP2K7	http://www.ncbi.nlm.nih.gov/sites/entrez?db=gene&Cmd=ShowDetailView&TermToSearch=5609	-2.97147973099	3.01780142184	-4.2350613176	-15.13	-0.835596860382	-2.15113710127	0.0397022332506	0.0681818181818	-0.818604029173	-3.38370290671	-2.97147973099	-15.13	0.180379139987	0.259348682037	0.553349875931	0.454545454545	3.68225909871	0.585556600603	3.01780142184	-4.2350613176
hsa-mir-44691/NM_006465	http://www.ncbi.nlm.nih.gov/sites/entrez?cmd=Search&db=pubmed&term=mir-44691	10620	ARID3B	http://www.ncbi.nlm.nih.gov/sites/entrez?db=gene&Cmd=ShowDetailView&TermToSearch=10620	3.79464046935	-2.19263986762	4.23364652714	-15.99	0.444195778678	0.701157314164	0.713235294118	0.75	4.75748073761	0.608951278475	3.79464046935	-15.99	0.12149530117	0.173102645917	0.697058823529	0.53125	-2.20864353331	-0.892217504878	-2.19263986762	4.23364652714
hsa-miR-520d/NM_005458	http://www.ncbi.nlm.nih.gov/sites/entrez?cmd=Search&db=pubmed&term=miR-520d	9568	GABBR2	http://www.ncbi.nlm.nih.gov/sites/entrez?db=gene&Cmd=ShowDetailView&TermToSearch=9568	1.66284059663	-4.31776641812	4.22892777574	-16.41	0.870831244225	2.50526086962	0.968253968254	0.909090909091	1.37374855033	0.977863173483	1.66284059663	-16.41	-0.231266937844	-0.336174415907	0.380952380952	0.545454545455	-1.88430430019	-4.22193952748	-4.31776641812	4.22892777574
hsa-miR-20b/NM_020933	http://www.ncbi.nlm.nih.gov/sites/entrez?cmd=Search&db=pubmed&term=miR-20b	57693	ZNF317	http://www.ncbi.nlm.nih.gov/sites/entrez?db=gene&Cmd=ShowDetailView&TermToSearch=57693	3.29663958218	-2.67750622001	4.22435900853	-18.05	0.344391348506	0.518778582679	0.717647058824	0.909090909091	3.56987427003	1.09227813734	3.29663958218	-18.05	-0.102815935397	-0.146178377367	0.447058823529	0.636363636364	-1.76257107317	-2.02399453651	-2.67750622001	4.22435900853
hsa-mir-02243/NM_014228	http://www.ncbi.nlm.nih.gov/sites/entrez?cmd=Search&db=pubmed&term=mir-02243	6534	SLC6A7	http://www.ncbi.nlm.nih.gov/sites/entrez?db=gene&Cmd=ShowDetailView&TermToSearch=6534	3.50725672943	-2.46026775235	4.21967702796	-17.95	0.628782898447	1.14358942587	0.700465116279	0.8	3.40126430165	1.55874573183	3.50725672943	-17.95	-0.390322360325	-0.599557088248	0.279069767442	0.5	-2.76102725889	-0.71831676355	-2.46026775235	4.21967702796
hsa-miR-185/NM_052847	http://www.ncbi.nlm.nih.gov/sites/entrez?cmd=Search&db=pubmed&term=miR-185	2788	GNG7	http://www.ncbi.nlm.nih.gov/sites/entrez?db=gene&Cmd=ShowDetailView&TermToSearch=2788	-2.73465757129	3.23270012774	-4.21955909475	-16.11	-0.537536368522	-0.901511683721	0.213399503722	0.461538461538	-0.818604029173	-3.04878579659	-2.73465757129	-16.11	0.502933022726	0.82290155118	0.769230769231	0.846153846154	3.68225909871	0.889469265029	3.23270012774	-4.21955909475
hsa-mir-44691/NM_144719	http://www.ncbi.nlm.nih.gov/sites/entrez?cmd=Search&db=pubmed&term=mir-44691	152206	CCDC13	http://www.ncbi.nlm.nih.gov/sites/entrez?db=gene&Cmd=ShowDetailView&TermToSearch=152206	3.82862666749	-2.13221103309	4.21494875963	-15.89	0.686214130359	1.33414060131	0.867647058824	0.75	4.75748073761	0.65701502082	3.82862666749	-15.89	-0.428973318168	-0.671591231777	0.169117647059	0.125	-2.20864353331	-0.806758227532	-2.13221103309	4.21494875963
hsa-mir-02243/NM_014957	http://www.ncbi.nlm.nih.gov/sites/entrez?cmd=Search&db=pubmed&term=mir-02243	22898	DENND3	http://www.ncbi.nlm.nih.gov/sites/entrez?db=gene&Cmd=ShowDetailView&TermToSearch=22898	3.89043255246	-2.06698325174	4.2125291135	-17.62	0.324884719677	0.48580979729	0.538139534884	0.428571428571	3.40126430165	2.10063817754	3.89043255246	-17.62	-0.572731240392	-0.988070752309	0.165581395349	0.285714285714	-2.76102725889	-0.162128488914	-2.06698325174	4.2125291135
hsa-mir-02243/NM_017413	http://www.ncbi.nlm.nih.gov/sites/entrez?cmd=Search&db=pubmed&term=mir-02243	8862	APLN	http://www.ncbi.nlm.nih.gov/sites/entrez?db=gene&Cmd=ShowDetailView&TermToSearch=8862	4.21996600344	-1.73430033766	4.21030210678	-15.39	0.651624053927	1.21487732158	0.713023255814	0.9	3.40126430165	2.56666885317	4.21996600344	-15.39	-0.216887569487	-0.314204480369	0.396279069767	0.233333333333	-2.76102725889	0.308356200144	-1.73430033766	4.21030210678
hsa-mir-02243/NM_014354	http://www.ncbi.nlm.nih.gov/sites/entrez?cmd=Search&db=pubmed&term=mir-02243	26236	C6orf54	http://www.ncbi.nlm.nih.gov/sites/entrez?db=gene&Cmd=ShowDetailView&TermToSearch=26236	2.85689995187	-3.09241174582	4.20679864483	-16.79	0.801441107225	1.89509901818	0.813953488372	0.857142857143	3.40126430165	0.639002356632	2.85689995187	-16.79	-0.446125556845	-0.704958314341	0.244186046512	0.428571428571	-2.76102725889	-1.61230337249	-3.09241174582	4.20679864483
hsa-miR-214/NM_001503	http://www.ncbi.nlm.nih.gov/sites/entrez?cmd=Search&db=pubmed&term=miR-214	2822	GPLD1	http://www.ncbi.nlm.nih.gov/sites/entrez?db=gene&Cmd=ShowDetailView&TermToSearch=2822	2.22274116083	-3.72517690428	4.20581319778	-19.02	0.649158384842	1.20692125145	0.956356736243	0.928571428571	1.79658067114	1.34685002415	2.22274116083	-19.02	-0.0711572378156	-0.100887268816	0.476280834915	0.428571428571	-0.439454242013	-4.82874145826	-3.72517690428	4.20581319778
hsa-mir-02243/NM_031281	http://www.ncbi.nlm.nih.gov/sites/entrez?cmd=Search&db=pubmed&term=mir-02243	83416	FCRL5	http://www.ncbi.nlm.nih.gov/sites/entrez?db=gene&Cmd=ShowDetailView&TermToSearch=83416	3.11028828101	-2.83698791257	4.20535932607	-15.75	0.646785282034	1.19932598197	0.709302325581	0.769230769231	3.40126430165	0.997347568246	3.11028828101	-15.75	-0.446242251827	-0.705188555803	0.243720930233	0.0769230769231	-2.76102725889	-1.25107952336	-2.83698791257	4.20535932607
hsa-miR-211/NM_014667	http://www.ncbi.nlm.nih.gov/sites/entrez?cmd=Search&db=pubmed&term=miR-211	9686	VGLL4	http://www.ncbi.nlm.nih.gov/sites/entrez?db=gene&Cmd=ShowDetailView&TermToSearch=9686	-4.42978285004	1.51382105331	-4.20276262475	-16.42	-0.123852322663	-0.176512665258	0.51746031746	0.428571428571	-4.97271539042	-1.29194359447	-4.42978285004	-16.42	0.620836537063	1.11997780476	0.84126984127	0.928571428571	2.05409964174	0.0867666228626	1.51382105331	-4.20276262475
hsa-miR-510/NM_005652	http://www.ncbi.nlm.nih.gov/sites/entrez?cmd=Search&db=pubmed&term=miR-510	7014	TERF2	http://www.ncbi.nlm.nih.gov/sites/entrez?db=gene&Cmd=ShowDetailView&TermToSearch=7014	3.1641590443	-2.77743335835	4.20134027896	-15.14	0.683142909984	1.32292234642	0.871244635193	0.857142857143	2.97875031906	1.4960463149	3.1641590443	-15.14	-0.292480699085	-0.432544735757	0.334763948498	0.285714285714	-2.1819834673	-1.74590045666	-2.77743335835	4.20134027896
hsa-miR-211/NM_153347	http://www.ncbi.nlm.nih.gov/sites/entrez?cmd=Search&db=pubmed&term=miR-211	144110	TMEM86A	http://www.ncbi.nlm.nih.gov/sites/entrez?db=gene&Cmd=ShowDetailView&TermToSearch=144110	-4.00457293499	1.93562399454	-4.20035353045	-19.03	-0.468359171776	-0.749667552815	0.292063492063	0.25	-4.97271539042	-0.690605965755	-4.00457293499	-19.03	0.47045181001	0.753966412551	0.765079365079	0.875	2.05409964174	0.683286062995	1.93562399454	-4.20035353045
hsa-mir-44691/NM_176816	http://www.ncbi.nlm.nih.gov/sites/entrez?cmd=Search&db=pubmed&term=mir-44691	202243	CCDC125	http://www.ncbi.nlm.nih.gov/sites/entrez?db=gene&Cmd=ShowDetailView&TermToSearch=202243	4.12378510109	-1.81453192296	4.19902423654	-15.91	0.628976484737	1.14417190989	0.838235294118	0.714285714286	4.75748073761	1.07443208067	4.12378510109	-15.91	0.0963569216049	0.136906311526	0.667647058824	0.857142857143	-2.20864353331	-0.357492121493	-1.81453192296	4.19902423654
hsa-mir-02243/NM_005044	http://www.ncbi.nlm.nih.gov/sites/entrez?cmd=Search&db=pubmed&term=mir-02243	5613	PRKX	http://www.ncbi.nlm.nih.gov/sites/entrez?db=gene&Cmd=ShowDetailView&TermToSearch=5613	3.4419365138	-2.49333471042	4.19687053083	-18.15	-0.854484867893	-2.32623533396	0.115348837209	0.0666666666667	3.40126430165	1.46636899699	3.4419365138	-18.15	-0.573989132414	-0.991305381459	0.164186046512	0.2	-2.76102725889	-0.765080504116	-2.49333471042	4.19687053083
hsa-miR-615/NM_198207	http://www.ncbi.nlm.nih.gov/sites/entrez?cmd=Search&db=pubmed&term=miR-615	10715	LASS1	http://www.ncbi.nlm.nih.gov/sites/entrez?db=gene&Cmd=ShowDetailView&TermToSearch=10715	0.259153316303	6.19049137121	-4.19408936013	-18.06	-0.102175980459	-0.145258893131	0.355871886121	0.68	0.464049841922	-0.0975517072721	0.259153316303	-18.06	0.574687998474	0.99310701072	0.76512455516	0.84	3.64254037481	5.11213648011	6.19049137121	-4.19408936013
hsa-mir-02243/NM_002698	http://www.ncbi.nlm.nih.gov/sites/entrez?cmd=Search&db=pubmed&term=mir-02243	5452	POU2F2	http://www.ncbi.nlm.nih.gov/sites/entrez?db=gene&Cmd=ShowDetailView&TermToSearch=5452	3.19525701981	-2.73204042374	4.19123221644	-16.04	0.930820564235	3.60181582326	0.934418604651	0.923076923077	3.40126430165	1.11751151104	3.19525701981	-16.04	-0.294137037431	-0.435225548308	0.341860465116	0.153846153846	-2.76102725889	-1.10266136132	-2.73204042374	4.19123221644
hsa-mir-02243/NM_174964	http://www.ncbi.nlm.nih.gov/sites/entrez?cmd=Search&db=pubmed&term=mir-02243	6487	ST3GAL3	http://www.ncbi.nlm.nih.gov/sites/entrez?db=gene&Cmd=ShowDetailView&TermToSearch=6487	3.42673545693	-2.4977476784	4.18924220002	-15.79	0.840876437032	2.19719000117	0.844651162791	0.928571428571	3.40126430165	1.4448714562	3.42673545693	-15.79	0.143640166676	0.20526648887	0.650697674419	0.285714285714	-2.76102725889	-0.771321383283	-2.4977476784	4.18924220002
hsa-mir-02243/NM_174968	http://www.ncbi.nlm.nih.gov/sites/entrez?cmd=Search&db=pubmed&term=mir-02243	6487	ST3GAL3	http://www.ncbi.nlm.nih.gov/sites/entrez?db=gene&Cmd=ShowDetailView&TermToSearch=6487	3.42673545693	-2.4977476784	4.18924220002	-15.79	0.840876437032	2.19719000117	0.846976744186	0.928571428571	3.40126430165	1.4448714562	3.42673545693	-15.79	0.143640166676	0.20526648887	0.653023255814	0.285714285714	-2.76102725889	-0.771321383283	-2.4977476784	4.18924220002
hsa-mir-02243/NM_174969	http://www.ncbi.nlm.nih.gov/sites/entrez?cmd=Search&db=pubmed&term=mir-02243	6487	ST3GAL3	http://www.ncbi.nlm.nih.gov/sites/entrez?db=gene&Cmd=ShowDetailView&TermToSearch=6487	3.42673545693	-2.4977476784	4.18924220002	-15.79	0.840876437032	2.19719000117	0.846511627907	0.928571428571	3.40126430165	1.4448714562	3.42673545693	-15.79	0.143640166676	0.20526648887	0.652558139535	0.285714285714	-2.76102725889	-0.771321383283	-2.4977476784	4.18924220002
hsa-mir-02243/NM_174965	http://www.ncbi.nlm.nih.gov/sites/entrez?cmd=Search&db=pubmed&term=mir-02243	6487	ST3GAL3	http://www.ncbi.nlm.nih.gov/sites/entrez?db=gene&Cmd=ShowDetailView&TermToSearch=6487	3.42673545693	-2.4977476784	4.18924220002	-15.79	0.840876437032	2.19719000117	0.84511627907	0.928571428571	3.40126430165	1.4448714562	3.42673545693	-15.79	0.143640166676	0.20526648887	0.651162790698	0.285714285714	-2.76102725889	-0.771321383283	-2.4977476784	4.18924220002
hsa-mir-02243/NM_174966	http://www.ncbi.nlm.nih.gov/sites/entrez?cmd=Search&db=pubmed&term=mir-02243	6487	ST3GAL3	http://www.ncbi.nlm.nih.gov/sites/entrez?db=gene&Cmd=ShowDetailView&TermToSearch=6487	3.42673545693	-2.4977476784	4.18924220002	-15.79	0.840876437032	2.19719000117	0.845581395349	0.928571428571	3.40126430165	1.4448714562	3.42673545693	-15.79	0.143640166676	0.20526648887	0.651627906977	0.285714285714	-2.76102725889	-0.771321383283	-2.4977476784	4.18924220002
hsa-mir-02243/NM_174967	http://www.ncbi.nlm.nih.gov/sites/entrez?cmd=Search&db=pubmed&term=mir-02243	6487	ST3GAL3	http://www.ncbi.nlm.nih.gov/sites/entrez?db=gene&Cmd=ShowDetailView&TermToSearch=6487	3.42673545693	-2.4977476784	4.18924220002	-15.79	0.840876437032	2.19719000117	0.846046511628	0.928571428571	3.40126430165	1.4448714562	3.42673545693	-15.79	0.143640166676	0.20526648887	0.652093023256	0.285714285714	-2.76102725889	-0.771321383283	-2.4977476784	4.18924220002
hsa-mir-02243/NM_174963	http://www.ncbi.nlm.nih.gov/sites/entrez?cmd=Search&db=pubmed&term=mir-02243	6487	ST3GAL3	http://www.ncbi.nlm.nih.gov/sites/entrez?db=gene&Cmd=ShowDetailView&TermToSearch=6487	3.42673545693	-2.4977476784	4.18924220002	-15.79	0.840876437032	2.19719000117	0.844186046512	0.928571428571	3.40126430165	1.4448714562	3.42673545693	-15.79	0.143640166676	0.20526648887	0.65023255814	0.285714285714	-2.76102725889	-0.771321383283	-2.4977476784	4.18924220002
hsa-mir-02243/NM_174971	http://www.ncbi.nlm.nih.gov/sites/entrez?cmd=Search&db=pubmed&term=mir-02243	6487	ST3GAL3	http://www.ncbi.nlm.nih.gov/sites/entrez?db=gene&Cmd=ShowDetailView&TermToSearch=6487	3.42673545693	-2.4977476784	4.18924220002	-15.79	0.840876437032	2.19719000117	0.843720930233	0.928571428571	3.40126430165	1.4448714562	3.42673545693	-15.79	0.143640166676	0.20526648887	0.64976744186	0.285714285714	-2.76102725889	-0.771321383283	-2.4977476784	4.18924220002
hsa-mir-02243/NM_006279	http://www.ncbi.nlm.nih.gov/sites/entrez?cmd=Search&db=pubmed&term=mir-02243	6487	ST3GAL3	http://www.ncbi.nlm.nih.gov/sites/entrez?db=gene&Cmd=ShowDetailView&TermToSearch=6487	3.42673545693	-2.4977476784	4.18924220002	-15.79	0.840876437032	2.19719000117	0.843255813953	0.928571428571	3.40126430165	1.4448714562	3.42673545693	-15.79	0.143640166676	0.20526648887	0.649302325581	0.285714285714	-2.76102725889	-0.771321383283	-2.4977476784	4.18924220002
hsa-miR-211/NM_147150	http://www.ncbi.nlm.nih.gov/sites/entrez?cmd=Search&db=pubmed&term=miR-211	445815	PALM2-AKAP2	http://www.ncbi.nlm.nih.gov/sites/entrez?db=gene&Cmd=ShowDetailView&TermToSearch=445815	-4.181259973	1.74253056169	-4.18875245741	-17.51	-0.644956598019	-1.19351406934	0.168253968254	0.2	-4.97271539042	-0.940479171205	-4.181259973	-17.51	-0.12539486968	-0.178745982963	0.361904761905	0.6	2.05409964174	0.410210711451	1.74253056169	-4.18875245741
hsa-miR-211/NM_007203	http://www.ncbi.nlm.nih.gov/sites/entrez?cmd=Search&db=pubmed&term=miR-211	445815	PALM2-AKAP2	http://www.ncbi.nlm.nih.gov/sites/entrez?db=gene&Cmd=ShowDetailView&TermToSearch=445815	-4.181259973	1.74253056169	-4.18875245741	-17.51	-0.644956598019	-1.19351406934	0.165079365079	0.133333333333	-4.97271539042	-0.940479171205	-4.181259973	-17.51	-0.12539486968	-0.178745982963	0.35873015873	0.266666666667	2.05409964174	0.410210711451	1.74253056169	-4.18875245741
hsa-mir-44691/NM_016734	http://www.ncbi.nlm.nih.gov/sites/entrez?cmd=Search&db=pubmed&term=mir-44691	5079	PAX5	http://www.ncbi.nlm.nih.gov/sites/entrez?db=gene&Cmd=ShowDetailView&TermToSearch=5079	4.3664714751	-1.55553414935	4.18749033527	-15.05	0.908545078392	3.07543622837	0.983823529412	0.954545454545	4.75748073761	1.41764244219	4.3664714751	-15.05	0.95241798146	4.41910940571	0.998529411765	0.954545454545	-2.20864353331	0.00878604256921	-1.55553414935	4.18749033527
hsa-miR-593/NM_005079	http://www.ncbi.nlm.nih.gov/sites/entrez?cmd=Search&db=pubmed&term=miR-593	7163	TPD52	http://www.ncbi.nlm.nih.gov/sites/entrez?db=gene&Cmd=ShowDetailView&TermToSearch=7163	2.50883361653	-3.40971157843	4.18504344212	-16.28	0.498540408763	0.813323204162	0.920708955224	0.538461538462	0.921607396	2.62641913024	2.50883361653	-16.28	-0.780129232598	-1.7634860866	0.131529850746	0.153846153846	-3.95842171731	-0.863638640685	-3.40971157843	4.18504344212
hsa-miR-593/NM_001025253	http://www.ncbi.nlm.nih.gov/sites/entrez?cmd=Search&db=pubmed&term=miR-593	7163	TPD52	http://www.ncbi.nlm.nih.gov/sites/entrez?db=gene&Cmd=ShowDetailView&TermToSearch=7163	2.50883361653	-3.40971157843	4.18504344212	-16.28	0.498540408763	0.813323204162	0.921641791045	0.538461538462	0.921607396	2.62641913024	2.50883361653	-16.28	-0.780129232598	-1.7634860866	0.132462686567	0.153846153846	-3.95842171731	-0.863638640685	-3.40971157843	4.18504344212
hsa-miR-593/NM_001025252	http://www.ncbi.nlm.nih.gov/sites/entrez?cmd=Search&db=pubmed&term=miR-593	7163	TPD52	http://www.ncbi.nlm.nih.gov/sites/entrez?db=gene&Cmd=ShowDetailView&TermToSearch=7163	2.50883361653	-3.40971157843	4.18504344212	-16.28	0.498540408763	0.813323204162	0.922574626866	0.538461538462	0.921607396	2.62641913024	2.50883361653	-16.28	-0.780129232598	-1.7634860866	0.133395522388	0.153846153846	-3.95842171731	-0.863638640685	-3.40971157843	4.18504344212
hsa-mir-44691/NM_005082	http://www.ncbi.nlm.nih.gov/sites/entrez?cmd=Search&db=pubmed&term=mir-44691	7706	TRIM25	http://www.ncbi.nlm.nih.gov/sites/entrez?db=gene&Cmd=ShowDetailView&TermToSearch=7706	4.85486817989	-1.06290169562	4.18449520847	-17.35	0.695612811833	1.36932343548	0.875	0.772727272727	4.75748073761	2.10833968592	4.85486817989	-17.35	0.559594711938	0.954896848853	0.910294117647	0.863636363636	-2.20864353331	0.705473539889	-1.06290169562	4.18449520847
hsa-mir-44691/NM_021976	http://www.ncbi.nlm.nih.gov/sites/entrez?cmd=Search&db=pubmed&term=mir-44691	6257	RXRB	http://www.ncbi.nlm.nih.gov/sites/entrez?db=gene&Cmd=ShowDetailView&TermToSearch=6257	3.48934333887	-2.42269596137	4.18044307984	-15.93	0.58103979458	1.00963195575	0.797058823529	0.8	4.75748073761	0.177195936003	3.48934333887	-15.93	-0.578275706993	-1.00240725383	0.104411764706	0.4	-2.20864353331	-1.21756595277	-2.42269596137	4.18044307984
hsa-miR-801/NM_181670	http://www.ncbi.nlm.nih.gov/sites/entrez?cmd=Search&db=pubmed&term=miR-801	56899	ANKS1B	http://www.ncbi.nlm.nih.gov/sites/entrez?db=gene&Cmd=ShowDetailView&TermToSearch=56899	4.5660026623	-1.34462228792	4.17944298335	-15.44	0.571784650173	0.985643479254	0.8125	0.25	1.98213163562	4.47517125524	4.5660026623	-15.44	-0.504824103294	-0.827051326564	0.125	0.125	-2.11662478077	0.215041704921	-1.34462228792	4.17944298335
hsa-mir-02243/NM_032983	http://www.ncbi.nlm.nih.gov/sites/entrez?cmd=Search&db=pubmed&term=mir-02243	835	CASP2	http://www.ncbi.nlm.nih.gov/sites/entrez?db=gene&Cmd=ShowDetailView&TermToSearch=835	2.63752245356	-3.27296480023	4.17934561727	-16.23	0.752873735979	1.61771635455	0.773488372093	0.931034482759	3.40126430165	0.328755723236	2.63752245356	-16.23	-0.468351444835	-0.749651709588	0.23023255814	0.275862068966	-2.76102725889	-1.86764395077	-3.27296480023	4.17934561727
hsa-mir-02243/NM_032982	http://www.ncbi.nlm.nih.gov/sites/entrez?cmd=Search&db=pubmed&term=mir-02243	835	CASP2	http://www.ncbi.nlm.nih.gov/sites/entrez?db=gene&Cmd=ShowDetailView&TermToSearch=835	2.63752245356	-3.27296480023	4.17934561727	-16.23	0.752873735979	1.61771635455	0.773023255814	0.925925925926	3.40126430165	0.328755723236	2.63752245356	-16.23	-0.468351444835	-0.749651709588	0.22976744186	0.296296296296	-2.76102725889	-1.86764395077	-3.27296480023	4.17934561727
hsa-miR-596/NM_021977	http://www.ncbi.nlm.nih.gov/sites/entrez?cmd=Search&db=pubmed&term=miR-596	6581	SLC22A3	http://www.ncbi.nlm.nih.gov/sites/entrez?db=gene&Cmd=ShowDetailView&TermToSearch=6581	3.35991274415	-2.5485454201	4.1779108343	-17.41	0.868886259931	2.48234642114	0.986688851913	0.772727272727	1.97154065022	2.78009352095	3.35991274415	-17.41	-0.00829086854582	-0.0117254617436	0.470881863561	0.636363636364	0.448898180794	-4.05308567822	-2.5485454201	4.1779108343
hsa-mir-44691/NM_000595	http://www.ncbi.nlm.nih.gov/sites/entrez?cmd=Search&db=pubmed&term=mir-44691	4049	LTA	http://www.ncbi.nlm.nih.gov/sites/entrez?db=gene&Cmd=ShowDetailView&TermToSearch=4049	3.87336251718	-2.03505750283	4.17788386225	-15.16	0.822156023308	2.04247561298	0.961764705882	0.733333333333	4.75748073761	0.720281066172	3.87336251718	-15.16	-0.930190569467	-3.58368465989	0.0102941176471	0.0666666666667	-2.20864353331	-0.669362387402	-2.03505750283	4.17788386225
hsa-mir-00726/NM_021238	http://www.ncbi.nlm.nih.gov/sites/entrez?cmd=Search&db=pubmed&term=mir-00726	58516	FAM60A	http://www.ncbi.nlm.nih.gov/sites/entrez?db=gene&Cmd=ShowDetailView&TermToSearch=58516	-1.12651129936	4.78187061213	-4.17785691545	-16.43	0.384585850992	0.589202549173	0.675675675676	0.708333333333	-0.933150555542	-0.659977002179	-1.12651129936	-16.43	0.722911870847	1.47965294305	0.90990990991	0.875	0.806680619702	5.95590565349	4.78187061213	-4.17785691545
hsa-mir-02243/NM_007368	http://www.ncbi.nlm.nih.gov/sites/entrez?cmd=Search&db=pubmed&term=mir-02243	22821	RASA3	http://www.ncbi.nlm.nih.gov/sites/entrez?db=gene&Cmd=ShowDetailView&TermToSearch=22821	2.49625468023	-3.40854475926	4.17532372521	-17.43	0.927819364991	3.51750652755	0.929302325581	0.923076923077	3.40126430165	0.128972922264	2.49625468023	-17.43	-0.608003139296	-1.08301900772	0.142790697674	0.769230769231	-2.76102725889	-2.05938296761	-3.40854475926	4.17532372521
hsa-mir-44691/NM_006887	http://www.ncbi.nlm.nih.gov/sites/entrez?cmd=Search&db=pubmed&term=mir-44691	678	ZFP36L2	http://www.ncbi.nlm.nih.gov/sites/entrez?db=gene&Cmd=ShowDetailView&TermToSearch=678	3.48724941186	-2.41694870366	4.17489852495	-17.64	-0.127352662095	-0.181582396682	0.377941176471	0.416666666667	4.75748073761	0.174234676017	3.48724941186	-17.64	-0.269384783112	-0.395591596289	0.288235294118	0.25	-2.20864353331	-1.20943810296	-2.41694870366	4.17489852495
hsa-mir-02243/NM_004925	http://www.ncbi.nlm.nih.gov/sites/entrez?cmd=Search&db=pubmed&term=mir-02243	360	AQP3	http://www.ncbi.nlm.nih.gov/sites/entrez?db=gene&Cmd=ShowDetailView&TermToSearch=360	2.91764224714	-2.98633543085	4.17474265208	-16.29	0.96883603126	5.53138802844	0.971627906977	0.9375	3.40126430165	0.724904934405	2.91764224714	-16.29	0.384913637459	0.58979203231	0.799534883721	0.5625	-2.76102725889	-1.46228880922	-2.98633543085	4.17474265208
hsa-mir-02243/NM_006268	http://www.ncbi.nlm.nih.gov/sites/entrez?cmd=Search&db=pubmed&term=mir-02243	5977	DPF2	http://www.ncbi.nlm.nih.gov/sites/entrez?db=gene&Cmd=ShowDetailView&TermToSearch=5977	2.91789244896	-2.98104343168	4.17117756299	-16.56	-0.581796812728	-1.01161979364	0.239534883721	0.0714285714286	3.40126430165	0.725258773217	2.91789244896	-16.56	-0.991253895349	-10.6225614189	0.00046511627907	0.142857142857	-2.76102725889	-1.45480479221	-2.98104343168	4.17117756299
hsa-mir-44691/NM_005811	http://www.ncbi.nlm.nih.gov/sites/entrez?cmd=Search&db=pubmed&term=mir-44691	10220	GDF11	http://www.ncbi.nlm.nih.gov/sites/entrez?db=gene&Cmd=ShowDetailView&TermToSearch=10220	3.75525993745	-2.13300666335	4.16363324286	-15.4	0.549291069618	0.929614621071	0.776470588235	0.833333333333	4.75748073761	0.553258796175	3.75525993745	-15.4	0.278709682083	0.41041764655	0.801470588235	0.541666666667	-2.20864353331	-0.807883418625	-2.13300666335	4.16363324286
hsa-mir-02243/NM_030906	http://www.ncbi.nlm.nih.gov/sites/entrez?cmd=Search&db=pubmed&term=mir-02243	65975	STK33	http://www.ncbi.nlm.nih.gov/sites/entrez?db=gene&Cmd=ShowDetailView&TermToSearch=65975	3.51566653113	-2.37141264459	4.16279360653	-15.71	0.288670865422	0.426394553468	0.525581395349	0.25	3.40126430165	1.57063898745	3.51566653113	-15.71	-0.611513058203	-1.09298853393	0.140465116279	0.25	-2.76102725889	-0.592656665066	-2.37141264459	4.16279360653
hsa-miR-510/NM_032590	http://www.ncbi.nlm.nih.gov/sites/entrez?cmd=Search&db=pubmed&term=miR-510	84678	FBXL10	http://www.ncbi.nlm.nih.gov/sites/entrez?db=gene&Cmd=ShowDetailView&TermToSearch=84678	3.09813974473	-2.78685691425	4.16132104482	-16.61	0.6196736533	1.11657028197	0.802575107296	0.714285714286	2.97875031906	1.40268092606	3.09813974473	-16.61	-0.369668034256	-0.562645137449	0.261802575107	0.285714285714	-2.1819834673	-1.75922737722	-2.78685691425	4.16132104482
hsa-miR-211/NM_138424	http://www.ncbi.nlm.nih.gov/sites/entrez?cmd=Search&db=pubmed&term=miR-211	113220	KIF12	http://www.ncbi.nlm.nih.gov/sites/entrez?db=gene&Cmd=ShowDetailView&TermToSearch=113220	-3.83141105848	2.05049965295	-4.15913895039	-17.16	-0.804784297695	-1.91745184727	0.0666666666667	0.142857142857	-4.97271539042	-0.445718091503	-3.83141105848	-17.16	0.600168560751	1.06112586988	0.834920634921	0.857142857143	2.05409964174	0.845744777106	2.05049965295	-4.15913895039
hsa-mir-02243/NM_007078	http://www.ncbi.nlm.nih.gov/sites/entrez?cmd=Search&db=pubmed&term=mir-02243	11155	LDB3	http://www.ncbi.nlm.nih.gov/sites/entrez?db=gene&Cmd=ShowDetailView&TermToSearch=11155	3.25140349561	-2.61829630307	4.15050453118	-17.82	0.824638517551	2.06168870028	0.828837209302	0.833333333333	3.40126430165	1.19691461859	3.25140349561	-17.82	-0.163908506291	-0.234979603578	0.443720930233	0.5	-2.76102725889	-0.941802883228	-2.61829630307	4.15050453118
hsa-mir-02243/NM_020335	http://www.ncbi.nlm.nih.gov/sites/entrez?cmd=Search&db=pubmed&term=mir-02243	57216	VANGL2	http://www.ncbi.nlm.nih.gov/sites/entrez?db=gene&Cmd=ShowDetailView&TermToSearch=57216	3.31237044496	-2.55562351877	4.14929832372	-16.35	-0.748152718119	-1.59458229255	0.170697674419	0.0571428571429	3.40126430165	1.28313490522	3.31237044496	-16.35	-0.769832260459	-1.70577924005	0.0641860465116	0.142857142857	-2.76102725889	-0.853170181679	-2.55562351877	4.14929832372
hsa-miR-19b/NM_014166	http://www.ncbi.nlm.nih.gov/sites/entrez?cmd=Search&db=pubmed&term=miR-19b	29079	MED4	http://www.ncbi.nlm.nih.gov/sites/entrez?db=gene&Cmd=ShowDetailView&TermToSearch=29079	-2.81044409653	3.04436744418	-4.13997694301	-18.01	-0.568172058479	-0.97643344005	0.125	0.25	-1.38177721866	-2.59279093894	-2.81044409653	-18.01	0.0857380281298	0.121700016257	0.5	0.25	1.19986920219	3.10551652621	3.04436744418	-4.13997694301
hsa-mir-44691/NM_000626	http://www.ncbi.nlm.nih.gov/sites/entrez?cmd=Search&db=pubmed&term=mir-44691	974	CD79B	http://www.ncbi.nlm.nih.gov/sites/entrez?db=gene&Cmd=ShowDetailView&TermToSearch=974	4.54151600484	-1.30640317786	4.13510330992	-21.23	0.837156538453	2.16452909186	0.969117647059	0.8	4.75748073761	1.66519279017	4.54151600484	-21.23	-0.846000674394	-2.24393550293	0.0220588235294	0.2	-2.20864353331	0.361110441252	-1.30640317786	4.13510330992
hsa-mir-02869/NM_024345	http://www.ncbi.nlm.nih.gov/sites/entrez?cmd=Search&db=pubmed&term=mir-02869	79269	WDR32	http://www.ncbi.nlm.nih.gov/sites/entrez?db=gene&Cmd=ShowDetailView&TermToSearch=79269	-0.796769973286	5.04922291661	-4.13374121521	-15.82	0.637068722874	1.1688415124	0.9296875	0.727272727273	-0.507373027747	-0.619429874566	-0.796769973286	-15.82	0.777440544548	1.74808126174	0.932291666667	0.818181818182	3.74668296701	3.39399656111	5.04922291661	-4.13374121521
hsa-miR-204/NM_015087	http://www.ncbi.nlm.nih.gov/sites/entrez?cmd=Search&db=pubmed&term=miR-204	23111	SPG20	http://www.ncbi.nlm.nih.gov/sites/entrez?db=gene&Cmd=ShowDetailView&TermToSearch=23111	3.64247644496	-2.20171672118	4.13246861834	-15.68	0.269201232082	0.395300983916	0.529126213592	0.666666666667	3.1989119989	1.95232759019	3.64247644496	-15.68	-0.414734110579	-0.64457095957	0.257281553398	0.133333333333	-2.75232952482	-0.36136812277	-2.20171672118	4.13246861834
hsa-miR-185/NM_138576	http://www.ncbi.nlm.nih.gov/sites/entrez?cmd=Search&db=pubmed&term=miR-185	64919	BCL11B	http://www.ncbi.nlm.nih.gov/sites/entrez?db=gene&Cmd=ShowDetailView&TermToSearch=64919	-1.59246680135	4.24651279494	-4.12878206775	-16.36	-0.188419367264	-0.271325018434	0.424317617866	0.357142857143	-0.818604029173	-1.43348411892	-1.59246680135	-16.36	0.425740300596	0.665403954848	0.719602977667	0.785714285714	3.68225909871	2.32321688868	4.24651279494	-4.12878206775
hsa-miR-185/NM_022898	http://www.ncbi.nlm.nih.gov/sites/entrez?cmd=Search&db=pubmed&term=miR-185	64919	BCL11B	http://www.ncbi.nlm.nih.gov/sites/entrez?db=gene&Cmd=ShowDetailView&TermToSearch=64919	-1.59246680135	4.24651279494	-4.12878206775	-16.36	-0.188419367264	-0.271325018434	0.426799007444	0.357142857143	-0.818604029173	-1.43348411892	-1.59246680135	-16.36	0.425740300596	0.665403954848	0.722084367246	0.785714285714	3.68225909871	2.32321688868	4.24651279494	-4.12878206775
hsa-let-7g/NM_014810	http://www.ncbi.nlm.nih.gov/sites/entrez?cmd=Search&db=pubmed&term=let-7g	9857	CEP350	http://www.ncbi.nlm.nih.gov/sites/entrez?db=gene&Cmd=ShowDetailView&TermToSearch=9857	0.941982782267	-4.89397655864	4.12664642468	-18.14	-0.544004947206	-0.916881980916	0.0714285714286	0.0909090909091	0.821495224976	0.510669601228	0.941982782267	-18.14	-0.609650649471	-1.08768588702	0.130952380952	0.272727272727	1.27142316067	-8.19255118384	-4.89397655864	4.12664642468
hsa-mir-44691/NM_000766	http://www.ncbi.nlm.nih.gov/sites/entrez?cmd=Search&db=pubmed&term=mir-44691	1553	CYP2A13	http://www.ncbi.nlm.nih.gov/sites/entrez?db=gene&Cmd=ShowDetailView&TermToSearch=1553	4.95563791059	-0.877539755908	4.12467948385	-15.45	0.807438625784	1.93556674136	0.951470588235	0.65	4.75748073761	2.25084960576	4.95563791059	-15.45	-0.370625462575	-0.564334067566	0.201470588235	0.15	-2.20864353331	0.967614908984	-0.877539755908	4.12467948385
hsa-mir-02243/NM_000618	http://www.ncbi.nlm.nih.gov/sites/entrez?cmd=Search&db=pubmed&term=mir-02243	3479	IGF1	http://www.ncbi.nlm.nih.gov/sites/entrez?db=gene&Cmd=ShowDetailView&TermToSearch=3479	4.15148155957	-1.67380622535	4.11910049508	-19.83	0.675610013082	1.29595786528	0.729302325581	0.869565217391	3.40126430165	2.46981722384	4.15148155957	-19.83	0.484250950402	0.782731106705	0.84976744186	0.826086956522	-2.76102725889	0.393907794217	-1.67380622535	4.11910049508
hsa-let-7g/NM_001001931	http://www.ncbi.nlm.nih.gov/sites/entrez?cmd=Search&db=pubmed&term=let-7g	57509	MTUS1	http://www.ncbi.nlm.nih.gov/sites/entrez?db=gene&Cmd=ShowDetailView&TermToSearch=57509	0.533797516473	6.35386072754	-4.11540616348	-15.62	-0.235586108511	-0.342818209551	0.25	0.347826086957	0.821495224976	-0.066591537619	0.533797516473	-15.62	0.640261603245	1.17875215273	0.738095238095	0.739130434783	1.27142316067	7.71429285364	6.35386072754	-4.11540616348
hsa-let-7g/NM_020749	http://www.ncbi.nlm.nih.gov/sites/entrez?cmd=Search&db=pubmed&term=let-7g	57509	MTUS1	http://www.ncbi.nlm.nih.gov/sites/entrez?db=gene&Cmd=ShowDetailView&TermToSearch=57509	0.533797516473	6.35386072754	-4.11540616348	-15.62	-0.235586108511	-0.342818209551	0.238095238095	0.347826086957	0.821495224976	-0.066591537619	0.533797516473	-15.62	0.640261603245	1.17875215273	0.72619047619	0.739130434783	1.27142316067	7.71429285364	6.35386072754	-4.11540616348
hsa-let-7g/NM_001001924	http://www.ncbi.nlm.nih.gov/sites/entrez?cmd=Search&db=pubmed&term=let-7g	57509	MTUS1	http://www.ncbi.nlm.nih.gov/sites/entrez?db=gene&Cmd=ShowDetailView&TermToSearch=57509	0.533797516473	6.35386072754	-4.11540616348	-15.62	-0.235586108511	-0.342818209551	0.27380952381	0.347826086957	0.821495224976	-0.066591537619	0.533797516473	-15.62	0.640261603245	1.17875215273	0.761904761905	0.739130434783	1.27142316067	7.71429285364	6.35386072754	-4.11540616348
hsa-let-7g/NM_001001925	http://www.ncbi.nlm.nih.gov/sites/entrez?cmd=Search&db=pubmed&term=let-7g	57509	MTUS1	http://www.ncbi.nlm.nih.gov/sites/entrez?db=gene&Cmd=ShowDetailView&TermToSearch=57509	0.533797516473	6.35386072754	-4.11540616348	-15.62	-0.235586108511	-0.342818209551	0.261904761905	0.347826086957	0.821495224976	-0.066591537619	0.533797516473	-15.62	0.640261603245	1.17875215273	0.75	0.739130434783	1.27142316067	7.71429285364	6.35386072754	-4.11540616348
hsa-mir-02243/NM_015254	http://www.ncbi.nlm.nih.gov/sites/entrez?cmd=Search&db=pubmed&term=mir-02243	23303	KIF13B	http://www.ncbi.nlm.nih.gov/sites/entrez?db=gene&Cmd=ShowDetailView&TermToSearch=23303	2.77891821926	-3.03978215668	4.11444249352	-24.67	0.950963506401	4.34805042449	0.954418604651	0.952380952381	3.40126430165	0.528719532758	2.77891821926	-24.67	-0.798491125142	-1.87578842994	0.0548837209302	0.380952380952	-2.76102725889	-1.53787389375	-3.03978215668	4.11444249352
hsa-miR-211/NM_018427	http://www.ncbi.nlm.nih.gov/sites/entrez?cmd=Search&db=pubmed&term=miR-211	54700	RRN3	http://www.ncbi.nlm.nih.gov/sites/entrez?db=gene&Cmd=ShowDetailView&TermToSearch=54700	-3.86427208363	1.9538246819	-4.11401567651	-15.26	-0.774378181209	-1.73083019687	0.101587301587	0.166666666667	-4.97271539042	-0.492190598946	-3.86427208363	-15.26	-0.26749566995	-0.392602819191	0.27619047619	0.5	2.05409964174	0.709025721896	1.9538246819	-4.11401567651
hsa-mir-02243/NM_032797	http://www.ncbi.nlm.nih.gov/sites/entrez?cmd=Search&db=pubmed&term=mir-02243	84883	AIFM2	http://www.ncbi.nlm.nih.gov/sites/entrez?db=gene&Cmd=ShowDetailView&TermToSearch=84883	2.26852257934	-3.54931923641	4.11383539979	-15.14	-0.538579863045	-0.90397582324	0.252558139535	0.333333333333	3.40126430165	-0.193088903393	2.26852257934	-15.14	-0.437914700605	-0.688869326063	0.248837209302	0.25	-2.76102725889	-2.25846814243	-3.54931923641	4.11383539979
hsa-mir-02243/NM_012296	http://www.ncbi.nlm.nih.gov/sites/entrez?cmd=Search&db=pubmed&term=mir-02243	9846	GAB2	http://www.ncbi.nlm.nih.gov/sites/entrez?db=gene&Cmd=ShowDetailView&TermToSearch=9846	3.6714943905	-2.14283623159	4.11135261094	-16.5	0.984578455105	7.95916024444	0.99023255814	0.985294117647	3.40126430165	1.79101285957	3.6714943905	-16.5	-0.869117797116	-2.4850492866	0.0288372093023	0.117647058824	-2.76102725889	-0.269400801764	-2.14283623159	4.11135261094
hsa-mir-02243/NM_080491	http://www.ncbi.nlm.nih.gov/sites/entrez?cmd=Search&db=pubmed&term=mir-02243	9846	GAB2	http://www.ncbi.nlm.nih.gov/sites/entrez?db=gene&Cmd=ShowDetailView&TermToSearch=9846	3.6714943905	-2.14283623159	4.11135261094	-16.5	0.984578455105	7.95916024444	0.98976744186	0.985294117647	3.40126430165	1.79101285957	3.6714943905	-16.5	-0.869117797116	-2.4850492866	0.0283720930233	0.117647058824	-2.76102725889	-0.269400801764	-2.14283623159	4.11135261094
hsa-miR-204/NM_017413	http://www.ncbi.nlm.nih.gov/sites/entrez?cmd=Search&db=pubmed&term=miR-204	8862	APLN	http://www.ncbi.nlm.nih.gov/sites/entrez?db=gene&Cmd=ShowDetailView&TermToSearch=8862	4.07688131798	-1.72815011092	4.10477708838	-15.34	0.520550979415	0.862197094957	0.674757281553	0.833333333333	3.1989119989	2.56666885317	4.07688131798	-15.34	-0.541570256138	-0.911070001586	0.135922330097	0.0333333333333	-2.75232952482	0.308356200144	-1.72815011092	4.10477708838
hsa-miR-211/NM_001558	http://www.ncbi.nlm.nih.gov/sites/entrez?cmd=Search&db=pubmed&term=miR-211	3587	IL10RA	http://www.ncbi.nlm.nih.gov/sites/entrez?db=gene&Cmd=ShowDetailView&TermToSearch=3587	-3.84774466524	1.95646366702	-4.10419507116	-16.66	-0.0733661197714	-0.104035730097	0.546031746032	0.642857142857	-4.97271539042	-0.468817299717	-3.84774466524	-16.66	0.540188788493	0.9077866821	0.809523809524	0.857142857143	2.05409964174	0.712757810447	1.95646366702	-4.10419507116
hsa-mir-02243/NM_015419	http://www.ncbi.nlm.nih.gov/sites/entrez?cmd=Search&db=pubmed&term=mir-02243	25878	MXRA5	http://www.ncbi.nlm.nih.gov/sites/entrez?db=gene&Cmd=ShowDetailView&TermToSearch=25878	3.08870422923	-2.711719851	4.10151920089	-15.42	0.731663110607	1.51793880569	0.759069767442	0.8	3.40126430165	0.966823109485	3.08870422923	-15.42	0.345577980244	0.520808030558	0.781860465116	0.6	-2.76102725889	-1.07392373175	-2.711719851	4.10151920089
hsa-mir-02243/NM_014952	http://www.ncbi.nlm.nih.gov/sites/entrez?cmd=Search&db=pubmed&term=mir-02243	22893	BAHD1	http://www.ncbi.nlm.nih.gov/sites/entrez?db=gene&Cmd=ShowDetailView&TermToSearch=22893	2.50722635178	-3.29119761684	4.10010490841	-15.82	0.333692433139	0.500606103398	0.542790697674	0.642857142857	3.40126430165	0.144489208975	2.50722635178	-15.82	-0.983120918733	-7.5992885449	0.00232558139535	0.142857142857	-2.76102725889	-1.8934290473	-3.29119761684	4.10010490841
hsa-mir-44691/NM_178039	http://www.ncbi.nlm.nih.gov/sites/entrez?cmd=Search&db=pubmed&term=mir-44691	23085	ERC1	http://www.ncbi.nlm.nih.gov/sites/entrez?db=gene&Cmd=ShowDetailView&TermToSearch=23085	4.06934971204	-1.72856324366	4.0997435677	-18.97	0.424453614981	0.662950211447	0.692647058824	0.761904761905	4.75748073761	0.997448815195	4.06934971204	-18.97	-0.491043704209	-0.79716773574	0.138235294118	0.142857142857	-2.20864353331	-0.2359140493	-1.72856324366	4.0997435677
hsa-mir-44691/NM_178037	http://www.ncbi.nlm.nih.gov/sites/entrez?cmd=Search&db=pubmed&term=mir-44691	23085	ERC1	http://www.ncbi.nlm.nih.gov/sites/entrez?db=gene&Cmd=ShowDetailView&TermToSearch=23085	4.06934971204	-1.72856324366	4.0997435677	-18.97	0.424453614981	0.662950211447	0.691176470588	0.75	4.75748073761	0.997448815195	4.06934971204	-18.97	-0.491043704209	-0.79716773574	0.136764705882	0.15	-2.20864353331	-0.2359140493	-1.72856324366	4.0997435677
hsa-mir-44691/NM_015064	http://www.ncbi.nlm.nih.gov/sites/entrez?cmd=Search&db=pubmed&term=mir-44691	23085	ERC1	http://www.ncbi.nlm.nih.gov/sites/entrez?db=gene&Cmd=ShowDetailView&TermToSearch=23085	4.06934971204	-1.72856324366	4.0997435677	-18.97	0.424453614981	0.662950211447	0.695588235294	0.75	4.75748073761	0.997448815195	4.06934971204	-18.97	-0.491043704209	-0.79716773574	0.141176470588	0.15	-2.20864353331	-0.2359140493	-1.72856324366	4.0997435677
hsa-mir-44691/NM_178040	http://www.ncbi.nlm.nih.gov/sites/entrez?cmd=Search&db=pubmed&term=mir-44691	23085	ERC1	http://www.ncbi.nlm.nih.gov/sites/entrez?db=gene&Cmd=ShowDetailView&TermToSearch=23085	4.06934971204	-1.72856324366	4.0997435677	-18.97	0.424453614981	0.662950211447	0.694117647059	0.761904761905	4.75748073761	0.997448815195	4.06934971204	-18.97	-0.491043704209	-0.79716773574	0.139705882353	0.142857142857	-2.20864353331	-0.2359140493	-1.72856324366	4.0997435677
hsa-mir-24482/NM_001001924	http://www.ncbi.nlm.nih.gov/sites/entrez?cmd=Search&db=pubmed&term=mir-24482	57509	MTUS1	http://www.ncbi.nlm.nih.gov/sites/entrez?db=gene&Cmd=ShowDetailView&TermToSearch=57509	-0.969251413223	4.82404161355	-4.09647678463	-15.5	-0.928613487579	-3.53931570125	0.0182119205298	0.0869565217391	-1.30413695631	-0.066591537619	-0.969251413223	-15.5	0.389088040829	0.597322233799	0.708609271523	0.565217391304	-0.892067778303	7.71429285364	4.82404161355	-4.09647678463
hsa-mir-24482/NM_001001925	http://www.ncbi.nlm.nih.gov/sites/entrez?cmd=Search&db=pubmed&term=mir-24482	57509	MTUS1	http://www.ncbi.nlm.nih.gov/sites/entrez?db=gene&Cmd=ShowDetailView&TermToSearch=57509	-0.969251413223	4.82404161355	-4.09647678463	-15.5	-0.928613487579	-3.53931570125	0.023178807947	0.0869565217391	-1.30413695631	-0.066591537619	-0.969251413223	-15.5	0.389088040829	0.597322233799	0.71357615894	0.565217391304	-0.892067778303	7.71429285364	4.82404161355	-4.09647678463
hsa-mir-24482/NM_020749	http://www.ncbi.nlm.nih.gov/sites/entrez?cmd=Search&db=pubmed&term=mir-24482	57509	MTUS1	http://www.ncbi.nlm.nih.gov/sites/entrez?db=gene&Cmd=ShowDetailView&TermToSearch=57509	-0.969251413223	4.82404161355	-4.09647678463	-15.5	-0.928613487579	-3.53931570125	0.0215231788079	0.0869565217391	-1.30413695631	-0.066591537619	-0.969251413223	-15.5	0.389088040829	0.597322233799	0.711920529801	0.565217391304	-0.892067778303	7.71429285364	4.82404161355	-4.09647678463
hsa-mir-24482/NM_001001931	http://www.ncbi.nlm.nih.gov/sites/entrez?cmd=Search&db=pubmed&term=mir-24482	57509	MTUS1	http://www.ncbi.nlm.nih.gov/sites/entrez?db=gene&Cmd=ShowDetailView&TermToSearch=57509	-0.969251413223	4.82404161355	-4.09647678463	-15.5	-0.928613487579	-3.53931570125	0.0198675496689	0.0869565217391	-1.30413695631	-0.066591537619	-0.969251413223	-15.5	0.389088040829	0.597322233799	0.710264900662	0.565217391304	-0.892067778303	7.71429285364	4.82404161355	-4.09647678463
hsa-mir-02243/NM_001003699	http://www.ncbi.nlm.nih.gov/sites/entrez?cmd=Search&db=pubmed&term=mir-02243	6239	RREB1	http://www.ncbi.nlm.nih.gov/sites/entrez?db=gene&Cmd=ShowDetailView&TermToSearch=6239	2.58639703749	-3.20574947272	4.095666075	-18.23	0.754587063026	1.62625320376	0.776279069767	0.947368421053	3.40126430165	0.256453466455	2.58639703749	-18.23	-0.297684610488	-0.440981846401	0.338139534884	0.315789473684	-2.76102725889	-1.772587123	-3.20574947272	4.095666075
hsa-mir-02243/NM_002955	http://www.ncbi.nlm.nih.gov/sites/entrez?cmd=Search&db=pubmed&term=mir-02243	6239	RREB1	http://www.ncbi.nlm.nih.gov/sites/entrez?db=gene&Cmd=ShowDetailView&TermToSearch=6239	2.58639703749	-3.20574947272	4.095666075	-18.23	0.754587063026	1.62625320376	0.775813953488	0.947368421053	3.40126430165	0.256453466455	2.58639703749	-18.23	-0.297684610488	-0.440981846401	0.337674418605	0.315789473684	-2.76102725889	-1.772587123	-3.20574947272	4.095666075
hsa-mir-02243/NM_182679	http://www.ncbi.nlm.nih.gov/sites/entrez?cmd=Search&db=pubmed&term=mir-02243	54865	GPATCH4	http://www.ncbi.nlm.nih.gov/sites/entrez?db=gene&Cmd=ShowDetailView&TermToSearch=54865	4.27763855455	-1.51259094656	4.09431054486	-15.4	0.762061426567	1.66441656128	0.782325581395	0.8	3.40126430165	2.64823015712	4.27763855455	-15.4	-0.110988365575	-0.157937033336	0.486976744186	0.4	-2.76102725889	0.621900627936	-1.51259094656	4.09431054486
hsa-mir-02243/NM_015590	http://www.ncbi.nlm.nih.gov/sites/entrez?cmd=Search&db=pubmed&term=mir-02243	54865	GPATCH4	http://www.ncbi.nlm.nih.gov/sites/entrez?db=gene&Cmd=ShowDetailView&TermToSearch=54865	4.27763855455	-1.51259094656	4.09431054486	-15.4	0.762061426567	1.66441656128	0.782790697674	0.8	3.40126430165	2.64823015712	4.27763855455	-15.4	-0.110988365575	-0.157937033336	0.487441860465	0.4	-2.76102725889	0.621900627936	-1.51259094656	4.09431054486
hsa-mir-02243/NM_022482	http://www.ncbi.nlm.nih.gov/sites/entrez?cmd=Search&db=pubmed&term=mir-02243	64412	GZF1	http://www.ncbi.nlm.nih.gov/sites/entrez?db=gene&Cmd=ShowDetailView&TermToSearch=64412	2.73741167217	-3.05014359129	4.09241957328	-16.14	0.576845011559	0.998688162879	0.67023255814	0.727272727273	3.40126430165	0.470020410935	2.73741167217	-16.14	-0.381527994942	-0.583715922431	0.285581395349	0.272727272727	-2.76102725889	-1.5525271751	-3.05014359129	4.09241957328
hsa-mir-02532/NM_013354	http://www.ncbi.nlm.nih.gov/sites/entrez?cmd=Search&db=pubmed&term=mir-02532	29883	CNOT7	http://www.ncbi.nlm.nih.gov/sites/entrez?db=gene&Cmd=ShowDetailView&TermToSearch=29883	-3.87284921917	1.90131546085	-4.08295100093	-15.08	-0.918669401118	-3.28887364872	0.2	0.111111111111	-1.84033291133	-3.63670297945	-3.87284921917	-15.08	-0.0795495255337	-0.112857673456	0.6	0.222222222222	0.64662718186	2.04223892922	1.90131546085	-4.08295100093
hsa-mir-02243/NM_006841	http://www.ncbi.nlm.nih.gov/sites/entrez?cmd=Search&db=pubmed&term=mir-02243	10991	SLC38A3	http://www.ncbi.nlm.nih.gov/sites/entrez?db=gene&Cmd=ShowDetailView&TermToSearch=10991	3.15540511401	-2.61359037576	4.07929583145	-16.96	0.435519608196	0.684216772235	0.585581395349	0.692307692308	3.40126430165	1.06115240536	3.15540511401	-16.96	-0.60778444335	-1.08240118464	0.143255813953	0.153846153846	-2.76102725889	-0.935147697001	-2.61359037576	4.07929583145
hsa-mir-44691/NM_000166	http://www.ncbi.nlm.nih.gov/sites/entrez?cmd=Search&db=pubmed&term=mir-44691	2705	GJB1	http://www.ncbi.nlm.nih.gov/sites/entrez?db=gene&Cmd=ShowDetailView&TermToSearch=2705	3.88651153112	-1.87804765218	4.07615888906	-18.82	0.796962971599	1.86593260359	0.942647058824	0.764705882353	4.75748073761	0.738876580014	3.88651153112	-18.82	0.343634601504	0.517485823292	0.839705882353	0.882352941176	-2.20864353331	-0.447316927184	-1.87804765218	4.07615888906
hsa-mir-02243/NM_139284	http://www.ncbi.nlm.nih.gov/sites/entrez?cmd=Search&db=pubmed&term=mir-02243	163175	LGI4	http://www.ncbi.nlm.nih.gov/sites/entrez?db=gene&Cmd=ShowDetailView&TermToSearch=163175	3.89235109087	-1.86872326457	4.07369474365	-15.78	-0.860310514671	-2.38668800088	0.105581395349	0.0909090909091	3.40126430165	2.10335140057	3.89235109087	-15.78	-0.509041102241	-0.836362874055	0.200465116279	0.181818181818	-2.76102725889	0.118253473813	-1.86872326457	4.07369474365
hsa-mir-00052/NM_024738	http://www.ncbi.nlm.nih.gov/sites/entrez?cmd=Search&db=pubmed&term=mir-00052	79794	C12orf49	http://www.ncbi.nlm.nih.gov/sites/entrez?db=gene&Cmd=ShowDetailView&TermToSearch=79794	-1.98431566808	3.7695806318	-4.06861909189	-19.17	-0.406590062748	-0.629376579889	0.287179487179	0.444444444444	0.516888627145	-3.32313475697	-1.98431566808	-19.17	0.581606704873	1.01112022046	0.935897435897	0.777777777778	1.09276903009	4.23822302386	3.7695806318	-4.06861909189
hsa-mir-00726/NM_003758	http://www.ncbi.nlm.nih.gov/sites/entrez?cmd=Search&db=pubmed&term=mir-00726	8669	EIF3S1	http://www.ncbi.nlm.nih.gov/sites/entrez?db=gene&Cmd=ShowDetailView&TermToSearch=8669	-1.93484348221	3.81517220048	-4.06587508116	-17.33	-0.695834514287	-1.37016939706	0.198198198198	0.230769230769	-0.933150555542	-1.80313133807	-1.93484348221	-17.33	0.642995775402	1.18732118355	0.873873873874	0.769230769231	0.806680619702	4.588787649	3.81517220048	-4.06587508116
hsa-mir-02243/NM_014940	http://www.ncbi.nlm.nih.gov/sites/entrez?cmd=Search&db=pubmed&term=mir-02243	22879	MON1B	http://www.ncbi.nlm.nih.gov/sites/entrez?db=gene&Cmd=ShowDetailView&TermToSearch=22879	3.54244529387	-2.20605738804	4.06480522805	-15.61	0.865752033823	2.44640130062	0.871627906977	0.8125	3.40126430165	1.60850987691	3.54244529387	-15.61	-0.350750642713	-0.529687979925	0.301395348837	0.3125	-2.76102725889	-0.35880901865	-2.20605738804	4.06480522805
hsa-mir-42833/NM_022893	http://www.ncbi.nlm.nih.gov/sites/entrez?cmd=Search&db=pubmed&term=mir-42833	53335	BCL11A	http://www.ncbi.nlm.nih.gov/sites/entrez?db=gene&Cmd=ShowDetailView&TermToSearch=53335	3.30499982094	-2.44225990528	4.06392632565	-17.45	0.4614036527	0.735494162232	0.625	0.5625	2.75953845205	1.91443711837	3.30499982094	-17.45	-0.492625279789	-0.800556307379	0.25	0.125	-2.10099332008	-1.35288376081	-2.44225990528	4.06392632565
hsa-mir-00052/NM_014810	http://www.ncbi.nlm.nih.gov/sites/entrez?cmd=Search&db=pubmed&term=mir-00052	9857	CEP350	http://www.ncbi.nlm.nih.gov/sites/entrez?db=gene&Cmd=ShowDetailView&TermToSearch=9857	0.726593391347	-5.02030410586	4.06367019106	-16.74	0.630974479227	1.1502043562	0.925641025641	0.909090909091	0.516888627145	0.510669601228	0.726593391347	-16.74	0.363847072047	0.552421126569	0.789743589744	0.954545454545	1.09276903009	-8.19255118384	-5.02030410586	4.06367019106
hsa-mir-09870/NM_021238	http://www.ncbi.nlm.nih.gov/sites/entrez?cmd=Search&db=pubmed&term=mir-09870	58516	FAM60A	http://www.ncbi.nlm.nih.gov/sites/entrez?db=gene&Cmd=ShowDetailView&TermToSearch=58516	-1.21913604804	4.52676700272	-4.06296701123	-16.43	0.409367213951	0.634537360087	0.72972972973	0.75	-1.06414173134	-0.659977002179	-1.21913604804	-16.43	0.760838344629	1.65806621809	0.90990990991	0.958333333333	0.445909635459	5.95590565349	4.52676700272	-4.06296701123
hsa-mir-02243/NM_001417	http://www.ncbi.nlm.nih.gov/sites/entrez?cmd=Search&db=pubmed&term=mir-02243	1975	EIF4B	http://www.ncbi.nlm.nih.gov/sites/entrez?db=gene&Cmd=ShowDetailView&TermToSearch=1975	3.88027103642	-1.86355700566	4.06149975852	-17.14	0.645183216448	1.19423239185	0.708372093023	0.769230769231	3.40126430165	2.08626762374	3.88027103642	-17.14	-0.756704288732	-1.63690937397	0.0693023255814	0.230769230769	-2.76102725889	0.125559667236	-1.86355700566	4.06149975852
hsa-miR-211/NM_014586	http://www.ncbi.nlm.nih.gov/sites/entrez?cmd=Search&db=pubmed&term=miR-211	30811	HUNK	http://www.ncbi.nlm.nih.gov/sites/entrez?db=gene&Cmd=ShowDetailView&TermToSearch=30811	-4.66624599247	1.07552331566	-4.06004401379	-15.57	-0.545557409024	-0.920605089773	0.244444444444	0.0384615384615	-4.97271539042	-1.6263529775	-4.66624599247	-15.57	0.0898392655563	0.127567756411	0.469841269841	0.346153846154	2.05409964174	-0.533079982087	1.07552331566	-4.06004401379
hsa-miR-211/NM_178172	http://www.ncbi.nlm.nih.gov/sites/entrez?cmd=Search&db=pubmed&term=miR-211	338328	LOC338328	http://www.ncbi.nlm.nih.gov/sites/entrez?db=gene&Cmd=ShowDetailView&TermToSearch=338328	-3.98851494621	1.75128301988	-4.05865006446	-17.32	-0.729818746047	-1.50973980693	0.12380952381	0.113636363636	-4.97271539042	-0.667896540244	-3.98851494621	-17.32	-0.182081023398	-0.261879147581	0.326984126984	0.590909090909	2.05409964174	0.422588556525	1.75128301988	-4.05865006446
hsa-mir-17103/NM_145165	http://www.ncbi.nlm.nih.gov/sites/entrez?cmd=Search&db=pubmed&term=mir-17103	91612	CHURC1	http://www.ncbi.nlm.nih.gov/sites/entrez?db=gene&Cmd=ShowDetailView&TermToSearch=91612	-3.02594631304	2.71021350419	-4.05607750473	-15.13	-0.538198903338	-0.903075536233	0.28125	0.285714285714	-2.52931728604	-1.75001702888	-3.02594631304	-15.13	0.0555603423468	0.0786957485461	0.40625	0.714285714286	2.90654733084	0.926273363719	2.71021350419	-4.05607750473
hsa-mir-44691/NM_014910	http://www.ncbi.nlm.nih.gov/sites/entrez?cmd=Search&db=pubmed&term=mir-44691	22847	ZNF507	http://www.ncbi.nlm.nih.gov/sites/entrez?db=gene&Cmd=ShowDetailView&TermToSearch=22847	3.26029662036	-2.47266537959	4.05381630645	-16.62	0.468854936356	0.750684523518	0.735294117647	0.666666666667	4.75748073761	-0.146725039731	3.26029662036	-16.62	-0.423111804127	-0.660396560425	0.173529411765	0.166666666667	-2.20864353331	-1.28823338171	-2.47266537959	4.05381630645
hsa-mir-44691/NM_001289	http://www.ncbi.nlm.nih.gov/sites/entrez?cmd=Search&db=pubmed&term=mir-44691	1193	CLIC2	http://www.ncbi.nlm.nih.gov/sites/entrez?db=gene&Cmd=ShowDetailView&TermToSearch=1193	4.24453392948	-1.48755359985	4.05319796234	-22.85	-0.772146388278	-1.71844994576	0.0279411764706	0.2	4.75748073761	1.24519671141	4.24453392948	-22.85	-0.796540280849	-1.86322387613	0.0294117647059	0.2	-2.20864353331	0.104925057645	-1.48755359985	4.05319796234
hsa-mir-44691/NM_002185	http://www.ncbi.nlm.nih.gov/sites/entrez?cmd=Search&db=pubmed&term=mir-44691	3575	IL7R	http://www.ncbi.nlm.nih.gov/sites/entrez?db=gene&Cmd=ShowDetailView&TermToSearch=3575	3.49962289052	-2.22482265943	4.0477942669	-21.32	0.641400750403	1.18231298542	0.847058823529	0.8	4.75748073761	0.191733417356	3.49962289052	-21.32	-0.672326571926	-1.28444087046	0.0691176470588	0.4	-2.20864353331	-0.937730845528	-2.22482265943	4.0477942669
hsa-mir-06830/NM_004863	http://www.ncbi.nlm.nih.gov/sites/entrez?cmd=Search&db=pubmed&term=mir-06830	9517	SPTLC2	http://www.ncbi.nlm.nih.gov/sites/entrez?db=gene&Cmd=ShowDetailView&TermToSearch=9517	-0.595322793829	5.12576092936	-4.0454170964	-16.67	0.225912756263	0.327967655031	0.80487804878	0.76	-0.970546155846	0.128632586823	-0.595322793829	-16.67	0.485085555456	0.784494794272	0.780487804878	0.72	3.02988151617	4.21903910761	5.12576092936	-4.0454170964
hsa-mir-00726/NM_138929	http://www.ncbi.nlm.nih.gov/sites/entrez?cmd=Search&db=pubmed&term=mir-00726	56616	DIABLO	http://www.ncbi.nlm.nih.gov/sites/entrez?db=gene&Cmd=ShowDetailView&TermToSearch=56616	-1.08654204451	4.63122152876	-4.04306939588	-16.63	-0.433104888052	-0.679544244126	0.324324324324	0.277777777778	-0.933150555542	-0.603451939886	-1.08654204451	-16.63	0.967868050447	5.44332952491	0.981981981982	0.888888888889	0.806680619702	5.74285567662	4.63122152876	-4.04306939588
hsa-mir-00726/NM_138930	http://www.ncbi.nlm.nih.gov/sites/entrez?cmd=Search&db=pubmed&term=mir-00726	56616	DIABLO	http://www.ncbi.nlm.nih.gov/sites/entrez?db=gene&Cmd=ShowDetailView&TermToSearch=56616	-1.08654204451	4.63122152876	-4.04306939588	-16.63	-0.433104888052	-0.679544244126	0.315315315315	0.277777777778	-0.933150555542	-0.603451939886	-1.08654204451	-16.63	0.967868050447	5.44332952491	0.972972972973	0.888888888889	0.806680619702	5.74285567662	4.63122152876	-4.04306939588
hsa-mir-00726/NM_019887	http://www.ncbi.nlm.nih.gov/sites/entrez?cmd=Search&db=pubmed&term=mir-00726	56616	DIABLO	http://www.ncbi.nlm.nih.gov/sites/entrez?db=gene&Cmd=ShowDetailView&TermToSearch=56616	-1.08654204451	4.63122152876	-4.04306939588	-16.63	-0.433104888052	-0.679544244126	0.306306306306	0.277777777778	-0.933150555542	-0.603451939886	-1.08654204451	-16.63	0.967868050447	5.44332952491	0.963963963964	0.888888888889	0.806680619702	5.74285567662	4.63122152876	-4.04306939588
hsa-mir-02243/NM_002060	http://www.ncbi.nlm.nih.gov/sites/entrez?cmd=Search&db=pubmed&term=mir-02243	2701	GJA4	http://www.ncbi.nlm.nih.gov/sites/entrez?db=gene&Cmd=ShowDetailView&TermToSearch=2701	3.40512431255	-2.3121964034	4.04275624847	-16.81	0.734892438695	1.53246809772	0.761395348837	0.8	3.40126430165	1.41430868272	3.40512431255	-16.81	-0.840838550632	-2.1968521007	0.0376744186047	0.2	-2.76102725889	-0.508912253672	-2.3121964034	4.04275624847
hsa-mir-05709/NM_052854	http://www.ncbi.nlm.nih.gov/sites/entrez?cmd=Search&db=pubmed&term=mir-05709	90993	CREB3L1	http://www.ncbi.nlm.nih.gov/sites/entrez?db=gene&Cmd=ShowDetailView&TermToSearch=90993	-0.394680277241	-6.10169785062	4.03547082649	-15.28	-0.115970849019	-0.165121686702	0.4375	0.48275862069	0.503152783275	-1.06131498415	-0.394680277241	-15.28	-0.801984383323	-1.89869705429	0.0625	0.137931034483	-2.4602991113	-6.16880474255	-6.10169785062	4.03547082649
hsa-mir-44691/NM_003382	http://www.ncbi.nlm.nih.gov/sites/entrez?cmd=Search&db=pubmed&term=mir-44691	7434	VIPR2	http://www.ncbi.nlm.nih.gov/sites/entrez?db=gene&Cmd=ShowDetailView&TermToSearch=7434	4.03904573416	-1.66699005561	4.03477660064	-16.55	0.694283523999	1.36426705215	0.873529411765	0.888888888889	4.75748073761	0.954592518684	4.03904573416	-16.55	-0.689845802808	-1.34758030186	0.0602941176471	0.0555555555556	-2.20864353331	-0.148836411669	-1.66699005561	4.03477660064
hsa-miR-328/NM_002959	http://www.ncbi.nlm.nih.gov/sites/entrez?cmd=Search&db=pubmed&term=miR-328	6272	SORT1	http://www.ncbi.nlm.nih.gov/sites/entrez?db=gene&Cmd=ShowDetailView&TermToSearch=6272	-3.78004399623	1.92381734012	-4.03323902988	-20.59	-0.710222043128	-1.4267576909	0.0689655172414	0.0625	-3.25832265407	-2.08746683176	-3.78004399623	-20.59	-0.26931325058	-0.395478334853	0.263322884013	0.28125	1.53067724978	1.19001132414	1.92381734012	-4.03323902988
hsa-miR-211/NM_005007	http://www.ncbi.nlm.nih.gov/sites/entrez?cmd=Search&db=pubmed&term=miR-211	4795	NFKBIL1	http://www.ncbi.nlm.nih.gov/sites/entrez?db=gene&Cmd=ShowDetailView&TermToSearch=4795	-2.31349997823	3.38995156592	-4.03294926304	-19.46	0.622978236725	1.12628503793	0.873015873016	0.375	-4.97271539042	1.70093234466	-2.31349997823	-19.46	0.662180546733	1.24971214645	0.860317460317	0.75	2.05409964174	2.74001583857	3.38995156592	-4.03294926304
hsa-miR-206/NM_024738	http://www.ncbi.nlm.nih.gov/sites/entrez?cmd=Search&db=pubmed&term=miR-206	79794	C12orf49	http://www.ncbi.nlm.nih.gov/sites/entrez?db=gene&Cmd=ShowDetailView&TermToSearch=79794	-0.741944810153	4.96149203317	-4.03293886798	-16.89	0.0487476388641	0.0690216299576	0.528662420382	0.703703703704	2.27386634392	-3.32313475697	-0.741944810153	-16.89	0.796017241484	1.85988242818	0.990445859873	0.925925925926	2.77838629906	4.23822302386	4.96149203317	-4.03293886798
hsa-mir-02243/NM_212503	http://www.ncbi.nlm.nih.gov/sites/entrez?cmd=Search&db=pubmed&term=mir-02243	5129	PCTK3	http://www.ncbi.nlm.nih.gov/sites/entrez?db=gene&Cmd=ShowDetailView&TermToSearch=5129	3.86251608163	-1.84082209844	4.03286910253	-15.06	0.962504352754	5.0178994936	0.967441860465	0.904761904762	3.40126430165	2.06115832587	3.86251608163	-15.06	-0.258695832482	-0.378744044242	0.36511627907	0.52380952381	-2.76102725889	0.157711681357	-1.84082209844	4.03286910253
hsa-mir-02243/NM_002596	http://www.ncbi.nlm.nih.gov/sites/entrez?cmd=Search&db=pubmed&term=mir-02243	5129	PCTK3	http://www.ncbi.nlm.nih.gov/sites/entrez?db=gene&Cmd=ShowDetailView&TermToSearch=5129	3.86251608163	-1.84082209844	4.03286910253	-15.06	0.962504352754	5.0178994936	0.966976744186	0.904761904762	3.40126430165	2.06115832587	3.86251608163	-15.06	-0.258695832482	-0.378744044242	0.364651162791	0.52380952381	-2.76102725889	0.157711681357	-1.84082209844	4.03286910253
hsa-miR-512-5p/NM_002646	http://www.ncbi.nlm.nih.gov/sites/entrez?cmd=Search&db=pubmed&term=miR-512-5p	5287	PIK3C2B	http://www.ncbi.nlm.nih.gov/sites/entrez?db=gene&Cmd=ShowDetailView&TermToSearch=5287	2.19674760295	-3.50183976824	4.02950977335	-16.94	0.202257263546	0.29207137208	0.552631578947	0.384615384615	1.94689215905	1.15977809415	2.19674760295	-16.94	-0.901234496834	-2.94125258353	0.0986842105263	0.192307692308	-2.53463748379	-2.41771180971	-3.50183976824	4.02950977335
hsa-mir-02243/NM_021216	http://www.ncbi.nlm.nih.gov/sites/entrez?cmd=Search&db=pubmed&term=mir-02243	58491	ZNF71	http://www.ncbi.nlm.nih.gov/sites/entrez?db=gene&Cmd=ShowDetailView&TermToSearch=58491	4.84962726054	-0.848510480975	4.02919183716	-16.19	0.792768177932	1.83937769919	0.806511627907	0.9	3.40126430165	3.45714434266	4.84962726054	-16.19	-0.0271222996456	-0.03837083976	0.543255813953	0.7	-2.76102725889	1.56105222888	-0.848510480975	4.02919183716
hsa-mir-44691/NM_015898	http://www.ncbi.nlm.nih.gov/sites/entrez?cmd=Search&db=pubmed&term=mir-44691	51341	ZBTB7A	http://www.ncbi.nlm.nih.gov/sites/entrez?db=gene&Cmd=ShowDetailView&TermToSearch=51341	3.11201133103	-2.58369409003	4.02747192687	-15.19	0.429672973607	0.672934362411	0.698529411765	0.8	4.75748073761	-0.356432107011	3.11201133103	-15.19	-0.448998683631	-0.71064016823	0.157352941176	0.12	-2.20864353331	-1.44525168983	-2.58369409003	4.02747192687
hsa-mir-02243/NM_022114	http://www.ncbi.nlm.nih.gov/sites/entrez?cmd=Search&db=pubmed&term=mir-02243	63976	PRDM16	http://www.ncbi.nlm.nih.gov/sites/entrez?db=gene&Cmd=ShowDetailView&TermToSearch=63976	2.33674306763	-3.35401917184	4.02397656965	-17.26	-0.0772429124391	-0.109565322345	0.408372093023	0.0909090909091	3.40126430165	-0.0966105636257	2.33674306763	-17.26	-0.678406557666	-1.30587876272	0.106976744186	0.0454545454545	-2.76102725889	-1.98227214239	-3.35401917184	4.02397656965
hsa-mir-02243/NM_199454	http://www.ncbi.nlm.nih.gov/sites/entrez?cmd=Search&db=pubmed&term=mir-02243	63976	PRDM16	http://www.ncbi.nlm.nih.gov/sites/entrez?db=gene&Cmd=ShowDetailView&TermToSearch=63976	2.33674306763	-3.35401917184	4.02397656965	-17.26	-0.0772429124391	-0.109565322345	0.408837209302	0.0909090909091	3.40126430165	-0.0966105636257	2.33674306763	-17.26	-0.678406557666	-1.30587876272	0.107441860465	0.0454545454545	-2.76102725889	-1.98227214239	-3.35401917184	4.02397656965
hsa-mir-02869/NM_006321	http://www.ncbi.nlm.nih.gov/sites/entrez?cmd=Search&db=pubmed&term=mir-02869	10425	ARIH2	http://www.ncbi.nlm.nih.gov/sites/entrez?db=gene&Cmd=ShowDetailView&TermToSearch=10425	-0.984335230953	4.7063846018	-4.02394658357	-17.8	-0.702488534944	-1.39591922091	0.0260416666667	0.0909090909091	-0.507373027747	-0.884687205788	-0.984335230953	-17.8	0.548408367759	0.927477478676	0.7890625	0.818181818182	3.74668296701	2.9091499666	4.7063846018	-4.02394658357
hsa-miR-211/NM_030961	http://www.ncbi.nlm.nih.gov/sites/entrez?cmd=Search&db=pubmed&term=miR-211	81844	TRIM56	http://www.ncbi.nlm.nih.gov/sites/entrez?db=gene&Cmd=ShowDetailView&TermToSearch=81844	-2.91710914675	2.77359617256	-4.02393632102	-18.29	-0.728877507671	-1.50558285394	0.126984126984	0.157894736842	-4.97271539042	0.847300072158	-2.91710914675	-18.29	0.938636464155	3.84865553914	0.990476190476	0.947368421053	2.05409964174	1.86835768204	2.77359617256	-4.02393632102
hsa-miR-211/NM_003239	http://www.ncbi.nlm.nih.gov/sites/entrez?cmd=Search&db=pubmed&term=miR-211	7043	TGFB3	http://www.ncbi.nlm.nih.gov/sites/entrez?db=gene&Cmd=ShowDetailView&TermToSearch=7043	-2.76938651636	2.92071301378	-4.02350796339	-16.16	-0.189179045409	-0.272459478881	0.463492063492	0.416666666667	-4.97271539042	1.05621141953	-2.76938651636	-16.16	0.732842592876	1.52321964935	0.911111111111	0.833333333333	2.05409964174	2.07641231415	2.92071301378	-4.02350796339
hsa-let-7d/NM_005545	http://www.ncbi.nlm.nih.gov/sites/entrez?cmd=Search&db=pubmed&term=let-7d	3671	ISLR	http://www.ncbi.nlm.nih.gov/sites/entrez?db=gene&Cmd=ShowDetailView&TermToSearch=3671	-2.60782287819	3.0783662897	-4.02074291972	-15.75	0.0113522743679	0.0160555749824	0.597902097902	0.740740740741	-1.94877196625	-1.73924651635	-2.60782287819	-15.75	0.685898062087	1.33297992841	0.898601398601	0.851851851852	2.95539725447	1.39807010237	3.0783662897	-4.02074291972
hsa-mir-02243/NM_182623	http://www.ncbi.nlm.nih.gov/sites/entrez?cmd=Search&db=pubmed&term=mir-02243	348487	C1orf117	http://www.ncbi.nlm.nih.gov/sites/entrez?db=gene&Cmd=ShowDetailView&TermToSearch=348487	3.29890376678	-2.37918740507	4.01501677181	-15.22	0.711014671013	1.42997615453	0.74511627907	0.923076923077	3.40126430165	1.26409014629	3.29890376678	-15.22	-0.53191824374	-0.888344120727	0.187441860465	0.461538461538	-2.76102725889	-0.603651836782	-2.37918740507	4.01501677181
hsa-mir-02243/NM_153487	http://www.ncbi.nlm.nih.gov/sites/entrez?cmd=Search&db=pubmed&term=mir-02243	266727	MDGA1	http://www.ncbi.nlm.nih.gov/sites/entrez?db=gene&Cmd=ShowDetailView&TermToSearch=266727	2.91993913509	-2.75366171602	4.01184163557	-16.97	0.953891939527	4.49443888314	0.957674418605	0.944444444444	3.40126430165	0.728153224496	2.91993913509	-16.97	0.240237840476	0.349997622706	0.710697674419	0.583333333333	-2.76102725889	-1.1332384861	-2.75366171602	4.01184163557
hsa-mir-28852/NM_015235	http://www.ncbi.nlm.nih.gov/sites/entrez?cmd=Search&db=pubmed&term=mir-28852	23283	CSTF2T	http://www.ncbi.nlm.nih.gov/sites/entrez?db=gene&Cmd=ShowDetailView&TermToSearch=23283	0.705438026334	6.37875947603	-4.01164406893	-15.01	-0.118619646786	-0.168946313715	0.372549019608	0.307692307692	1.22063954535	-0.222999521095	0.705438026334	-15.01	0.818861885443	2.01753404609	0.823529411765	0.769230769231	1.21758682572	7.8033413364	6.37875947603	-4.01164406893
hsa-mir-02243/NM_015253	http://www.ncbi.nlm.nih.gov/sites/entrez?cmd=Search&db=pubmed&term=mir-02243	23302	KIAA0523	http://www.ncbi.nlm.nih.gov/sites/entrez?db=gene&Cmd=ShowDetailView&TermToSearch=23302	3.78835409696	-1.88455843553	4.0113549208	-15.51	0.786090119548	1.79854052948	0.795813953488	0.829268292683	3.40126430165	1.95627744134	3.78835409696	-15.51	-0.482239551539	-0.778492064342	0.221395348837	0.146341463415	-2.76102725889	0.0958591602824	-1.88455843553	4.0113549208
hsa-mir-02243/NM_022896	http://www.ncbi.nlm.nih.gov/sites/entrez?cmd=Search&db=pubmed&term=mir-02243	64900	LPIN3	http://www.ncbi.nlm.nih.gov/sites/entrez?db=gene&Cmd=ShowDetailView&TermToSearch=64900	2.97159672998	-2.70048595068	4.01076812695	-15.43	0.96691439179	5.36032018465	0.970697674419	0.904761904762	3.40126430165	0.801208095792	2.97159672998	-15.43	0.615342063651	1.10398202352	0.901395348837	0.52380952381	-2.76102725889	-1.05803659756	-2.70048595068	4.01076812695
hsa-miR-211/NM_004672	http://www.ncbi.nlm.nih.gov/sites/entrez?cmd=Search&db=pubmed&term=miR-211	9064	MAP3K6	http://www.ncbi.nlm.nih.gov/sites/entrez?db=gene&Cmd=ShowDetailView&TermToSearch=9064	-2.6063993516	3.06083115943	-4.0073371249	-15.14	0.145587934793	0.208109775912	0.653968253968	0.428571428571	-4.97271539042	1.28671007843	-2.6063993516	-15.14	0.622229859126	1.12407641643	0.844444444444	0.857142857143	2.05409964174	2.27456929606	3.06083115943	-4.0073371249
hsa-miR-204/NM_080491	http://www.ncbi.nlm.nih.gov/sites/entrez?cmd=Search&db=pubmed&term=miR-204	9846	GAB2	http://www.ncbi.nlm.nih.gov/sites/entrez?db=gene&Cmd=ShowDetailView&TermToSearch=9846	3.52840970504	-2.13668600484	4.00582759253	-16.82	0.911933366954	3.14293957624	0.941747572816	0.955882352941	3.1989119989	1.79101285957	3.52840970504	-16.82	0.0636194622019	0.0901541378117	0.631067961165	0.823529411765	-2.75232952482	-0.269400801764	-2.13668600484	4.00582759253
hsa-miR-204/NM_012296	http://www.ncbi.nlm.nih.gov/sites/entrez?cmd=Search&db=pubmed&term=miR-204	9846	GAB2	http://www.ncbi.nlm.nih.gov/sites/entrez?db=gene&Cmd=ShowDetailView&TermToSearch=9846	3.52840970504	-2.13668600484	4.00582759253	-16.82	0.911933366954	3.14293957624	0.946601941748	0.955882352941	3.1989119989	1.79101285957	3.52840970504	-16.82	0.0636194622019	0.0901541378117	0.635922330097	0.823529411765	-2.75232952482	-0.269400801764	-2.13668600484	4.00582759253
hsa-let-7e/NM_006241	http://www.ncbi.nlm.nih.gov/sites/entrez?cmd=Search&db=pubmed&term=let-7e	5504	PPP1R2	http://www.ncbi.nlm.nih.gov/sites/entrez?db=gene&Cmd=ShowDetailView&TermToSearch=5504	-2.22299848825	3.44159882969	-4.00547517621	-20.51	0.125653518534	0.179120586273	0.660550458716	0.578947368421	-1.81797247985	-1.32582213137	-2.22299848825	-20.51	0.518987395398	0.858650633428	0.847968545216	0.736842105263	-0.789621979953	5.65677772115	3.44159882969	-4.00547517621
hsa-miR-204/NM_001007471	http://www.ncbi.nlm.nih.gov/sites/entrez?cmd=Search&db=pubmed&term=miR-204	80036	TRPM3	http://www.ncbi.nlm.nih.gov/sites/entrez?db=gene&Cmd=ShowDetailView&TermToSearch=80036	2.10196811305	-3.55849334692	4.00255068299	-19.89	0.140962951239	0.201362346278	0.490291262136	0.538461538462	3.1989119989	-0.226280185746	2.10196811305	-19.89	-0.446530584462	-0.705757634338	0.242718446602	0.153846153846	-2.75232952482	-2.28014002801	-3.55849334692	4.00255068299
hsa-miR-204/NM_024971	http://www.ncbi.nlm.nih.gov/sites/entrez?cmd=Search&db=pubmed&term=miR-204	80036	TRPM3	http://www.ncbi.nlm.nih.gov/sites/entrez?db=gene&Cmd=ShowDetailView&TermToSearch=80036	2.10196811305	-3.55849334692	4.00255068299	-19.89	0.140962951239	0.201362346278	0.480582524272	0.538461538462	3.1989119989	-0.226280185746	2.10196811305	-19.89	-0.446530584462	-0.705757634338	0.233009708738	0.153846153846	-2.75232952482	-2.28014002801	-3.55849334692	4.00255068299
hsa-miR-204/NM_020952	http://www.ncbi.nlm.nih.gov/sites/entrez?cmd=Search&db=pubmed&term=miR-204	80036	TRPM3	http://www.ncbi.nlm.nih.gov/sites/entrez?db=gene&Cmd=ShowDetailView&TermToSearch=80036	2.10196811305	-3.55849334692	4.00255068299	-19.89	0.140962951239	0.201362346278	0.485436893204	0.538461538462	3.1989119989	-0.226280185746	2.10196811305	-19.89	-0.446530584462	-0.705757634338	0.23786407767	0.153846153846	-2.75232952482	-2.28014002801	-3.55849334692	4.00255068299
hsa-miR-204/NM_206945	http://www.ncbi.nlm.nih.gov/sites/entrez?cmd=Search&db=pubmed&term=miR-204	80036	TRPM3	http://www.ncbi.nlm.nih.gov/sites/entrez?db=gene&Cmd=ShowDetailView&TermToSearch=80036	2.10196811305	-3.55849334692	4.00255068299	-19.89	0.140962951239	0.201362346278	0.47572815534	0.538461538462	3.1989119989	-0.226280185746	2.10196811305	-19.89	-0.446530584462	-0.705757634338	0.228155339806	0.153846153846	-2.75232952482	-2.28014002801	-3.55849334692	4.00255068299
hsa-miR-204/NM_206944	http://www.ncbi.nlm.nih.gov/sites/entrez?cmd=Search&db=pubmed&term=miR-204	80036	TRPM3	http://www.ncbi.nlm.nih.gov/sites/entrez?db=gene&Cmd=ShowDetailView&TermToSearch=80036	2.10196811305	-3.55849334692	4.00255068299	-19.89	0.140962951239	0.201362346278	0.470873786408	0.538461538462	3.1989119989	-0.226280185746	2.10196811305	-19.89	-0.446530584462	-0.705757634338	0.223300970874	0.153846153846	-2.75232952482	-2.28014002801	-3.55849334692	4.00255068299
hsa-miR-204/NM_206947	http://www.ncbi.nlm.nih.gov/sites/entrez?cmd=Search&db=pubmed&term=miR-204	80036	TRPM3	http://www.ncbi.nlm.nih.gov/sites/entrez?db=gene&Cmd=ShowDetailView&TermToSearch=80036	2.10196811305	-3.55849334692	4.00255068299	-19.89	0.140962951239	0.201362346278	0.466019417476	0.538461538462	3.1989119989	-0.226280185746	2.10196811305	-19.89	-0.446530584462	-0.705757634338	0.218446601942	0.153846153846	-2.75232952482	-2.28014002801	-3.55849334692	4.00255068299
hsa-miR-204/NM_206946	http://www.ncbi.nlm.nih.gov/sites/entrez?cmd=Search&db=pubmed&term=miR-204	80036	TRPM3	http://www.ncbi.nlm.nih.gov/sites/entrez?db=gene&Cmd=ShowDetailView&TermToSearch=80036	2.10196811305	-3.55849334692	4.00255068299	-19.89	0.140962951239	0.201362346278	0.461165048544	0.538461538462	3.1989119989	-0.226280185746	2.10196811305	-19.89	-0.446530584462	-0.705757634338	0.21359223301	0.153846153846	-2.75232952482	-2.28014002801	-3.55849334692	4.00255068299
hsa-mir-02243/NM_006532	http://www.ncbi.nlm.nih.gov/sites/entrez?cmd=Search&db=pubmed&term=mir-02243	8178	ELL	http://www.ncbi.nlm.nih.gov/sites/entrez?db=gene&Cmd=ShowDetailView&TermToSearch=8178	3.31226765909	-2.34742722203	4.00200862989	-15.66	0.796292196933	1.86163756441	0.81023255814	0.941176470588	3.40126430165	1.28298954404	3.31226765909	-15.66	-0.588548016986	-1.02952558849	0.156279069767	0.411764705882	-2.76102725889	-0.55873615519	-2.34742722203	4.00200862989
hsa-miR-211/NM_006579	http://www.ncbi.nlm.nih.gov/sites/entrez?cmd=Search&db=pubmed&term=miR-211	10682	EBP	http://www.ncbi.nlm.nih.gov/sites/entrez?db=gene&Cmd=ShowDetailView&TermToSearch=10682	-3.99803609223	1.66133013948	-4.00177623966	-15.89	-0.242743174688	-0.353874878965	0.434920634921	0.416666666667	-4.97271539042	-0.681361474075	-3.99803609223	-15.89	0.742780923589	1.56892705914	0.914285714286	0.916666666667	2.05409964174	0.295375973094	1.66133013948	-4.00177623966
hsa-mir-42833/NM_020708	http://www.ncbi.nlm.nih.gov/sites/entrez?cmd=Search&db=pubmed&term=mir-42833	57468	SLC12A5	http://www.ncbi.nlm.nih.gov/sites/entrez?db=gene&Cmd=ShowDetailView&TermToSearch=57468	4.04518082155	-1.61384249493	4.00153376198	-15.56	0.881623953344	2.6418006736	0.855769230769	0.733333333333	2.75953845205	2.96121112804	4.04518082155	-15.56	-0.275886788827	-0.405916398181	0.394230769231	0.2	-2.10099332008	-0.181324623784	-1.61384249493	4.00153376198
hsa-mir-02243/NM_014798	http://www.ncbi.nlm.nih.gov/sites/entrez?cmd=Search&db=pubmed&term=mir-02243	9842	PLEKHM1	http://www.ncbi.nlm.nih.gov/sites/entrez?db=gene&Cmd=ShowDetailView&TermToSearch=9842	3.13853968332	-2.51825371876	3.99995697438	-17.6	0.701851774546	1.39342442791	0.739534883721	0.913043478261	3.40126430165	1.03730108455	3.13853968332	-17.6	0.247724708722	0.361606757523	0.718139534884	0.521739130435	-2.76102725889	-0.800321303672	-2.51825371876	3.99995697438
hsa-mir-02243/NM_052896	http://www.ncbi.nlm.nih.gov/sites/entrez?cmd=Search&db=pubmed&term=mir-02243	114784	CSMD2	http://www.ncbi.nlm.nih.gov/sites/entrez?db=gene&Cmd=ShowDetailView&TermToSearch=114784	3.02663491982	-2.62887881375	3.9990521121	-15.17	0.83511409142	2.14702698943	0.836744186047	0.967741935484	3.40126430165	0.879043850306	3.02663491982	-15.17	0.739145489595	1.55195025395	0.946046511628	0.677419354839	-2.76102725889	-0.956768813354	-2.62887881375	3.9990521121
hsa-mir-02243/NM_006065	http://www.ncbi.nlm.nih.gov/sites/entrez?cmd=Search&db=pubmed&term=mir-02243	10326	SIRPB1	http://www.ncbi.nlm.nih.gov/sites/entrez?db=gene&Cmd=ShowDetailView&TermToSearch=10326	2.530554575	-3.12313159655	3.9977598306	-18.25	0.80608780762	1.92630637308	0.818139534884	0.923076923077	3.40126430165	0.177480298638	2.530554575	-18.25	0.01642687466	0.023234243933	0.573488372093	0.538461538462	-2.76102725889	-1.65574780203	-3.12313159655	3.9977598306
hsa-miR-324-3p/NM_000319	http://www.ncbi.nlm.nih.gov/sites/entrez?cmd=Search&db=pubmed&term=miR-324-3p	5830	PEX5	http://www.ncbi.nlm.nih.gov/sites/entrez?db=gene&Cmd=ShowDetailView&TermToSearch=5830	-4.35472853718	1.29884154255	-3.99767774129	-15.81	-0.892558692661	-2.79924854586	0.0661938534279	0.222222222222	-2.76837350752	-3.39014265021	-4.35472853718	-15.81	-0.367614970339	-0.559030461762	0.22695035461	0.555555555556	0.995074125049	0.841765199793	1.29884154255	-3.99767774129
hsa-mir-17103/NM_001167	http://www.ncbi.nlm.nih.gov/sites/entrez?cmd=Search&db=pubmed&term=mir-17103	331	BIRC4	http://www.ncbi.nlm.nih.gov/sites/entrez?db=gene&Cmd=ShowDetailView&TermToSearch=331	-5.36428474846	0.288274673477	-3.99696309831	-15.31	-0.764278544597	-1.67603673227	0.1875	0.0434782608696	-2.52931728604	-5.05692695766	-5.36428474846	-15.31	0.491630315661	0.798423351318	0.75	0.826086956522	2.90654733084	-2.49886537792	0.288274673477	-3.99696309831
hsa-mir-02243/NM_020402	http://www.ncbi.nlm.nih.gov/sites/entrez?cmd=Search&db=pubmed&term=mir-02243	57053	CHRNA10	http://www.ncbi.nlm.nih.gov/sites/entrez?db=gene&Cmd=ShowDetailView&TermToSearch=57053	3.87719324915	-1.77375673949	3.99582505711	-16.75	0.913821994746	3.18220105444	0.915348837209	0.833333333333	3.40126430165	2.08191497524	3.87719324915	-16.75	0.809353989422	1.94884759536	0.963255813953	0.666666666667	-2.76102725889	0.252556421549	-1.77375673949	3.99582505711
hsa-miR-211/NM_024165	http://www.ncbi.nlm.nih.gov/sites/entrez?cmd=Search&db=pubmed&term=miR-211	5252	PHF1	http://www.ncbi.nlm.nih.gov/sites/entrez?db=gene&Cmd=ShowDetailView&TermToSearch=5252	-3.19447901064	2.45643551754	-3.99579998278	-18.15	0.31680566601	0.47236201533	0.75873015873	0.666666666667	-4.97271539042	0.455039848853	-3.19447901064	-18.15	0.700477600494	1.38806287611	0.88253968254	0.833333333333	2.05409964174	1.41982478226	2.45643551754	-3.99579998278
hsa-miR-211/NM_002636	http://www.ncbi.nlm.nih.gov/sites/entrez?cmd=Search&db=pubmed&term=miR-211	5252	PHF1	http://www.ncbi.nlm.nih.gov/sites/entrez?db=gene&Cmd=ShowDetailView&TermToSearch=5252	-3.19447901064	2.45643551754	-3.99579998278	-17.46	0.31680566601	0.47236201533	0.761904761905	0.777777777778	-4.97271539042	0.455039848853	-3.19447901064	-17.46	0.700477600494	1.38806287611	0.885714285714	0.888888888889	2.05409964174	1.41982478226	2.45643551754	-3.99579998278
hsa-miR-454-3p/NM_003016	http://www.ncbi.nlm.nih.gov/sites/entrez?cmd=Search&db=pubmed&term=miR-454-3p	6427	SFRS2	http://www.ncbi.nlm.nih.gov/sites/entrez?db=gene&Cmd=ShowDetailView&TermToSearch=6427	-0.852310653398	4.79805240954	-3.99541003797	-15.31	-0.488352508366	-0.791425599856	0.243243243243	0.222222222222	-2.06948829703	0.86413901164	-0.852310653398	-15.31	0.876066811697	2.56941505451	0.945945945946	0.666666666667	1.29280726427	5.49266352628	4.79805240954	-3.99541003797
hsa-mir-02243/NM_000751	http://www.ncbi.nlm.nih.gov/sites/entrez?cmd=Search&db=pubmed&term=mir-02243	1144	CHRND	http://www.ncbi.nlm.nih.gov/sites/entrez?db=gene&Cmd=ShowDetailView&TermToSearch=1144	3.37814946912	-2.27088881657	3.99447327899	-18.47	0.92036850429	3.32844988507	0.920930232558	0.75	3.40126430165	1.37616049331	3.37814946912	-18.47	0.248428781938	0.36270200093	0.719069767442	0.5	-2.76102725889	-0.450494504144	-2.27088881657	3.99447327899
hsa-miR-184/NM_182899	http://www.ncbi.nlm.nih.gov/sites/entrez?cmd=Search&db=pubmed&term=miR-184	9586	CREB5	http://www.ncbi.nlm.nih.gov/sites/entrez?db=gene&Cmd=ShowDetailView&TermToSearch=9586	-2.97841516593	2.66795460432	-3.99258635363	-18.75	-0.642711574929	-1.18642690622	0.211267605634	0.205128205128	-1.23834112391	-2.97377399813	-2.97841516593	-18.75	-0.320649253511	-0.478745227304	0.313883299799	0.641025641026	1.55472992044	2.21832766478	2.66795460432	-3.99258635363
hsa-miR-184/NM_182898	http://www.ncbi.nlm.nih.gov/sites/entrez?cmd=Search&db=pubmed&term=miR-184	9586	CREB5	http://www.ncbi.nlm.nih.gov/sites/entrez?db=gene&Cmd=ShowDetailView&TermToSearch=9586	-2.97841516593	2.66795460432	-3.99258635363	-18.75	-0.642711574929	-1.18642690622	0.213279678068	0.205128205128	-1.23834112391	-2.97377399813	-2.97841516593	-18.75	-0.320649253511	-0.478745227304	0.315895372233	0.641025641026	1.55472992044	2.21832766478	2.66795460432	-3.99258635363
hsa-miR-184/NM_004904	http://www.ncbi.nlm.nih.gov/sites/entrez?cmd=Search&db=pubmed&term=miR-184	9586	CREB5	http://www.ncbi.nlm.nih.gov/sites/entrez?db=gene&Cmd=ShowDetailView&TermToSearch=9586	-2.97841516593	2.66795460432	-3.99258635363	-18.75	-0.642711574929	-1.18642690622	0.207243460765	0.205128205128	-1.23834112391	-2.97377399813	-2.97841516593	-18.75	-0.320649253511	-0.478745227304	0.30985915493	0.641025641026	1.55472992044	2.21832766478	2.66795460432	-3.99258635363
hsa-miR-184/NM_001011666	http://www.ncbi.nlm.nih.gov/sites/entrez?cmd=Search&db=pubmed&term=miR-184	9586	CREB5	http://www.ncbi.nlm.nih.gov/sites/entrez?db=gene&Cmd=ShowDetailView&TermToSearch=9586	-2.97841516593	2.66795460432	-3.99258635363	-18.75	-0.642711574929	-1.18642690622	0.209255533199	0.205128205128	-1.23834112391	-2.97377399813	-2.97841516593	-18.75	-0.320649253511	-0.478745227304	0.311871227364	0.641025641026	1.55472992044	2.21832766478	2.66795460432	-3.99258635363
hsa-miR-211/NM_005650	http://www.ncbi.nlm.nih.gov/sites/entrez?cmd=Search&db=pubmed&term=miR-211	6942	TCF20	http://www.ncbi.nlm.nih.gov/sites/entrez?db=gene&Cmd=ShowDetailView&TermToSearch=6942	-2.95859381358	2.68756150783	-3.9924347154	-18.97	-0.608898161456	-1.08555155573	0.193650793651	0.176470588235	-4.97271539042	0.788631893697	-2.95859381358	-18.97	0.578879149185	1.00398006017	0.825396825397	0.705882352941	2.05409964174	1.74668629234	2.68756150783	-3.9924347154
hsa-miR-211/NM_181492	http://www.ncbi.nlm.nih.gov/sites/entrez?cmd=Search&db=pubmed&term=miR-211	6942	TCF20	http://www.ncbi.nlm.nih.gov/sites/entrez?db=gene&Cmd=ShowDetailView&TermToSearch=6942	-2.95859381358	2.68756150783	-3.9924347154	-18.97	-0.608898161456	-1.08555155573	0.190476190476	0.1875	-4.97271539042	0.788631893697	-2.95859381358	-18.97	0.578879149185	1.00398006017	0.822222222222	0.75	2.05409964174	1.74668629234	2.68756150783	-3.9924347154
hsa-mir-02243/NM_030964	http://www.ncbi.nlm.nih.gov/sites/entrez?cmd=Search&db=pubmed&term=mir-02243	81848	SPRY4	http://www.ncbi.nlm.nih.gov/sites/entrez?db=gene&Cmd=ShowDetailView&TermToSearch=81848	2.06423697642	-3.58156322202	3.99218360554	-15.23	0.664956619765	1.25908870978	0.719534883721	0.903225806452	3.40126430165	-0.481992373648	2.06423697642	-15.23	-0.623740540354	-1.12853995443	0.133023255814	0.225806451613	-2.76102725889	-2.30406802419	-3.58156322202	3.99218360554
hsa-mir-02243/NM_198255	http://www.ncbi.nlm.nih.gov/sites/entrez?cmd=Search&db=pubmed&term=mir-02243	7015	TERT	http://www.ncbi.nlm.nih.gov/sites/entrez?db=gene&Cmd=ShowDetailView&TermToSearch=7015	3.08715953036	-2.55762368996	3.99146449342	-15.4	0.856329921602	2.34501362409	0.862790697674	0.923076923077	3.40126430165	0.964638575392	3.08715953036	-15.4	-0.348954807131	-0.526598860437	0.302790697674	0.230769230769	-2.76102725889	-0.855998850897	-2.55762368996	3.99146449342
hsa-mir-02243/NM_198253	http://www.ncbi.nlm.nih.gov/sites/entrez?cmd=Search&db=pubmed&term=mir-02243	7015	TERT	http://www.ncbi.nlm.nih.gov/sites/entrez?db=gene&Cmd=ShowDetailView&TermToSearch=7015	3.08715953036	-2.55762368996	3.99146449342	-15.4	0.856329921602	2.34501362409	0.862325581395	0.944444444444	3.40126430165	0.964638575392	3.08715953036	-15.4	-0.348954807131	-0.526598860437	0.302325581395	0.222222222222	-2.76102725889	-0.855998850897	-2.55762368996	3.99146449342
hsa-mir-02243/NM_007225	http://www.ncbi.nlm.nih.gov/sites/entrez?cmd=Search&db=pubmed&term=mir-02243	11248	NXPH3	http://www.ncbi.nlm.nih.gov/sites/entrez?db=gene&Cmd=ShowDetailView&TermToSearch=11248	4.41015918805	-1.23223483414	3.98977507522	-15.8	0.959572646548	4.82141502941	0.964651162791	0.9375	3.40126430165	2.83564263431	4.41015918805	-15.8	-0.193654354744	-0.279153032156	0.418139534884	0.25	-2.76102725889	1.01838404442	-1.23223483414	3.98977507522
hsa-mir-27120/NM_007048	http://www.ncbi.nlm.nih.gov/sites/entrez?cmd=Search&db=pubmed&term=mir-27120	11119	BTN3A1	http://www.ncbi.nlm.nih.gov/sites/entrez?db=gene&Cmd=ShowDetailView&TermToSearch=11119	-3.70283214479	1.93816315401	-3.98878602842	-16.26	-0.891581441496	-2.78427213617	0.108108108108	0.117647058824	-2.65261057776	-2.5839848606	-3.70283214479	-16.26	-0.116796009227	-0.166312757191	0.378378378378	0.470588235294	0.593193494143	2.14778312435	1.93816315401	-3.98878602842
hsa-mir-44691/NM_000670	http://www.ncbi.nlm.nih.gov/sites/entrez?cmd=Search&db=pubmed&term=mir-44691	127	ADH4	http://www.ncbi.nlm.nih.gov/sites/entrez?db=gene&Cmd=ShowDetailView&TermToSearch=127	3.9567947148	-1.68211413707	3.98731068765	-19.86	0.752269434354	1.61472353112	0.926470588235	0.833333333333	4.75748073761	0.838272011586	3.9567947148	-19.86	-0.253296452422	-0.370290945453	0.298529411765	0.333333333333	-2.20864353331	-0.170225092791	-1.68211413707	3.98731068765
hsa-mir-02243/NM_001950	http://www.ncbi.nlm.nih.gov/sites/entrez?cmd=Search&db=pubmed&term=mir-02243	1874	E2F4	http://www.ncbi.nlm.nih.gov/sites/entrez?db=gene&Cmd=ShowDetailView&TermToSearch=1874	2.17778035423	-3.45735968491	3.98464573461	-19.52	0.787584965311	1.80753386112	0.8	0.888888888889	3.40126430165	-0.321417788833	2.17778035423	-19.52	-0.708943269332	-1.42158828263	0.0925581395349	0.333333333333	-2.76102725889	-2.12841769751	-3.45735968491	3.98464573461
hsa-mir-02243/NM_005876	http://www.ncbi.nlm.nih.gov/sites/entrez?cmd=Search&db=pubmed&term=mir-02243	10290	SPEG	http://www.ncbi.nlm.nih.gov/sites/entrez?db=gene&Cmd=ShowDetailView&TermToSearch=10290	3.40624798706	-2.22822861914	3.98417661668	-16.02	0.828096580875	2.08907563417	0.831627906977	0.9	3.40126430165	1.41589779845	3.40624798706	-16.02	-0.60350830818	-1.07039876183	0.145581395349	0.2	-2.76102725889	-0.390163874372	-2.22822861914	3.98417661668
hsa-miR-593/NM_145913	http://www.ncbi.nlm.nih.gov/sites/entrez?cmd=Search&db=pubmed&term=miR-593	160728	SLC5A8	http://www.ncbi.nlm.nih.gov/sites/entrez?db=gene&Cmd=ShowDetailView&TermToSearch=160728	1.42264908418	-4.21145968622	3.98391651749	-16.17	0.657527856837	1.23420161659	0.975746268657	0.8	0.921607396	1.09032223334	1.42264908418	-16.17	0.725345680147	1.49014575265	0.892723880597	0.733333333333	-3.95842171731	-1.99748168833	-4.21145968622	3.98391651749
hsa-mir-02243/NM_004275	http://www.ncbi.nlm.nih.gov/sites/entrez?cmd=Search&db=pubmed&term=mir-02243	9477	TRFP	http://www.ncbi.nlm.nih.gov/sites/entrez?db=gene&Cmd=ShowDetailView&TermToSearch=9477	4.14038658275	-1.49116740404	3.98211001268	-16.43	0.567913422523	0.975777285858	0.661395348837	0.818181818182	3.40126430165	2.45412655714	4.14038658275	-16.43	-0.63751398432	-1.17021746779	0.124651162791	0.0909090909091	-2.76102725889	0.652198092323	-1.49116740404	3.98211001268
hsa-miR-328/NM_152486	http://www.ncbi.nlm.nih.gov/sites/entrez?cmd=Search&db=pubmed&term=miR-328	148398	SAMD11	http://www.ncbi.nlm.nih.gov/sites/entrez?db=gene&Cmd=ShowDetailView&TermToSearch=148398	-3.33673111226	2.28750508865	-3.97693555666	-19.27	-0.42233957791	-0.65892930908	0.247648902821	0.416666666667	-3.25832265407	-1.46052773888	-3.33673111226	-19.27	0.96670345927	5.34243530583	0.995297805643	0.833333333333	1.53067724978	1.70434347059	2.28750508865	-3.97693555666
hsa-miR-605/NM_006827	http://www.ncbi.nlm.nih.gov/sites/entrez?cmd=Search&db=pubmed&term=miR-605	10972	TMED10	http://www.ncbi.nlm.nih.gov/sites/entrez?db=gene&Cmd=ShowDetailView&TermToSearch=10972	-4.56881617315	1.05340399509	-3.97551000629	-15.49	-0.865182815338	-2.439998464	0.15625	0.0526315789474	-2.1791892382	-4.28209255786	-4.56881617315	-15.49	-0.973358463593	-6.00350922927	0.0104166666667	0.0526315789474	-1.0779910932	2.56772930972	1.05340399509	-3.97551000629
hsa-miR-211/NM_139177	http://www.ncbi.nlm.nih.gov/sites/entrez?cmd=Search&db=pubmed&term=miR-211	201266	SLC39A11	http://www.ncbi.nlm.nih.gov/sites/entrez?db=gene&Cmd=ShowDetailView&TermToSearch=201266	-3.61291776483	2.00778053626	-3.9744338837	-15.69	0.842614169391	2.21280802267	0.974603174603	0.9	-4.97271539042	-0.136721912344	-3.61291776483	-15.69	0.666042568811	1.2627819984	0.863492063492	0.9	2.05409964174	0.785330822902	2.00778053626	-3.9744338837
hsa-mir-02243/NM_015352	http://www.ncbi.nlm.nih.gov/sites/entrez?cmd=Search&db=pubmed&term=mir-02243	23509	POFUT1	http://www.ncbi.nlm.nih.gov/sites/entrez?db=gene&Cmd=ShowDetailView&TermToSearch=23509	3.21432225871	-2.40352827246	3.97242020628	-18.26	0.516166711738	0.852282634407	0.628372093023	0.739130434783	3.40126430165	1.14447383045	3.21432225871	-18.26	-0.526104056877	-0.87488924887	0.190697674419	0.130434782609	-2.76102725889	-0.638075021573	-2.40352827246	3.97242020628
hsa-let-7f/NM_006241	http://www.ncbi.nlm.nih.gov/sites/entrez?cmd=Search&db=pubmed&term=let-7f	5504	PPP1R2	http://www.ncbi.nlm.nih.gov/sites/entrez?db=gene&Cmd=ShowDetailView&TermToSearch=5504	-1.10313788858	4.51372405041	-3.97172116605	-17.21	0.189942683196	0.273600363797	0.696428571429	0.631578947368	-0.234250431821	-1.32582213137	-1.10313788858	-17.21	0.830765259923	2.11072782069	0.964285714286	0.947368421053	0.726592047755	5.65677772115	4.51372405041	-3.97172116605
hsa-miR-204/NM_002612	http://www.ncbi.nlm.nih.gov/sites/entrez?cmd=Search&db=pubmed&term=miR-204	5166	PDK4	http://www.ncbi.nlm.nih.gov/sites/entrez?db=gene&Cmd=ShowDetailView&TermToSearch=5166	2.2658207193	-3.35002571689	3.97100309713	-16.42	0.749808477121	1.60263192783	0.78640776699	0.909090909091	3.1989119989	0.00544239224062	2.2658207193	-16.42	0.0157816060048	0.0223213410876	0.597087378641	0.545454545455	-2.75232952482	-1.9853222783	-3.35002571689	3.97100309713
hsa-miR-185/NM_032711	http://www.ncbi.nlm.nih.gov/sites/entrez?cmd=Search&db=pubmed&term=miR-185	4097	MAFG	http://www.ncbi.nlm.nih.gov/sites/entrez?db=gene&Cmd=ShowDetailView&TermToSearch=4097	-0.642441206129	4.971041223	-3.96933149171	-15.25	-0.617471242035	-1.11014933831	0.163771712159	0.189189189189	-0.818604029173	-0.0899450375618	-0.642441206129	-15.25	0.9006385617	2.93093935686	0.985111662531	0.756756756757	3.68225909871	3.34785481797	4.971041223	-3.96933149171
hsa-miR-204/NM_000337	http://www.ncbi.nlm.nih.gov/sites/entrez?cmd=Search&db=pubmed&term=miR-204	6444	SGCD	http://www.ncbi.nlm.nih.gov/sites/entrez?db=gene&Cmd=ShowDetailView&TermToSearch=6444	4.47863369385	-1.13424799501	3.96890670419	-17.32	0.787417187047	1.80652030883	0.830097087379	0.981818181818	3.1989119989	3.13483251185	4.47863369385	-17.32	0.296599594333	0.439219185874	0.76213592233	0.927272727273	-2.75232952482	1.14826062718	-1.13424799501	3.96890670419
hsa-mir-02243/NM_207333	http://www.ncbi.nlm.nih.gov/sites/entrez?cmd=Search&db=pubmed&term=mir-02243	162967	ZNF320	http://www.ncbi.nlm.nih.gov/sites/entrez?db=gene&Cmd=ShowDetailView&TermToSearch=162967	2.68757883948	-2.92471994614	3.96849452936	-18.37	-0.887951210674	-2.73026708797	0.0809302325581	0.0555555555556	3.40126430165	0.399546143087	2.68757883948	-18.37	-0.696650590391	-1.37328989375	0.0990697674419	0.166666666667	-2.76102725889	-1.37515135509	-2.92471994614	3.96849452936
hsa-miR-639/NM_006827	http://www.ncbi.nlm.nih.gov/sites/entrez?cmd=Search&db=pubmed&term=miR-639	10972	TMED10	http://www.ncbi.nlm.nih.gov/sites/entrez?db=gene&Cmd=ShowDetailView&TermToSearch=10972	-3.6365539317	1.97539061005	-3.96824404111	-16.73	-0.847853576126	-2.26136779165	0.107476635514	0.105263157895	-0.860771332645	-4.28209255786	-3.6365539317	-16.73	0.80876237246	1.9447263753	0.96261682243	0.842105263158	0.225894882	2.56772930972	1.97539061005	-3.96824404111
hsa-miR-328/NM_198490	http://www.ncbi.nlm.nih.gov/sites/entrez?cmd=Search&db=pubmed&term=miR-328	339122	RAB43	http://www.ncbi.nlm.nih.gov/sites/entrez?db=gene&Cmd=ShowDetailView&TermToSearch=339122	-3.1935194305	2.4150463983	-3.96585493028	-15.6	-0.591157422382	-1.03653390227	0.141065830721	0.380952380952	-3.25832265407	-1.25799583624	-3.1935194305	-15.6	0.31795398523	0.474266346887	0.727272727273	0.738095238095	1.53067724978	1.88471412046	2.4150463983	-3.96585493028
hsa-mir-02243/NM_003714	http://www.ncbi.nlm.nih.gov/sites/entrez?cmd=Search&db=pubmed&term=mir-02243	8614	STC2	http://www.ncbi.nlm.nih.gov/sites/entrez?db=gene&Cmd=ShowDetailView&TermToSearch=8614	3.62035587858	-1.98642771909	3.96459470256	-15.13	0.72914553225	1.50676471549	0.757209302326	0.866666666667	3.40126430165	1.71869208245	3.62035587858	-15.13	0.864764129932	2.43531285781	0.980930232558	0.933333333333	-2.76102725889	-0.0482057621159	-1.98642771909	3.96459470256
hsa-let-7d/NM_017443	http://www.ncbi.nlm.nih.gov/sites/entrez?cmd=Search&db=pubmed&term=let-7d	54107	POLE3	http://www.ncbi.nlm.nih.gov/sites/entrez?db=gene&Cmd=ShowDetailView&TermToSearch=54107	-0.949900521236	4.65287575048	-3.9617610952	-20.69	0.557116351573	0.948758210878	0.933566433566	0.75	-1.94877196625	0.605409766213	-0.949900521236	-20.69	0.836914508816	2.1624394689	0.965034965035	0.857142857143	2.95539725447	3.62476273589	4.65287575048	-3.9617610952
hsa-mir-02243/NM_173546	http://www.ncbi.nlm.nih.gov/sites/entrez?cmd=Search&db=pubmed&term=mir-02243	200942	KLHDC8B	http://www.ncbi.nlm.nih.gov/sites/entrez?db=gene&Cmd=ShowDetailView&TermToSearch=200942	2.87626851828	-2.72486140664	3.96059695222	-15.22	0.115066845501	0.163817208208	0.473953488372	0.6	3.40126430165	0.666393645925	2.87626851828	-15.22	-0.844876509454	-2.23349918519	0.0367441860465	0.2	-2.76102725889	-1.09250869797	-2.72486140664	3.96059695222
hsa-mir-44691/NM_004323	http://www.ncbi.nlm.nih.gov/sites/entrez?cmd=Search&db=pubmed&term=mir-44691	573	BAG1	http://www.ncbi.nlm.nih.gov/sites/entrez?db=gene&Cmd=ShowDetailView&TermToSearch=573	3.06543556078	-2.53170936789	3.95777913435	-16.98	0.692123718081	1.35610887109	0.870588235294	0.96	4.75748073761	-0.422300192975	3.06543556078	-16.98	-0.270043370916	-0.396634707039	0.286764705882	0.68	-2.20864353331	-1.37173419074	-2.53170936789	3.95777913435
hsa-let-7a/NM_005509	http://www.ncbi.nlm.nih.gov/sites/entrez?cmd=Search&db=pubmed&term=let-7a	1657	DMXL1	http://www.ncbi.nlm.nih.gov/sites/entrez?db=gene&Cmd=ShowDetailView&TermToSearch=1657	-1.54072952629	4.0534886206	-3.9557095871	-15.2	0.0776039231827	0.110080493901	0.638036809816	0.733333333333	-0.441084969604	-1.73783562242	-1.54072952629	-15.2	0.768349999407	1.69775034337	0.926380368098	0.8	0.248765350034	5.48373323214	4.0534886206	-3.9557095871
hsa-miR-510/NM_006833	http://www.ncbi.nlm.nih.gov/sites/entrez?cmd=Search&db=pubmed&term=miR-510	10980	COPS6	http://www.ncbi.nlm.nih.gov/sites/entrez?db=gene&Cmd=ShowDetailView&TermToSearch=10980	1.74681820925	-3.84677154863	3.95526524897	-20.31	0.631180388242	1.15082819973	0.81974248927	0.928571428571	2.97875031906	-0.508376316539	1.74681820925	-20.31	-0.710594630848	-1.42826921417	0.0772532188841	0.428571428571	-2.1819834673	-3.25817302813	-3.84677154863	3.95526524897
hsa-mir-02243/NM_138300	http://www.ncbi.nlm.nih.gov/sites/entrez?cmd=Search&db=pubmed&term=mir-02243	90780	PYGO2	http://www.ncbi.nlm.nih.gov/sites/entrez?db=gene&Cmd=ShowDetailView&TermToSearch=90780	3.8426472698	-1.75067234418	3.95507422839	-23.44	0.688079216196	1.34101881009	0.733488372093	0.952380952381	3.40126430165	2.03305958272	3.8426472698	-23.44	0.582108033605	1.01243817373	0.888372093023	0.809523809524	-2.76102725889	0.28520268648	-1.75067234418	3.95507422839
hsa-mir-44691/NM_017556	http://www.ncbi.nlm.nih.gov/sites/entrez?cmd=Search&db=pubmed&term=mir-44691	54751	FBLIM1	http://www.ncbi.nlm.nih.gov/sites/entrez?db=gene&Cmd=ShowDetailView&TermToSearch=54751	4.25231732182	-1.33699319194	3.95223936644	-17.26	0.564395847931	0.966895358216	0.789705882353	0.8125	4.75748073761	1.25620409042	4.25231732182	-17.26	-0.460667410424	-0.734004099791	0.152941176471	0.0625	-2.20864353331	0.317849628468	-1.33699319194	3.95223936644
hsa-mir-44691/NM_001024216	http://www.ncbi.nlm.nih.gov/sites/entrez?cmd=Search&db=pubmed&term=mir-44691	54751	FBLIM1	http://www.ncbi.nlm.nih.gov/sites/entrez?db=gene&Cmd=ShowDetailView&TermToSearch=54751	4.25231732182	-1.33699319194	3.95223936644	-17.26	0.564395847931	0.966895358216	0.788235294118	0.8125	4.75748073761	1.25620409042	4.25231732182	-17.26	-0.460667410424	-0.734004099791	0.151470588235	0.0625	-2.20864353331	0.317849628468	-1.33699319194	3.95223936644
hsa-miR-328/NM_005262	http://www.ncbi.nlm.nih.gov/sites/entrez?cmd=Search&db=pubmed&term=miR-328	2671	GFER	http://www.ncbi.nlm.nih.gov/sites/entrez?db=gene&Cmd=ShowDetailView&TermToSearch=2671	-3.93547262873	1.65331799509	-3.95187174873	-17.36	-0.801171835396	-1.89332053799	0.0282131661442	0.0555555555556	-3.25832265407	-2.30727611183	-3.93547262873	-17.36	0.509444013414	0.837256766848	0.843260188088	0.888888888889	1.53067724978	0.807467481786	1.65331799509	-3.95187174873
hsa-mir-09369/NM_005509	http://www.ncbi.nlm.nih.gov/sites/entrez?cmd=Search&db=pubmed&term=mir-09369	1657	DMXL1	http://www.ncbi.nlm.nih.gov/sites/entrez?db=gene&Cmd=ShowDetailView&TermToSearch=1657	0.0413893578575	5.62949572203	-3.9513879041	-16.45	0.733138784046	1.52455042002	0.929292929293	0.933333333333	1.79636901364	-1.73783562242	0.0413893578575	-16.45	0.99382853821	12.6703477654	0.994949494949	0.933333333333	2.47757596727	5.48373323214	5.62949572203	-3.9513879041
hsa-mir-44691/NM_016929	http://www.ncbi.nlm.nih.gov/sites/entrez?cmd=Search&db=pubmed&term=mir-44691	53405	CLIC5	http://www.ncbi.nlm.nih.gov/sites/entrez?db=gene&Cmd=ShowDetailView&TermToSearch=53405	3.55761696618	-2.02996351644	3.95101604969	-16.66	0.0786837382063	0.111621678378	0.494117647059	0.666666666667	4.75748073761	0.273749425697	3.55761696618	-16.66	-0.322127411676	-0.481207059391	0.229411764706	0.166666666667	-2.20864353331	-0.662158402765	-2.02996351644	3.95101604969
hsa-mir-09870/NM_003758	http://www.ncbi.nlm.nih.gov/sites/entrez?cmd=Search&db=pubmed&term=mir-09870	8669	EIF3S1	http://www.ncbi.nlm.nih.gov/sites/entrez?db=gene&Cmd=ShowDetailView&TermToSearch=8669	-2.02746823089	3.56006859106	-3.95098517693	-17.33	-0.72366807178	-1.48290065676	0.207207207207	0.153846153846	-1.06414173134	-1.80313133807	-2.02746823089	-17.33	0.662480384094	1.25072043985	0.891891891892	0.923076923077	0.445909635459	4.588787649	3.56006859106	-3.95098517693
hsa-miR-211/NM_152793	http://www.ncbi.nlm.nih.gov/sites/entrez?cmd=Search&db=pubmed&term=miR-211	222166	C7orf41	http://www.ncbi.nlm.nih.gov/sites/entrez?db=gene&Cmd=ShowDetailView&TermToSearch=222166	-4.18540746101	1.40076138535	-3.95001787211	-15.99	-0.888999405323	-2.74560403833	0.0349206349206	0.111111111111	-4.97271539042	-0.946344604996	-4.18540746101	-15.99	0.0932810932794	0.132497099332	0.479365079365	0.444444444444	2.05409964174	-0.0731238929352	1.40076138535	-3.95001787211
hsa-mir-02243/NM_020753	http://www.ncbi.nlm.nih.gov/sites/entrez?cmd=Search&db=pubmed&term=mir-02243	57513	CASKIN2	http://www.ncbi.nlm.nih.gov/sites/entrez?db=gene&Cmd=ShowDetailView&TermToSearch=57513	3.76107147302	-1.82411315178	3.94932192237	-15.38	0.813381796519	1.97736944255	0.822790697674	0.8	3.40126430165	1.91769398455	3.76107147302	-15.38	-0.482463163652	-0.778962533308	0.220465116279	0.2	-2.76102725889	0.181341700343	-1.82411315178	3.94932192237
hsa-mir-02243/NM_198868	http://www.ncbi.nlm.nih.gov/sites/entrez?cmd=Search&db=pubmed&term=mir-02243	23061	TBC1D9B	http://www.ncbi.nlm.nih.gov/sites/entrez?db=gene&Cmd=ShowDetailView&TermToSearch=23061	3.04513299831	-2.53973892127	3.94910080639	-17.88	0.794872343093	1.8526078149	0.808837209302	0.75	3.40126430165	0.905204083791	3.04513299831	-17.88	-0.850451625683	-2.28630884856	0.0339534883721	0.25	-2.76102725889	-0.830705968458	-2.53973892127	3.94910080639
hsa-mir-02243/NM_015043	http://www.ncbi.nlm.nih.gov/sites/entrez?cmd=Search&db=pubmed&term=mir-02243	23061	TBC1D9B	http://www.ncbi.nlm.nih.gov/sites/entrez?db=gene&Cmd=ShowDetailView&TermToSearch=23061	3.04513299831	-2.53973892127	3.94910080639	-17.88	0.794872343093	1.8526078149	0.808372093023	0.75	3.40126430165	0.905204083791	3.04513299831	-17.88	-0.850451625683	-2.28630884856	0.033488372093	0.25	-2.76102725889	-0.830705968458	-2.53973892127	3.94910080639
hsa-mir-06383/NM_006241	http://www.ncbi.nlm.nih.gov/sites/entrez?cmd=Search&db=pubmed&term=mir-06383	5504	PPP1R2	http://www.ncbi.nlm.nih.gov/sites/entrez?db=gene&Cmd=ShowDetailView&TermToSearch=5504	-1.16672597952	4.41813163965	-3.94909069448	-16.27	-0.459174903285	-0.73098934549	0.243875278396	0.157894736842	-0.324177572434	-1.32582213137	-1.16672597952	-16.27	-0.0330276266798	-0.0467336136149	0.478841870824	0.263157894737	0.591403963986	5.65677772115	4.41813163965	-3.94909069448
hsa-miR-593/NM_012434	http://www.ncbi.nlm.nih.gov/sites/entrez?cmd=Search&db=pubmed&term=miR-593	26503	SLC17A5	http://www.ncbi.nlm.nih.gov/sites/entrez?db=gene&Cmd=ShowDetailView&TermToSearch=26503	1.11475592193	-4.46970007674	3.9488067059	-17.93	0.163889326701	0.234951348714	0.692164179104	0.444444444444	0.921607396	0.654895547534	1.11475592193	-17.93	-0.774561395696	-1.73185364265	0.136194029851	0.222222222222	-3.95842171731	-2.36268875096	-4.46970007674	3.9488067059
hsa-mir-27110/NM_007048	http://www.ncbi.nlm.nih.gov/sites/entrez?cmd=Search&db=pubmed&term=mir-27110	11119	BTN3A1	http://www.ncbi.nlm.nih.gov/sites/entrez?db=gene&Cmd=ShowDetailView&TermToSearch=11119	-3.40116082382	2.1822692797	-3.94808128848	-16.26	-0.791756083271	-1.83307739182	0.108108108108	0.294117647059	-2.22598290426	-2.5839848606	-3.40116082382	-16.26	0.648620956298	1.20519587826	0.864864864865	0.882352941176	0.938411687753	2.14778312435	2.1822692797	-3.94808128848
hsa-miR-510/NM_016065	http://www.ncbi.nlm.nih.gov/sites/entrez?cmd=Search&db=pubmed&term=miR-510	51021	MRPS16	http://www.ncbi.nlm.nih.gov/sites/entrez?db=gene&Cmd=ShowDetailView&TermToSearch=51021	3.21775627469	-2.36416445562	3.94701400045	-16.22	0.731514189895	1.51727414237	0.918454935622	0.692307692308	2.97875031906	1.57184424502	3.21775627469	-16.22	-0.613704829799	-1.09926613889	0.111587982833	0.153846153846	-2.1819834673	-1.16144996952	-2.36416445562	3.94701400045
hsa-mir-02243/NM_030812	http://www.ncbi.nlm.nih.gov/sites/entrez?cmd=Search&db=pubmed&term=mir-02243	81569	ACTL8	http://www.ncbi.nlm.nih.gov/sites/entrez?db=gene&Cmd=ShowDetailView&TermToSearch=81569	2.7581638768	-2.82248543874	3.94611497444	-15.11	0.991389466228	10.7069594513	0.99488372093	0.8	3.40126430165	0.499368460175	2.7581638768	-15.11	-0.486238480026	-0.786935768571	0.218604651163	0.4	-2.76102725889	-1.23056992818	-2.82248543874	3.94611497444
hsa-miR-593/NM_023007	http://www.ncbi.nlm.nih.gov/sites/entrez?cmd=Search&db=pubmed&term=miR-593	65094	JMJD4	http://www.ncbi.nlm.nih.gov/sites/entrez?db=gene&Cmd=ShowDetailView&TermToSearch=65094	1.00695596608	-4.57303699236	3.94565085989	-17.74	0.374659869318	0.571473896759	0.858208955224	0.888888888889	0.921607396	0.502443387944	1.00695596608	-17.74	-0.563881988789	-0.96560436478	0.272388059701	0.777777777778	-3.95842171731	-2.50882921852	-4.57303699236	3.94565085989
hsa-mir-43727/NM_015235	http://www.ncbi.nlm.nih.gov/sites/entrez?cmd=Search&db=pubmed&term=mir-43727	23283	CSTF2T	http://www.ncbi.nlm.nih.gov/sites/entrez?db=gene&Cmd=ShowDetailView&TermToSearch=23283	-0.0994096973026	5.47974727556	-3.94505972882	-16.71	-0.0615311436902	-0.0871833761167	0.451612903226	0.5	0.0824129789383	-0.222999521095	-0.0994096973026	-16.71	0.835421772767	2.14964456928	0.967741935484	0.807692307692	-0.0538084209292	7.8033413364	5.47974727556	-3.94505972882
hsa-mir-02243/NM_002737	http://www.ncbi.nlm.nih.gov/sites/entrez?cmd=Search&db=pubmed&term=mir-02243	5578	PRKCA	http://www.ncbi.nlm.nih.gov/sites/entrez?db=gene&Cmd=ShowDetailView&TermToSearch=5578	2.94952546614	-2.62561501553	3.94221964066	-16.27	0.379248676688	0.579640812989	0.559534883721	0.838709677419	3.40126430165	0.769994615129	2.94952546614	-16.27	-0.472326222795	-0.757830841191	0.226046511628	0.161290322581	-2.76102725889	-0.952153105638	-2.62561501553	3.94221964066
hsa-mir-44691/NM_017590	http://www.ncbi.nlm.nih.gov/sites/entrez?cmd=Search&db=pubmed&term=mir-44691	23264	ZC3H7B	http://www.ncbi.nlm.nih.gov/sites/entrez?db=gene&Cmd=ShowDetailView&TermToSearch=23264	4.18725477161	-1.38673900478	3.94140879758	-24.83	0.699465243237	1.38413241897	0.880882352941	0.9	4.75748073761	1.16419174951	4.18725477161	-24.83	-0.408600531041	-0.633110528135	0.179411764706	0.1	-2.20864353331	0.247498425283	-1.38673900478	3.94140879758
hsa-miR-211/NM_005456	http://www.ncbi.nlm.nih.gov/sites/entrez?cmd=Search&db=pubmed&term=miR-211	9479	MAPK8IP1	http://www.ncbi.nlm.nih.gov/sites/entrez?db=gene&Cmd=ShowDetailView&TermToSearch=9479	-4.13438701454	1.43947603528	-3.94131635993	-19.5	-0.886340585675	-2.70709110976	0.0380952380952	0.214285714286	-4.97271539042	-0.874190797646	-4.13438701454	-19.5	0.307111056755	0.456375572215	0.653968253968	0.785714285714	2.05409964174	-0.0183731099371	1.43947603528	-3.94131635993
hsa-mir-37152/NM_018092	http://www.ncbi.nlm.nih.gov/sites/entrez?cmd=Search&db=pubmed&term=mir-37152	81831	NETO2	http://www.ncbi.nlm.nih.gov/sites/entrez?db=gene&Cmd=ShowDetailView&TermToSearch=81831	-1.97259072262	3.60045983243	-3.94074183937	-17.5	-0.47688201258	-0.767278823737	0.159663865546	0.322580645161	-0.0532789172454	-2.73638563569	-1.97259072262	-17.5	0.390182937819	0.599304459711	0.739495798319	0.741935483871	2.97671818365	2.11510094215	3.60045983243	-3.94074183937
hsa-mir-44691/NM_173587	http://www.ncbi.nlm.nih.gov/sites/entrez?cmd=Search&db=pubmed&term=mir-44691	283248	RCOR2	http://www.ncbi.nlm.nih.gov/sites/entrez?db=gene&Cmd=ShowDetailView&TermToSearch=283248	4.49772008507	-1.07494441994	3.94046886077	-15.49	0.388480533184	0.5962236762	0.679411764706	0.6	4.75748073761	1.60325600646	4.49772008507	-15.49	-0.769241730625	-1.70257248398	0.0382352941176	0.1	-2.20864353331	0.688442555829	-1.07494441994	3.94046886077
hsa-miR-625/NM_005509	http://www.ncbi.nlm.nih.gov/sites/entrez?cmd=Search&db=pubmed&term=miR-625	1657	DMXL1	http://www.ncbi.nlm.nih.gov/sites/entrez?db=gene&Cmd=ShowDetailView&TermToSearch=1657	-1.73867030786	3.82922923054	-3.93709952057	-15.62	-0.771878437965	-1.71697423105	0.0871794871795	0.133333333333	-0.721015507449	-1.73783562242	-1.73867030786	-15.62	0.929507950458	3.56430411146	0.986324786325	0.866666666667	-0.0683853208809	5.48373323214	3.82922923054	-3.93709952057
hsa-mir-02243/NM_033009	http://www.ncbi.nlm.nih.gov/sites/entrez?cmd=Search&db=pubmed&term=mir-02243	57060	PCBP4	http://www.ncbi.nlm.nih.gov/sites/entrez?db=gene&Cmd=ShowDetailView&TermToSearch=57060	3.05774298754	-2.50843156803	3.93587977351	-16.49	0.902620270286	2.96558064149	0.906046511628	0.909090909091	3.40126430165	0.923037301585	3.05774298754	-16.49	-0.82566337611	-2.06972836441	0.0427906976744	0.181818181818	-2.76102725889	-0.786430684906	-2.50843156803	3.93587977351
hsa-mir-02243/NM_033008	http://www.ncbi.nlm.nih.gov/sites/entrez?cmd=Search&db=pubmed&term=mir-02243	57060	PCBP4	http://www.ncbi.nlm.nih.gov/sites/entrez?db=gene&Cmd=ShowDetailView&TermToSearch=57060	3.05774298754	-2.50843156803	3.93587977351	-16.49	0.902620270286	2.96558064149	0.90511627907	0.909090909091	3.40126430165	0.923037301585	3.05774298754	-16.49	-0.82566337611	-2.06972836441	0.0418604651163	0.181818181818	-2.76102725889	-0.786430684906	-2.50843156803	3.93587977351
hsa-mir-02243/NM_020418	http://www.ncbi.nlm.nih.gov/sites/entrez?cmd=Search&db=pubmed&term=mir-02243	57060	PCBP4	http://www.ncbi.nlm.nih.gov/sites/entrez?db=gene&Cmd=ShowDetailView&TermToSearch=57060	3.05774298754	-2.50843156803	3.93587977351	-16.49	0.902620270286	2.96558064149	0.905581395349	0.909090909091	3.40126430165	0.923037301585	3.05774298754	-16.49	-0.82566337611	-2.06972836441	0.0423255813953	0.181818181818	-2.76102725889	-0.786430684906	-2.50843156803	3.93587977351
hsa-mir-44691/NM_001001716	http://www.ncbi.nlm.nih.gov/sites/entrez?cmd=Search&db=pubmed&term=mir-44691	4793	NFKBIB	http://www.ncbi.nlm.nih.gov/sites/entrez?db=gene&Cmd=ShowDetailView&TermToSearch=4793	5.12034933907	-0.445158672318	3.9354084556	-16.09	0.868441341004	2.47717126843	0.975	0.9	4.75748073761	2.48378674179	5.12034933907	-16.09	-0.433869400313	-0.681021630805	0.166176470588	0.133333333333	-2.20864353331	1.57909410151	-0.445158672318	3.9354084556
hsa-mir-44691/NM_153837	http://www.ncbi.nlm.nih.gov/sites/entrez?cmd=Search&db=pubmed&term=mir-44691	221188	GPR114	http://www.ncbi.nlm.nih.gov/sites/entrez?db=gene&Cmd=ShowDetailView&TermToSearch=221188	3.44460672777	-2.12080250858	3.9353386111	-16.3	0.870043640232	2.49592421772	0.976470588235	0.857142857143	4.75748073761	0.113928813847	3.44460672777	-16.3	0.1320818324	0.188442901735	0.704411764706	0.785714285714	-2.20864353331	-0.790624137442	-2.12080250858	3.9353386111
hsa-miR-503/NM_199355	http://www.ncbi.nlm.nih.gov/sites/entrez?cmd=Search&db=pubmed&term=miR-503	170692	ADAMTS18	http://www.ncbi.nlm.nih.gov/sites/entrez?db=gene&Cmd=ShowDetailView&TermToSearch=170692	-2.46328398398	3.10130409209	-3.9347579631	-15.23	-0.115087510971	-0.163847023893	0.456375838926	0.666666666667	-1.26336013229	-2.22024948583	-2.46328398398	-15.23	0.559312831263	0.954196790354	0.7225950783	0.75	2.42217486596	1.96373144212	3.10130409209	-3.9347579631
hsa-mir-44691/NM_018153	http://www.ncbi.nlm.nih.gov/sites/entrez?cmd=Search&db=pubmed&term=mir-44691	84168	ANTXR1	http://www.ncbi.nlm.nih.gov/sites/entrez?db=gene&Cmd=ShowDetailView&TermToSearch=84168	2.95118908384	-2.6120434139	3.93379942447	-15.83	0.628496127139	1.1427272026	0.836764705882	0.823529411765	4.75748073761	-0.583869110117	2.95118908384	-15.83	0.113087223295	0.160962046097	0.689705882353	0.764705882353	-2.20864353331	-1.48534368814	-2.6120434139	3.93379942447
hsa-mir-44691/NM_032208	http://www.ncbi.nlm.nih.gov/sites/entrez?cmd=Search&db=pubmed&term=mir-44691	84168	ANTXR1	http://www.ncbi.nlm.nih.gov/sites/entrez?db=gene&Cmd=ShowDetailView&TermToSearch=84168	2.95118908384	-2.6120434139	3.93379942447	-15.19	0.628496127139	1.1427272026	0.835294117647	0.925925925926	4.75748073761	-0.583869110117	2.95118908384	-15.19	0.113087223295	0.160962046097	0.688235294118	0.777777777778	-2.20864353331	-1.48534368814	-2.6120434139	3.93379942447
hsa-mir-02243/NM_003058	http://www.ncbi.nlm.nih.gov/sites/entrez?cmd=Search&db=pubmed&term=mir-02243	6582	SLC22A2	http://www.ncbi.nlm.nih.gov/sites/entrez?db=gene&Cmd=ShowDetailView&TermToSearch=6582	3.22886139782	-2.33259534931	3.93254377917	-15.55	0.842698772628	2.21357443432	0.850697674419	0.75	3.40126430165	1.16503527817	3.22886139782	-15.55	-0.181744558596	-0.261378678685	0.426511627907	0.5	-2.76102725889	-0.537760719636	-2.33259534931	3.93254377917
hsa-mir-09870/NM_138929	http://www.ncbi.nlm.nih.gov/sites/entrez?cmd=Search&db=pubmed&term=mir-09870	56616	DIABLO	http://www.ncbi.nlm.nih.gov/sites/entrez?db=gene&Cmd=ShowDetailView&TermToSearch=56616	-1.17916679319	4.37611791934	-3.92817949165	-16.63	-0.520452455265	-0.861973276066	0.306306306306	0.166666666667	-1.06414173134	-0.603451939886	-1.17916679319	-16.63	0.954204026303	4.51084227658	0.990990990991	0.833333333333	0.445909635459	5.74285567662	4.37611791934	-3.92817949165
hsa-mir-09870/NM_019887	http://www.ncbi.nlm.nih.gov/sites/entrez?cmd=Search&db=pubmed&term=mir-09870	56616	DIABLO	http://www.ncbi.nlm.nih.gov/sites/entrez?db=gene&Cmd=ShowDetailView&TermToSearch=56616	-1.17916679319	4.37611791934	-3.92817949165	-16.63	-0.520452455265	-0.861973276066	0.288288288288	0.166666666667	-1.06414173134	-0.603451939886	-1.17916679319	-16.63	0.954204026303	4.51084227658	0.972972972973	0.833333333333	0.445909635459	5.74285567662	4.37611791934	-3.92817949165
hsa-mir-09870/NM_138930	http://www.ncbi.nlm.nih.gov/sites/entrez?cmd=Search&db=pubmed&term=mir-09870	56616	DIABLO	http://www.ncbi.nlm.nih.gov/sites/entrez?db=gene&Cmd=ShowDetailView&TermToSearch=56616	-1.17916679319	4.37611791934	-3.92817949165	-16.63	-0.520452455265	-0.861973276066	0.297297297297	0.166666666667	-1.06414173134	-0.603451939886	-1.17916679319	-16.63	0.954204026303	4.51084227658	0.981981981982	0.833333333333	0.445909635459	5.74285567662	4.37611791934	-3.92817949165
hsa-mir-44691/NM_198681	http://www.ncbi.nlm.nih.gov/sites/entrez?cmd=Search&db=pubmed&term=mir-44691	57449	PLEKHG5	http://www.ncbi.nlm.nih.gov/sites/entrez?db=gene&Cmd=ShowDetailView&TermToSearch=57449	3.89403740863	-1.66056057684	3.92769390229	-16.51	0.578381478368	1.00268275648	0.795588235294	0.888888888889	4.75748073761	0.749519778065	3.89403740863	-16.51	-0.329594053459	-0.493703157081	0.227941176471	0.111111111111	-2.20864353331	-0.139743755606	-1.66056057684	3.92769390229
hsa-mir-44691/NM_016423	http://www.ncbi.nlm.nih.gov/sites/entrez?cmd=Search&db=pubmed&term=mir-44691	51222	ZNF219	http://www.ncbi.nlm.nih.gov/sites/entrez?db=gene&Cmd=ShowDetailView&TermToSearch=51222	4.36627554946	-1.17624124714	3.91915121172	-15.24	0.589716346016	1.03265734045	0.802941176471	0.75	4.75748073761	1.4173653615	4.36627554946	-15.24	-0.308100230465	-0.457999408321	0.252941176471	0.25	-2.20864353331	0.54518720898	-1.17624124714	3.91915121172
hsa-mir-02243/NM_005301	http://www.ncbi.nlm.nih.gov/sites/entrez?cmd=Search&db=pubmed&term=mir-02243	2859	GPR35	http://www.ncbi.nlm.nih.gov/sites/entrez?db=gene&Cmd=ShowDetailView&TermToSearch=2859	3.31387107822	-2.22858767187	3.91911016664	-15.23	0.860121764254	2.38467486832	0.867441860465	0.8	3.40126430165	1.28525712113	3.31387107822	-15.23	-0.156089684757	-0.223483410605	0.451627906977	0.4	-2.76102725889	-0.390671651603	-2.22858767187	3.91911016664
hsa-mir-02243/NM_198841	http://www.ncbi.nlm.nih.gov/sites/entrez?cmd=Search&db=pubmed&term=mir-02243	158293	FAM120AOS	http://www.ncbi.nlm.nih.gov/sites/entrez?db=gene&Cmd=ShowDetailView&TermToSearch=158293	2.87906854872	-2.66045341428	3.91703354457	-15.49	-0.0755531208088	-0.107154519505	0.409302325581	0.0909090909091	3.40126430165	0.67035348695	2.87906854872	-15.49	-0.636757841024	-1.16788198727	0.12511627907	0.0909090909091	-2.76102725889	-1.00142204165	-2.66045341428	3.91703354457
hsa-mir-44691/NM_001033578	http://www.ncbi.nlm.nih.gov/sites/entrez?cmd=Search&db=pubmed&term=mir-44691	23678	SGK3	http://www.ncbi.nlm.nih.gov/sites/entrez?db=gene&Cmd=ShowDetailView&TermToSearch=23678	3.03029370502	-2.50439634389	3.91361686535	-15.08	0.582873020799	1.01445263144	0.798529411765	0.714285714286	4.75748073761	-0.471998281992	3.03029370502	-15.08	0.109436669433	0.155702004135	0.685294117647	0.714285714286	-2.20864353331	-1.33310774177	-2.50439634389	3.91361686535
hsa-mir-02243/NM_004273	http://www.ncbi.nlm.nih.gov/sites/entrez?cmd=Search&db=pubmed&term=mir-02243	9469	CHST3	http://www.ncbi.nlm.nih.gov/sites/entrez?db=gene&Cmd=ShowDetailView&TermToSearch=9469	3.24904100468	-2.28551177365	3.91351980039	-15.25	-0.0695511310214	-0.0985989211009	0.40976744186	0.574468085106	3.40126430165	1.19357355188	3.24904100468	-15.25	-0.932355829852	-3.64701837168	0.0111627906977	0.0425531914894	-2.76102725889	-0.471174488372	-2.28551177365	3.91351980039
hsa-miR-423/NM_177963	http://www.ncbi.nlm.nih.gov/sites/entrez?cmd=Search&db=pubmed&term=miR-423	91683	SYT12	http://www.ncbi.nlm.nih.gov/sites/entrez?db=gene&Cmd=ShowDetailView&TermToSearch=91683	-2.17674323561	3.35599095384	-3.91223386386	-16.22	0.177606379052	0.255231114424	0.605597964377	0.636363636364	-1.49345110111	-1.58492870449	-2.17674323561	-16.22	0.754556194189	1.62609871693	0.931297709924	0.954545454545	2.23607130365	2.51001661847	3.35599095384	-3.91223386386
hsa-miR-211/NM_005282	http://www.ncbi.nlm.nih.gov/sites/entrez?cmd=Search&db=pubmed&term=miR-211	2828	GPR4	http://www.ncbi.nlm.nih.gov/sites/entrez?db=gene&Cmd=ShowDetailView&TermToSearch=2828	-1.64106166751	3.88993514531	-3.91100535307	-15.39	-0.397625532957	-0.612859004607	0.342857142857	0.0833333333333	-4.97271539042	2.65190372354	-1.64106166751	-15.39	0.697084038643	1.37495151252	0.879365079365	0.75	2.05409964174	3.44709939751	3.88993514531	-3.91100535307
hsa-mir-45197/NM_015235	http://www.ncbi.nlm.nih.gov/sites/entrez?cmd=Search&db=pubmed&term=mir-45197	23283	CSTF2T	http://www.ncbi.nlm.nih.gov/sites/entrez?db=gene&Cmd=ShowDetailView&TermToSearch=23283	-0.0364185116791	5.49402080984	-3.91061114719	-16.1	-0.15033524852	-0.215050176319	0.413309982487	0.230769230769	0.171495967957	-0.222999521095	-0.0364185116791	-16.1	0.808286162426	1.94142148696	0.887915936953	0.730769230769	-0.0336225951669	7.8033413364	5.49402080984	-3.91061114719
hsa-mir-02243/NM_003979	http://www.ncbi.nlm.nih.gov/sites/entrez?cmd=Search&db=pubmed&term=mir-02243	9052	GPRC5A	http://www.ncbi.nlm.nih.gov/sites/entrez?db=gene&Cmd=ShowDetailView&TermToSearch=9052	2.74311490646	-2.78673102411	3.91019155642	-15.81	0.928569631528	3.53810214523	0.932093023256	0.875	3.40126430165	0.478086002219	2.74311490646	-15.81	0.832988205155	2.12912148749	0.971162790698	0.875	-2.76102725889	-1.18000555009	-2.78673102411	3.91019155642
hsa-mir-02243/NM_032871	http://www.ncbi.nlm.nih.gov/sites/entrez?cmd=Search&db=pubmed&term=mir-02243	84957	TNFRSF19L	http://www.ncbi.nlm.nih.gov/sites/entrez?db=gene&Cmd=ShowDetailView&TermToSearch=84957	3.96615724302	-1.56066537311	3.90805375028	-15.85	0.923479063838	3.40414603571	0.924186046512	0.96	3.40126430165	2.20772906194	3.96615724302	-15.85	0.985658707628	8.26028655628	0.998604651163	0.96	-2.76102725889	0.553913121908	-1.56066537311	3.90805375028
hsa-mir-02243/NM_014562	http://www.ncbi.nlm.nih.gov/sites/entrez?cmd=Search&db=pubmed&term=mir-02243	5013	OTX1	http://www.ncbi.nlm.nih.gov/sites/entrez?db=gene&Cmd=ShowDetailView&TermToSearch=5013	2.29277992038	-3.23354305265	3.90770044926	-15.98	0.935372127858	3.74030702394	0.938604651163	0.941176470588	3.40126430165	-0.158783842716	2.29277992038	-15.98	-0.01445458706	-0.0204440089058	0.553488372093	0.470588235294	-2.76102725889	-1.81189318068	-3.23354305265	3.90770044926
hsa-mir-44691/NM_138368	http://www.ncbi.nlm.nih.gov/sites/entrez?cmd=Search&db=pubmed&term=mir-44691	91056	DKFZp761E198	http://www.ncbi.nlm.nih.gov/sites/entrez?db=gene&Cmd=ShowDetailView&TermToSearch=91056	3.41197994261	-2.11251471097	3.90640763218	-16.75	-0.38014016881	-0.581233203967	0.223529411765	0.260869565217	4.75748073761	0.0677875717741	3.41197994261	-16.75	-0.838311529384	-2.17455979841	0.0235294117647	0.0434782608696	-2.20864353331	-0.778903421655	-2.11251471097	3.90640763218
hsa-mir-16791/NM_182703	http://www.ncbi.nlm.nih.gov/sites/entrez?cmd=Search&db=pubmed&term=mir-16791	348094	ANKDD1A	http://www.ncbi.nlm.nih.gov/sites/entrez?db=gene&Cmd=ShowDetailView&TermToSearch=348094	-1.9982809835	3.52245266619	-3.90374820082	-15.02	-0.861841369744	-2.40315613104	0.0426136363636	0.0769230769231	-0.44982071809	-2.37617535021	-1.9982809835	-15.02	0.768220305204	1.69705102275	0.826704545455	0.692307692308	1.29871302663	3.68278730672	3.52245266619	-3.90374820082
hsa-miR-211/NM_005586	http://www.ncbi.nlm.nih.gov/sites/entrez?cmd=Search&db=pubmed&term=miR-211	4188	MDFI	http://www.ncbi.nlm.nih.gov/sites/entrez?db=gene&Cmd=ShowDetailView&TermToSearch=4188	-3.86338953359	1.65295477201	-3.90064446585	-19.91	-0.448223584433	-0.70910464051	0.311111111111	0.4	-4.97271539042	-0.49094248471	-3.86338953359	-19.91	0.69133859941	1.3531606558	0.87619047619	0.85	2.05409964174	0.283531414819	1.65295477201	-3.90064446585
hsa-miR-211/NM_014762	http://www.ncbi.nlm.nih.gov/sites/entrez?cmd=Search&db=pubmed&term=miR-211	1718	DHCR24	http://www.ncbi.nlm.nih.gov/sites/entrez?db=gene&Cmd=ShowDetailView&TermToSearch=1718	-3.68748269411	1.82807413779	-3.90008763786	-15.53	-0.999054489639	-32.4981554264	0.0031746031746	0.0434782608696	-4.97271539042	-0.242172646607	-3.68748269411	-15.53	-0.362498914535	-0.550063922594	0.234920634921	0.260869565217	2.05409964174	0.531187596951	1.82807413779	-3.90008763786
hsa-miR-768-5p/NM_021977	http://www.ncbi.nlm.nih.gov/sites/entrez?cmd=Search&db=pubmed&term=miR-768-5p	6581	SLC22A3	http://www.ncbi.nlm.nih.gov/sites/entrez?db=gene&Cmd=ShowDetailView&TermToSearch=6581	1.65099155504	-3.86276240313	3.89881281362	-16.61	-0.465095989371	-0.742996256291	0.103074141049	0.0909090909091	-0.44523887245	2.78009352095	1.65099155504	-16.61	-0.525812222438	-0.874218418699	0.201627486438	0.0454545454545	-1.40968530051	-4.05308567822	-3.86276240313	3.89881281362
hsa-mir-44691/NM_145912	http://www.ncbi.nlm.nih.gov/sites/entrez?cmd=Search&db=pubmed&term=mir-44691	150372	NFAM1	http://www.ncbi.nlm.nih.gov/sites/entrez?db=gene&Cmd=ShowDetailView&TermToSearch=150372	5.0698730039	-0.442461087079	3.8978088159	-16.28	0.667662261105	1.26831738643	0.858823529412	0.74358974359	4.75748073761	2.41240242402	5.0698730039	-16.28	-0.830282776757	-2.10677895582	0.0279411764706	0.025641025641	-2.20864353331	1.58290906314	-0.442461087079	3.8978088159
hsa-mir-03302/NM_152694	http://www.ncbi.nlm.nih.gov/sites/entrez?cmd=Search&db=pubmed&term=mir-03302	203430	ZCCHC5	http://www.ncbi.nlm.nih.gov/sites/entrez?db=gene&Cmd=ShowDetailView&TermToSearch=203430	1.6063855159	-3.9046231911	3.8968716279	-15.26	0.992212446895	11.2655223475	0.961538461538	0.916666666667	0.57817639381	1.69359578917	1.6063855159	-15.26	0.201910135715	0.29154877573	0.730769230769	0.75	-2.55253043714	-2.96944063567	-3.9046231911	3.8968716279
hsa-mir-02243/NM_201520	http://www.ncbi.nlm.nih.gov/sites/entrez?cmd=Search&db=pubmed&term=mir-02243	399512	SLC25A35	http://www.ncbi.nlm.nih.gov/sites/entrez?db=gene&Cmd=ShowDetailView&TermToSearch=399512	2.86737763043	-2.64308372639	3.89648459287	-18.24	0.903609592951	2.98325227995	0.906511627907	0.9	3.40126430165	0.653820031746	2.86737763043	-18.24	-0.599939590035	-1.06049332542	0.149302325581	0.1	-2.76102725889	-0.976857593452	-2.64308372639	3.89648459287
hsa-miR-211/NM_014700	http://www.ncbi.nlm.nih.gov/sites/entrez?cmd=Search&db=pubmed&term=miR-211	9727	RAB11FIP3	http://www.ncbi.nlm.nih.gov/sites/entrez?db=gene&Cmd=ShowDetailView&TermToSearch=9727	-3.89729334159	1.61292345607	-3.89631166343	-15.45	-0.77113315852	-1.71288154793	0.104761904762	0.15	-4.97271539042	-0.538889709805	-3.89729334159	-15.45	0.36173436294	0.548728900349	0.698412698413	0.95	2.05409964174	0.226918584906	1.61292345607	-3.89631166343
hsa-mir-44691/NM_130469	http://www.ncbi.nlm.nih.gov/sites/entrez?cmd=Search&db=pubmed&term=mir-44691	122953	JDP2	http://www.ncbi.nlm.nih.gov/sites/entrez?db=gene&Cmd=ShowDetailView&TermToSearch=122953	3.66384139509	-1.84375831545	3.89446110338	-16.83	-0.578714516572	-1.00355071749	0.113235294118	0.375	4.75748073761	0.42397345371	3.66384139509	-16.83	-0.366374336955	-0.556850758663	0.205882352941	0.166666666667	-2.20864353331	-0.398824482132	-1.84375831545	3.89446110338
hsa-mir-02243/NM_133493	http://www.ncbi.nlm.nih.gov/sites/entrez?cmd=Search&db=pubmed&term=mir-02243	135228	CD109	http://www.ncbi.nlm.nih.gov/sites/entrez?db=gene&Cmd=ShowDetailView&TermToSearch=135228	3.42081726481	-2.08581478209	3.89377686186	-22.66	-0.229712888895	-0.333789125251	0.35488372093	0.285714285714	3.40126430165	1.43650186865	3.42081726481	-22.66	-0.859267082773	-2.37560613117	0.0316279069767	0.0714285714286	-2.76102725889	-0.188760294541	-2.08581478209	3.89377686186
hsa-miR-593/NM_020713	http://www.ncbi.nlm.nih.gov/sites/entrez?cmd=Search&db=pubmed&term=miR-593	57473	GM632	http://www.ncbi.nlm.nih.gov/sites/entrez?db=gene&Cmd=ShowDetailView&TermToSearch=57473	0.308029702743	-5.19608103297	3.89199402562	-15.35	0.0370065820326	0.0523710832556	0.55223880597	0.5	0.921607396	-0.485987612767	0.308029702743	-15.35	-0.755274946802	-1.62970232051	0.148320895522	0.235294117647	-3.95842171731	-3.38994655071	-5.19608103297	3.89199402562
hsa-mir-02243/NM_001279	http://www.ncbi.nlm.nih.gov/sites/entrez?cmd=Search&db=pubmed&term=mir-02243	1149	CIDEA	http://www.ncbi.nlm.nih.gov/sites/entrez?db=gene&Cmd=ShowDetailView&TermToSearch=1149	2.26588741284	-3.23551811188	3.89008115259	-20.9	0.885187470277	2.69078092564	0.892558139535	0.9	3.40126430165	-0.196815591606	2.26588741284	-20.9	0.16786145184	0.240808876	0.666046511628	0.9	-2.76102725889	-1.81468633623	-3.23551811188	3.89008115259
hsa-mir-02243/NM_198289	http://www.ncbi.nlm.nih.gov/sites/entrez?cmd=Search&db=pubmed&term=mir-02243	1149	CIDEA	http://www.ncbi.nlm.nih.gov/sites/entrez?db=gene&Cmd=ShowDetailView&TermToSearch=1149	2.26588741284	-3.23551811188	3.89008115259	-20.9	0.885187470277	2.69078092564	0.892093023256	0.9	3.40126430165	-0.196815591606	2.26588741284	-20.9	0.16786145184	0.240808876	0.665581395349	0.9	-2.76102725889	-1.81468633623	-3.23551811188	3.89008115259
hsa-mir-02243/NM_015299	http://www.ncbi.nlm.nih.gov/sites/entrez?cmd=Search&db=pubmed&term=mir-02243	23351	KIAA0323	http://www.ncbi.nlm.nih.gov/sites/entrez?db=gene&Cmd=ShowDetailView&TermToSearch=23351	3.07098569215	-2.42890198933	3.88900787534	-18.02	0.748480741853	1.59617160275	0.771627906977	0.705882352941	3.40126430165	0.941765314045	3.07098569215	-18.02	-0.709715341624	-1.42470597227	0.0920930232558	0.117647058824	-2.76102725889	-0.673958876094	-2.42890198933	3.88900787534
hsa-mir-28852/NM_001001925	http://www.ncbi.nlm.nih.gov/sites/entrez?cmd=Search&db=pubmed&term=mir-28852	57509	MTUS1	http://www.ncbi.nlm.nih.gov/sites/entrez?db=gene&Cmd=ShowDetailView&TermToSearch=57509	0.816035172081	6.31579269002	-3.88891583582	-15.62	0.541969488616	0.912020794876	0.607843137255	0.739130434783	1.22063954535	-0.066591537619	0.816035172081	-15.62	0.913429442215	3.17393968701	0.941176470588	0.913043478261	1.21758682572	7.71429285364	6.31579269002	-3.88891583582
hsa-mir-28852/NM_001001924	http://www.ncbi.nlm.nih.gov/sites/entrez?cmd=Search&db=pubmed&term=mir-28852	57509	MTUS1	http://www.ncbi.nlm.nih.gov/sites/entrez?db=gene&Cmd=ShowDetailView&TermToSearch=57509	0.816035172081	6.31579269002	-3.88891583582	-15.62	0.541969488616	0.912020794876	0.56862745098	0.739130434783	1.22063954535	-0.066591537619	0.816035172081	-15.62	0.913429442215	3.17393968701	0.901960784314	0.913043478261	1.21758682572	7.71429285364	6.31579269002	-3.88891583582
hsa-mir-28852/NM_001001931	http://www.ncbi.nlm.nih.gov/sites/entrez?cmd=Search&db=pubmed&term=mir-28852	57509	MTUS1	http://www.ncbi.nlm.nih.gov/sites/entrez?db=gene&Cmd=ShowDetailView&TermToSearch=57509	0.816035172081	6.31579269002	-3.88891583582	-15.62	0.541969488616	0.912020794876	0.627450980392	0.739130434783	1.22063954535	-0.066591537619	0.816035172081	-15.62	0.913429442215	3.17393968701	0.960784313725	0.913043478261	1.21758682572	7.71429285364	6.31579269002	-3.88891583582
hsa-mir-28852/NM_020749	http://www.ncbi.nlm.nih.gov/sites/entrez?cmd=Search&db=pubmed&term=mir-28852	57509	MTUS1	http://www.ncbi.nlm.nih.gov/sites/entrez?db=gene&Cmd=ShowDetailView&TermToSearch=57509	0.816035172081	6.31579269002	-3.88891583582	-15.62	0.541969488616	0.912020794876	0.588235294118	0.739130434783	1.22063954535	-0.066591537619	0.816035172081	-15.62	0.913429442215	3.17393968701	0.921568627451	0.913043478261	1.21758682572	7.71429285364	6.31579269002	-3.88891583582
hsa-miR-510/NM_018222	http://www.ncbi.nlm.nih.gov/sites/entrez?cmd=Search&db=pubmed&term=miR-510	55742	PARVA	http://www.ncbi.nlm.nih.gov/sites/entrez?db=gene&Cmd=ShowDetailView&TermToSearch=55742	3.3933638921	-2.10634475785	3.88888128093	-15.22	0.547062589611	0.924227690724	0.733905579399	0.870967741935	2.97875031906	1.82019091921	3.3933638921	-15.22	0.04539500068	0.0642644748705	0.583690987124	0.58064516129	-2.1819834673	-0.796837856292	-2.10634475785	3.88888128093
hsa-mir-44691/NM_178820	http://www.ncbi.nlm.nih.gov/sites/entrez?cmd=Search&db=pubmed&term=mir-44691	126433	FBXO27	http://www.ncbi.nlm.nih.gov/sites/entrez?db=gene&Cmd=ShowDetailView&TermToSearch=126433	4.00786371348	-1.48746066321	3.88578113158	-17.97	0.701803003001	1.3932336155	0.882352941176	0.772727272727	4.75748073761	0.910494482135	4.00786371348	-17.97	-0.189604092984	-0.273094442136	0.363235294118	0.181818181818	-2.20864353331	0.105056489902	-1.48746066321	3.88578113158
hsa-mir-02243/NM_178448	http://www.ncbi.nlm.nih.gov/sites/entrez?cmd=Search&db=pubmed&term=mir-02243	89958	C9orf140	http://www.ncbi.nlm.nih.gov/sites/entrez?db=gene&Cmd=ShowDetailView&TermToSearch=89958	2.57563796359	-2.917998907	3.88458788457	-15.57	0.600300171204	1.06148963563	0.686046511628	0.6	3.40126430165	0.241237838222	2.57563796359	-15.57	-0.749081898455	-1.59909119227	0.0744186046512	0.15	-2.76102725889	-1.36564637038	-2.917998907	3.88458788457
hsa-miR-20b/NM_024312	http://www.ncbi.nlm.nih.gov/sites/entrez?cmd=Search&db=pubmed&term=miR-20b	79158	GNPTAB	http://www.ncbi.nlm.nih.gov/sites/entrez?db=gene&Cmd=ShowDetailView&TermToSearch=79158	3.09451234882	-2.39361049256	3.88068887712	-15.58	0.653585236052	1.22125327554	0.894117647059	0.857142857143	3.56987427003	0.806427062603	3.09451234882	-15.58	-0.293978457432	-0.434968698551	0.247058823529	0.285714285714	-1.76257107317	-1.62250534845	-2.39361049256	3.88068887712
hsa-mir-02243/NM_002880	http://www.ncbi.nlm.nih.gov/sites/entrez?cmd=Search&db=pubmed&term=mir-02243	5894	RAF1	http://www.ncbi.nlm.nih.gov/sites/entrez?db=gene&Cmd=ShowDetailView&TermToSearch=5894	2.95356898414	-2.53454492934	3.88068256415	-15.84	-0.0468073345989	-0.066268201596	0.415813953488	0.5	3.40126430165	0.77571301312	2.95356898414	-15.84	-0.450956391586	-0.714527494067	0.239069767442	0.166666666667	-2.76102725889	-0.823360554632	-2.53454492934	3.88068256415
hsa-mir-02869/NM_016297	http://www.ncbi.nlm.nih.gov/sites/entrez?cmd=Search&db=pubmed&term=mir-02869	51449	PCYOX1	http://www.ncbi.nlm.nih.gov/sites/entrez?db=gene&Cmd=ShowDetailView&TermToSearch=51449	-1.02814340891	4.45912372944	-3.88008380371	-15.47	0.16323314514	0.23398484405	0.6328125	0.545454545455	-0.507373027747	-0.946641325191	-1.02814340891	-15.47	0.718780839729	1.46210574712	0.8984375	0.818181818182	3.74668296701	2.55947028747	4.45912372944	-3.88008380371
hsa-miR-593/NM_012400	http://www.ncbi.nlm.nih.gov/sites/entrez?cmd=Search&db=pubmed&term=miR-593	26279	PLA2G2D	http://www.ncbi.nlm.nih.gov/sites/entrez?db=gene&Cmd=ShowDetailView&TermToSearch=26279	1.78959608204	-3.69731456321	3.87983172502	-16.85	0.949035237317	4.25845916551	0.996268656716	0.88	0.921607396	1.60926365439	1.78959608204	-16.85	0.902286515116	2.95967653129	0.976679104478	0.92	-3.95842171731	-1.27037068234	-3.69731456321	3.87983172502
hsa-miR-593/NM_005177	http://www.ncbi.nlm.nih.gov/sites/entrez?cmd=Search&db=pubmed&term=miR-593	535	ATP6V0A1	http://www.ncbi.nlm.nih.gov/sites/entrez?db=gene&Cmd=ShowDetailView&TermToSearch=535	1.67035955437	-3.81594350087	3.879402094	-22.64	0.619756004232	1.11681119572	0.967350746269	0.7	0.921607396	1.44063773983	1.67035955437	-22.64	-0.860784107562	-2.39175580096	0.0690298507463	0.15	-3.95842171731	-1.43813733487	-3.81594350087	3.879402094
hsa-mir-02243/NM_022468	http://www.ncbi.nlm.nih.gov/sites/entrez?cmd=Search&db=pubmed&term=mir-02243	64386	MMP25	http://www.ncbi.nlm.nih.gov/sites/entrez?db=gene&Cmd=ShowDetailView&TermToSearch=64386	3.75031983768	-1.72874818426	3.8742861529	-15.59	0.956681527131	4.64713987531	0.961395348837	0.916666666667	3.40126430165	1.90248887603	3.75031983768	-15.59	-0.35847763777	-0.543056379883	0.299534883721	0.0833333333333	-2.76102725889	0.316208130775	-1.72874818426	3.8742861529
hsa-miR-503/NM_175073	http://www.ncbi.nlm.nih.gov/sites/entrez?cmd=Search&db=pubmed&term=miR-503	54840	APTX	http://www.ncbi.nlm.nih.gov/sites/entrez?db=gene&Cmd=ShowDetailView&TermToSearch=54840	-1.54292888762	3.93584701676	-3.87407959459	-16.59	-0.322661901562	-0.482098202914	0.331096196868	0.444444444444	-1.26336013229	-0.918670826364	-1.54292888762	-16.59	0.773227254389	1.72442584512	0.854586129754	0.888888888889	2.42217486596	3.14395336457	3.93584701676	-3.87407959459
hsa-miR-503/NM_175072	http://www.ncbi.nlm.nih.gov/sites/entrez?cmd=Search&db=pubmed&term=miR-503	54840	APTX	http://www.ncbi.nlm.nih.gov/sites/entrez?db=gene&Cmd=ShowDetailView&TermToSearch=54840	-1.54292888762	3.93584701676	-3.87407959459	-16.59	-0.322661901562	-0.482098202914	0.333333333333	0.444444444444	-1.26336013229	-0.918670826364	-1.54292888762	-16.59	0.773227254389	1.72442584512	0.856823266219	0.888888888889	2.42217486596	3.14395336457	3.93584701676	-3.87407959459
hsa-miR-503/NM_017692	http://www.ncbi.nlm.nih.gov/sites/entrez?cmd=Search&db=pubmed&term=miR-503	54840	APTX	http://www.ncbi.nlm.nih.gov/sites/entrez?db=gene&Cmd=ShowDetailView&TermToSearch=54840	-1.54292888762	3.93584701676	-3.87407959459	-16.59	-0.322661901562	-0.482098202914	0.328859060403	0.444444444444	-1.26336013229	-0.918670826364	-1.54292888762	-16.59	0.773227254389	1.72442584512	0.852348993289	0.888888888889	2.42217486596	3.14395336457	3.93584701676	-3.87407959459
hsa-mir-02243/NM_003657	http://www.ncbi.nlm.nih.gov/sites/entrez?cmd=Search&db=pubmed&term=mir-02243	8537	BCAS1	http://www.ncbi.nlm.nih.gov/sites/entrez?db=gene&Cmd=ShowDetailView&TermToSearch=8537	2.66178925187	-2.81492069263	3.87261874035	-19.29	0.666391639017	1.26397223785	0.722325581395	0.833333333333	3.40126430165	0.363074158524	2.66178925187	-19.29	-0.617374810017	-1.10986916769	0.135348837209	0.166666666667	-2.76102725889	-1.21987176163	-2.81492069263	3.87261874035
hsa-let-7f/NM_014810	http://www.ncbi.nlm.nih.gov/sites/entrez?cmd=Search&db=pubmed&term=let-7f	9857	CEP350	http://www.ncbi.nlm.nih.gov/sites/entrez?db=gene&Cmd=ShowDetailView&TermToSearch=9857	0.195457869138	-5.27923033319	3.87118915275	-18.64	0.463177535134	0.739092221918	0.946428571429	0.636363636364	-0.234250431821	0.510669601228	0.195457869138	-18.64	-0.757316970796	-1.64001542106	0.0714285714286	0.0909090909091	0.726592047755	-8.19255118384	-5.27923033319	3.87118915275
hsa-miR-211/NM_207380	http://www.ncbi.nlm.nih.gov/sites/entrez?cmd=Search&db=pubmed&term=miR-211	388115	FLJ43339	http://www.ncbi.nlm.nih.gov/sites/entrez?db=gene&Cmd=ShowDetailView&TermToSearch=388115	-3.1750292234	2.29822423119	-3.87017463289	-16.27	-0.0816949178077	-0.115921541981	0.542857142857	0.488372093023	-4.97271539042	0.482546001759	-3.1750292234	-16.27	0.941689837809	3.95786364604	0.996825396825	0.976744186047	2.05409964174	1.19608023538	2.29822423119	-3.87017463289
hsa-miR-339/NM_145185	http://www.ncbi.nlm.nih.gov/sites/entrez?cmd=Search&db=pubmed&term=miR-339	5609	MAP2K7	http://www.ncbi.nlm.nih.gov/sites/entrez?db=gene&Cmd=ShowDetailView&TermToSearch=5609	-2.69834075272	2.77359245896	-3.86924108018	-22.13	-0.269214050259	-0.395321277149	0.282655246253	0.409090909091	-0.432327181696	-3.38370290671	-2.69834075272	-22.13	0.622161731065	1.12387560615	0.873661670236	0.954545454545	3.33689547136	0.585556600603	2.77359245896	-3.86924108018
hsa-mir-02243/NM_020714	http://www.ncbi.nlm.nih.gov/sites/entrez?cmd=Search&db=pubmed&term=mir-02243	57474	ZNF490	http://www.ncbi.nlm.nih.gov/sites/entrez?db=gene&Cmd=ShowDetailView&TermToSearch=57474	2.79108799707	-2.68030083286	3.86885614415	-15.12	0.954871892649	4.54650210515	0.958604651163	0.95652173913	3.40126430165	0.545930197586	2.79108799707	-15.12	-0.902544360777	-2.96423527894	0.0176744186047	0.304347826087	-2.76102725889	-1.02949053018	-2.68030083286	3.86885614415
hsa-miR-324-3p/NM_145185	http://www.ncbi.nlm.nih.gov/sites/entrez?cmd=Search&db=pubmed&term=miR-324-3p	5609	MAP2K7	http://www.ncbi.nlm.nih.gov/sites/entrez?db=gene&Cmd=ShowDetailView&TermToSearch=5609	-4.35017495088	1.11767470466	-3.86635356994	-17.55	-0.712231806416	-1.43493981698	0.248226950355	0.181818181818	-2.76837350752	-3.38370290671	-4.35017495088	-17.55	0.4220280627	0.658337916162	0.799054373522	0.727272727273	0.995074125049	0.585556600603	1.11767470466	-3.86635356994
hsa-mir-44691/NM_018674	http://www.ncbi.nlm.nih.gov/sites/entrez?cmd=Search&db=pubmed&term=mir-44691	55515	ACCN4	http://www.ncbi.nlm.nih.gov/sites/entrez?db=gene&Cmd=ShowDetailView&TermToSearch=55515	4.64570574907	-0.820706751597	3.86533734798	-17.12	0.747488092254	1.59137024094	0.922058823529	0.818181818182	4.75748073761	1.81253933952	4.64570574907	-17.12	-0.780594796457	-1.76617868055	0.0338235294118	0.0909090909091	-2.20864353331	1.04798891447	-0.820706751597	3.86533734798
hsa-mir-44691/NM_182847	http://www.ncbi.nlm.nih.gov/sites/entrez?cmd=Search&db=pubmed&term=mir-44691	55515	ACCN4	http://www.ncbi.nlm.nih.gov/sites/entrez?db=gene&Cmd=ShowDetailView&TermToSearch=55515	4.64570574907	-0.820706751597	3.86533734798	-17.12	0.747488092254	1.59137024094	0.920588235294	0.818181818182	4.75748073761	1.81253933952	4.64570574907	-17.12	-0.780594796457	-1.76617868055	0.0323529411765	0.0909090909091	-2.20864353331	1.04798891447	-0.820706751597	3.86533734798
hsa-mir-44691/NM_014703	http://www.ncbi.nlm.nih.gov/sites/entrez?cmd=Search&db=pubmed&term=mir-44691	9730	VPRBP	http://www.ncbi.nlm.nih.gov/sites/entrez?db=gene&Cmd=ShowDetailView&TermToSearch=9730	3.54257638207	-1.92255814452	3.86443368385	-18.86	-0.0674053291416	-0.0955428261318	0.407352941176	0.461538461538	4.75748073761	0.252478827663	3.54257638207	-18.86	-0.740246444412	-1.55705946846	0.0470588235294	0.0769230769231	-2.20864353331	-0.510264269115	-1.92255814452	3.86443368385
hsa-mir-44691/NM_001927	http://www.ncbi.nlm.nih.gov/sites/entrez?cmd=Search&db=pubmed&term=mir-44691	1674	DES	http://www.ncbi.nlm.nih.gov/sites/entrez?db=gene&Cmd=ShowDetailView&TermToSearch=1674	3.35267965012	-2.11190022745	3.86404148777	-19.84	-0.214763186321	-0.310977307812	0.342647058824	0.375	4.75748073761	-0.0160757061155	3.35267965012	-19.84	-0.593414611529	-1.0426365668	0.0955882352941	0.125	-2.20864353331	-0.778034410725	-2.11190022745	3.86404148777
hsa-mir-44691/NM_199262	http://www.ncbi.nlm.nih.gov/sites/entrez?cmd=Search&db=pubmed&term=mir-44691	80320	SP6	http://www.ncbi.nlm.nih.gov/sites/entrez?db=gene&Cmd=ShowDetailView&TermToSearch=80320	4.07842375809	-1.38581731431	3.86380191633	-17.51	0.72952001887	1.5084185043	0.907352941176	0.705882352941	4.75748073761	1.01028145419	4.07842375809	-17.51	-0.358839275416	-0.543685146019	0.210294117647	0.529411764706	-2.20864353331	0.248801892435	-1.38581731431	3.86380191633
hsa-let-7d/NM_133448	http://www.ncbi.nlm.nih.gov/sites/entrez?cmd=Search&db=pubmed&term=let-7d	121256	TMEM132D	http://www.ncbi.nlm.nih.gov/sites/entrez?db=gene&Cmd=ShowDetailView&TermToSearch=121256	-1.91315101608	3.55073241755	-3.86354902753	-15.4	0.0727660224932	0.103180222616	0.657342657343	0.65625	-1.94877196625	-0.756832147564	-1.91315101608	-15.4	0.48265302811	0.779362154675	0.755244755245	0.8125	2.95539725447	2.06609668679	3.55073241755	-3.86354902753
hsa-miR-206/NM_005509	http://www.ncbi.nlm.nih.gov/sites/entrez?cmd=Search&db=pubmed&term=miR-206	1657	DMXL1	http://www.ncbi.nlm.nih.gov/sites/entrez?db=gene&Cmd=ShowDetailView&TermToSearch=1657	0.379030958097	5.84220074749	-3.86304440485	-15.1	-0.13732741086	-0.196067890977	0.328025477707	0.666666666667	2.27386634392	-1.73783562242	0.379030958097	-15.1	0.725942800197	1.49273801468	0.977707006369	0.733333333333	2.77838629906	5.48373323214	5.84220074749	-3.86304440485
hsa-mir-02243/NM_001116	http://www.ncbi.nlm.nih.gov/sites/entrez?cmd=Search&db=pubmed&term=mir-02243	115	ADCY9	http://www.ncbi.nlm.nih.gov/sites/entrez?db=gene&Cmd=ShowDetailView&TermToSearch=115	3.43701540481	-2.02512567549	3.86231699768	-15.66	0.651531119879	1.21457624134	0.712558139535	0.92	3.40126430165	1.45940949792	3.43701540481	-15.66	-0.608673051853	-1.0849139686	0.141860465116	0.12	-2.76102725889	-0.102932936892	-2.02512567549	3.86231699768
hsa-let-7d/NM_138333	http://www.ncbi.nlm.nih.gov/sites/entrez?cmd=Search&db=pubmed&term=let-7d	116224	FAM122A	http://www.ncbi.nlm.nih.gov/sites/entrez?db=gene&Cmd=ShowDetailView&TermToSearch=116224	-1.60617430332	3.85534167756	-3.86187498564	-16.22	-0.0667842365096	-0.094658503746	0.517482517483	0.45	-1.94877196625	-0.322701517043	-1.60617430332	-16.22	0.703777259461	1.40098866364	0.916083916084	0.9	2.95539725447	2.49687923352	3.85534167756	-3.86187498564
hsa-mir-02243/NM_004416	http://www.ncbi.nlm.nih.gov/sites/entrez?cmd=Search&db=pubmed&term=mir-02243	1840	DTX1	http://www.ncbi.nlm.nih.gov/sites/entrez?db=gene&Cmd=ShowDetailView&TermToSearch=1840	2.92455631393	-2.53444111237	3.86009409862	-15.25	-0.474861113167	-0.763078033757	0.27488372093	0.0769230769231	3.40126430165	0.734682901427	2.92455631393	-15.25	-0.629267124463	-1.14504708049	0.129302325581	0.230769230769	-2.76102725889	-0.823213735261	-2.53444111237	3.86009409862
hsa-let-7d/NM_138390	http://www.ncbi.nlm.nih.gov/sites/entrez?cmd=Search&db=pubmed&term=let-7d	92691	TMEM169	http://www.ncbi.nlm.nih.gov/sites/entrez?db=gene&Cmd=ShowDetailView&TermToSearch=92691	-1.92173912302	3.5312269442	-3.85582928371	-17.18	0.730908848272	1.51457718151	0.975524475524	0.88	-1.94877196625	-0.768977564861	-1.92173912302	-17.18	0.413096652144	0.641501159968	0.72027972028	0.72	2.95539725447	2.03851178183	3.5312269442	-3.85582928371
hsa-miR-211/NM_006807	http://www.ncbi.nlm.nih.gov/sites/entrez?cmd=Search&db=pubmed&term=miR-211	10951	CBX1	http://www.ncbi.nlm.nih.gov/sites/entrez?db=gene&Cmd=ShowDetailView&TermToSearch=10951	-4.1766938312	1.27331175017	-3.85373590409	-20.53	0.78208547165	1.77485083219	0.95873015873	0.928571428571	-4.97271539042	-0.934021671548	-4.1766938312	-20.53	0.639803564829	1.17732410249	0.850793650794	0.857142857143	2.05409964174	-0.253364895519	1.27331175017	-3.85373590409
hsa-mir-44691/NM_003637	http://www.ncbi.nlm.nih.gov/sites/entrez?cmd=Search&db=pubmed&term=mir-44691	8515	ITGA10	http://www.ncbi.nlm.nih.gov/sites/entrez?db=gene&Cmd=ShowDetailView&TermToSearch=8515	3.62707928079	-1.82287467031	3.85369939598	-15.52	0.339440221255	0.510341127329	0.647058823529	0.727272727273	4.75748073761	0.371983973089	3.62707928079	-15.52	-0.39098482877	-0.600758122583	0.189705882353	0.272727272727	-2.20864353331	-0.369290547953	-1.82287467031	3.85369939598
hsa-miR-211/NM_030943	http://www.ncbi.nlm.nih.gov/sites/entrez?cmd=Search&db=pubmed&term=miR-211	81693	AMN	http://www.ncbi.nlm.nih.gov/sites/entrez?db=gene&Cmd=ShowDetailView&TermToSearch=81693	-2.58932933941	2.86021233145	-3.85340786982	-16.49	-0.739494434926	-1.55356662703	0.114285714286	0.0625	-4.97271539042	1.31085072117	-2.58932933941	-16.49	0.888533607386	2.73876345885	0.974603174603	0.9375	2.05409964174	1.99085142867	2.86021233145	-3.85340786982
hsa-mir-02243/NM_014571	http://www.ncbi.nlm.nih.gov/sites/entrez?cmd=Search&db=pubmed&term=mir-02243	26508	HEYL	http://www.ncbi.nlm.nih.gov/sites/entrez?db=gene&Cmd=ShowDetailView&TermToSearch=26508	3.92446489369	-1.52209198342	3.85129730192	-15.42	0.804834003823	1.91778804039	0.815348837209	0.85	3.40126430165	2.14876717607	3.92446489369	-15.42	-0.159201248749	-0.228053120218	0.446976744186	0.3	-2.76102725889	0.608464132753	-1.52209198342	3.85129730192
hsa-mir-44691/NM_001005273	http://www.ncbi.nlm.nih.gov/sites/entrez?cmd=Search&db=pubmed&term=mir-44691	1107	CHD3	http://www.ncbi.nlm.nih.gov/sites/entrez?db=gene&Cmd=ShowDetailView&TermToSearch=1107	3.07032791451	-2.37134656551	3.84784492583	-19.35	0.0166143055333	0.0234994197713	0.442647058824	0.583333333333	4.75748073761	-0.415381359977	3.07032791451	-19.35	-0.295226771763	-0.436991641351	0.266176470588	0.25	-2.20864353331	-1.14494694072	-2.37134656551	3.84784492583
hsa-mir-44691/NM_005852	http://www.ncbi.nlm.nih.gov/sites/entrez?cmd=Search&db=pubmed&term=mir-44691	1107	CHD3	http://www.ncbi.nlm.nih.gov/sites/entrez?db=gene&Cmd=ShowDetailView&TermToSearch=1107	3.07032791451	-2.37134656551	3.84784492583	-19.35	0.0166143055333	0.0234994197713	0.441176470588	0.583333333333	4.75748073761	-0.415381359977	3.07032791451	-19.35	-0.295226771763	-0.436991641351	0.264705882353	0.25	-2.20864353331	-1.14494694072	-2.37134656551	3.84784492583
hsa-miR-593/NM_017921	http://www.ncbi.nlm.nih.gov/sites/entrez?cmd=Search&db=pubmed&term=miR-593	55666	NPLOC4	http://www.ncbi.nlm.nih.gov/sites/entrez?db=gene&Cmd=ShowDetailView&TermToSearch=55666	1.41183842751	-4.02736644331	3.84609864842	-15.61	0.17264653105	0.247881289522	0.698694029851	0.5	0.921607396	1.07503365607	1.41183842751	-15.61	-0.974438968487	-6.13420938906	0.0121268656716	0.05	-3.95842171731	-1.73713452747	-4.02736644331	3.84609864842
hsa-miR-328/NM_014870	http://www.ncbi.nlm.nih.gov/sites/entrez?cmd=Search&db=pubmed&term=miR-328	9923	ZBTB40	http://www.ncbi.nlm.nih.gov/sites/entrez?db=gene&Cmd=ShowDetailView&TermToSearch=9923	-2.65900001609	2.77821892396	-3.84469438331	-20.68	0.0868554413186	0.123298095774	0.630094043887	0.666666666667	-3.25832265407	-0.502071231029	-2.65900001609	-20.68	0.380011968932	0.581004095853	0.780564263323	0.777777777778	1.53067724978	2.39831763172	2.77821892396	-3.84469438331
hsa-mir-47182/NM_015235	http://www.ncbi.nlm.nih.gov/sites/entrez?cmd=Search&db=pubmed&term=mir-47182	23283	CSTF2T	http://www.ncbi.nlm.nih.gov/sites/entrez?db=gene&Cmd=ShowDetailView&TermToSearch=23283	0.0907146154805	5.52471232637	-3.84241663032	-18.5	0.220514460571	0.319724985281	0.722222222222	0.961538461538	0.351289360613	-0.222999521095	0.0907146154805	-18.5	0.380054773013	0.581080587379	0.740740740741	0.461538461538	0.00978176376073	7.8033413364	5.52471232637	-3.84241663032
hsa-miR-593/NM_181357	http://www.ncbi.nlm.nih.gov/sites/entrez?cmd=Search&db=pubmed&term=miR-593	80344	WDR23	http://www.ncbi.nlm.nih.gov/sites/entrez?db=gene&Cmd=ShowDetailView&TermToSearch=80344	1.17957114755	-4.25395502759	3.8420832042	-17.13	0.144931904847	0.207151850949	0.673507462687	0.285714285714	0.921607396	0.746558118648	1.17957114755	-17.13	-0.832803957891	-2.12758429092	0.0942164179104	0.285714285714	-3.95842171731	-2.05757917643	-4.25395502759	3.8420832042
hsa-miR-593/NM_025230	http://www.ncbi.nlm.nih.gov/sites/entrez?cmd=Search&db=pubmed&term=miR-593	80344	WDR23	http://www.ncbi.nlm.nih.gov/sites/entrez?db=gene&Cmd=ShowDetailView&TermToSearch=80344	1.17957114755	-4.25395502759	3.8420832042	-17.13	0.144931904847	0.207151850949	0.672574626866	0.285714285714	0.921607396	0.746558118648	1.17957114755	-17.13	-0.832803957891	-2.12758429092	0.0932835820896	0.285714285714	-3.95842171731	-2.05757917643	-4.25395502759	3.8420832042
hsa-miR-661/NM_021267	http://www.ncbi.nlm.nih.gov/sites/entrez?cmd=Search&db=pubmed&term=miR-661	2657	GDF1	http://www.ncbi.nlm.nih.gov/sites/entrez?db=gene&Cmd=ShowDetailView&TermToSearch=2657	1.59549186347	7.02786250506	-3.84126611859	-18.94	-0.194193250372	-0.279960249744	0.340679865521	0.352941176471	2.35391793925	-0.0975517072721	1.59549186347	-18.94	0.559858810771	0.955553183422	0.904370564064	0.764705882353	4.82676198904	5.11213648011	7.02786250506	-3.84126611859
hsa-miR-661/NM_198207	http://www.ncbi.nlm.nih.gov/sites/entrez?cmd=Search&db=pubmed&term=miR-661	10715	LASS1	http://www.ncbi.nlm.nih.gov/sites/entrez?db=gene&Cmd=ShowDetailView&TermToSearch=10715	1.59549186347	7.02786250506	-3.84126611859	-20.55	-0.194193250372	-0.279960249744	0.340306313037	0.56	2.35391793925	-0.0975517072721	1.59549186347	-20.55	0.559858810771	0.955553183422	0.90399701158	0.76	4.82676198904	5.11213648011	7.02786250506	-3.84126611859
hsa-miR-512-5p/NM_153442	http://www.ncbi.nlm.nih.gov/sites/entrez?cmd=Search&db=pubmed&term=miR-512-5p	2849	GPR26	http://www.ncbi.nlm.nih.gov/sites/entrez?db=gene&Cmd=ShowDetailView&TermToSearch=2849	3.50739580622	-1.92448720074	3.84092130883	-15.69	0.873441747038	2.53678470818	0.947368421053	0.945945945946	1.94689215905	3.01331455871	3.50739580622	-15.69	-0.720154286978	-1.4679035404	0.177631578947	0.189189189189	-2.53463748379	-0.186998416109	-1.92448720074	3.84092130883
hsa-miR-346/NM_133371	http://www.ncbi.nlm.nih.gov/sites/entrez?cmd=Search&db=pubmed&term=miR-346	91977	MYOZ3	http://www.ncbi.nlm.nih.gov/sites/entrez?db=gene&Cmd=ShowDetailView&TermToSearch=91977	-5.59308102019	-0.162438828353	-3.84004392005	-18.11	-0.784960375807	-1.79179861368	0.0115340253749	0.0434782608696	-3.39220649485	-4.51760453936	-5.59308102019	-18.11	-0.391937888459	-0.602487923979	0.239907727797	0.130434782609	-1.17481375474	0.945090560627	-0.162438828353	-3.84004392005
hsa-mir-02869/NM_014648	http://www.ncbi.nlm.nih.gov/sites/entrez?cmd=Search&db=pubmed&term=mir-02869	9666	DZIP3	http://www.ncbi.nlm.nih.gov/sites/entrez?db=gene&Cmd=ShowDetailView&TermToSearch=9666	-2.41950500553	3.01104392795	-3.83997797643	-16.89	0.166774141652	0.239204279108	0.635416666667	0.8	-0.507373027747	-2.9143237653	-2.41950500553	-16.89	0.83652423145	2.15907882494	0.9609375	0.8	3.74668296701	0.511576192794	3.01104392795	-3.83997797643
hsa-mir-02243/NM_006990	http://www.ncbi.nlm.nih.gov/sites/entrez?cmd=Search&db=pubmed&term=mir-02243	10163	WASF2	http://www.ncbi.nlm.nih.gov/sites/entrez?db=gene&Cmd=ShowDetailView&TermToSearch=10163	2.80378213329	-2.62651288111	3.83979842853	-19.52	0.714167574393	1.44288839519	0.749302325581	0.904761904762	3.40126430165	0.563882417186	2.80378213329	-19.52	-0.626802642521	-1.1376511286	0.130697674419	0.142857142857	-2.76102725889	-0.953422879318	-2.62651288111	3.83979842853
hsa-mir-02243/NM_001012508	http://www.ncbi.nlm.nih.gov/sites/entrez?cmd=Search&db=pubmed&term=mir-02243	503542	SPRN	http://www.ncbi.nlm.nih.gov/sites/entrez?db=gene&Cmd=ShowDetailView&TermToSearch=503542	2.63009825618	-2.79985511527	3.83955685048	-18.31	0.914791124286	3.20282949788	0.916279069767	0.972972972973	3.40126430165	0.318256322618	2.63009825618	-18.31	-0.489592354106	-0.794067317847	0.215348837209	0.27027027027	-2.76102725889	-1.19856581781	-2.79985511527	3.83955685048
hsa-let-7d/NM_002033	http://www.ncbi.nlm.nih.gov/sites/entrez?cmd=Search&db=pubmed&term=let-7d	2526	FUT4	http://www.ncbi.nlm.nih.gov/sites/entrez?db=gene&Cmd=ShowDetailView&TermToSearch=2526	-3.32903815424	2.09785615457	-3.83739376654	-15.13	-0.98219754356	-7.3943569025	0.0034965034965	0.0625	-1.94877196625	-2.75919894114	-3.32903815424	-15.13	-0.00492260232011	-0.00696169531173	0.468531468531	0.5	2.95539725447	0.0114193712378	2.09785615457	-3.83739376654
hsa-miR-346/NM_016111	http://www.ncbi.nlm.nih.gov/sites/entrez?cmd=Search&db=pubmed&term=miR-346	9894	TELO2	http://www.ncbi.nlm.nih.gov/sites/entrez?db=gene&Cmd=ShowDetailView&TermToSearch=9894	-4.83388428669	0.591254672779	-3.83615254712	-15.54	-0.578893941142	-1.00401864491	0.0553633217993	0.285714285714	-3.39220649485	-3.44393822233	-4.83388428669	-15.54	-0.320031358424	-0.477717296973	0.281430219146	0.142857142857	-1.17481375474	2.0109741318	0.591254672779	-3.83615254712
hsa-mir-02243/NM_014553	http://www.ncbi.nlm.nih.gov/sites/entrez?cmd=Search&db=pubmed&term=mir-02243	29842	TFCP2L1	http://www.ncbi.nlm.nih.gov/sites/entrez?db=gene&Cmd=ShowDetailView&TermToSearch=29842	4.33364319577	-1.08615193482	3.83237388948	-15.23	0.976869059144	6.46049434823	0.979534883721	0.904761904762	3.40126430165	2.7274326803	4.33364319577	-15.23	-0.140840214994	-0.201183470646	0.461395348837	0.238095238095	-2.76102725889	1.22497646187	-1.08615193482	3.83237388948
hsa-mir-02243/NM_001362	http://www.ncbi.nlm.nih.gov/sites/entrez?cmd=Search&db=pubmed&term=mir-02243	1735	DIO3	http://www.ncbi.nlm.nih.gov/sites/entrez?db=gene&Cmd=ShowDetailView&TermToSearch=1735	3.70080050436	-1.71760382338	3.83139044336	-15.87	0.981570213779	7.26392727305	0.986046511628	0.9375	3.40126430165	1.83245796325	3.70080050436	-15.87	0.985512813318	8.21767379591	0.998139534884	0.875	-2.76102725889	0.331968637089	-1.71760382338	3.83139044336
hsa-mir-02243/NM_153367	http://www.ncbi.nlm.nih.gov/sites/entrez?cmd=Search&db=pubmed&term=mir-02243	219654	C10orf56	http://www.ncbi.nlm.nih.gov/sites/entrez?db=gene&Cmd=ShowDetailView&TermToSearch=219654	3.53120434997	-1.88451172693	3.82948956296	-15.32	0.917747554968	3.26789509737	0.918604651163	0.9375	3.40126430165	1.59261278159	3.53120434997	-15.32	-0.733234911035	-1.52498271622	0.0813953488372	0.09375	-2.76102725889	0.0959252162155	-1.88451172693	3.82948956296
hsa-mir-02243/NM_001271	http://www.ncbi.nlm.nih.gov/sites/entrez?cmd=Search&db=pubmed&term=mir-02243	1106	CHD2	http://www.ncbi.nlm.nih.gov/sites/entrez?db=gene&Cmd=ShowDetailView&TermToSearch=1106	2.65132060445	-2.76049246589	3.82672972055	-18.64	0.310196990745	0.461446904594	0.53488372093	0.714285714286	3.40126430165	0.348269255366	2.65132060445	-18.64	-0.816324016901	-1.99873272195	0.0474418604651	0.285714285714	-2.76102725889	-1.1428986252	-2.76049246589	3.82672972055
hsa-miR-339/NM_138971	http://www.ncbi.nlm.nih.gov/sites/entrez?cmd=Search&db=pubmed&term=miR-339	23621	BACE1	http://www.ncbi.nlm.nih.gov/sites/entrez?db=gene&Cmd=ShowDetailView&TermToSearch=23621	-2.24028108554	3.17020380891	-3.82579055837	-15.08	-0.580111724152	-1.00720035137	0.0792291220557	0.266666666667	-0.432327181696	-2.735908713	-2.24028108554	-15.08	-0.583486604746	-1.01607134728	0.0985010706638	0.166666666667	3.33689547136	1.14644975069	3.17020380891	-3.82579055837
hsa-miR-339/NM_138973	http://www.ncbi.nlm.nih.gov/sites/entrez?cmd=Search&db=pubmed&term=miR-339	23621	BACE1	http://www.ncbi.nlm.nih.gov/sites/entrez?db=gene&Cmd=ShowDetailView&TermToSearch=23621	-2.24028108554	3.17020380891	-3.82579055837	-15.08	-0.580111724152	-1.00720035137	0.0749464668094	0.266666666667	-0.432327181696	-2.735908713	-2.24028108554	-15.08	-0.583486604746	-1.01607134728	0.0942184154176	0.166666666667	3.33689547136	1.14644975069	3.17020380891	-3.82579055837
hsa-miR-339/NM_138972	http://www.ncbi.nlm.nih.gov/sites/entrez?cmd=Search&db=pubmed&term=miR-339	23621	BACE1	http://www.ncbi.nlm.nih.gov/sites/entrez?db=gene&Cmd=ShowDetailView&TermToSearch=23621	-2.24028108554	3.17020380891	-3.82579055837	-15.08	-0.580111724152	-1.00720035137	0.0770877944325	0.266666666667	-0.432327181696	-2.735908713	-2.24028108554	-15.08	-0.583486604746	-1.01607134728	0.0963597430407	0.166666666667	3.33689547136	1.14644975069	3.17020380891	-3.82579055837
hsa-miR-339/NM_012104	http://www.ncbi.nlm.nih.gov/sites/entrez?cmd=Search&db=pubmed&term=miR-339	23621	BACE1	http://www.ncbi.nlm.nih.gov/sites/entrez?db=gene&Cmd=ShowDetailView&TermToSearch=23621	-2.24028108554	3.17020380891	-3.82579055837	-15.08	-0.580111724152	-1.00720035137	0.0813704496788	0.266666666667	-0.432327181696	-2.735908713	-2.24028108554	-15.08	-0.583486604746	-1.01607134728	0.100642398287	0.166666666667	3.33689547136	1.14644975069	3.17020380891	-3.82579055837
hsa-miR-130b/NM_006544	http://www.ncbi.nlm.nih.gov/sites/entrez?cmd=Search&db=pubmed&term=miR-130b	10640	EXOC5	http://www.ncbi.nlm.nih.gov/sites/entrez?db=gene&Cmd=ShowDetailView&TermToSearch=10640	-0.913710070741	4.49639863312	-3.82552455146	-15.41	0.0136768215977	0.0193437558557	0.593406593407	0.666666666667	-0.183332710129	-1.10884846399	-0.913710070741	-15.41	0.66300471826	1.2524862477	0.901098901099	0.833333333333	3.38178950761	2.97707842119	4.49639863312	-3.82552455146
hsa-miR-211/NM_024919	http://www.ncbi.nlm.nih.gov/sites/entrez?cmd=Search&db=pubmed&term=miR-211	79981	FRMD1	http://www.ncbi.nlm.nih.gov/sites/entrez?db=gene&Cmd=ShowDetailView&TermToSearch=79981	-3.33276843531	2.07362271057	-3.822895841	-15.49	-0.855954622134	-2.34116702717	0.0444444444444	0.157894736842	-4.97271539042	0.259469068949	-3.33276843531	-15.49	0.372847103545	0.568261154594	0.704761904762	0.631578947368	2.05409964174	0.878445718791	2.07362271057	-3.822895841
hsa-let-7i/NM_024738	http://www.ncbi.nlm.nih.gov/sites/entrez?cmd=Search&db=pubmed&term=let-7i	79794	C12orf49	http://www.ncbi.nlm.nih.gov/sites/entrez?db=gene&Cmd=ShowDetailView&TermToSearch=79794	-2.52713494425	2.87883217979	-3.82259601228	-18.02	0.156296178942	0.223786459443	0.545454545455	0.814814814815	-0.250773755137	-3.32313475697	-2.52713494425	-18.02	0.730272387106	1.51174985065	0.888429752066	0.888888888889	-0.166939511408	4.23822302386	2.87883217979	-3.82259601228
hsa-miR-593/NM_016196	http://www.ncbi.nlm.nih.gov/sites/entrez?cmd=Search&db=pubmed&term=miR-593	9904	RBM19	http://www.ncbi.nlm.nih.gov/sites/entrez?db=gene&Cmd=ShowDetailView&TermToSearch=9904	1.8038829465	-3.60039303926	3.82140019693	-16.92	-0.664019224794	-1.25591216612	0.0643656716418	0.0909090909091	0.921607396	1.62946833188	1.8038829465	-16.92	-0.745217454347	-1.58047782187	0.15578358209	0.181818181818	-3.95842171731	-1.13330294868	-3.60039303926	3.82140019693
hsa-mir-44691/NM_022648	http://www.ncbi.nlm.nih.gov/sites/entrez?cmd=Search&db=pubmed&term=mir-44691	7145	TNS1	http://www.ncbi.nlm.nih.gov/sites/entrez?db=gene&Cmd=ShowDetailView&TermToSearch=7145	4.28782175341	-1.11454233718	3.82004828289	-16.09	0.763921452331	1.67415560205	0.930882352941	0.954545454545	4.75748073761	1.3064149391	4.28782175341	-16.09	-0.300966003414	-0.446324077848	0.260294117647	0.227272727273	-2.20864353331	0.632442644232	-1.11454233718	3.82004828289
hsa-miR-593/NM_018941	http://www.ncbi.nlm.nih.gov/sites/entrez?cmd=Search&db=pubmed&term=miR-593	2055	CLN8	http://www.ncbi.nlm.nih.gov/sites/entrez?db=gene&Cmd=ShowDetailView&TermToSearch=2055	0.255123704038	-5.14041249345	3.81522023338	-16.7	0.454087533188	0.720771813661	0.902052238806	0.75	0.921607396	-0.560807993666	0.255123704038	-16.7	-0.943392956534	-4.0224631921	0.0298507462687	0.0625	-3.95842171731	-3.31121934712	-5.14041249345	3.81522023338
hsa-miR-593/NM_006833	http://www.ncbi.nlm.nih.gov/sites/entrez?cmd=Search&db=pubmed&term=miR-593	10980	COPS6	http://www.ncbi.nlm.nih.gov/sites/entrez?db=gene&Cmd=ShowDetailView&TermToSearch=10980	0.292198498484	-5.10290308158	3.81491291245	-15.79	-0.0514932526428	-0.0729191950584	0.458955223881	0.428571428571	0.921607396	-0.508376316539	0.292198498484	-15.79	-0.929536772175	-3.56511691036	0.0345149253731	0.0714285714286	-3.95842171731	-3.25817302813	-5.10290308158	3.81491291245
hsa-mir-02243/NM_144719	http://www.ncbi.nlm.nih.gov/sites/entrez?cmd=Search&db=pubmed&term=mir-02243	152206	CCDC13	http://www.ncbi.nlm.nih.gov/sites/entrez?db=gene&Cmd=ShowDetailView&TermToSearch=152206	2.86963682887	-2.52280531127	3.81303240445	-15.87	0.976263893936	6.37463056043	0.979069767442	0.875	3.40126430165	0.65701502082	2.86963682887	-15.87	-0.256343153739	-0.375056150584	0.366976744186	0.5	-2.76102725889	-0.806758227532	-2.52280531127	3.81303240445
hsa-miR-20b/NM_000038	http://www.ncbi.nlm.nih.gov/sites/entrez?cmd=Search&db=pubmed&term=miR-20b	324	APC	http://www.ncbi.nlm.nih.gov/sites/entrez?db=gene&Cmd=ShowDetailView&TermToSearch=324	3.30024791731	-2.08878842583	3.8106241423	-15.19	0.794025925166	1.84726432289	0.952941176471	0.888888888889	3.56987427003	1.09738109382	3.30024791731	-15.19	-0.0696418752065	-0.0987281908306	0.470588235294	0.777777777778	-1.76257107317	-1.19142184757	-2.08878842583	3.8106241423
hsa-mir-02243/NM_001987	http://www.ncbi.nlm.nih.gov/sites/entrez?cmd=Search&db=pubmed&term=mir-02243	2120	ETV6	http://www.ncbi.nlm.nih.gov/sites/entrez?db=gene&Cmd=ShowDetailView&TermToSearch=2120	3.86690732878	-1.52101674872	3.80983765172	-16.91	0.169754511175	0.243604718193	0.492558139535	0.541666666667	3.40126430165	2.06736848715	3.86690732878	-16.91	-0.365668855442	-0.555612809969	0.29488372093	0.25	-2.76102725889	0.609984744254	-1.52101674872	3.80983765172
hsa-mir-02243/NM_024082	http://www.ncbi.nlm.nih.gov/sites/entrez?cmd=Search&db=pubmed&term=mir-02243	79057	PRRG3	http://www.ncbi.nlm.nih.gov/sites/entrez?db=gene&Cmd=ShowDetailView&TermToSearch=79057	3.13053449266	-2.25481676802	3.8080183955	-19.67	0.971210544535	5.76560857112	0.973023255814	0.857142857143	3.40126430165	1.02598003534	3.13053449266	-19.67	0.358724931648	0.543486310338	0.789302325581	0.571428571429	-2.76102725889	-0.427765195117	-2.25481676802	3.8080183955
hsa-miR-328/NM_001013661	http://www.ncbi.nlm.nih.gov/sites/entrez?cmd=Search&db=pubmed&term=miR-328	391123	VSIG8	http://www.ncbi.nlm.nih.gov/sites/entrez?db=gene&Cmd=ShowDetailView&TermToSearch=391123	-3.81706824989	1.56797522369	-3.80780075715	-19.97	-0.174029784784	-0.249929102749	0.459247648903	0.625	-3.25832265407	-2.13982703343	-3.81706824989	-19.97	0.320224071305	0.478037821166	0.73197492163	0.875	1.53067724978	0.686774577034	1.56797522369	-3.80780075715
hsa-mir-44691/NM_002505	http://www.ncbi.nlm.nih.gov/sites/entrez?cmd=Search&db=pubmed&term=mir-44691	4800	NFYA	http://www.ncbi.nlm.nih.gov/sites/entrez?db=gene&Cmd=ShowDetailView&TermToSearch=4800	3.7329029351	-1.65019822428	3.80642733361	-17.18	0.442713332429	0.69824566756	0.710294117647	0.833333333333	4.75748073761	0.521641220235	3.7329029351	-17.18	0.295943121202	0.438153620099	0.807352941176	0.916666666667	-2.20864353331	-0.12508917607	-1.65019822428	3.80642733361
hsa-mir-44691/NM_021705	http://www.ncbi.nlm.nih.gov/sites/entrez?cmd=Search&db=pubmed&term=mir-44691	4800	NFYA	http://www.ncbi.nlm.nih.gov/sites/entrez?db=gene&Cmd=ShowDetailView&TermToSearch=4800	3.7329029351	-1.65019822428	3.80642733361	-17.18	0.442713332429	0.69824566756	0.708823529412	0.833333333333	4.75748073761	0.521641220235	3.7329029351	-17.18	0.295943121202	0.438153620099	0.805882352941	0.916666666667	-2.20864353331	-0.12508917607	-1.65019822428	3.80642733361
hsa-miR-204/NM_001003945	http://www.ncbi.nlm.nih.gov/sites/entrez?cmd=Search&db=pubmed&term=miR-204	210	ALAD	http://www.ncbi.nlm.nih.gov/sites/entrez?db=gene&Cmd=ShowDetailView&TermToSearch=210	3.11083401819	-2.27197832179	3.80622310745	-19.03	0.891791336814	2.78747265014	0.927184466019	0.931034482759	3.1989119989	1.20047165992	3.11083401819	-19.03	-0.348246983795	-0.525383111143	0.28640776699	0.0344827586207	-2.75232952482	-0.460733031273	-2.27197832179	3.80622310745
hsa-miR-204/NM_000031	http://www.ncbi.nlm.nih.gov/sites/entrez?cmd=Search&db=pubmed&term=miR-204	210	ALAD	http://www.ncbi.nlm.nih.gov/sites/entrez?db=gene&Cmd=ShowDetailView&TermToSearch=210	3.11083401819	-2.27197832179	3.80622310745	-19.03	0.891791336814	2.78747265014	0.922330097087	0.931034482759	3.1989119989	1.20047165992	3.11083401819	-19.03	-0.348246983795	-0.525383111143	0.281553398058	0.0344827586207	-2.75232952482	-0.460733031273	-2.27197832179	3.80622310745
hsa-mir-02243/NM_003840	http://www.ncbi.nlm.nih.gov/sites/entrez?cmd=Search&db=pubmed&term=mir-02243	8793	TNFRSF10D	http://www.ncbi.nlm.nih.gov/sites/entrez?db=gene&Cmd=ShowDetailView&TermToSearch=8793	2.46336802179	-2.91828923252	3.80540633854	-21.02	0.825062136186	2.06500409727	0.829302325581	0.916666666667	3.40126430165	0.0824641638853	2.46336802179	-21.02	0.205798023563	0.297408537822	0.691162790698	0.583333333333	-2.76102725889	-1.36605695267	-2.91828923252	3.80540633854
hsa-mir-44691/NM_014726	http://www.ncbi.nlm.nih.gov/sites/entrez?cmd=Search&db=pubmed&term=mir-44691	9755	TBKBP1	http://www.ncbi.nlm.nih.gov/sites/entrez?db=gene&Cmd=ShowDetailView&TermToSearch=9755	3.86405205653	-1.51099510042	3.80073229388	-15.51	0.208145093319	0.300953100643	0.570588235294	0.666666666667	4.75748073761	0.707114086445	3.86405205653	-15.51	-0.688673059197	-1.34321938913	0.0617647058824	0.142857142857	-2.20864353331	0.0717737696228	-1.51099510042	3.80073229388
hsa-let-7d/NM_005151	http://www.ncbi.nlm.nih.gov/sites/entrez?cmd=Search&db=pubmed&term=let-7d	9097	USP14	http://www.ncbi.nlm.nih.gov/sites/entrez?db=gene&Cmd=ShowDetailView&TermToSearch=9097	-1.1069569922	4.26807748835	-3.80072333031	-18.56	0.857873806113	2.360985047	0.98951048951	0.857142857143	-1.94877196625	0.383298374923	-1.1069569922	-18.56	0.616321820604	1.10681509499	0.828671328671	0.785714285714	2.95539725447	3.08057581482	4.26807748835	-3.80072333031
hsa-miR-661/NM_005714	http://www.ncbi.nlm.nih.gov/sites/entrez?cmd=Search&db=pubmed&term=miR-661	10089	KCNK7	http://www.ncbi.nlm.nih.gov/sites/entrez?db=gene&Cmd=ShowDetailView&TermToSearch=10089	-1.2734858392	4.09926713176	-3.79911005941	-19.07	-0.964237801566	-5.14505491529	0.00448262980949	0.0555555555556	2.35391793925	-4.15489888453	-1.2734858392	-19.07	0.852663013598	2.308013345	0.983563690699	0.888888888889	4.82676198904	0.970477184484	4.09926713176	-3.79911005941
hsa-miR-661/NM_033455	http://www.ncbi.nlm.nih.gov/sites/entrez?cmd=Search&db=pubmed&term=miR-661	10089	KCNK7	http://www.ncbi.nlm.nih.gov/sites/entrez?db=gene&Cmd=ShowDetailView&TermToSearch=10089	-1.2734858392	4.09926713176	-3.79911005941	-19.07	-0.964237801566	-5.14505491529	0.00410907732536	0.0833333333333	2.35391793925	-4.15489888453	-1.2734858392	-19.07	0.852663013598	2.308013345	0.983190138214	0.916666666667	4.82676198904	0.970477184484	4.09926713176	-3.79911005941
hsa-mir-15753/NM_014333	http://www.ncbi.nlm.nih.gov/sites/entrez?cmd=Search&db=pubmed&term=mir-15753	23705	CADM1	http://www.ncbi.nlm.nih.gov/sites/entrez?db=gene&Cmd=ShowDetailView&TermToSearch=23705	-2.53631478688	2.83623774527	-3.79896832776	-16.49	-0.776868941242	-1.74483773744	0.1	0.0625	-2.83469660595	-0.752194164105	-2.53631478688	-16.49	0.432583495318	0.678537711205	0.5	0.75	2.46037256628	1.55067331919	2.83623774527	-3.79896832776
hsa-mir-44691/NM_181657	http://www.ncbi.nlm.nih.gov/sites/entrez?cmd=Search&db=pubmed&term=mir-44691	1241	LTB4R	http://www.ncbi.nlm.nih.gov/sites/entrez?db=gene&Cmd=ShowDetailView&TermToSearch=1241	3.97881709159	-1.39154373755	3.7974185597	-15.31	0.782506538311	1.7773145827	0.938235294118	0.875	4.75748073761	0.869416355523	3.97881709159	-15.31	-0.382296098448	-0.585091986933	0.195588235294	0.25	-2.20864353331	0.240703507033	-1.39154373755	3.7974185597
hsa-miR-328/NM_000793	http://www.ncbi.nlm.nih.gov/sites/entrez?cmd=Search&db=pubmed&term=miR-328	1734	DIO2	http://www.ncbi.nlm.nih.gov/sites/entrez?db=gene&Cmd=ShowDetailView&TermToSearch=1734	-4.91308795404	0.449728629529	-3.7920839725	-17.68	0.688345953149	1.34200661152	0.938871473354	0.782608695652	-3.25832265407	-3.68983296367	-4.91308795404	-17.68	0.904690196792	3.00285196266	0.978056426332	0.913043478261	1.53067724978	-0.894664922512	0.449728629529	-3.7920839725
hsa-miR-328/NM_013989	http://www.ncbi.nlm.nih.gov/sites/entrez?cmd=Search&db=pubmed&term=miR-328	1734	DIO2	http://www.ncbi.nlm.nih.gov/sites/entrez?db=gene&Cmd=ShowDetailView&TermToSearch=1734	-4.91308795404	0.449728629529	-3.7920839725	-17.68	0.688345953149	1.34200661152	0.940438871473	0.782608695652	-3.25832265407	-3.68983296367	-4.91308795404	-17.68	0.904690196792	3.00285196266	0.979623824451	0.913043478261	1.53067724978	-0.894664922512	0.449728629529	-3.7920839725
hsa-miR-328/NM_001007023	http://www.ncbi.nlm.nih.gov/sites/entrez?cmd=Search&db=pubmed&term=miR-328	1734	DIO2	http://www.ncbi.nlm.nih.gov/sites/entrez?db=gene&Cmd=ShowDetailView&TermToSearch=1734	-4.91308795404	0.449728629529	-3.7920839725	-17.68	0.688345953149	1.34200661152	0.937304075235	0.782608695652	-3.25832265407	-3.68983296367	-4.91308795404	-17.68	0.904690196792	3.00285196266	0.976489028213	0.913043478261	1.53067724978	-0.894664922512	0.449728629529	-3.7920839725
hsa-mir-18895/NM_023927	http://www.ncbi.nlm.nih.gov/sites/entrez?cmd=Search&db=pubmed&term=mir-18895	65983	GRAMD3	http://www.ncbi.nlm.nih.gov/sites/entrez?db=gene&Cmd=ShowDetailView&TermToSearch=65983	1.02982304506	-4.3326075174	3.79181101436	-17.26	0.633730490335	1.15858795657	0.75	0.909090909091	2.0709051436	-0.614515426434	1.02982304506	-17.26	-0.673730165274	-1.28934697994	0.25	0.181818181818	-4.12230715977	-2.00492515177	-4.3326075174	3.79181101436
hsa-mir-02243/NM_201627	http://www.ncbi.nlm.nih.gov/sites/entrez?cmd=Search&db=pubmed&term=mir-02243	90933	TRIM41	http://www.ncbi.nlm.nih.gov/sites/entrez?db=gene&Cmd=ShowDetailView&TermToSearch=90933	3.46406613244	-1.89649516756	3.7904892462	-15.17	0.905389065559	3.01569726951	0.908837209302	0.909090909091	3.40126430165	1.4976650038	3.46406613244	-15.17	-0.80777138786	-1.93786132054	0.0511627906977	0.272727272727	-2.76102725889	0.0789780719555	-1.89649516756	3.7904892462
hsa-mir-02243/NM_033549	http://www.ncbi.nlm.nih.gov/sites/entrez?cmd=Search&db=pubmed&term=mir-02243	90933	TRIM41	http://www.ncbi.nlm.nih.gov/sites/entrez?db=gene&Cmd=ShowDetailView&TermToSearch=90933	3.46406613244	-1.89649516756	3.7904892462	-15.17	0.905389065559	3.01569726951	0.908372093023	0.9375	3.40126430165	1.4976650038	3.46406613244	-15.17	-0.80777138786	-1.93786132054	0.0506976744186	0.1875	-2.76102725889	0.0789780719555	-1.89649516756	3.7904892462
hsa-miR-20b/NM_139202	http://www.ncbi.nlm.nih.gov/sites/entrez?cmd=Search&db=pubmed&term=miR-20b	23209	MLC1	http://www.ncbi.nlm.nih.gov/sites/entrez?db=gene&Cmd=ShowDetailView&TermToSearch=23209	3.77529612386	-1.58117974268	3.78760040849	-17.18	0.826869444502	2.07927209065	0.964705882353	0.75	3.56987427003	1.76920071031	3.77529612386	-17.18	-0.215126285992	-0.311528566861	0.317647058824	0.1875	-1.76257107317	-0.473554763475	-1.58117974268	3.78760040849
hsa-miR-211/NM_012323	http://www.ncbi.nlm.nih.gov/sites/entrez?cmd=Search&db=pubmed&term=miR-211	23764	MAFF	http://www.ncbi.nlm.nih.gov/sites/entrez?db=gene&Cmd=ShowDetailView&TermToSearch=23764	-3.31944661419	2.03486492818	-3.7860700002	-15.02	-0.670316026881	-1.27745720254	0.146031746032	0.142857142857	-4.97271539042	0.278308969064	-3.31944661419	-15.02	0.751610265138	1.61146967735	0.920634920635	0.928571428571	2.05409964174	0.82363393729	2.03486492818	-3.7860700002
hsa-mir-02243/NM_016734	http://www.ncbi.nlm.nih.gov/sites/entrez?cmd=Search&db=pubmed&term=mir-02243	5079	PAX5	http://www.ncbi.nlm.nih.gov/sites/entrez?db=gene&Cmd=ShowDetailView&TermToSearch=5079	3.40748163647	-1.94612842752	3.78557398008	-15.49	0.901102693778	2.93896399777	0.903720930233	0.909090909091	3.40126430165	1.41764244219	3.40748163647	-15.49	-0.3607515633	-0.547014654628	0.298139534884	0.590909090909	-2.76102725889	0.00878604256921	-1.94612842752	3.78557398008
hsa-mir-02243/NM_005082	http://www.ncbi.nlm.nih.gov/sites/entrez?cmd=Search&db=pubmed&term=mir-02243	7706	TRIM25	http://www.ncbi.nlm.nih.gov/sites/entrez?db=gene&Cmd=ShowDetailView&TermToSearch=7706	3.89587834126	-1.4534959738	3.78257885328	-15.59	0.877084876643	2.58233156864	0.881860465116	0.954545454545	3.40126430165	2.10833968592	3.89587834126	-15.59	-0.760881766341	-1.65829094574	0.0679069767442	0.0909090909091	-2.76102725889	0.705473539889	-1.4534959738	3.78257885328
hsa-mir-02243/NM_198075	http://www.ncbi.nlm.nih.gov/sites/entrez?cmd=Search&db=pubmed&term=mir-02243	115399	LRRC56	http://www.ncbi.nlm.nih.gov/sites/entrez?db=gene&Cmd=ShowDetailView&TermToSearch=115399	3.52958732373	-1.8138567311	3.77838552606	-15.18	0.852884889744	2.31021584093	0.858604651163	0.6	3.40126430165	1.59032596115	3.52958732373	-15.18	-0.726535676409	-1.49531891369	0.0827906976744	0.2	-2.76102725889	0.195846469567	-1.8138567311	3.77838552606
hsa-miR-211/NM_020245	http://www.ncbi.nlm.nih.gov/sites/entrez?cmd=Search&db=pubmed&term=miR-211	56995	TULP4	http://www.ncbi.nlm.nih.gov/sites/entrez?db=gene&Cmd=ShowDetailView&TermToSearch=56995	-3.45421525084	1.88871157716	-3.77801979146	-17.49	-0.905338942784	-3.01477150899	0.0253968253968	0.0526315789474	-4.97271539042	0.0877173353279	-3.45421525084	-17.49	-0.375518617437	-0.57299850251	0.222222222222	0.105263157895	2.05409964174	0.616941886087	1.88871157716	-3.77801979146
hsa-miR-211/NM_001007466	http://www.ncbi.nlm.nih.gov/sites/entrez?cmd=Search&db=pubmed&term=miR-211	56995	TULP4	http://www.ncbi.nlm.nih.gov/sites/entrez?db=gene&Cmd=ShowDetailView&TermToSearch=56995	-3.45421525084	1.88871157716	-3.77801979146	-17.49	-0.905338942784	-3.01477150899	0.0285714285714	0.05	-4.97271539042	0.0877173353279	-3.45421525084	-17.49	-0.375518617437	-0.57299850251	0.225396825397	0.1	2.05409964174	0.616941886087	1.88871157716	-3.77801979146
hsa-mir-02243/NM_000595	http://www.ncbi.nlm.nih.gov/sites/entrez?cmd=Search&db=pubmed&term=mir-02243	4049	LTA	http://www.ncbi.nlm.nih.gov/sites/entrez?db=gene&Cmd=ShowDetailView&TermToSearch=4049	2.91437267855	-2.42565178101	3.77596750706	-19.96	0.916388432432	3.23757354773	0.917674418605	0.866666666667	3.40126430165	0.720281066172	2.91437267855	-19.96	0.145882912649	0.208540589418	0.653953488372	0.466666666667	-2.76102725889	-0.669362387402	-2.42565178101	3.77596750706
hsa-miR-211/NM_032975	http://www.ncbi.nlm.nih.gov/sites/entrez?cmd=Search&db=pubmed&term=miR-211	1837	DTNA	http://www.ncbi.nlm.nih.gov/sites/entrez?db=gene&Cmd=ShowDetailView&TermToSearch=1837	-4.81436043492	0.525605599265	-3.77592619408	-15.32	0.56310981786	0.963667492448	0.84126984127	0.791666666667	-4.97271539042	-1.83581843079	-4.81436043492	-15.32	0.467482513243	0.74787146625	0.75873015873	0.875	2.05409964174	-1.3107810748	0.525605599265	-3.77592619408
hsa-miR-211/NM_001390	http://www.ncbi.nlm.nih.gov/sites/entrez?cmd=Search&db=pubmed&term=miR-211	1837	DTNA	http://www.ncbi.nlm.nih.gov/sites/entrez?db=gene&Cmd=ShowDetailView&TermToSearch=1837	-4.81436043492	0.525605599265	-3.77592619408	-15.32	0.56310981786	0.963667492448	0.844444444444	0.791666666667	-4.97271539042	-1.83581843079	-4.81436043492	-15.32	0.467482513243	0.74787146625	0.761904761905	0.875	2.05409964174	-1.3107810748	0.525605599265	-3.77592619408
hsa-mir-37164/NM_006407	http://www.ncbi.nlm.nih.gov/sites/entrez?cmd=Search&db=pubmed&term=mir-37164	10550	ARL6IP5	http://www.ncbi.nlm.nih.gov/sites/entrez?db=gene&Cmd=ShowDetailView&TermToSearch=10550	3.0893603114	-2.2504587123	3.77582224197	-15.0	0.165252554086	0.236960303338	0.5	0.444444444444	2.96048456578	1.40853068566	3.0893603114	-15.0	-0.875984324778	-2.56837502949	0.166666666667	0.222222222222	-3.04317774886	-0.139451483629	-2.2504587123	3.77582224197
hsa-let-7c/NM_019887	http://www.ncbi.nlm.nih.gov/sites/entrez?cmd=Search&db=pubmed&term=let-7c	56616	DIABLO	http://www.ncbi.nlm.nih.gov/sites/entrez?db=gene&Cmd=ShowDetailView&TermToSearch=56616	0.0817157930688	5.41814340243	-3.77342414989	-15.93	0.627755529763	1.1405040391	0.966367713004	0.777777777778	0.719015522704	-0.603451939886	0.0817157930688	-15.93	-0.139557644394	-0.199314818505	0.452914798206	0.333333333333	1.91955620598	5.74285567662	5.41814340243	-3.77342414989
hsa-let-7c/NM_138929	http://www.ncbi.nlm.nih.gov/sites/entrez?cmd=Search&db=pubmed&term=let-7c	56616	DIABLO	http://www.ncbi.nlm.nih.gov/sites/entrez?db=gene&Cmd=ShowDetailView&TermToSearch=56616	0.0817157930688	5.41814340243	-3.77342414989	-15.93	0.627755529763	1.1405040391	0.968609865471	0.777777777778	0.719015522704	-0.603451939886	0.0817157930688	-15.93	-0.139557644394	-0.199314818505	0.455156950673	0.333333333333	1.91955620598	5.74285567662	5.41814340243	-3.77342414989
hsa-let-7c/NM_138930	http://www.ncbi.nlm.nih.gov/sites/entrez?cmd=Search&db=pubmed&term=let-7c	56616	DIABLO	http://www.ncbi.nlm.nih.gov/sites/entrez?db=gene&Cmd=ShowDetailView&TermToSearch=56616	0.0817157930688	5.41814340243	-3.77342414989	-15.93	0.627755529763	1.1405040391	0.964125560538	0.777777777778	0.719015522704	-0.603451939886	0.0817157930688	-15.93	-0.139557644394	-0.199314818505	0.45067264574	0.333333333333	1.91955620598	5.74285567662	5.41814340243	-3.77342414989
hsa-mir-08529/NM_007360	http://www.ncbi.nlm.nih.gov/sites/entrez?cmd=Search&db=pubmed&term=mir-08529	22914	KLRK1	http://www.ncbi.nlm.nih.gov/sites/entrez?db=gene&Cmd=ShowDetailView&TermToSearch=22914	-3.86612839388	1.46578169866	-3.77022978311	-20.85	-0.318665302808	-0.475447134308	0.406779661017	0.583333333333	-1.66051158	-3.8070196285	-3.86612839388	-20.85	0.958626714595	4.76243086263	0.995762711864	0.833333333333	-0.49607058756	2.56899894529	1.46578169866	-3.77022978311
hsa-mir-02243/NM_004594	http://www.ncbi.nlm.nih.gov/sites/entrez?cmd=Search&db=pubmed&term=mir-02243	6553	SLC9A5	http://www.ncbi.nlm.nih.gov/sites/entrez?db=gene&Cmd=ShowDetailView&TermToSearch=6553	3.04085455794	-2.2897979056	3.76934050512	-20.59	0.618399127188	1.11284932912	0.69488372093	0.916666666667	3.40126430165	0.899153455394	3.04085455794	-20.59	-0.427107053001	-0.668015788265	0.255348837209	0.0833333333333	-2.76102725889	-0.477235994299	-2.2897979056	3.76934050512
hsa-mir-44691/NM_025224	http://www.ncbi.nlm.nih.gov/sites/entrez?cmd=Search&db=pubmed&term=mir-44691	140685	ZBTB46	http://www.ncbi.nlm.nih.gov/sites/entrez?db=gene&Cmd=ShowDetailView&TermToSearch=140685	3.43765008082	-1.8877391034	3.76561880462	-20.02	0.223549583313	0.324355459363	0.575	0.657142857143	4.75748073761	0.104090629382	3.43765008082	-20.02	-0.752169200354	-1.61422802821	0.0455882352941	0.0285714285714	-2.20864353331	-0.461022708946	-1.8877391034	3.76561880462
hsa-miR-503/NM_152221	http://www.ncbi.nlm.nih.gov/sites/entrez?cmd=Search&db=pubmed&term=miR-503	1454	CSNK1E	http://www.ncbi.nlm.nih.gov/sites/entrez?db=gene&Cmd=ShowDetailView&TermToSearch=1454	-2.20846102654	3.11673531081	-3.76548244129	-15.8	-0.821049140277	-2.03402563143	0.0648769574944	0.2	-1.26336013229	-1.85987540341	-2.20846102654	-15.8	-0.543859600052	-0.916534096353	0.125279642058	0.2	2.42217486596	1.98555448092	3.11673531081	-3.76548244129
hsa-mir-44691/NM_001013624	http://www.ncbi.nlm.nih.gov/sites/entrez?cmd=Search&db=pubmed&term=mir-44691	201181	LOC201181	http://www.ncbi.nlm.nih.gov/sites/entrez?db=gene&Cmd=ShowDetailView&TermToSearch=201181	3.82931250542	-1.49287514182	3.76335497611	-16.81	0.82643597673	2.07583166141	0.966176470588	0.888888888889	4.75748073761	0.657984942125	3.82931250542	-16.81	0.779324375745	1.75884882136	0.977941176471	0.925925925926	-2.20864353331	0.0973992608255	-1.49287514182	3.76335497611
hsa-miR-211/NM_001759	http://www.ncbi.nlm.nih.gov/sites/entrez?cmd=Search&db=pubmed&term=miR-211	894	CCND2	http://www.ncbi.nlm.nih.gov/sites/entrez?db=gene&Cmd=ShowDetailView&TermToSearch=894	-3.61048897517	1.70940714796	-3.76173462387	-17.06	-0.785081244758	-1.79251768209	0.0984126984127	0.03125	-4.97271539042	-0.13328708506	-3.61048897517	-17.06	-0.0573616782978	-0.0812554534882	0.390476190476	0.4375	2.05409964174	0.363367130528	1.70940714796	-3.76173462387
hsa-mir-02243/NM_015015	http://www.ncbi.nlm.nih.gov/sites/entrez?cmd=Search&db=pubmed&term=mir-02243	23030	JMJD2B	http://www.ncbi.nlm.nih.gov/sites/entrez?db=gene&Cmd=ShowDetailView&TermToSearch=23030	2.26373601925	-3.05444401729	3.76052116741	-16.86	0.639503081381	1.17638842376	0.706976744186	0.9375	3.40126430165	-0.199858121589	2.26373601925	-16.86	-0.738937621646	-1.55098868465	0.0790697674419	0.125	-2.76102725889	-1.55860889587	-3.05444401729	3.76052116741
hsa-mir-02243/NM_005883	http://www.ncbi.nlm.nih.gov/sites/entrez?cmd=Search&db=pubmed&term=mir-02243	10297	APC2	http://www.ncbi.nlm.nih.gov/sites/entrez?db=gene&Cmd=ShowDetailView&TermToSearch=10297	2.8038930498	-2.51347313044	3.7599456841	-15.25	-0.00675524156213	-0.00955357221721	0.432093023256	0.575757575758	3.40126430165	0.564039276815	2.8038930498	-15.25	-0.49312526884	-0.801629723398	0.213953488372	0.0909090909091	-2.76102725889	-0.793560530845	-2.51347313044	3.7599456841
hsa-mir-02243/NM_006092	http://www.ncbi.nlm.nih.gov/sites/entrez?cmd=Search&db=pubmed&term=mir-02243	10392	NOD1	http://www.ncbi.nlm.nih.gov/sites/entrez?db=gene&Cmd=ShowDetailView&TermToSearch=10392	3.37817308906	-1.93799904386	3.75910136514	-18.46	0.627812830821	1.14067586561	0.699069767442	0.6	3.40126430165	1.37619389694	3.37817308906	-18.46	-0.527384621206	-0.877837901099	0.189302325581	0.2	-2.76102725889	0.0202827271958	-1.93799904386	3.75910136514
hsa-mir-02243/NM_032758	http://www.ncbi.nlm.nih.gov/sites/entrez?cmd=Search&db=pubmed&term=mir-02243	84844	PHF5A	http://www.ncbi.nlm.nih.gov/sites/entrez?db=gene&Cmd=ShowDetailView&TermToSearch=84844	3.50395419838	-1.81145305868	3.75856051624	-20.98	0.877299510456	2.58507384526	0.882325581395	0.8	3.40126430165	1.55407524763	3.50395419838	-20.98	-0.696683028231	-1.37341414254	0.0986046511628	0.2	-2.76102725889	0.199245775703	-1.81145305868	3.75856051624
hsa-miR-185/NM_138376	http://www.ncbi.nlm.nih.gov/sites/entrez?cmd=Search&db=pubmed&term=miR-185	91875	TTC5	http://www.ncbi.nlm.nih.gov/sites/entrez?db=gene&Cmd=ShowDetailView&TermToSearch=91875	-1.67656816694	3.63801253211	-3.75797605146	-17.34	-0.748495271638	-1.59624206267	0.0893300248139	0.333333333333	-0.818604029173	-1.55242141075	-1.67656816694	-17.34	0.783179640829	1.78126612481	0.923076923077	0.833333333333	3.68225909871	1.46266756429	3.63801253211	-3.75797605146
hsa-miR-211/NM_014141	http://www.ncbi.nlm.nih.gov/sites/entrez?cmd=Search&db=pubmed&term=miR-211	26047	CNTNAP2	http://www.ncbi.nlm.nih.gov/sites/entrez?db=gene&Cmd=ShowDetailView&TermToSearch=26047	-5.04203177456	0.269364760235	-3.75572450732	-17.11	-0.794307263543	-1.84903718985	0.0857142857143	0.0263157894737	-4.97271539042	-2.15779432708	-5.04203177456	-17.11	-0.841656216763	-2.20416926965	0.0222222222222	0.0263157894737	2.05409964174	-1.67316034459	0.269364760235	-3.75572450732
hsa-mir-44691/NM_001002034	http://www.ncbi.nlm.nih.gov/sites/entrez?cmd=Search&db=pubmed&term=mir-44691	150368	FAM109B	http://www.ncbi.nlm.nih.gov/sites/entrez?db=gene&Cmd=ShowDetailView&TermToSearch=150368	3.56352718076	-1.74661097056	3.75483469584	-15.98	0.5172873036	0.854807933406	0.754411764706	0.75	4.75748073761	0.282107731313	3.56352718076	-15.98	0.710265447559	1.42693365044	0.955882352941	0.875	-2.20864353331	-0.261437389447	-1.74661097056	3.75483469584
hsa-let-7c/NM_014810	http://www.ncbi.nlm.nih.gov/sites/entrez?cmd=Search&db=pubmed&term=let-7c	9857	CEP350	http://www.ncbi.nlm.nih.gov/sites/entrez?db=gene&Cmd=ShowDetailView&TermToSearch=9857	0.869518689857	-4.43567728719	3.75134005089	-16.84	-0.0278374810454	-0.0393834057938	0.466367713004	0.363636363636	0.719015522704	0.510669601228	0.869518689857	-16.84	-0.70672029861	-1.41266889812	0.127802690583	0.181818181818	1.91955620598	-8.19255118384	-4.43567728719	3.75134005089
hsa-miR-625/NM_006827	http://www.ncbi.nlm.nih.gov/sites/entrez?cmd=Search&db=pubmed&term=miR-625	10972	TMED10	http://www.ncbi.nlm.nih.gov/sites/entrez?db=gene&Cmd=ShowDetailView&TermToSearch=10972	-3.53773163999	1.76730308303	-3.75122602708	-16.17	-0.807359416273	-1.9350213308	0.0649572649573	0.157894736842	-0.721015507449	-4.28209255786	-3.53773163999	-16.17	0.690486265697	1.34997043235	0.952136752137	0.789473684211	-0.0683853208809	2.56772930972	1.76730308303	-3.75122602708
hsa-mir-02243/NM_058163	http://www.ncbi.nlm.nih.gov/sites/entrez?cmd=Search&db=pubmed&term=mir-02243	90121	TSR2	http://www.ncbi.nlm.nih.gov/sites/entrez?db=gene&Cmd=ShowDetailView&TermToSearch=90121	3.3988357186	-1.90415404397	3.74978002168	-17.87	0.742632564835	1.56822826521	0.767906976744	0.764705882353	3.40126430165	1.40541526787	3.3988357186	-17.87	-0.840745598297	-2.19602354598	0.0381395348837	0.117647058824	-2.76102725889	0.0681467850663	-1.90415404397	3.74978002168
hsa-mir-10575/NM_024949	http://www.ncbi.nlm.nih.gov/sites/entrez?cmd=Search&db=pubmed&term=mir-10575	80014	WWC2	http://www.ncbi.nlm.nih.gov/sites/entrez?db=gene&Cmd=ShowDetailView&TermToSearch=80014	3.4905242123	-1.81024273169	3.74820825158	-15.07	0.834785140329	2.14423582419	0.833333333333	0.941176470588	1.37092220942	3.5654244714	3.4905242123	-15.07	-0.182904841716	-0.26310492434	0.34375	0.235294117647	-0.491278569798	-2.06879125254	-1.81024273169	3.74820825158
hsa-miR-211/NM_203339	http://www.ncbi.nlm.nih.gov/sites/entrez?cmd=Search&db=pubmed&term=miR-211	1191	CLU	http://www.ncbi.nlm.nih.gov/sites/entrez?db=gene&Cmd=ShowDetailView&TermToSearch=1191	-3.5192015319	1.78134462328	-3.74805213032	-16.53	0.751930545534	1.61304928539	0.933333333333	0.846153846154	-4.97271539042	-0.00418714471306	-3.5192015319	-16.53	0.75821279604	1.64457518392	0.933333333333	0.923076923077	2.05409964174	0.465102083769	1.78134462328	-3.74805213032
hsa-miR-211/NM_001831	http://www.ncbi.nlm.nih.gov/sites/entrez?cmd=Search&db=pubmed&term=miR-211	1191	CLU	http://www.ncbi.nlm.nih.gov/sites/entrez?db=gene&Cmd=ShowDetailView&TermToSearch=1191	-3.5192015319	1.78134462328	-3.74805213032	-16.53	0.751930545534	1.61304928539	0.936507936508	0.846153846154	-4.97271539042	-0.00418714471306	-3.5192015319	-16.53	0.75821279604	1.64457518392	0.936507936508	0.923076923077	2.05409964174	0.465102083769	1.78134462328	-3.74805213032
hsa-mir-02243/NM_152511	http://www.ncbi.nlm.nih.gov/sites/entrez?cmd=Search&db=pubmed&term=mir-02243	150290	DUSP18	http://www.ncbi.nlm.nih.gov/sites/entrez?db=gene&Cmd=ShowDetailView&TermToSearch=150290	2.83690605435	-2.46335572727	3.74785104785	-15.62	0.635718512054	1.16468108065	0.704186046512	0.8	3.40126430165	0.610726715587	2.83690605435	-15.62	0.0924788926562	0.131347776067	0.619534883721	0.5	-2.76102725889	-0.722683819564	-2.46335572727	3.74785104785
hsa-mir-02243/NM_002025	http://www.ncbi.nlm.nih.gov/sites/entrez?cmd=Search&db=pubmed&term=mir-02243	2334	AFF2	http://www.ncbi.nlm.nih.gov/sites/entrez?db=gene&Cmd=ShowDetailView&TermToSearch=2334	2.78493666185	-2.51358116248	3.74661788382	-17.54	0.927622918846	3.5121648736	0.928837209302	0.975	3.40126430165	0.537230895885	2.78493666185	-17.54	-0.14337156382	-0.204874583294	0.457209302326	0.225	-2.76102725889	-0.793713311217	-2.51358116248	3.74661788382
hsa-mir-02243/NM_173728	http://www.ncbi.nlm.nih.gov/sites/entrez?cmd=Search&db=pubmed&term=mir-02243	22899	ARHGEF15	http://www.ncbi.nlm.nih.gov/sites/entrez?db=gene&Cmd=ShowDetailView&TermToSearch=22899	3.80801726801	-1.48728282663	3.74434260534	-16.97	0.908756626416	3.07954562282	0.912093023256	0.941176470588	3.40126430165	1.98408536452	3.80801726801	-16.97	-0.0940137257443	-0.133546978756	0.496744186047	0.235294117647	-2.76102725889	0.65769171438	-1.48728282663	3.74434260534
hsa-mir-06830/NM_017730	http://www.ncbi.nlm.nih.gov/sites/entrez?cmd=Search&db=pubmed&term=mir-06830	54870	QRICH1	http://www.ncbi.nlm.nih.gov/sites/entrez?db=gene&Cmd=ShowDetailView&TermToSearch=54870	-0.730614189006	4.56376569392	-3.74369191739	-17.48	-0.081366272696	-0.115452094595	0.365853658537	0.5	-0.970546155846	-0.0626983391083	-0.730614189006	-17.48	0.824156729861	2.05793122334	0.987804878049	0.75	3.02988151617	3.42425782366	4.56376569392	-3.74369191739
hsa-miR-211/NM_201403	http://www.ncbi.nlm.nih.gov/sites/entrez?cmd=Search&db=pubmed&term=miR-211	148932	MOBKL2C	http://www.ncbi.nlm.nih.gov/sites/entrez?db=gene&Cmd=ShowDetailView&TermToSearch=148932	-4.07761484565	1.21466637317	-3.74220793777	-16.89	-0.426153333711	-0.666192663688	0.32380952381	0.388888888889	-4.97271539042	-0.793902826427	-4.07761484565	-16.89	0.463991422863	0.740746851983	0.752380952381	0.722222222222	2.05409964174	-0.336301983042	1.21466637317	-3.74220793777
hsa-miR-211/NM_145279	http://www.ncbi.nlm.nih.gov/sites/entrez?cmd=Search&db=pubmed&term=miR-211	148932	MOBKL2C	http://www.ncbi.nlm.nih.gov/sites/entrez?db=gene&Cmd=ShowDetailView&TermToSearch=148932	-4.07761484565	1.21466637317	-3.74220793777	-16.89	-0.426153333711	-0.666192663688	0.326984126984	0.388888888889	-4.97271539042	-0.793902826427	-4.07761484565	-16.89	0.463991422863	0.740746851983	0.755555555556	0.722222222222	2.05409964174	-0.336301983042	1.21466637317	-3.74220793777
hsa-mir-09395/NM_021977	http://www.ncbi.nlm.nih.gov/sites/entrez?cmd=Search&db=pubmed&term=mir-09395	6581	SLC22A3	http://www.ncbi.nlm.nih.gov/sites/entrez?db=gene&Cmd=ShowDetailView&TermToSearch=6581	1.70660102837	-3.58485179022	3.74162217035	-15.62	0.842979917176	2.21612536056	0.948717948718	0.727272727273	-0.366595201067	2.78009352095	1.70660102837	-15.62	0.0939995566677	0.133526672069	0.615384615385	0.818181818182	-1.01666034261	-4.05308567822	-3.58485179022	3.74162217035
hsa-mir-02243/NM_014308	http://www.ncbi.nlm.nih.gov/sites/entrez?cmd=Search&db=pubmed&term=mir-02243	23533	PIK3R5	http://www.ncbi.nlm.nih.gov/sites/entrez?db=gene&Cmd=ShowDetailView&TermToSearch=23533	2.89787890958	-2.39351114163	3.74157778711	-17.13	0.877018664047	2.5814869555	0.880930232558	0.75	3.40126430165	0.696955354392	2.89787890958	-17.13	-0.386238527819	-0.592177356492	0.283720930233	0.5	-2.76102725889	-0.623908659295	-2.39351114163	3.74157778711
hsa-mir-44691/NM_001269	http://www.ncbi.nlm.nih.gov/sites/entrez?cmd=Search&db=pubmed&term=mir-44691	1104	RCC1	http://www.ncbi.nlm.nih.gov/sites/entrez?db=gene&Cmd=ShowDetailView&TermToSearch=1104	4.7625860581	-0.52853377177	3.74138671177	-16.82	0.585960376083	1.02262434588	0.8	0.666666666667	4.75748073761	1.97783305773	4.7625860581	-16.82	-0.889789306842	-2.75729745226	0.0161764705882	0.0833333333333	-2.20864353331	1.4611839051	-0.52853377177	3.74138671177
hsa-mir-02243/NM_020746	http://www.ncbi.nlm.nih.gov/sites/entrez?cmd=Search&db=pubmed&term=mir-02243	57506	VISA	http://www.ncbi.nlm.nih.gov/sites/entrez?db=gene&Cmd=ShowDetailView&TermToSearch=57506	2.80862414861	-2.48237961873	3.74130464317	-16.11	-0.0328988300568	-0.0465511704072	0.421395348837	0.545454545455	3.40126430165	0.570730060926	2.80862414861	-16.11	-0.559339120679	-0.954262060471	0.173023255814	0.272727272727	-2.76102725889	-0.749587664881	-2.48237961873	3.74130464317
hsa-mir-03302/NM_020663	http://www.ncbi.nlm.nih.gov/sites/entrez?cmd=Search&db=pubmed&term=mir-03302	57381	RHOJ	http://www.ncbi.nlm.nih.gov/sites/entrez?db=gene&Cmd=ShowDetailView&TermToSearch=57381	-0.0837295468771	-5.37349850674	3.74043150243	-16.5	0.186724129892	0.268795263829	0.538461538462	0.666666666667	0.57817639381	-0.696587854575	-0.0837295468771	-16.5	-0.701366915406	-1.39152919272	0.0384615384615	0.133333333333	-2.55253043714	-5.04674402849	-5.37349850674	3.74043150243
hsa-miR-204/NM_145301	http://www.ncbi.nlm.nih.gov/sites/entrez?cmd=Search&db=pubmed&term=miR-204	201158	FAM18B2	http://www.ncbi.nlm.nih.gov/sites/entrez?db=gene&Cmd=ShowDetailView&TermToSearch=201158	3.33381531337	-1.95052837618	3.736595257	-16.93	0.798817298814	1.87790498083	0.834951456311	0.733333333333	3.1989119989	1.51581483171	3.33381531337	-16.93	-0.532850954166	-0.890518709534	0.150485436893	0.2	-2.75232952482	-0.00613415857117	-1.95052837618	3.736595257
hsa-mir-44691/NM_014772	http://www.ncbi.nlm.nih.gov/sites/entrez?cmd=Search&db=pubmed&term=mir-44691	9811	KIAA0427	http://www.ncbi.nlm.nih.gov/sites/entrez?db=gene&Cmd=ShowDetailView&TermToSearch=9811	3.02809134554	-2.25493984482	3.73566717992	-18.11	-0.187882513074	-0.270523615363	0.363235294118	0.411764705882	4.75748073761	-0.475112888637	3.02809134554	-18.11	-0.409202054	-0.634229853609	0.177941176471	0.205882352941	-2.20864353331	-0.98032297757	-2.25493984482	3.73566717992
hsa-mir-44691/NM_133634	http://www.ncbi.nlm.nih.gov/sites/entrez?cmd=Search&db=pubmed&term=mir-44691	23275	POFUT2	http://www.ncbi.nlm.nih.gov/sites/entrez?db=gene&Cmd=ShowDetailView&TermToSearch=23275	3.53415486018	-1.74855553223	3.73544034152	-16.65	0.536840092206	0.899870717789	0.767647058824	0.789473684211	4.75748073761	0.240568997186	3.53415486018	-16.65	-0.202746683072	-0.292808381747	0.354411764706	0.157894736842	-2.20864353331	-0.264187414933	-1.74855553223	3.73544034152
hsa-mir-02243/NM_001841	http://www.ncbi.nlm.nih.gov/sites/entrez?cmd=Search&db=pubmed&term=mir-02243	1269	CNR2	http://www.ncbi.nlm.nih.gov/sites/entrez?db=gene&Cmd=ShowDetailView&TermToSearch=1269	3.01727670703	-2.26530306527	3.73534797915	-15.58	0.906620412957	3.03866201728	0.909302325581	0.875	3.40126430165	0.865809338865	3.01727670703	-15.58	0.975257419758	6.23878352071	0.996744186047	0.875	-2.76102725889	-0.442595058897	-2.26530306527	3.73534797915
hsa-miR-491/NM_032037	http://www.ncbi.nlm.nih.gov/sites/entrez?cmd=Search&db=pubmed&term=miR-491	83983	TSSK6	http://www.ncbi.nlm.nih.gov/sites/entrez?db=gene&Cmd=ShowDetailView&TermToSearch=83983	-2.69646056022	2.57996208389	-3.73099423206	-16.78	-0.899666318956	-2.91430113517	0.0316622691293	0.166666666667	-0.027440478872	-3.7859306158	-2.69646056022	-16.78	0.284010546944	0.418901444575	0.706244503078	0.333333333333	2.09902734579	1.54959002365	2.57996208389	-3.73099423206
hsa-mir-44691/NM_004834	http://www.ncbi.nlm.nih.gov/sites/entrez?cmd=Search&db=pubmed&term=mir-44691	9448	MAP4K4	http://www.ncbi.nlm.nih.gov/sites/entrez?db=gene&Cmd=ShowDetailView&TermToSearch=9448	3.9491066901	-1.32049438999	3.72617065788	-15.36	0.564597802363	0.967403189415	0.792647058824	0.894736842105	4.75748073761	0.827399502791	3.9491066901	-15.36	-0.266000205014	-0.390240295541	0.291176470588	0.473684210526	-2.20864353331	0.341182457948	-1.32049438999	3.72617065788
hsa-mir-44691/NM_145686	http://www.ncbi.nlm.nih.gov/sites/entrez?cmd=Search&db=pubmed&term=mir-44691	9448	MAP4K4	http://www.ncbi.nlm.nih.gov/sites/entrez?db=gene&Cmd=ShowDetailView&TermToSearch=9448	3.9491066901	-1.32049438999	3.72617065788	-15.36	0.564597802363	0.967403189415	0.794117647059	0.894736842105	4.75748073761	0.827399502791	3.9491066901	-15.36	-0.266000205014	-0.390240295541	0.292647058824	0.473684210526	-2.20864353331	0.341182457948	-1.32049438999	3.72617065788
hsa-mir-44691/NM_145687	http://www.ncbi.nlm.nih.gov/sites/entrez?cmd=Search&db=pubmed&term=mir-44691	9448	MAP4K4	http://www.ncbi.nlm.nih.gov/sites/entrez?db=gene&Cmd=ShowDetailView&TermToSearch=9448	3.9491066901	-1.32049438999	3.72617065788	-15.36	0.564597802363	0.967403189415	0.791176470588	0.894736842105	4.75748073761	0.827399502791	3.9491066901	-15.36	-0.266000205014	-0.390240295541	0.289705882353	0.473684210526	-2.20864353331	0.341182457948	-1.32049438999	3.72617065788
hsa-miR-593/NM_001892	http://www.ncbi.nlm.nih.gov/sites/entrez?cmd=Search&db=pubmed&term=miR-593	1452	CSNK1A1	http://www.ncbi.nlm.nih.gov/sites/entrez?db=gene&Cmd=ShowDetailView&TermToSearch=1452	1.95653736397	-3.30895580853	3.72326592857	-16.15	-0.163984813777	-0.235092020463	0.353544776119	0.142857142857	0.921607396	1.84535427941	1.95653736397	-16.15	-0.640605235895	-1.17982491274	0.220149253731	0.142857142857	-3.95842171731	-0.721148464408	-3.30895580853	3.72326592857
hsa-miR-593/NM_001025105	http://www.ncbi.nlm.nih.gov/sites/entrez?cmd=Search&db=pubmed&term=miR-593	1452	CSNK1A1	http://www.ncbi.nlm.nih.gov/sites/entrez?db=gene&Cmd=ShowDetailView&TermToSearch=1452	1.95653736397	-3.30895580853	3.72326592857	-16.15	-0.163984813777	-0.235092020463	0.35447761194	0.142857142857	0.921607396	1.84535427941	1.95653736397	-16.15	-0.640605235895	-1.17982491274	0.221082089552	0.142857142857	-3.95842171731	-0.721148464408	-3.30895580853	3.72326592857
hsa-mir-44691/NM_006141	http://www.ncbi.nlm.nih.gov/sites/entrez?cmd=Search&db=pubmed&term=mir-44691	1783	DYNC1LI2	http://www.ncbi.nlm.nih.gov/sites/entrez?db=gene&Cmd=ShowDetailView&TermToSearch=1783	3.59193274121	-1.67304745493	3.7229031995	-16.84	0.439733068772	0.692413679966	0.704411764706	0.764705882353	4.75748073761	0.322279260135	3.59193274121	-16.84	0.200636105104	0.289631719362	0.751470588235	0.882352941176	-2.20864353331	-0.157402867952	-1.67304745493	3.7229031995
hsa-mir-02243/NM_005814	http://www.ncbi.nlm.nih.gov/sites/entrez?cmd=Search&db=pubmed&term=mir-02243	10223	GPA33	http://www.ncbi.nlm.nih.gov/sites/entrez?db=gene&Cmd=ShowDetailView&TermToSearch=10223	3.08337219317	-2.18150817979	3.72283261386	-16.41	0.666395553214	1.26398559272	0.722790697674	0.863636363636	3.40126430165	0.95928247177	3.08337219317	-16.41	-0.690011401883	-1.34819771779	0.101860465116	0.5	-2.76102725889	-0.3240911954	-2.18150817979	3.72283261386
hsa-mir-02243/NM_000766	http://www.ncbi.nlm.nih.gov/sites/entrez?cmd=Search&db=pubmed&term=mir-02243	1553	CYP2A13	http://www.ncbi.nlm.nih.gov/sites/entrez?db=gene&Cmd=ShowDetailView&TermToSearch=1553	3.99664807197	-1.26813403408	3.72276312866	-25.31	0.956626660295	4.64399841336	0.960930232558	0.95	3.40126430165	2.25084960576	3.99664807197	-25.31	0.27858345462	0.410216125264	0.734418604651	0.3	-2.76102725889	0.967614908984	-1.26813403408	3.72276312866
hsa-mir-44691/NM_020851	http://www.ncbi.nlm.nih.gov/sites/entrez?cmd=Search&db=pubmed&term=mir-44691	57611	ISLR2	http://www.ncbi.nlm.nih.gov/sites/entrez?db=gene&Cmd=ShowDetailView&TermToSearch=57611	2.55335438863	-2.70962427489	3.72148790222	-21.39	0.832236100126	2.12286107438	0.967647058824	0.92	4.75748073761	-1.14649233167	2.55335438863	-21.39	0.107916200407	0.153513071472	0.682352941176	0.48	-2.20864353331	-1.62334386518	-2.70962427489	3.72148790222
hsa-mir-02243/NM_181832	http://www.ncbi.nlm.nih.gov/sites/entrez?cmd=Search&db=pubmed&term=mir-02243	4771	NF2	http://www.ncbi.nlm.nih.gov/sites/entrez?db=gene&Cmd=ShowDetailView&TermToSearch=4771	3.44869234663	-1.80949366619	3.71809898641	-15.08	0.787188102586	1.80513811033	0.796744186047	0.892857142857	3.40126430165	1.4759231874	3.44869234663	-15.08	-0.724162540109	-1.48503034619	0.0837209302326	0.142857142857	-2.76102725889	0.20201677514	-1.80949366619	3.71809898641
hsa-mir-02243/NM_181829	http://www.ncbi.nlm.nih.gov/sites/entrez?cmd=Search&db=pubmed&term=mir-02243	4771	NF2	http://www.ncbi.nlm.nih.gov/sites/entrez?db=gene&Cmd=ShowDetailView&TermToSearch=4771	3.44869234663	-1.80949366619	3.71809898641	-15.08	0.787188102586	1.80513811033	0.797209302326	0.892857142857	3.40126430165	1.4759231874	3.44869234663	-15.08	-0.724162540109	-1.48503034619	0.0841860465116	0.142857142857	-2.76102725889	0.20201677514	-1.80949366619	3.71809898641
hsa-mir-02243/NM_181828	http://www.ncbi.nlm.nih.gov/sites/entrez?cmd=Search&db=pubmed&term=mir-02243	4771	NF2	http://www.ncbi.nlm.nih.gov/sites/entrez?db=gene&Cmd=ShowDetailView&TermToSearch=4771	3.44869234663	-1.80949366619	3.71809898641	-15.08	0.787188102586	1.80513811033	0.797674418605	0.892857142857	3.40126430165	1.4759231874	3.44869234663	-15.08	-0.724162540109	-1.48503034619	0.0846511627907	0.142857142857	-2.76102725889	0.20201677514	-1.80949366619	3.71809898641
hsa-mir-02243/NM_181833	http://www.ncbi.nlm.nih.gov/sites/entrez?cmd=Search&db=pubmed&term=mir-02243	4771	NF2	http://www.ncbi.nlm.nih.gov/sites/entrez?db=gene&Cmd=ShowDetailView&TermToSearch=4771	3.44869234663	-1.80949366619	3.71809898641	-15.08	0.787188102586	1.80513811033	0.798139534884	0.892857142857	3.40126430165	1.4759231874	3.44869234663	-15.08	-0.724162540109	-1.48503034619	0.0851162790698	0.142857142857	-2.76102725889	0.20201677514	-1.80949366619	3.71809898641
hsa-mir-02243/NM_000268	http://www.ncbi.nlm.nih.gov/sites/entrez?cmd=Search&db=pubmed&term=mir-02243	4771	NF2	http://www.ncbi.nlm.nih.gov/sites/entrez?db=gene&Cmd=ShowDetailView&TermToSearch=4771	3.44869234663	-1.80949366619	3.71809898641	-15.08	0.787188102586	1.80513811033	0.799069767442	0.892857142857	3.40126430165	1.4759231874	3.44869234663	-15.08	-0.724162540109	-1.48503034619	0.0860465116279	0.142857142857	-2.76102725889	0.20201677514	-1.80949366619	3.71809898641
hsa-mir-02243/NM_181830	http://www.ncbi.nlm.nih.gov/sites/entrez?cmd=Search&db=pubmed&term=mir-02243	4771	NF2	http://www.ncbi.nlm.nih.gov/sites/entrez?db=gene&Cmd=ShowDetailView&TermToSearch=4771	3.44869234663	-1.80949366619	3.71809898641	-15.08	0.787188102586	1.80513811033	0.798604651163	0.892857142857	3.40126430165	1.4759231874	3.44869234663	-15.08	-0.724162540109	-1.48503034619	0.0855813953488	0.142857142857	-2.76102725889	0.20201677514	-1.80949366619	3.71809898641
hsa-let-7d/NM_020426	http://www.ncbi.nlm.nih.gov/sites/entrez?cmd=Search&db=pubmed&term=let-7d	57151	LYZL6	http://www.ncbi.nlm.nih.gov/sites/entrez?db=gene&Cmd=ShowDetailView&TermToSearch=57151	-0.895632440894	4.36105069797	-3.71703629404	-16.4	-0.184735477823	-0.265830823908	0.43006993007	0.266666666667	-1.94877196625	0.682156421436	-0.895632440894	-16.4	0.891753641934	2.78689722675	0.979020979021	0.933333333333	2.95539725447	3.2120597888	4.36105069797	-3.71703629404
hsa-mir-02243/NM_015345	http://www.ncbi.nlm.nih.gov/sites/entrez?cmd=Search&db=pubmed&term=mir-02243	23500	DAAM2	http://www.ncbi.nlm.nih.gov/sites/entrez?db=gene&Cmd=ShowDetailView&TermToSearch=23500	3.32525284214	-1.93037179385	3.71628781948	-16.08	0.920353543005	3.32809611502	0.920465116279	0.965517241379	3.40126430165	1.30135336602	3.32525284214	-16.08	-0.721461851711	-1.47345652527	0.086976744186	0.103448275862	-2.76102725889	0.0310692876076	-1.93037179385	3.71628781948
hsa-mir-02243/NM_000429	http://www.ncbi.nlm.nih.gov/sites/entrez?cmd=Search&db=pubmed&term=mir-02243	4143	MAT1A	http://www.ncbi.nlm.nih.gov/sites/entrez?db=gene&Cmd=ShowDetailView&TermToSearch=4143	3.07821416191	-2.176885999	3.71591695959	-15.39	0.973813750269	6.05760795533	0.976279069767	0.909090909091	3.40126430165	0.951987914016	3.07821416191	-15.39	-0.591394914259	-1.03717422732	0.153488372093	0.272727272727	-2.76102725889	-0.317554444634	-2.176885999	3.71591695959
hsa-miR-510/NM_004589	http://www.ncbi.nlm.nih.gov/sites/entrez?cmd=Search&db=pubmed&term=miR-510	6341	SCO1	http://www.ncbi.nlm.nih.gov/sites/entrez?db=gene&Cmd=ShowDetailView&TermToSearch=6341	2.94458690779	-2.31018696004	3.71568623554	-15.29	0.813083725838	1.97523048075	0.948497854077	0.8	2.97875031906	1.18552442152	2.94458690779	-15.29	-0.715591596619	-1.44877873366	0.0729613733906	0.2	-2.1819834673	-1.0851142632	-2.31018696004	3.71568623554
hsa-mir-43727/NM_024738	http://www.ncbi.nlm.nih.gov/sites/entrez?cmd=Search&db=pubmed&term=mir-43727	79794	C12orf49	http://www.ncbi.nlm.nih.gov/sites/entrez?db=gene&Cmd=ShowDetailView&TermToSearch=79794	-2.29153634519	2.95882794103	-3.71256819049	-15.02	-0.577827341862	-1.00124024005	0.0967741935484	0.296296296296	0.0824129789383	-3.32313475697	-2.29153634519	-15.02	0.258167826206	0.377915753243	0.612903225806	0.555555555556	-0.0538084209292	4.23822302386	2.95882794103	-3.71256819049
hsa-miR-211/NM_005629	http://www.ncbi.nlm.nih.gov/sites/entrez?cmd=Search&db=pubmed&term=miR-211	6535	SLC6A8	http://www.ncbi.nlm.nih.gov/sites/entrez?db=gene&Cmd=ShowDetailView&TermToSearch=6535	-3.3084666004	1.94014121547	-3.71132617839	-17.89	-0.153900008849	-0.220271702768	0.492063492063	0.258064516129	-4.97271539042	0.293837053478	-3.3084666004	-17.89	0.659439875318	1.24054505987	0.857142857143	0.967741935484	2.05409964174	0.689674378093	1.94014121547	-3.71132617839
hsa-miR-510/NM_001002811	http://www.ncbi.nlm.nih.gov/sites/entrez?cmd=Search&db=pubmed&term=miR-510	9659	PDE4DIP	http://www.ncbi.nlm.nih.gov/sites/entrez?db=gene&Cmd=ShowDetailView&TermToSearch=9659	2.88019019809	-2.36785663302	3.71092950226	-15.44	0.672260097575	1.28420914566	0.858369098712	0.75	2.97875031906	1.09445372129	2.88019019809	-15.44	-0.0937648170475	-0.133190262321	0.489270386266	0.5	-2.1819834673	-1.16667149687	-2.36785663302	3.71092950226
hsa-miR-510/NM_001002812	http://www.ncbi.nlm.nih.gov/sites/entrez?cmd=Search&db=pubmed&term=miR-510	9659	PDE4DIP	http://www.ncbi.nlm.nih.gov/sites/entrez?db=gene&Cmd=ShowDetailView&TermToSearch=9659	2.88019019809	-2.36785663302	3.71092950226	-15.44	0.672260097575	1.28420914566	0.854077253219	0.75	2.97875031906	1.09445372129	2.88019019809	-15.44	-0.0937648170475	-0.133190262321	0.484978540773	0.5	-2.1819834673	-1.16667149687	-2.36785663302	3.71092950226
hsa-mir-02243/NM_003356	http://www.ncbi.nlm.nih.gov/sites/entrez?cmd=Search&db=pubmed&term=mir-02243	7352	UCP3	http://www.ncbi.nlm.nih.gov/sites/entrez?db=gene&Cmd=ShowDetailView&TermToSearch=7352	3.3737718512	-1.87374454532	3.71055442837	-15.06	0.904942442199	3.00747274294	0.907906976744	0.909090909091	3.40126430165	1.36996960667	3.3737718512	-15.06	-0.0465295248335	-0.0658740322384	0.531627906977	0.272727272727	-2.76102725889	0.111152310477	-1.87374454532	3.71055442837
hsa-mir-02243/NM_153271	http://www.ncbi.nlm.nih.gov/sites/entrez?cmd=Search&db=pubmed&term=mir-02243	257364	SH3PX3	http://www.ncbi.nlm.nih.gov/sites/entrez?db=gene&Cmd=ShowDetailView&TermToSearch=257364	2.77193022503	-2.47524407814	3.71031253184	-22.57	0.947668726515	4.19791218653	0.95023255814	0.888888888889	3.40126430165	0.518837016539	2.77193022503	-22.57	-0.753158447647	-1.61912966802	0.0706976744186	0.111111111111	-2.76102725889	-0.739496486601	-2.47524407814	3.71031253184
hsa-mir-02243/NM_005178	http://www.ncbi.nlm.nih.gov/sites/entrez?cmd=Search&db=pubmed&term=mir-02243	602	BCL3	http://www.ncbi.nlm.nih.gov/sites/entrez?db=gene&Cmd=ShowDetailView&TermToSearch=602	2.77451637981	-2.47207027972	3.70989700504	-17.63	0.792305168789	1.83649040671	0.806046511628	0.875	3.40126430165	0.522494391705	2.77451637981	-17.63	-0.305271343407	-0.453359820186	0.326046511628	0.25	-2.76102725889	-0.735008057835	-2.47207027972	3.70989700504
hsa-mir-44691/NM_001454	http://www.ncbi.nlm.nih.gov/sites/entrez?cmd=Search&db=pubmed&term=mir-44691	2302	FOXJ1	http://www.ncbi.nlm.nih.gov/sites/entrez?db=gene&Cmd=ShowDetailView&TermToSearch=2302	4.25411478459	-0.992357239368	3.70981594545	-17.36	0.451398565002	0.715407283973	0.714705882353	0.739130434783	4.75748073761	1.25874608665	4.25411478459	-17.36	-0.72243808644	-1.47762382495	0.05	0.0434782608696	-2.20864353331	0.805238466677	-0.992357239368	3.70981594545
hsa-mir-44691/NM_052828	http://www.ncbi.nlm.nih.gov/sites/entrez?cmd=Search&db=pubmed&term=mir-44691	10107	TRIM10	http://www.ncbi.nlm.nih.gov/sites/entrez?db=gene&Cmd=ShowDetailView&TermToSearch=10107	3.83340841067	-1.41010573504	3.70772440968	-15.27	0.646520925067	1.19848361624	0.85	0.833333333333	4.75748073761	0.663777426869	3.83340841067	-15.27	-0.582113312705	-1.01245206134	0.102941176471	0.333333333333	-2.20864353331	0.214452878435	-1.41010573504	3.70772440968
hsa-mir-44691/NM_004979	http://www.ncbi.nlm.nih.gov/sites/entrez?cmd=Search&db=pubmed&term=mir-44691	3750	KCND1	http://www.ncbi.nlm.nih.gov/sites/entrez?db=gene&Cmd=ShowDetailView&TermToSearch=3750	3.97641409142	-1.2666937537	3.70743711178	-15.28	0.718001752729	1.4588327232	0.897058823529	0.785714285714	4.75748073761	0.866018000091	3.97641409142	-15.28	0.772488678174	1.72033838287	0.976470588235	0.857142857143	-2.20864353331	0.417268047458	-1.2666937537	3.70743711178
hsa-mir-02243/NM_005990	http://www.ncbi.nlm.nih.gov/sites/entrez?cmd=Search&db=pubmed&term=mir-02243	6793	STK10	http://www.ncbi.nlm.nih.gov/sites/entrez?db=gene&Cmd=ShowDetailView&TermToSearch=6793	2.67234177792	-2.57048526919	3.7072385576	-15.45	0.936522205217	3.77755608364	0.939069767442	0.888888888889	3.40126430165	0.377997683977	2.67234177792	-15.45	-0.543666446661	-0.916071970069	0.180930232558	0.222222222222	-2.76102725889	-0.87418787068	-2.57048526919	3.7072385576
hsa-mir-00170/NM_005197	http://www.ncbi.nlm.nih.gov/sites/entrez?cmd=Search&db=pubmed&term=mir-00170	1112	CHES1	http://www.ncbi.nlm.nih.gov/sites/entrez?db=gene&Cmd=ShowDetailView&TermToSearch=1112	0.369500068714	-4.87214914283	3.70640570208	-16.49	-0.203261738258	-0.293584242921	0.375	0.28125	0.319065822182	0.203486186291	0.369500068714	-16.49	-0.781218976157	-1.76980044502	0.1875	0.03125	-1.93199046594	-4.95826892975	-4.87214914283	3.70640570208
hsa-mir-44691/NM_018347	http://www.ncbi.nlm.nih.gov/sites/entrez?cmd=Search&db=pubmed&term=mir-44691	55317	C20orf29	http://www.ncbi.nlm.nih.gov/sites/entrez?db=gene&Cmd=ShowDetailView&TermToSearch=55317	4.10117751327	-1.13418169838	3.70195800051	-17.35	0.0036280476059	0.00513086789742	0.436764705882	0.733333333333	4.75748073761	1.04246012335	4.10117751327	-17.35	-0.764673111736	-1.67811958842	0.0397058823529	0.0666666666667	-2.20864353331	0.604668393263	-1.13418169838	3.70195800051
hsa-mir-40967/NM_005044	http://www.ncbi.nlm.nih.gov/sites/entrez?cmd=Search&db=pubmed&term=mir-40967	5613	PRKX	http://www.ncbi.nlm.nih.gov/sites/entrez?db=gene&Cmd=ShowDetailView&TermToSearch=5613	2.31520573846	-2.91694706346	3.69969072644	-15.62	0.75046888249	1.6058616767	0.75	0.933333333333	1.80782635803	1.46636899699	2.31520573846	-15.62	-0.754828024351	-1.62745998623	0.75	0.133333333333	-3.36010559375	-0.765080504116	-2.91694706346	3.69969072644
hsa-miR-185/NM_002869	http://www.ncbi.nlm.nih.gov/sites/entrez?cmd=Search&db=pubmed&term=miR-185	5870	RAB6A	http://www.ncbi.nlm.nih.gov/sites/entrez?db=gene&Cmd=ShowDetailView&TermToSearch=5870	-1.00399137288	4.22770395268	-3.69936724181	-15.82	-0.41945863697	-0.653470796992	0.292803970223	0.285714285714	-0.818604029173	-0.601254186854	-1.00399137288	-15.82	0.239059160217	0.348176070333	0.595533498759	0.5	3.68225909871	2.29661716887	4.22770395268	-3.69936724181
hsa-miR-185/NM_198896	http://www.ncbi.nlm.nih.gov/sites/entrez?cmd=Search&db=pubmed&term=miR-185	5870	RAB6A	http://www.ncbi.nlm.nih.gov/sites/entrez?db=gene&Cmd=ShowDetailView&TermToSearch=5870	-1.00399137288	4.22770395268	-3.69936724181	-15.82	-0.41945863697	-0.653470796992	0.295285359801	0.285714285714	-0.818604029173	-0.601254186854	-1.00399137288	-15.82	0.239059160217	0.348176070333	0.598014888337	0.5	3.68225909871	2.29661716887	4.22770395268	-3.69936724181
hsa-mir-02243/NM_032701	http://www.ncbi.nlm.nih.gov/sites/entrez?cmd=Search&db=pubmed&term=mir-02243	84787	SUV420H2	http://www.ncbi.nlm.nih.gov/sites/entrez?db=gene&Cmd=ShowDetailView&TermToSearch=84787	3.16098681826	-2.06922888539	3.69832099112	-19.38	0.837574279762	2.16814577231	0.838604651163	0.916666666667	3.40126430165	1.06904612721	3.16098681826	-19.38	-0.10890812292	-0.15494096122	0.49023255814	0.166666666667	-2.76102725889	-0.165304294477	-2.06922888539	3.69832099112
hsa-miR-20b/NM_005202	http://www.ncbi.nlm.nih.gov/sites/entrez?cmd=Search&db=pubmed&term=miR-20b	1296	COL8A2	http://www.ncbi.nlm.nih.gov/sites/entrez?db=gene&Cmd=ShowDetailView&TermToSearch=1296	3.39139356992	-1.83835825937	3.69799298241	-15.4	-0.368720665391	-0.560975995788	0.117647058824	0.235294117647	3.56987427003	1.22628051189	3.39139356992	-15.4	-0.582365391276	-1.01311542455	0.117647058824	0.117647058824	-1.76257107317	-0.837260109732	-1.83835825937	3.69799298241
hsa-miR-593/NM_024085	http://www.ncbi.nlm.nih.gov/sites/entrez?cmd=Search&db=pubmed&term=miR-593	79065	ATG9A	http://www.ncbi.nlm.nih.gov/sites/entrez?db=gene&Cmd=ShowDetailView&TermToSearch=79065	1.23174133908	-3.99790259277	3.6979166874	-15.94	-0.182188740147	-0.262039389139	0.335820895522	0.384615384615	0.921607396	0.820337911066	1.23174133908	-15.94	-0.972544221978	-5.91009013243	0.0139925373134	0.153846153846	-3.95842171731	-1.69546635043	-3.99790259277	3.6979166874
hsa-mir-02243/NM_178037	http://www.ncbi.nlm.nih.gov/sites/entrez?cmd=Search&db=pubmed&term=mir-02243	23085	ERC1	http://www.ncbi.nlm.nih.gov/sites/entrez?db=gene&Cmd=ShowDetailView&TermToSearch=23085	3.11035987342	-2.11915752184	3.69782721252	-17.2	0.788717769899	1.81440496909	0.801860465116	0.95	3.40126430165	0.997448815195	3.11035987342	-17.2	-0.180493492098	-0.259518632082	0.428837209302	0.25	-2.76102725889	-0.2359140493	-2.11915752184	3.69782721252
hsa-mir-02243/NM_178039	http://www.ncbi.nlm.nih.gov/sites/entrez?cmd=Search&db=pubmed&term=mir-02243	23085	ERC1	http://www.ncbi.nlm.nih.gov/sites/entrez?db=gene&Cmd=ShowDetailView&TermToSearch=23085	3.11035987342	-2.11915752184	3.69782721252	-18.92	0.788717769899	1.81440496909	0.802325581395	0.952380952381	3.40126430165	0.997448815195	3.11035987342	-18.92	-0.180493492098	-0.259518632082	0.429302325581	0.238095238095	-2.76102725889	-0.2359140493	-2.11915752184	3.69782721252
hsa-mir-02243/NM_178040	http://www.ncbi.nlm.nih.gov/sites/entrez?cmd=Search&db=pubmed&term=mir-02243	23085	ERC1	http://www.ncbi.nlm.nih.gov/sites/entrez?db=gene&Cmd=ShowDetailView&TermToSearch=23085	3.11035987342	-2.11915752184	3.69782721252	-18.92	0.788717769899	1.81440496909	0.800930232558	0.952380952381	3.40126430165	0.997448815195	3.11035987342	-18.92	-0.180493492098	-0.259518632082	0.427906976744	0.238095238095	-2.76102725889	-0.2359140493	-2.11915752184	3.69782721252
hsa-mir-02243/NM_015064	http://www.ncbi.nlm.nih.gov/sites/entrez?cmd=Search&db=pubmed&term=mir-02243	23085	ERC1	http://www.ncbi.nlm.nih.gov/sites/entrez?db=gene&Cmd=ShowDetailView&TermToSearch=23085	3.11035987342	-2.11915752184	3.69782721252	-17.2	0.788717769899	1.81440496909	0.801395348837	0.95	3.40126430165	0.997448815195	3.11035987342	-17.2	-0.180493492098	-0.259518632082	0.428372093023	0.25	-2.76102725889	-0.2359140493	-2.11915752184	3.69782721252
hsa-mir-42833/NM_013381	http://www.ncbi.nlm.nih.gov/sites/entrez?cmd=Search&db=pubmed&term=mir-42833	29953	TRHDE	http://www.ncbi.nlm.nih.gov/sites/entrez?db=gene&Cmd=ShowDetailView&TermToSearch=29953	2.87132373202	-2.35641249897	3.69656773919	-15.03	0.93118214707	3.61233035373	0.932692307692	0.727272727273	2.75953845205	1.30112651174	2.87132373202	-15.03	-0.135770786688	-0.193803454505	0.480769230769	0.363636363636	-2.10099332008	-1.23147719451	-2.35641249897	3.69656773919
hsa-miR-134/NM_004041	http://www.ncbi.nlm.nih.gov/sites/entrez?cmd=Search&db=pubmed&term=miR-134	408	ARRB1	http://www.ncbi.nlm.nih.gov/sites/entrez?db=gene&Cmd=ShowDetailView&TermToSearch=408	2.64503512142	-2.58088275922	3.69528197132	-16.61	0.976332610627	6.38421636372	0.994845360825	0.923076923077	2.68651086008	1.05413368158	2.64503512142	-16.61	-0.645519669661	-1.19529985874	0.0773195876289	0.461538461538	-0.89892535487	-2.75099404611	-2.58088275922	3.69528197132
hsa-miR-134/NM_020251	http://www.ncbi.nlm.nih.gov/sites/entrez?cmd=Search&db=pubmed&term=miR-134	408	ARRB1	http://www.ncbi.nlm.nih.gov/sites/entrez?db=gene&Cmd=ShowDetailView&TermToSearch=408	2.64503512142	-2.58088275922	3.69528197132	-16.61	0.976332610627	6.38421636372	0.997422680412	0.923076923077	2.68651086008	1.05413368158	2.64503512142	-16.61	-0.645519669661	-1.19529985874	0.0798969072165	0.461538461538	-0.89892535487	-2.75099404611	-2.58088275922	3.69528197132
hsa-miR-362/NM_000821	http://www.ncbi.nlm.nih.gov/sites/entrez?cmd=Search&db=pubmed&term=miR-362	2677	GGCX	http://www.ncbi.nlm.nih.gov/sites/entrez?db=gene&Cmd=ShowDetailView&TermToSearch=2677	1.55997550665	-3.66474418015	3.69443472034	-16.34	0.656409388574	1.23051042117	0.94	0.833333333333	0.204468313368	2.00167020511	1.55997550665	-16.34	-0.918399004073	-3.28268493544	0.02	0.166666666667	-1.9691014599	-3.21362946229	-3.66474418015	3.69443472034
hsa-mir-44691/NM_152341	http://www.ncbi.nlm.nih.gov/sites/entrez?cmd=Search&db=pubmed&term=mir-44691	124222	PAQR4	http://www.ncbi.nlm.nih.gov/sites/entrez?db=gene&Cmd=ShowDetailView&TermToSearch=124222	3.29205818048	-1.93211236506	3.69404641883	-16.51	0.462940741706	0.738611269462	0.732352941176	0.76	4.75748073761	-0.101807410652	3.29205818048	-16.51	-0.138212975036	-0.197356789449	0.422058823529	0.72	-2.20864353331	-0.52377597738	-1.93211236506	3.69404641883
hsa-mir-02243/NM_016173	http://www.ncbi.nlm.nih.gov/sites/entrez?cmd=Search&db=pubmed&term=mir-02243	51409	HEMK1	http://www.ncbi.nlm.nih.gov/sites/entrez?db=gene&Cmd=ShowDetailView&TermToSearch=51409	2.10178036689	-3.12007134066	3.69240675276	-16.36	0.504832336133	0.827069427474	0.621860465116	0.885714285714	3.40126430165	-0.428898001666	2.10178036689	-16.36	-0.57086249192	-0.983284479772	0.166511627907	0.171428571429	-2.76102725889	-1.65141994665	-3.12007134066	3.69240675276
hsa-mir-02243/NM_033640	http://www.ncbi.nlm.nih.gov/sites/entrez?cmd=Search&db=pubmed&term=mir-02243	54581	SCAND2	http://www.ncbi.nlm.nih.gov/sites/entrez?db=gene&Cmd=ShowDetailView&TermToSearch=54581	3.24281294183	-1.97749597135	3.6913158324	-17.81	0.765111107658	1.68043702158	0.78511627907	0.909090909091	3.40126430165	1.18476574093	3.24281294183	-17.81	0.0223863370711	0.0316669974197	0.575813953488	0.272727272727	-2.76102725889	-0.0355743633323	-1.97749597135	3.6913158324
hsa-mir-44691/NM_016953	http://www.ncbi.nlm.nih.gov/sites/entrez?cmd=Search&db=pubmed&term=mir-44691	50940	PDE11A	http://www.ncbi.nlm.nih.gov/sites/entrez?db=gene&Cmd=ShowDetailView&TermToSearch=50940	4.4074268723	-0.81253553269	3.69107081411	-15.91	0.646639546689	1.19886150873	0.851470588235	0.875	4.75748073761	1.47556212037	4.4074268723	-15.91	0.296427620537	0.438939977713	0.808823529412	0.625	-2.20864353331	1.05954476307	-0.81253553269	3.69107081411
hsa-mir-02243/NM_004024	http://www.ncbi.nlm.nih.gov/sites/entrez?cmd=Search&db=pubmed&term=mir-02243	467	ATF3	http://www.ncbi.nlm.nih.gov/sites/entrez?db=gene&Cmd=ShowDetailView&TermToSearch=467	2.66391694481	-2.55514734087	3.69043574785	-17.93	0.641736095525	1.18336375903	0.707441860465	0.846153846154	3.40126430165	0.366083170742	2.66391694481	-17.93	-0.139222912246	-0.198827296421	0.463720930233	0.615384615385	-2.76102725889	-0.852496764423	-2.55514734087	3.69043574785
hsa-mir-02243/NM_014216	http://www.ncbi.nlm.nih.gov/sites/entrez?cmd=Search&db=pubmed&term=mir-02243	3705	ITPK1	http://www.ncbi.nlm.nih.gov/sites/entrez?db=gene&Cmd=ShowDetailView&TermToSearch=3705	3.0585822691	-2.15981361347	3.68996311548	-21.22	0.921418465273	3.35351826321	0.922790697674	0.888888888889	3.40126430165	0.924224224942	3.0585822691	-21.22	0.524418968777	0.871021661815	0.864186046512	0.555555555556	-2.76102725889	-0.293410445473	-2.15981361347	3.68996311548
hsa-mir-02243/NM_032129	http://www.ncbi.nlm.nih.gov/sites/entrez?cmd=Search&db=pubmed&term=mir-02243	84069	PLEKHN1	http://www.ncbi.nlm.nih.gov/sites/entrez?db=gene&Cmd=ShowDetailView&TermToSearch=84069	3.23767936321	-1.97419072327	3.68534868081	-20.19	0.927880395198	3.51917030212	0.93023255814	0.875	3.40126430165	1.17750576442	3.23767936321	-20.19	-0.242884309156	-0.35409352164	0.379069767442	0.25	-2.76102725889	-0.0309000366659	-1.97419072327	3.68534868081
hsa-miR-211/NM_001030288	http://www.ncbi.nlm.nih.gov/sites/entrez?cmd=Search&db=pubmed&term=miR-211	6693	SPN	http://www.ncbi.nlm.nih.gov/sites/entrez?db=gene&Cmd=ShowDetailView&TermToSearch=6693	-3.787292437	1.42273278388	-3.68404416384	-17.89	-0.83153769603	-2.11708181082	0.047619047619	0.104166666667	-4.97271539042	-0.383324938655	-3.787292437	-17.89	0.283913315484	0.418745457213	0.631746031746	0.416666666667	2.05409964174	-0.042051643144	1.42273278388	-3.68404416384
hsa-miR-211/NM_016263	http://www.ncbi.nlm.nih.gov/sites/entrez?cmd=Search&db=pubmed&term=miR-211	51343	FZR1	http://www.ncbi.nlm.nih.gov/sites/entrez?db=gene&Cmd=ShowDetailView&TermToSearch=51343	-4.93128375959	0.278313628353	-3.68374164027	-15.02	-0.468729903639	-0.75042795602	0.288888888889	0.184210526316	-4.97271539042	-2.0011729823	-4.93128375959	-15.02	-0.00110830798036	-0.00156738513976	0.428571428571	0.552631578947	2.05409964174	-1.66050473393	0.278313628353	-3.68374164027
hsa-mir-02243/NM_014956	http://www.ncbi.nlm.nih.gov/sites/entrez?cmd=Search&db=pubmed&term=mir-02243	22897	CEP164	http://www.ncbi.nlm.nih.gov/sites/entrez?db=gene&Cmd=ShowDetailView&TermToSearch=22897	2.64755224193	-2.55959489993	3.68200905465	-16.34	-0.505198108158	-0.827873928138	0.263720930233	0.214285714286	3.40126430165	0.34293998598	2.64755224193	-16.34	-0.56837537073	-0.976949539061	0.169302325581	0.285714285714	-2.76102725889	-0.858786562776	-2.55959489993	3.68200905465
hsa-miR-202/NM_006827	http://www.ncbi.nlm.nih.gov/sites/entrez?cmd=Search&db=pubmed&term=miR-202	10972	TMED10	http://www.ncbi.nlm.nih.gov/sites/entrez?db=gene&Cmd=ShowDetailView&TermToSearch=10972	-3.0038727928	2.20252574985	-3.68147971507	-15.21	-0.773818529307	-1.72771067732	0.13112745098	0.210526315789	0.0339749146426	-4.28209255786	-3.0038727928	-15.21	0.929857055542	3.57418165333	0.986519607843	0.947368421053	0.547112477187	2.56772930972	2.20252574985	-3.68147971507
hsa-miR-661/NM_001004302	http://www.ncbi.nlm.nih.gov/sites/entrez?cmd=Search&db=pubmed&term=miR-661	155060	ZNF783	http://www.ncbi.nlm.nih.gov/sites/entrez?db=gene&Cmd=ShowDetailView&TermToSearch=155060	-0.620434715629	4.58479061696	-3.68065013028	-15.23	-0.524680409523	-0.871620787872	0.164736645499	0.260869565217	2.35391793925	-3.23134512866	-0.620434715629	-15.23	0.582970729262	1.01471022313	0.91483003362	0.695652173913	4.82676198904	1.65711108211	4.58479061696	-3.68065013028
hsa-mir-44691/NM_182520	http://www.ncbi.nlm.nih.gov/sites/entrez?cmd=Search&db=pubmed&term=mir-44691	150248	C22orf15	http://www.ncbi.nlm.nih.gov/sites/entrez?db=gene&Cmd=ShowDetailView&TermToSearch=150248	4.18610094896	-1.01694590099	3.67910971043	-15.39	0.601661579806	1.06526044266	0.813235294118	0.769230769231	4.75748073761	1.16255999787	4.18610094896	-15.39	-0.383751439858	-0.58770314414	0.194117647059	0.0769230769231	-2.20864353331	0.770464847932	-1.01694590099	3.67910971043
hsa-miR-30a-5p/NM_016221	http://www.ncbi.nlm.nih.gov/sites/entrez?cmd=Search&db=pubmed&term=miR-30a-5p	51164	DCTN4	http://www.ncbi.nlm.nih.gov/sites/entrez?db=gene&Cmd=ShowDetailView&TermToSearch=51164	-0.936045622234	4.26635663514	-3.67865391465	-17.37	-0.529214642913	-0.882066143664	0.142857142857	0.333333333333	0.918777648787	-2.24254606275	-0.936045622234	-17.37	0.622028881672	1.12348414686	0.714285714286	0.75	1.7032526024	4.33028681293	4.26635663514	-3.67865391465
hsa-let-7d/NM_014860	http://www.ncbi.nlm.nih.gov/sites/entrez?cmd=Search&db=pubmed&term=let-7d	9913	SUPT7L	http://www.ncbi.nlm.nih.gov/sites/entrez?db=gene&Cmd=ShowDetailView&TermToSearch=9913	-2.60363773397	2.59539250233	-3.67626953568	-15.09	0.129002503314	0.183974329974	0.685314685315	0.6	-1.94877196625	-1.73332782863	-2.60363773397	-15.09	0.590705951413	1.03531778955	0.818181818182	0.933333333333	2.95539725447	0.715042022007	2.59539250233	-3.67626953568
hsa-mir-02243/NM_007255	http://www.ncbi.nlm.nih.gov/sites/entrez?cmd=Search&db=pubmed&term=mir-02243	11285	B4GALT7	http://www.ncbi.nlm.nih.gov/sites/entrez?db=gene&Cmd=ShowDetailView&TermToSearch=11285	4.12892966833	-1.06977928402	3.67604235362	-15.17	0.679541472805	1.30993480832	0.72976744186	0.8	3.40126430165	2.43792403338	4.12892966833	-15.17	-0.687870100809	-1.34024511947	0.102790697674	0.2	-2.76102725889	1.24813088668	-1.06977928402	3.67604235362
hsa-let-7d/NM_003155	http://www.ncbi.nlm.nih.gov/sites/entrez?cmd=Search&db=pubmed&term=let-7d	6781	STC1	http://www.ncbi.nlm.nih.gov/sites/entrez?db=gene&Cmd=ShowDetailView&TermToSearch=6781	-2.31720128343	2.87982489702	-3.6748524542	-15.23	0.248172188544	0.362302778108	0.804195804196	0.692307692308	-1.94877196625	-1.32824551553	-2.31720128343	-15.23	0.53565625911	0.897086614903	0.804195804196	0.923076923077	2.95539725447	1.11729017215	2.87982489702	-3.6748524542
hsa-mir-02243/NM_000166	http://www.ncbi.nlm.nih.gov/sites/entrez?cmd=Search&db=pubmed&term=mir-02243	2705	GJB1	http://www.ncbi.nlm.nih.gov/sites/entrez?db=gene&Cmd=ShowDetailView&TermToSearch=2705	2.92752169249	-2.26864193035	3.67424253387	-18.46	0.973303846806	5.99711136298	0.973953488372	0.882352941176	3.40126430165	0.738876580014	2.92752169249	-18.46	-0.533128178517	-0.891165923256	0.186976744186	0.529411764706	-2.76102725889	-0.447316927184	-2.26864193035	3.67424253387
hsa-mir-44691/NM_031889	http://www.ncbi.nlm.nih.gov/sites/entrez?cmd=Search&db=pubmed&term=mir-44691	10117	ENAM	http://www.ncbi.nlm.nih.gov/sites/entrez?db=gene&Cmd=ShowDetailView&TermToSearch=10117	4.0742494433	-1.12103958041	3.67362409889	-16.38	0.824366451666	2.05956513271	0.964705882353	0.838709677419	4.75748073761	1.0043780816	4.0742494433	-16.38	0.103988689906	0.147863862525	0.675	0.741935483871	-2.20864353331	0.623254154739	-1.12103958041	3.67362409889
hsa-miR-211/NM_001007094	http://www.ncbi.nlm.nih.gov/sites/entrez?cmd=Search&db=pubmed&term=miR-211	7587	ZNF37A	http://www.ncbi.nlm.nih.gov/sites/entrez?db=gene&Cmd=ShowDetailView&TermToSearch=7587	-4.49943589396	0.693225681717	-3.67176621257	-17.47	-0.812062628946	-1.967937706	0.0539682539683	0.0666666666667	-4.97271539042	-1.39044787385	-4.49943589396	-17.47	-0.946464388402	-4.14643307627	0.00634920634921	0.0333333333333	2.05409964174	-1.07373048087	0.693225681717	-3.67176621257
hsa-miR-423/NM_198990	http://www.ncbi.nlm.nih.gov/sites/entrez?cmd=Search&db=pubmed&term=miR-423	222236	NAPE-PLD	http://www.ncbi.nlm.nih.gov/sites/entrez?db=gene&Cmd=ShowDetailView&TermToSearch=222236	-2.47108668829	2.71908368829	-3.67000466879	-16.18	-0.83434466802	-2.1405102523	0.0788804071247	0.0833333333333	-1.49345110111	-2.00119320727	-2.47108668829	-16.18	0.0656633829197	0.0930628921041	0.513994910941	0.333333333333	2.23607130365	1.60929372556	2.71908368829	-3.67000466879
hsa-mir-44691/NM_181844	http://www.ncbi.nlm.nih.gov/sites/entrez?cmd=Search&db=pubmed&term=mir-44691	255877	BCL6B	http://www.ncbi.nlm.nih.gov/sites/entrez?db=gene&Cmd=ShowDetailView&TermToSearch=255877	4.54120376481	-0.645632168417	3.66764686129	-16.69	0.671120416091	1.28024508974	0.861764705882	0.7	4.75748073761	1.66475121609	4.54120376481	-16.69	-0.575464320245	-0.995112119547	0.107352941176	0.1	-2.20864353331	1.29558176443	-0.645632168417	3.66764686129
hsa-miR-204/NM_006887	http://www.ncbi.nlm.nih.gov/sites/entrez?cmd=Search&db=pubmed&term=miR-204	678	ZFP36L2	http://www.ncbi.nlm.nih.gov/sites/entrez?db=gene&Cmd=ShowDetailView&TermToSearch=678	2.38517488777	-2.80139275509	3.66745715135	-15.48	0.153483594738	0.219661305032	0.495145631068	0.75	3.1989119989	0.174234676017	2.38517488777	-15.48	-0.547769936797	-0.925934514165	0.131067961165	0.0833333333333	-2.75232952482	-1.20943810296	-2.80139275509	3.66745715135
hsa-let-7d/NM_021914	http://www.ncbi.nlm.nih.gov/sites/entrez?cmd=Search&db=pubmed&term=let-7d	1073	CFL2	http://www.ncbi.nlm.nih.gov/sites/entrez?db=gene&Cmd=ShowDetailView&TermToSearch=1073	-2.09716184124	3.08901193668	-3.66717864678	-15.6	0.626139284942	1.1356700266	0.951048951049	0.714285714286	-1.94877196625	-1.01706275212	-2.09716184124	-15.6	0.959112771706	4.79248893121	0.996503496503	0.857142857143	2.95539725447	1.41312532072	3.08901193668	-3.66717864678
hsa-let-7d/NM_138638	http://www.ncbi.nlm.nih.gov/sites/entrez?cmd=Search&db=pubmed&term=let-7d	1073	CFL2	http://www.ncbi.nlm.nih.gov/sites/entrez?db=gene&Cmd=ShowDetailView&TermToSearch=1073	-2.09716184124	3.08901193668	-3.66717864678	-15.6	0.626139284942	1.1356700266	0.947552447552	0.714285714286	-1.94877196625	-1.01706275212	-2.09716184124	-15.6	0.959112771706	4.79248893121	0.993006993007	0.857142857143	2.95539725447	1.41312532072	3.08901193668	-3.66717864678
hsa-miR-510/NM_173611	http://www.ncbi.nlm.nih.gov/sites/entrez?cmd=Search&db=pubmed&term=miR-510	283742	FAM98B	http://www.ncbi.nlm.nih.gov/sites/entrez?db=gene&Cmd=ShowDetailView&TermToSearch=283742	2.80161479368	-2.38328580677	3.66627837436	-16.29	0.861179385544	2.39600392522	0.969957081545	0.875	2.97875031906	0.983331318714	2.80161479368	-16.29	0.376319898031	0.574422630756	0.81974248927	0.75	-2.1819834673	-1.18849164364	-2.38328580677	3.66627837436
hsa-let-7d/NM_020153	http://www.ncbi.nlm.nih.gov/sites/entrez?cmd=Search&db=pubmed&term=let-7d	56912	C11orf60	http://www.ncbi.nlm.nih.gov/sites/entrez?db=gene&Cmd=ShowDetailView&TermToSearch=56912	-1.46053069198	3.72434960976	-3.666264021	-15.53	0.140150088552	0.200177857289	0.699300699301	0.666666666667	-1.94877196625	-0.116730346604	-1.46053069198	-15.53	0.78524095235	1.79346862641	0.954545454545	0.888888888889	2.95539725447	2.31162847467	3.72434960976	-3.666264021
hsa-miR-20b/NM_015040	http://www.ncbi.nlm.nih.gov/sites/entrez?cmd=Search&db=pubmed&term=miR-20b	200576	PIP5K3	http://www.ncbi.nlm.nih.gov/sites/entrez?db=gene&Cmd=ShowDetailView&TermToSearch=200576	3.05185986437	-2.13267705385	3.66602121219	-15.37	0.367421544528	0.558690400049	0.741176470588	0.666666666667	3.56987427003	0.74610734063	3.05185986437	-15.37	-0.766395281966	-1.68726410501	0.0705882352941	0.166666666667	-1.76257107317	-1.25348974055	-2.13267705385	3.66602121219
hsa-miR-328/NM_030883	http://www.ncbi.nlm.nih.gov/sites/entrez?cmd=Search&db=pubmed&term=miR-328	26716	OR2H1	http://www.ncbi.nlm.nih.gov/sites/entrez?db=gene&Cmd=ShowDetailView&TermToSearch=26716	-3.46706811606	1.71191500016	-3.66209408113	-15.7	-0.604024520982	-1.0718398988	0.128526645768	0.266666666667	-3.25832265407	-1.64485209734	-3.46706811606	-15.7	0.333243808757	0.499848934884	0.746081504702	0.333333333333	1.53067724978	0.89033616108	1.71191500016	-3.66209408113
hsa-miR-185/NM_133448	http://www.ncbi.nlm.nih.gov/sites/entrez?cmd=Search&db=pubmed&term=miR-185	121256	TMEM132D	http://www.ncbi.nlm.nih.gov/sites/entrez?db=gene&Cmd=ShowDetailView&TermToSearch=121256	-1.1140016039	4.0647013566	-3.66189598112	-15.05	0.910039557304	3.10476186571	0.97270471464	0.9375	-0.818604029173	-0.756832147564	-1.1140016039	-15.05	0.402243717534	0.621341614416	0.70223325062	0.71875	3.68225909871	2.06609668679	4.0647013566	-3.66189598112
hsa-miR-143/NM_053055	http://www.ncbi.nlm.nih.gov/sites/entrez?cmd=Search&db=pubmed&term=miR-143	117145	THEM4	http://www.ncbi.nlm.nih.gov/sites/entrez?db=gene&Cmd=ShowDetailView&TermToSearch=117145	-3.15493049077	2.01961331385	-3.65895501379	-18.64	-0.566766300929	-0.972872195046	0.136363636364	0.333333333333	-1.52737729183	-2.93436819656	-3.15493049077	-18.64	0.43558230043	0.684338324682	0.872727272727	0.8	1.51827553794	1.33788900126	2.01961331385	-3.65895501379
hsa-mir-02243/NM_181877	http://www.ncbi.nlm.nih.gov/sites/entrez?cmd=Search&db=pubmed&term=mir-02243	54993	ZSCAN2	http://www.ncbi.nlm.nih.gov/sites/entrez?db=gene&Cmd=ShowDetailView&TermToSearch=54993	3.22438569804	-1.94554381991	3.6556922204	-18.18	0.754154687137	1.62409160671	0.775348837209	0.875	3.40126430165	1.15870568284	3.22438569804	-18.18	0.735858182768	1.53685686089	0.94511627907	0.375	-2.76102725889	0.00961280257694	-1.94554381991	3.6556922204
hsa-miR-211/NM_005658	http://www.ncbi.nlm.nih.gov/sites/entrez?cmd=Search&db=pubmed&term=miR-211	7185	TRAF1	http://www.ncbi.nlm.nih.gov/sites/entrez?db=gene&Cmd=ShowDetailView&TermToSearch=7185	-3.83490125978	1.33313142315	-3.65435095549	-17.55	-0.123985982997	-0.176706128586	0.514285714286	0.518518518519	-4.97271539042	-0.450653981528	-3.83490125978	-17.55	0.860103832149	2.38448380806	0.968253968254	0.962962962963	2.05409964174	-0.168767102692	1.33313142315	-3.65435095549
hsa-miR-324-3p/NM_003371	http://www.ncbi.nlm.nih.gov/sites/entrez?cmd=Search&db=pubmed&term=miR-324-3p	7410	VAV2	http://www.ncbi.nlm.nih.gov/sites/entrez?db=gene&Cmd=ShowDetailView&TermToSearch=7410	-2.23157603848	2.93431878213	-3.65283925855	-16.37	-0.791169682103	-1.82944557845	0.184397163121	0.0571428571429	-2.76837350752	-0.387551591567	-2.23157603848	-16.37	0.365326665138	0.555012747474	0.763593380615	0.371428571429	0.995074125049	3.15467929297	2.93431878213	-3.65283925855
hsa-mir-13276/NM_153358	http://www.ncbi.nlm.nih.gov/sites/entrez?cmd=Search&db=pubmed&term=mir-13276	163049	ZNF791	http://www.ncbi.nlm.nih.gov/sites/entrez?db=gene&Cmd=ShowDetailView&TermToSearch=163049	0.914554436904	-4.25082424085	3.65247429044	-18.01	0.534800607331	0.89507894001	0.888888888889	0.5	-0.0217970042124	1.31517229241	0.914554436904	-18.01	-0.957627848372	-4.70225783605	0.111111111111	0.25	-2.0192484975	-3.99232479517	-4.25082424085	3.65247429044
hsa-mir-02243/NM_001010866	http://www.ncbi.nlm.nih.gov/sites/entrez?cmd=Search&db=pubmed&term=mir-02243	199953	RP13-15M17.2	http://www.ncbi.nlm.nih.gov/sites/entrez?db=gene&Cmd=ShowDetailView&TermToSearch=199953	2.23726063851	-2.92701975427	3.65169768568	-15.59	-0.666519522735	-1.26440866235	0.206976744186	0.0909090909091	3.40126430165	-0.237299964099	2.23726063851	-15.59	-0.480613658362	-0.775077212096	0.222325581395	0.0909090909091	-2.76102725889	-1.37840377493	-2.92701975427	3.65169768568
hsa-mir-02243/NM_178136	http://www.ncbi.nlm.nih.gov/sites/entrez?cmd=Search&db=pubmed&term=mir-02243	84271	POLDIP3	http://www.ncbi.nlm.nih.gov/sites/entrez?db=gene&Cmd=ShowDetailView&TermToSearch=84271	3.59846938877	-1.56575602953	3.65165881286	-15.45	0.742012977072	1.56531546176	0.766511627907	0.909090909091	3.40126430165	1.68773991173	3.59846938877	-15.45	-0.0245569449507	-0.0347392408169	0.544651162791	0.545454545455	-2.76102725889	0.54671384656	-1.56575602953	3.65165881286
hsa-mir-02243/NM_032311	http://www.ncbi.nlm.nih.gov/sites/entrez?cmd=Search&db=pubmed&term=mir-02243	84271	POLDIP3	http://www.ncbi.nlm.nih.gov/sites/entrez?db=gene&Cmd=ShowDetailView&TermToSearch=84271	3.59846938877	-1.56575602953	3.65165881286	-15.45	0.742012977072	1.56531546176	0.766976744186	0.909090909091	3.40126430165	1.68773991173	3.59846938877	-15.45	-0.0245569449507	-0.0347392408169	0.54511627907	0.545454545455	-2.76102725889	0.54671384656	-1.56575602953	3.65165881286
hsa-miR-593/NM_005507	http://www.ncbi.nlm.nih.gov/sites/entrez?cmd=Search&db=pubmed&term=miR-593	1072	CFL1	http://www.ncbi.nlm.nih.gov/sites/entrez?db=gene&Cmd=ShowDetailView&TermToSearch=1072	1.08699330655	-4.07415776189	3.64948491922	-18.14	0.181133559603	0.260470101133	0.704291044776	0.411764705882	0.921607396	0.615633280338	1.08699330655	-18.14	-0.879173252404	-2.60930298377	0.0606343283582	0.176470588235	-3.95842171731	-1.8033074448	-4.07415776189	3.64948491922
hsa-mir-42833/NM_014445	http://www.ncbi.nlm.nih.gov/sites/entrez?cmd=Search&db=pubmed&term=mir-42833	27230	SERP1	http://www.ncbi.nlm.nih.gov/sites/entrez?db=gene&Cmd=ShowDetailView&TermToSearch=27230	2.27396097967	-2.88683910043	3.64923673299	-15.29	0.988450072033	9.22407343886	0.980769230769	0.833333333333	2.75953845205	0.456328005707	2.27396097967	-15.29	-0.235519882293	-0.342716178628	0.413461538462	0.666666666667	-2.10099332008	-1.98161368814	-2.88683910043	3.64923673299
hsa-miR-185/NM_194286	http://www.ncbi.nlm.nih.gov/sites/entrez?cmd=Search&db=pubmed&term=miR-185	84530	KIAA1853	http://www.ncbi.nlm.nih.gov/sites/entrez?db=gene&Cmd=ShowDetailView&TermToSearch=84530	-3.20581361719	1.95473146319	-3.64905642096	-15.18	0.0342621216996	0.048482422127	0.533498759305	0.512195121951	-0.818604029173	-3.7151010667	-3.20581361719	-15.18	0.864831373219	2.43606403169	0.967741935484	0.926829268293	3.68225909871	-0.917851352666	1.95473146319	-3.64905642096
hsa-miR-510/NM_020335	http://www.ncbi.nlm.nih.gov/sites/entrez?cmd=Search&db=pubmed&term=miR-510	57216	VANGL2	http://www.ncbi.nlm.nih.gov/sites/entrez?db=gene&Cmd=ShowDetailView&TermToSearch=57216	3.01360794273	-2.14617772714	3.64851943663	-17.07	0.529564073294	0.882875437021	0.721030042918	0.742857142857	2.97875031906	1.28313490522	3.01360794273	-17.07	-0.0867342282358	-0.123124719124	0.49356223176	0.685714285714	-2.1819834673	-0.853170181679	-2.14617772714	3.64851943663
hsa-mir-02243/NM_000934	http://www.ncbi.nlm.nih.gov/sites/entrez?cmd=Search&db=pubmed&term=mir-02243	5345	SERPINF2	http://www.ncbi.nlm.nih.gov/sites/entrez?db=gene&Cmd=ShowDetailView&TermToSearch=5345	2.79346465483	-2.36232033744	3.64569053037	-17.12	0.754615180604	1.6263939434	0.776744186047	0.769230769231	3.40126430165	0.549291299224	2.79346465483	-17.12	-0.735560153348	-1.53550031145	0.0804651162791	0.230769230769	-2.76102725889	-0.579798200993	-2.36232033744	3.64569053037
hsa-mir-02243/NM_006096	http://www.ncbi.nlm.nih.gov/sites/entrez?cmd=Search&db=pubmed&term=mir-02243	10397	NDRG1	http://www.ncbi.nlm.nih.gov/sites/entrez?db=gene&Cmd=ShowDetailView&TermToSearch=10397	3.38656230045	-1.76605851438	3.64345311905	-15.64	0.69281932	1.3587286581	0.735813953488	0.8	3.40126430165	1.38805803347	3.38656230045	-15.64	-0.819790447876	-2.02450221976	0.0460465116279	0.15	-2.76102725889	0.263443355909	-1.76605851438	3.64345311905
hsa-mir-02243/NM_153609	http://www.ncbi.nlm.nih.gov/sites/entrez?cmd=Search&db=pubmed&term=mir-02243	164656	TMPRSS6	http://www.ncbi.nlm.nih.gov/sites/entrez?db=gene&Cmd=ShowDetailView&TermToSearch=164656	3.91058623698	-1.24138034697	3.64299050796	-19.24	0.964857270541	5.19271901405	0.969302325581	0.916666666667	3.40126430165	2.12913979152	3.91058623698	-19.24	-0.467460918721	-0.74782725936	0.232093023256	0.0833333333333	-2.76102725889	1.00545033614	-1.24138034697	3.64299050796
hsa-miR-204/NM_001002860	http://www.ncbi.nlm.nih.gov/sites/entrez?cmd=Search&db=pubmed&term=miR-204	55727	BTBD7	http://www.ncbi.nlm.nih.gov/sites/entrez?db=gene&Cmd=ShowDetailView&TermToSearch=55727	3.241350057	-1.90704136887	3.64046248944	-16.16	0.845367607136	2.23804552085	0.883495145631	0.916666666667	3.1989119989	1.38504921211	3.241350057	-16.16	-0.469190293508	-0.751372963097	0.199029126214	0.0833333333333	-2.75232952482	0.0553657569509	-1.90704136887	3.64046248944
hsa-miR-328/NM_004554	http://www.ncbi.nlm.nih.gov/sites/entrez?cmd=Search&db=pubmed&term=miR-328	4776	NFATC4	http://www.ncbi.nlm.nih.gov/sites/entrez?db=gene&Cmd=ShowDetailView&TermToSearch=4776	-3.96234905958	1.18177838641	-3.63744740035	-17.18	-0.233250416095	-0.339222784848	0.391849529781	0.481481481481	-3.25832265407	-2.34528512484	-3.96234905958	-17.18	0.498822146834	0.813935027079	0.833855799373	0.740740740741	1.53067724978	0.140609772	1.18177838641	-3.63744740035
hsa-mir-02243/NM_014963	http://www.ncbi.nlm.nih.gov/sites/entrez?cmd=Search&db=pubmed&term=mir-02243	22904	SBNO2	http://www.ncbi.nlm.nih.gov/sites/entrez?db=gene&Cmd=ShowDetailView&TermToSearch=22904	2.94073837626	-2.20151658969	3.63612335701	-17.52	0.828127518326	2.0893240202	0.832093023256	0.857142857143	3.40126430165	0.757567793444	2.94073837626	-17.52	-0.131151456302	-0.187092206498	0.470697674419	0.285714285714	-2.76102725889	-0.352387360036	-2.20151658969	3.63612335701
hsa-mir-02243/NM_024569	http://www.ncbi.nlm.nih.gov/sites/entrez?cmd=Search&db=pubmed&term=mir-02243	9019	MPZL1	http://www.ncbi.nlm.nih.gov/sites/entrez?db=gene&Cmd=ShowDetailView&TermToSearch=9019	2.38474654444	-2.75459751213	3.63406503325	-15.97	-0.14848315674	-0.212340704177	0.38	0.571428571429	3.40126430165	-0.0287233956857	2.38474654444	-15.97	-0.672470207552	-1.28494176757	0.110697674419	0.0952380952381	-2.76102725889	-1.13456190164	-2.75459751213	3.63406503325
hsa-mir-02243/NM_003953	http://www.ncbi.nlm.nih.gov/sites/entrez?cmd=Search&db=pubmed&term=mir-02243	9019	MPZL1	http://www.ncbi.nlm.nih.gov/sites/entrez?db=gene&Cmd=ShowDetailView&TermToSearch=9019	2.38474654444	-2.75459751213	3.63406503325	-15.97	-0.14848315674	-0.212340704177	0.380465116279	0.545454545455	3.40126430165	-0.0287233956857	2.38474654444	-15.97	-0.672470207552	-1.28494176757	0.111162790698	0.0909090909091	-2.76102725889	-1.13456190164	-2.75459751213	3.63406503325
hsa-miR-510/NM_152422	http://www.ncbi.nlm.nih.gov/sites/entrez?cmd=Search&db=pubmed&term=miR-510	138639	PTPDC1	http://www.ncbi.nlm.nih.gov/sites/entrez?db=gene&Cmd=ShowDetailView&TermToSearch=138639	2.70765695132	-2.43054318173	3.63325615717	-15.11	-0.388259008246	-0.595823320062	0.231759656652	0.285714285714	2.97875031906	0.850454863751	2.70765695132	-15.11	-0.345029608189	-0.519869820559	0.278969957082	0.285714285714	-2.1819834673	-1.25532366423	-2.43054318173	3.63325615717
hsa-miR-510/NM_177995	http://www.ncbi.nlm.nih.gov/sites/entrez?cmd=Search&db=pubmed&term=miR-510	138639	PTPDC1	http://www.ncbi.nlm.nih.gov/sites/entrez?db=gene&Cmd=ShowDetailView&TermToSearch=138639	2.70765695132	-2.43054318173	3.63325615717	-15.11	-0.388259008246	-0.595823320062	0.227467811159	0.285714285714	2.97875031906	0.850454863751	2.70765695132	-15.11	-0.345029608189	-0.519869820559	0.274678111588	0.285714285714	-2.1819834673	-1.25532366423	-2.43054318173	3.63325615717
hsa-let-7b/NM_001503	http://www.ncbi.nlm.nih.gov/sites/entrez?cmd=Search&db=pubmed&term=let-7b	2822	GPLD1	http://www.ncbi.nlm.nih.gov/sites/entrez?db=gene&Cmd=ShowDetailView&TermToSearch=2822	1.85773573064	-3.27860177977	3.63193908407	-16.08	0.653772353019	1.22186384183	0.942044257113	0.964285714286	1.28038504142	1.34685002415	1.85773573064	-16.08	-0.174608967607	-0.250786995924	0.41095890411	0.321428571429	0.192098355694	-4.82874145826	-3.27860177977	3.63193908407
hsa-miR-766/NM_182703	http://www.ncbi.nlm.nih.gov/sites/entrez?cmd=Search&db=pubmed&term=miR-766	348094	ANKDD1A	http://www.ncbi.nlm.nih.gov/sites/entrez?db=gene&Cmd=ShowDetailView&TermToSearch=348094	-1.56438446361	3.57155291269	-3.63165614653	-16.51	-0.729841602042	-1.50984097761	0.0420918367347	0.230769230769	0.163801625004	-2.37617535021	-1.56438446361	-16.51	0.60846555231	1.0843266278	0.917091836735	0.461538461538	1.36815126114	3.68278730672	3.57155291269	-3.63165614653
hsa-mir-44691/NM_001012984	http://www.ncbi.nlm.nih.gov/sites/entrez?cmd=Search&db=pubmed&term=mir-44691	388284	LOC388284	http://www.ncbi.nlm.nih.gov/sites/entrez?db=gene&Cmd=ShowDetailView&TermToSearch=388284	3.05759658012	-2.07829816552	3.6316260021	-15.14	0.476328754717	0.766127222566	0.739705882353	0.875	4.75748073761	-0.433386185739	3.05759658012	-15.14	0.196205441337	0.282976667336	0.747058823529	0.75	-2.20864353331	-0.730513919027	-2.07829816552	3.6316260021
hsa-mir-02243/NM_000530	http://www.ncbi.nlm.nih.gov/sites/entrez?cmd=Search&db=pubmed&term=mir-02243	4359	MPZ	http://www.ncbi.nlm.nih.gov/sites/entrez?db=gene&Cmd=ShowDetailView&TermToSearch=4359	3.84245335425	-1.29256359859	3.63100530886	-15.25	0.888334886879	2.73585737105	0.893953488372	0.931034482759	3.40126430165	2.03278534472	3.84245335425	-15.25	0.0411998153903	0.0583148512495	0.59023255814	0.275862068966	-2.76102725889	0.933066287541	-1.29256359859	3.63100530886
hsa-mir-02243/NM_000625	http://www.ncbi.nlm.nih.gov/sites/entrez?cmd=Search&db=pubmed&term=mir-02243	4843	NOS2A	http://www.ncbi.nlm.nih.gov/sites/entrez?db=gene&Cmd=ShowDetailView&TermToSearch=4843	3.38181368304	-1.75146688269	3.62977749776	-18.67	0.878232587511	2.59707398136	0.883255813953	0.8	3.40126430165	1.38134247433	3.38181368304	-18.67	0.0847189611416	0.12024299105	0.611162790698	0.4	-2.76102725889	0.284079039349	-1.75146688269	3.62977749776
hsa-mir-28036/NM_018092	http://www.ncbi.nlm.nih.gov/sites/entrez?cmd=Search&db=pubmed&term=mir-28036	81831	NETO2	http://www.ncbi.nlm.nih.gov/sites/entrez?db=gene&Cmd=ShowDetailView&TermToSearch=81831	-3.63938432526	1.49309766305	-3.62921281825	-16.69	-0.65605449098	-1.22934216498	0.285714285714	0.161290322581	-2.41048103578	-2.73638563569	-3.63938432526	-16.69	-0.0075849998744	-0.0107271182749	0.285714285714	0.387096774194	-0.00354197712299	2.11510094215	1.49309766305	-3.62921281825
hsa-miR-146a/NM_033535	http://www.ncbi.nlm.nih.gov/sites/entrez?cmd=Search&db=pubmed&term=miR-146a	26234	FBXL5	http://www.ncbi.nlm.nih.gov/sites/entrez?db=gene&Cmd=ShowDetailView&TermToSearch=26234	3.68844536007	-1.44239073389	3.6280489952	-15.69	0.852818350269	2.30955484286	0.928571428571	0.8	3.80225132393	1.41399812836	3.68844536007	-15.69	-0.578847423004	-1.00389730762	0.0714285714286	0.6	-1.12656364439	-0.913284893712	-1.44239073389	3.6280489952
hsa-miR-146a/NM_012161	http://www.ncbi.nlm.nih.gov/sites/entrez?cmd=Search&db=pubmed&term=miR-146a	26234	FBXL5	http://www.ncbi.nlm.nih.gov/sites/entrez?db=gene&Cmd=ShowDetailView&TermToSearch=26234	3.68844536007	-1.44239073389	3.6280489952	-15.69	0.852818350269	2.30955484286	0.904761904762	0.8	3.80225132393	1.41399812836	3.68844536007	-15.69	-0.578847423004	-1.00389730762	0.047619047619	0.6	-1.12656364439	-0.913284893712	-1.44239073389	3.6280489952
hsa-miR-328/NM_024017	http://www.ncbi.nlm.nih.gov/sites/entrez?cmd=Search&db=pubmed&term=miR-328	3219	HOXB9	http://www.ncbi.nlm.nih.gov/sites/entrez?db=gene&Cmd=ShowDetailView&TermToSearch=3219	-3.16704992735	1.95830645872	-3.62417425659	-16.1	-0.222307119722	-0.322458728706	0.41065830721	0.470588235294	-3.25832265407	-1.2205623059	-3.16704992735	-16.1	0.621670675979	1.12242943204	0.891849529781	0.705882352941	1.53067724978	1.23878630343	1.95830645872	-3.62417425659
hsa-miR-187/NM_001004302	http://www.ncbi.nlm.nih.gov/sites/entrez?cmd=Search&db=pubmed&term=miR-187	155060	ZNF783	http://www.ncbi.nlm.nih.gov/sites/entrez?db=gene&Cmd=ShowDetailView&TermToSearch=155060	-2.90569379454	2.21928336334	-3.62390610176	-17.93	0.890582268352	2.76915584533	0.946902654867	0.95652173913	-0.877926443676	-3.23134512866	-2.90569379454	-17.93	0.772615422512	1.72103858277	0.955752212389	0.913043478261	1.48142954907	1.65711108211	2.21928336334	-3.62390610176
hsa-mir-02243/NM_002900	http://www.ncbi.nlm.nih.gov/sites/entrez?cmd=Search&db=pubmed&term=mir-02243	5949	RBP3	http://www.ncbi.nlm.nih.gov/sites/entrez?db=gene&Cmd=ShowDetailView&TermToSearch=5949	2.59037696139	-2.53451698905	3.62384726522	-16.56	0.976047005595	6.34464298321	0.978139534884	0.8	3.40126430165	0.262081928813	2.59037696139	-16.56	-0.38784902053	-0.59508268089	0.283255813953	0.6	-2.76102725889	-0.823321041095	-2.53451698905	3.62384726522
hsa-mir-02243/NM_024599	http://www.ncbi.nlm.nih.gov/sites/entrez?cmd=Search&db=pubmed&term=mir-02243	79651	RHBDF2	http://www.ncbi.nlm.nih.gov/sites/entrez?db=gene&Cmd=ShowDetailView&TermToSearch=79651	3.18836762488	-1.93449634218	3.6224118502	-17.2	0.40251976502	0.621850433797	0.573023255814	0.583333333333	3.40126430165	1.10776843528	3.18836762488	-17.2	-0.942383926038	-3.98385478119	0.00883720930233	0.166666666667	-2.76102725889	0.0252362954151	-1.93449634218	3.6224118502
hsa-miR-512-5p/NM_016196	http://www.ncbi.nlm.nih.gov/sites/entrez?cmd=Search&db=pubmed&term=miR-512-5p	9904	RBM19	http://www.ncbi.nlm.nih.gov/sites/entrez?db=gene&Cmd=ShowDetailView&TermToSearch=9904	2.5288687551	-2.59362555279	3.6221504617	-18.92	0.537473703415	0.90136389018	0.776315789474	0.727272727273	1.94689215905	1.62946833188	2.5288687551	-18.92	-0.689113141047	-1.34485349752	0.197368421053	0.272727272727	-2.53463748379	-1.13330294868	-2.59362555279	3.6221504617
hsa-miR-204/NM_000766	http://www.ncbi.nlm.nih.gov/sites/entrez?cmd=Search&db=pubmed&term=miR-204	1553	CYP2A13	http://www.ncbi.nlm.nih.gov/sites/entrez?db=gene&Cmd=ShowDetailView&TermToSearch=1553	3.85356338651	-1.26198380734	3.61723811025	-15.73	0.809594396128	1.95052718183	0.849514563107	0.7	3.1989119989	2.25084960576	3.85356338651	-15.73	-0.765853507149	-1.68437791577	0.0485436893204	0.1	-2.75232952482	0.967614908984	-1.26198380734	3.61723811025
hsa-mir-44691/NM_022048	http://www.ncbi.nlm.nih.gov/sites/entrez?cmd=Search&db=pubmed&term=mir-44691	53944	CSNK1G1	http://www.ncbi.nlm.nih.gov/sites/entrez?db=gene&Cmd=ShowDetailView&TermToSearch=53944	3.76586467545	-1.34816341919	3.6161639449	-15.79	0.325637620362	0.487069003854	0.641176470588	0.886363636364	4.75748073761	0.568256160479	3.76586467545	-15.79	-0.308773780057	-0.459106051904	0.251470588235	0.0909090909091	-2.20864353331	0.302052541596	-1.34816341919	3.6161639449
hsa-miR-328/NM_006114	http://www.ncbi.nlm.nih.gov/sites/entrez?cmd=Search&db=pubmed&term=miR-328	10452	TOMM40	http://www.ncbi.nlm.nih.gov/sites/entrez?db=gene&Cmd=ShowDetailView&TermToSearch=10452	-2.81940398021	2.29399044076	-3.61571586995	-19.49	-0.707091143118	-1.41415101217	0.0721003134796	0.1875	-3.25832265407	-0.728916692551	-2.81940398021	-19.49	0.907799988079	3.0610699999	0.981191222571	0.9375	1.53067724978	1.71351514349	2.29399044076	-3.61571586995
hsa-miR-589/NM_177424	http://www.ncbi.nlm.nih.gov/sites/entrez?cmd=Search&db=pubmed&term=miR-589	23673	STX12	http://www.ncbi.nlm.nih.gov/sites/entrez?db=gene&Cmd=ShowDetailView&TermToSearch=23673	-2.12581790511	2.9874407831	-3.61561989239	-15.02	-0.189083658788	-0.272317006082	0.265957446809	0.75	-0.789216548217	-2.21714396433	-2.12581790511	-15.02	0.787674449866	1.80807487213	0.925531914894	0.75	3.03790627471	1.18697299754	2.9874407831	-3.61561989239
hsa-mir-02243/NM_173477	http://www.ncbi.nlm.nih.gov/sites/entrez?cmd=Search&db=pubmed&term=mir-02243	124590	USH1G	http://www.ncbi.nlm.nih.gov/sites/entrez?db=gene&Cmd=ShowDetailView&TermToSearch=124590	3.16300199499	-1.94968528109	3.615215843	-19.07	0.882398022996	2.65226237146	0.888372093023	0.916666666667	3.40126430165	1.07189601748	3.16300199499	-19.07	0.0903102712183	0.128242048626	0.616279069767	0.416666666667	-2.76102725889	0.00375589201098	-1.94968528109	3.615215843
hsa-miR-185/NM_002255	http://www.ncbi.nlm.nih.gov/sites/entrez?cmd=Search&db=pubmed&term=miR-185	3805	KIR2DL4	http://www.ncbi.nlm.nih.gov/sites/entrez?db=gene&Cmd=ShowDetailView&TermToSearch=3805	-1.54776338545	3.5636788595	-3.61433547305	-16.32	-0.573174718824	-0.989209953424	0.18858560794	0.153846153846	-0.818604029173	-1.37026394188	-1.54776338545	-16.32	-0.21887433422	-0.317226833248	0.31017369727	0.384615384615	3.68225909871	1.35754387634	3.5636788595	-3.61433547305
hsa-mir-02243/NM_080600	http://www.ncbi.nlm.nih.gov/sites/entrez?cmd=Search&db=pubmed&term=mir-02243	4099	MAG	http://www.ncbi.nlm.nih.gov/sites/entrez?db=gene&Cmd=ShowDetailView&TermToSearch=4099	3.07179859646	-2.03799085696	3.61316677295	-20.88	0.850673255483	2.28846410038	0.858139534884	0.8	3.40126430165	0.942914934349	3.07179859646	-20.88	0.26776778839	0.393033037653	0.72976744186	0.8	-2.76102725889	-0.121127051017	-2.03799085696	3.61316677295
hsa-miR-328/NM_053279	http://www.ncbi.nlm.nih.gov/sites/entrez?cmd=Search&db=pubmed&term=miR-328	83648	C8orf13	http://www.ncbi.nlm.nih.gov/sites/entrez?db=gene&Cmd=ShowDetailView&TermToSearch=83648	-3.40980158962	1.69967837681	-3.6129479326	-15.19	0.0077476563145	0.0109571695	0.587774294671	0.608695652174	-3.25832265407	-1.56386499897	-3.40980158962	-15.19	0.537435742194	0.901274370136	0.851097178683	0.869565217391	1.53067724978	0.873030962374	1.69967837681	-3.6129479326
hsa-miR-625/NM_016221	http://www.ncbi.nlm.nih.gov/sites/entrez?cmd=Search&db=pubmed&term=miR-625	51164	DCTN4	http://www.ncbi.nlm.nih.gov/sites/entrez?db=gene&Cmd=ShowDetailView&TermToSearch=51164	-2.09555448275	3.01361944578	-3.61273153113	-15.98	-0.60925888247	-1.08657410991	0.189743589744	0.25	-0.721015507449	-2.24254606275	-2.09555448275	-15.98	0.594989916715	1.04691811577	0.924786324786	0.666666666667	-0.0683853208809	4.33028681293	3.01361944578	-3.61273153113
hsa-miR-449b/NM_018092	http://www.ncbi.nlm.nih.gov/sites/entrez?cmd=Search&db=pubmed&term=miR-449b	81831	NETO2	http://www.ncbi.nlm.nih.gov/sites/entrez?db=gene&Cmd=ShowDetailView&TermToSearch=81831	-2.82347132582	2.28480349412	-3.61209576534	-15.26	-0.927213777789	-3.50110663724	0.0582010582011	0.0322580645161	-1.25660580626	-2.73638563569	-2.82347132582	-15.26	-0.216694324277	-0.313910726744	0.280423280423	0.161290322581	1.11609914659	2.11510094215	2.28480349412	-3.61209576534
hsa-mir-02243/NM_002221	http://www.ncbi.nlm.nih.gov/sites/entrez?cmd=Search&db=pubmed&term=mir-02243	3707	ITPKB	http://www.ncbi.nlm.nih.gov/sites/entrez?db=gene&Cmd=ShowDetailView&TermToSearch=3707	2.23369012257	-2.87402994038	3.61170349291	-16.65	0.266129842557	0.390444975535	0.52	0.8125	3.40126430165	-0.242349436169	2.23369012257	-16.65	-0.672225139601	-1.28408730743	0.111627906977	0.0625	-2.76102725889	-1.30346486146	-2.87402994038	3.61170349291
hsa-mir-02243/NM_004995	http://www.ncbi.nlm.nih.gov/sites/entrez?cmd=Search&db=pubmed&term=mir-02243	4323	MMP14	http://www.ncbi.nlm.nih.gov/sites/entrez?db=gene&Cmd=ShowDetailView&TermToSearch=4323	4.16947991395	-0.937786855462	3.61138296598	-16.29	0.96033346104	4.87034726603	0.96511627907	0.96	3.40126430165	2.4952707407	4.16947991395	-16.29	-0.0436779439759	-0.0618289463845	0.534418604651	0.28	-2.76102725889	1.43479636928	-0.937786855462	3.61138296598
hsa-mir-02243/NM_030653	http://www.ncbi.nlm.nih.gov/sites/entrez?cmd=Search&db=pubmed&term=mir-02243	1663	DDX11	http://www.ncbi.nlm.nih.gov/sites/entrez?db=gene&Cmd=ShowDetailView&TermToSearch=1663	2.65384154353	-2.45265757181	3.61084015258	-15.98	0.585561464122	1.02156470444	0.67488372093	0.888888888889	3.40126430165	0.351834401594	2.65384154353	-15.98	-0.785034633028	-1.79224031839	0.0609302325581	0.111111111111	-2.76102725889	-0.707554343018	-2.45265757181	3.61084015258
hsa-mir-02243/NM_004399	http://www.ncbi.nlm.nih.gov/sites/entrez?cmd=Search&db=pubmed&term=mir-02243	1663	DDX11	http://www.ncbi.nlm.nih.gov/sites/entrez?db=gene&Cmd=ShowDetailView&TermToSearch=1663	2.65384154353	-2.45265757181	3.61084015258	-15.98	0.585561464122	1.02156470444	0.675348837209	0.888888888889	3.40126430165	0.351834401594	2.65384154353	-15.98	-0.785034633028	-1.79224031839	0.0613953488372	0.111111111111	-2.76102725889	-0.707554343018	-2.45265757181	3.61084015258
hsa-miR-593/NM_006595	http://www.ncbi.nlm.nih.gov/sites/entrez?cmd=Search&db=pubmed&term=miR-593	8539	API5	http://www.ncbi.nlm.nih.gov/sites/entrez?db=gene&Cmd=ShowDetailView&TermToSearch=8539	1.10986916729	-3.99599197863	3.61038904008	-17.03	0.358152385109	0.542491114621	0.848880597015	0.5	0.921607396	0.647984632839	1.10986916729	-17.03	-0.794525546959	-1.85041493305	0.120335820896	0.25	-3.95842171731	-1.692764334	-3.99599197863	3.61038904008
hsa-mir-00717/NM_018092	http://www.ncbi.nlm.nih.gov/sites/entrez?cmd=Search&db=pubmed&term=mir-00717	81831	NETO2	http://www.ncbi.nlm.nih.gov/sites/entrez?db=gene&Cmd=ShowDetailView&TermToSearch=81831	-2.68798726534	2.41743119024	-3.61007601074	-19.98	-0.727450283482	-1.49931425246	0.121353558926	0.129032258065	-1.06500241044	-2.73638563569	-2.68798726534	-19.98	0.613812518941	1.09957562484	0.849474912485	0.806451612903	1.30366303319	2.11510094215	2.41743119024	-3.61007601074
hsa-mir-27001/NM_005197	http://www.ncbi.nlm.nih.gov/sites/entrez?cmd=Search&db=pubmed&term=mir-27001	1112	CHES1	http://www.ncbi.nlm.nih.gov/sites/entrez?db=gene&Cmd=ShowDetailView&TermToSearch=1112	0.0727579821907	-5.0307768648	3.60874409833	-15.16	0.374795390956	0.571714385524	0.821582733813	0.84375	-0.100590861106	0.203486186291	0.0727579821907	-15.16	-0.247109017437	-0.360649499769	0.306474820144	0.3125	-2.15632394173	-4.95826892975	-5.0307768648	3.60874409833
hsa-mir-02243/NM_004609	http://www.ncbi.nlm.nih.gov/sites/entrez?cmd=Search&db=pubmed&term=mir-02243	6939	TCF15	http://www.ncbi.nlm.nih.gov/sites/entrez?db=gene&Cmd=ShowDetailView&TermToSearch=6939	3.57605877528	-1.5219757793	3.60485480427	-18.83	0.889358241465	2.75090150339	0.895813953488	0.875	3.40126430165	1.65604651819	3.57605877528	-18.83	0.634749279909	1.16170563755	0.907906976744	0.375	-2.76102725889	0.608628470205	-1.5219757793	3.60485480427
hsa-mir-02243/NM_024325	http://www.ncbi.nlm.nih.gov/sites/entrez?cmd=Search&db=pubmed&term=mir-02243	79175	ZNF343	http://www.ncbi.nlm.nih.gov/sites/entrez?db=gene&Cmd=ShowDetailView&TermToSearch=79175	2.37370307978	-2.7214104307	3.60278931418	-16.49	0.665444557187	1.2607463962	0.721395348837	0.8	3.40126430165	-0.0443412131781	2.37370307978	-16.49	-0.311521551877	-0.463628585269	0.322325581395	0.2	-2.76102725889	-1.08762828099	-2.7214104307	3.60278931418
hsa-mir-44691/NM_001010867	http://www.ncbi.nlm.nih.gov/sites/entrez?cmd=Search&db=pubmed&term=mir-44691	200205	C1orf69	http://www.ncbi.nlm.nih.gov/sites/entrez?db=gene&Cmd=ShowDetailView&TermToSearch=200205	4.13634941608	-0.958518079562	3.60261535542	-15.33	0.553668405686	0.940279044651	0.782352941176	0.947368421053	4.75748073761	1.09220070532	4.13634941608	-15.33	-0.712630631751	-1.43657198752	0.0529411764706	0.105263157895	-2.20864353331	0.853094265414	-0.958518079562	3.60261535542
hsa-mir-44691/NM_024821	http://www.ncbi.nlm.nih.gov/sites/entrez?cmd=Search&db=pubmed&term=mir-44691	79879	CCDC134	http://www.ncbi.nlm.nih.gov/sites/entrez?db=gene&Cmd=ShowDetailView&TermToSearch=79879	3.87921284358	-1.21214556224	3.60013405421	-17.84	0.494159484608	0.803853393639	0.747058823529	0.888888888889	4.75748073761	0.728554677111	3.87921284358	-17.84	-0.414497018681	-0.644126008441	0.176470588235	0.222222222222	-2.20864353331	0.494410839619	-1.21214556224	3.60013405421
hsa-miR-211/NM_001964	http://www.ncbi.nlm.nih.gov/sites/entrez?cmd=Search&db=pubmed&term=miR-211	1958	EGR1	http://www.ncbi.nlm.nih.gov/sites/entrez?db=gene&Cmd=ShowDetailView&TermToSearch=1958	-2.82207352201	2.2688260078	-3.59980957987	-18.07	-0.87023504733	-2.49818597414	0.0412698412698	0.0526315789474	-4.97271539042	0.981700741577	-2.82207352201	-18.07	-0.68802117329	-1.34080399784	0.0761904761905	0.0526315789474	2.05409964174	1.15450486916	2.2688260078	-3.59980957987
hsa-mir-02243/NM_001637	http://www.ncbi.nlm.nih.gov/sites/entrez?cmd=Search&db=pubmed&term=mir-02243	313	AOAH	http://www.ncbi.nlm.nih.gov/sites/entrez?db=gene&Cmd=ShowDetailView&TermToSearch=313	3.201563964	-1.88919499282	3.59971017975	-15.47	0.768288695577	1.69741972505	0.785581395349	0.8	3.40126430165	1.12643087705	3.201563964	-15.47	-0.0511452548759	-0.072425101258	0.528837209302	0.6	-2.76102725889	0.0893020780795	-1.88919499282	3.59971017975
hsa-mir-02243/NM_003811	http://www.ncbi.nlm.nih.gov/sites/entrez?cmd=Search&db=pubmed&term=mir-02243	8744	TNFSF9	http://www.ncbi.nlm.nih.gov/sites/entrez?db=gene&Cmd=ShowDetailView&TermToSearch=8744	2.51629074727	-2.5713600237	3.59751236046	-24.79	0.756562134168	1.63619015319	0.779069767442	0.857142857143	3.40126430165	0.15730820002	2.51629074727	-24.79	0.232823633047	0.338566493925	0.70511627907	0.571428571429	-2.76102725889	-0.875424960374	-2.5713600237	3.59751236046
hsa-mir-15229/NM_001032363	http://www.ncbi.nlm.nih.gov/sites/entrez?cmd=Search&db=pubmed&term=mir-15229	440574	C1orf151	http://www.ncbi.nlm.nih.gov/sites/entrez?db=gene&Cmd=ShowDetailView&TermToSearch=440574	2.52990392072	-2.55763849169	3.59743573939	-19.28	0.875701583572	2.564817466	0.95	0.823529411765	1.30708607647	2.27073835971	2.52990392072	-19.28	-0.344080775432	-0.518247888651	0.325	0.294117647059	-2.2494349285	-1.36761211409	-2.55763849169	3.59743573939
hsa-mir-44691/NM_005253	http://www.ncbi.nlm.nih.gov/sites/entrez?cmd=Search&db=pubmed&term=mir-44691	2355	FOSL2	http://www.ncbi.nlm.nih.gov/sites/entrez?db=gene&Cmd=ShowDetailView&TermToSearch=2355	3.87939125326	-1.20640823152	3.59620330344	-16.34	-0.363270474696	-0.551412479042	0.230882352941	0.379310344828	4.75748073761	0.728806986504	3.87939125326	-16.34	-0.400459487051	-0.618057729355	0.183823529412	0.275862068966	-2.20864353331	0.502524650539	-1.20640823152	3.59620330344
hsa-miR-211/NM_002870	http://www.ncbi.nlm.nih.gov/sites/entrez?cmd=Search&db=pubmed&term=miR-211	5872	RAB13	http://www.ncbi.nlm.nih.gov/sites/entrez?db=gene&Cmd=ShowDetailView&TermToSearch=5872	-2.99977403847	2.08505330131	-3.59551589312	-17.62	0.600450959978	1.06190657518	0.860317460317	0.8125	-4.97271539042	0.730394261168	-2.99977403847	-17.62	0.764764156318	1.6786008427	0.942857142857	0.9375	2.05409964174	0.894611015241	2.08505330131	-3.59551589312
hsa-mir-02243/NM_014945	http://www.ncbi.nlm.nih.gov/sites/entrez?cmd=Search&db=pubmed&term=mir-02243	22885	ABLIM3	http://www.ncbi.nlm.nih.gov/sites/entrez?db=gene&Cmd=ShowDetailView&TermToSearch=22885	3.304346246	-1.78013639622	3.59527215514	-16.67	0.896136520589	2.85576810824	0.902325581395	0.9	3.40126430165	1.27178697422	3.304346246	-16.67	0.312980242072	0.466034653243	0.768372093023	0.7	-2.76102725889	0.243534224477	-1.78013639622	3.59527215514
hsa-miR-212/NM_174856	http://www.ncbi.nlm.nih.gov/sites/entrez?cmd=Search&db=pubmed&term=miR-212	3420	IDH3B	http://www.ncbi.nlm.nih.gov/sites/entrez?db=gene&Cmd=ShowDetailView&TermToSearch=3420	-4.24862667979	0.83579165758	-3.59522668474	-15.62	-0.706007095246	-1.40982504813	0.228571428571	0.5	-1.49639658361	-4.51206888841	-4.24862667979	-15.62	0.786011210661	1.79806810342	0.857142857143	0.75	-0.570963983462	1.75295188093	0.83579165758	-3.59522668474
hsa-miR-212/NM_006899	http://www.ncbi.nlm.nih.gov/sites/entrez?cmd=Search&db=pubmed&term=miR-212	3420	IDH3B	http://www.ncbi.nlm.nih.gov/sites/entrez?db=gene&Cmd=ShowDetailView&TermToSearch=3420	-4.24862667979	0.83579165758	-3.59522668474	-15.62	-0.706007095246	-1.40982504813	0.2	0.5	-1.49639658361	-4.51206888841	-4.24862667979	-15.62	0.786011210661	1.79806810342	0.828571428571	0.75	-0.570963983462	1.75295188093	0.83579165758	-3.59522668474
hsa-mir-44691/NM_199344	http://www.ncbi.nlm.nih.gov/sites/entrez?cmd=Search&db=pubmed&term=mir-44691	375035	SFT2D2	http://www.ncbi.nlm.nih.gov/sites/entrez?db=gene&Cmd=ShowDetailView&TermToSearch=375035	2.69683940808	-2.3874962471	3.59516821961	-15.77	-0.307679242121	-0.457308110078	0.266176470588	0.6	4.75748073761	-0.943573871168	2.69683940808	-15.77	-0.738137583162	-1.54729689949	0.0485294117647	0.2	-2.20864353331	-1.16778603945	-2.3874962471	3.59516821961
hsa-mir-44691/NM_006989	http://www.ncbi.nlm.nih.gov/sites/entrez?cmd=Search&db=pubmed&term=mir-44691	10156	RASA4	http://www.ncbi.nlm.nih.gov/sites/entrez?db=gene&Cmd=ShowDetailView&TermToSearch=10156	3.64352430129	-1.44057840399	3.59500349915	-18.76	0.609625498952	1.08761447548	0.819117647059	0.846153846154	4.75748073761	0.395240744113	3.64352430129	-18.76	-0.397910065182	-0.613380016888	0.185294117647	0.423076923077	-2.20864353331	0.171358016728	-1.44057840399	3.59500349915
hsa-miR-593/NM_015891	http://www.ncbi.nlm.nih.gov/sites/entrez?cmd=Search&db=pubmed&term=miR-593	51362	CDC40	http://www.ncbi.nlm.nih.gov/sites/entrez?db=gene&Cmd=ShowDetailView&TermToSearch=51362	1.49142619365	-3.59084901225	3.59371126195	-16.71	0.371799352088	0.566407688316	0.857276119403	0.4	0.921607396	1.18758775434	1.49142619365	-16.71	-0.676601703359	-1.29946404973	0.194962686567	0.2	-3.95842171731	-1.11980565625	-3.59084901225	3.59371126195
hsa-mir-02243/NM_033240	http://www.ncbi.nlm.nih.gov/sites/entrez?cmd=Search&db=pubmed&term=mir-02243	5371	PML	http://www.ncbi.nlm.nih.gov/sites/entrez?db=gene&Cmd=ShowDetailView&TermToSearch=5371	2.55929396919	-2.52180765506	3.59288141441	-17.85	0.944996900114	4.08594335752	0.946046511628	0.947368421053	3.40126430165	0.21812393968	2.55929396919	-17.85	-0.662540868866	-1.25092396789	0.115348837209	0.105263157895	-2.76102725889	-0.805347328594	-2.52180765506	3.59288141441
hsa-mir-02243/NM_013370	http://www.ncbi.nlm.nih.gov/sites/entrez?cmd=Search&db=pubmed&term=mir-02243	29948	OSGIN1	http://www.ncbi.nlm.nih.gov/sites/entrez?db=gene&Cmd=ShowDetailView&TermToSearch=29948	3.12634130364	-1.95335263594	3.59188603103	-15.31	0.950703597669	4.33567659484	0.953488372093	0.833333333333	3.40126430165	1.02004997057	3.12634130364	-15.31	-0.0289042112649	-0.0408938135882	0.541395348837	0.666666666667	-2.76102725889	-0.00143053094746	-1.95335263594	3.59188603103
hsa-mir-02243/NM_182981	http://www.ncbi.nlm.nih.gov/sites/entrez?cmd=Search&db=pubmed&term=mir-02243	29948	OSGIN1	http://www.ncbi.nlm.nih.gov/sites/entrez?db=gene&Cmd=ShowDetailView&TermToSearch=29948	3.12634130364	-1.95335263594	3.59188603103	-15.31	0.950703597669	4.33567659484	0.953953488372	0.833333333333	3.40126430165	1.02004997057	3.12634130364	-15.31	-0.0289042112649	-0.0408938135882	0.541860465116	0.666666666667	-2.76102725889	-0.00143053094746	-1.95335263594	3.59188603103
hsa-miR-204/NM_022166	http://www.ncbi.nlm.nih.gov/sites/entrez?cmd=Search&db=pubmed&term=miR-204	64131	XYLT1	http://www.ncbi.nlm.nih.gov/sites/entrez?db=gene&Cmd=ShowDetailView&TermToSearch=64131	2.29937570304	-2.77834399612	3.59049003224	-16.71	0.679068953439	1.30824396866	0.71359223301	0.8	3.1989119989	0.0528963053292	2.29937570304	-16.71	-0.755452784405	-1.63059605184	0.0582524271845	0.1	-2.75232952482	-1.17684223543	-2.77834399612	3.59049003224
hsa-miR-196b/NM_001029839	http://www.ncbi.nlm.nih.gov/sites/entrez?cmd=Search&db=pubmed&term=miR-196b	285343	C3orf23	http://www.ncbi.nlm.nih.gov/sites/entrez?db=gene&Cmd=ShowDetailView&TermToSearch=285343	3.94250621241	-1.13442045711	3.5899292756	-15.07	0.778182581684	1.75230824496	0.75	0.875	1.82819942988	3.74734632545	3.94250621241	-15.07	-0.186697644874	-0.268755760797	0.4375	0.625	-2.11536239293	0.511049597057	-1.13442045711	3.5899292756
hsa-let-7d/NM_017974	http://www.ncbi.nlm.nih.gov/sites/entrez?cmd=Search&db=pubmed&term=let-7d	55054	ATG16L1	http://www.ncbi.nlm.nih.gov/sites/entrez?db=gene&Cmd=ShowDetailView&TermToSearch=55054	-1.58805503965	3.47849833211	-3.58259424642	-16.11	-0.32876973793	-0.492318555709	0.297202797203	0.272727272727	-1.94877196625	-0.297077008611	-1.58805503965	-16.11	-0.175028834996	-0.251409076812	0.363636363636	0.181818181818	2.95539725447	1.96394226349	3.47849833211	-3.58259424642
hsa-miR-328/NM_018194	http://www.ncbi.nlm.nih.gov/sites/entrez?cmd=Search&db=pubmed&term=miR-328	55733	HHAT	http://www.ncbi.nlm.nih.gov/sites/entrez?db=gene&Cmd=ShowDetailView&TermToSearch=55733	-2.96547863882	2.09718256128	-3.57984206544	-16.06	0.225827310895	0.327836942849	0.727272727273	0.5	-3.25832265407	-0.935497455882	-2.96547863882	-16.06	0.926587833735	3.48436116691	0.989028213166	0.85	1.53067724978	1.43518677115	2.09718256128	-3.57984206544
hsa-mir-02243/NM_014872	http://www.ncbi.nlm.nih.gov/sites/entrez?cmd=Search&db=pubmed&term=mir-02243	9925	ZBTB5	http://www.ncbi.nlm.nih.gov/sites/entrez?db=gene&Cmd=ShowDetailView&TermToSearch=9925	2.21639850283	-2.84614415422	3.57975824285	-15.28	0.770951690999	1.71188765874	0.786511627907	0.777777777778	3.40126430165	-0.266803479324	2.21639850283	-15.28	-0.473492865428	-0.760242751923	0.22511627907	0.333333333333	-2.76102725889	-1.26402840448	-2.84614415422	3.57975824285
hsa-miR-593/NM_015831	http://www.ncbi.nlm.nih.gov/sites/entrez?cmd=Search&db=pubmed&term=miR-593	43	ACHE	http://www.ncbi.nlm.nih.gov/sites/entrez?db=gene&Cmd=ShowDetailView&TermToSearch=43	0.837290822137	-4.22505745171	3.57962079317	-17.22	0.328375970528	0.491657590855	0.829291044776	0.565217391304	0.921607396	0.262500640316	0.837290822137	-17.22	-0.734834011034	-1.53220322899	0.166044776119	0.130434782609	-3.95842171731	-2.0167118327	-4.22505745171	3.57962079317
hsa-miR-593/NM_000665	http://www.ncbi.nlm.nih.gov/sites/entrez?cmd=Search&db=pubmed&term=miR-593	43	ACHE	http://www.ncbi.nlm.nih.gov/sites/entrez?db=gene&Cmd=ShowDetailView&TermToSearch=43	0.837290822137	-4.22505745171	3.57962079317	-17.22	0.328375970528	0.491657590855	0.828358208955	0.416666666667	0.921607396	0.262500640316	0.837290822137	-17.22	-0.734834011034	-1.53220322899	0.165111940299	0.25	-3.95842171731	-2.0167118327	-4.22505745171	3.57962079317
hsa-miR-184/NM_004124	http://www.ncbi.nlm.nih.gov/sites/entrez?cmd=Search&db=pubmed&term=miR-184	2764	GMFB	http://www.ncbi.nlm.nih.gov/sites/entrez?db=gene&Cmd=ShowDetailView&TermToSearch=2764	-3.58928314066	1.47251627031	-3.5792326885	-15.42	-0.894982304176	-2.83723706168	0.0362173038229	0.25	-1.23834112391	-3.83767177281	-3.58928314066	-15.42	0.029287461213	0.0414364998578	0.529175050302	0.625	1.55472992044	0.527722559849	1.47251627031	-3.5792326885
hsa-miR-593/NM_022149	http://www.ncbi.nlm.nih.gov/sites/entrez?cmd=Search&db=pubmed&term=miR-593	64110	MAGEF1	http://www.ncbi.nlm.nih.gov/sites/entrez?db=gene&Cmd=ShowDetailView&TermToSearch=64110	0.908190037161	-4.15108893916	3.57745047207	-15.14	0.0883124350288	0.125382534988	0.611940298507	0.4	0.921607396	0.362767271765	0.908190037161	-15.14	-0.921631178475	-3.35865565224	0.044776119403	0.2	-3.95842171731	-1.91210455907	-4.15108893916	3.57745047207
hsa-mir-02243/NM_015202	http://www.ncbi.nlm.nih.gov/sites/entrez?cmd=Search&db=pubmed&term=mir-02243	23247	KIAA0556	http://www.ncbi.nlm.nih.gov/sites/entrez?db=gene&Cmd=ShowDetailView&TermToSearch=23247	2.80254338005	-2.25624057359	3.57710043818	-15.46	-0.777494392312	-1.74838738048	0.159534883721	0.0526315789474	3.40126430165	0.562130555562	2.80254338005	-15.46	-0.784454028187	-1.78879205711	0.0618604651163	0.210526315789	-2.76102725889	-0.429778760263	-2.25624057359	3.57710043818
hsa-mir-15229/NM_013286	http://www.ncbi.nlm.nih.gov/sites/entrez?cmd=Search&db=pubmed&term=mir-15229	29890	RBM15B	http://www.ncbi.nlm.nih.gov/sites/entrez?db=gene&Cmd=ShowDetailView&TermToSearch=29890	1.8132908591	-3.24421118162	3.57619398886	-16.58	0.78228900773	1.77604098159	0.875	0.95652173913	1.30708607647	1.25729444899	1.8132908591	-16.58	-0.714879552114	-1.44582882734	0.025	0.130434782609	-2.2494349285	-2.33857252375	-3.24421118162	3.57619398886
hsa-mir-44691/NM_003683	http://www.ncbi.nlm.nih.gov/sites/entrez?cmd=Search&db=pubmed&term=mir-44691	8568	D21S2056E	http://www.ncbi.nlm.nih.gov/sites/entrez?db=gene&Cmd=ShowDetailView&TermToSearch=8568	3.94265242528	-1.11480785337	3.57616445862	-15.27	0.79726885792	1.86789749739	0.945588235294	0.818181818182	4.75748073761	0.818271793939	3.94265242528	-15.27	-0.420336469667	-0.655131470639	0.175	0.0909090909091	-2.20864353331	0.632067147634	-1.11480785337	3.57616445862
hsa-let-7d/NM_001008726	http://www.ncbi.nlm.nih.gov/sites/entrez?cmd=Search&db=pubmed&term=let-7d	112840	WDR89	http://www.ncbi.nlm.nih.gov/sites/entrez?db=gene&Cmd=ShowDetailView&TermToSearch=112840	-1.3896450555	3.66628447831	-3.57508205856	-16.4	0.225846661177	0.327866543727	0.755244755245	0.526315789474	-1.94877196625	-0.0164829181222	-1.3896450555	-16.4	0.878012021097	2.59422570301	0.975524475524	0.947368421053	2.95539725447	2.22951197828	3.66628447831	-3.57508205856
hsa-miR-324-3p/NM_003274	http://www.ncbi.nlm.nih.gov/sites/entrez?cmd=Search&db=pubmed&term=miR-324-3p	7109	TMEM1	http://www.ncbi.nlm.nih.gov/sites/entrez?db=gene&Cmd=ShowDetailView&TermToSearch=7109	-2.97399437702	2.07764816937	-3.57205070068	-15.31	0.423516659963	0.661166497771	0.695035460993	0.888888888889	-2.76837350752	-1.43748967489	-2.97399437702	-15.31	0.262198017051	0.384247229546	0.709219858156	0.777777777778	0.995074125049	1.94316409392	2.07764816937	-3.57205070068
hsa-mir-44691/NM_178468	http://www.ncbi.nlm.nih.gov/sites/entrez?cmd=Search&db=pubmed&term=mir-44691	128876	FAM83C	http://www.ncbi.nlm.nih.gov/sites/entrez?db=gene&Cmd=ShowDetailView&TermToSearch=128876	3.23035757432	-1.82003592221	3.57116748906	-16.23	0.925280623393	3.4500455221	0.989705882353	0.933333333333	4.75748073761	-0.189065244685	3.23035757432	-16.23	-0.366564887505	-0.557185318702	0.204411764706	0.133333333333	-2.20864353331	-0.365275951879	-1.82003592221	3.57116748906
hsa-miR-503/NM_031940	http://www.ncbi.nlm.nih.gov/sites/entrez?cmd=Search&db=pubmed&term=miR-503	83877	TM2D2	http://www.ncbi.nlm.nih.gov/sites/entrez?db=gene&Cmd=ShowDetailView&TermToSearch=83877	-1.77555701359	3.27404796386	-3.57060992187	-18.5	-0.713728814183	-1.44108089318	0.102908277405	0.25	-1.26336013229	-1.2476566771	-1.77555701359	-18.5	0.883726035025	2.67043822732	0.912751677852	0.8125	2.42217486596	2.20802816839	3.27404796386	-3.57060992187
hsa-miR-503/NM_078473	http://www.ncbi.nlm.nih.gov/sites/entrez?cmd=Search&db=pubmed&term=miR-503	83877	TM2D2	http://www.ncbi.nlm.nih.gov/sites/entrez?db=gene&Cmd=ShowDetailView&TermToSearch=83877	-1.77555701359	3.27404796386	-3.57060992187	-18.5	-0.713728814183	-1.44108089318	0.10067114094	0.25	-1.26336013229	-1.2476566771	-1.77555701359	-18.5	0.883726035025	2.67043822732	0.910514541387	0.8125	2.42217486596	2.20802816839	3.27404796386	-3.57060992187
hsa-mir-02243/NM_032862	http://www.ncbi.nlm.nih.gov/sites/entrez?cmd=Search&db=pubmed&term=mir-02243	84948	TIGD5	http://www.ncbi.nlm.nih.gov/sites/entrez?db=gene&Cmd=ShowDetailView&TermToSearch=84948	2.93735407197	-2.1108429136	3.56961432126	-15.13	0.932430477648	3.64925401657	0.937209302326	0.833333333333	3.40126430165	0.752781664417	2.93735407197	-15.13	0.278456712881	0.41001380613	0.733488372093	0.5	-2.76102725889	-0.224155417562	-2.1108429136	3.56961432126
hsa-miR-204/NM_000166	http://www.ncbi.nlm.nih.gov/sites/entrez?cmd=Search&db=pubmed&term=miR-204	2705	GJB1	http://www.ncbi.nlm.nih.gov/sites/entrez?db=gene&Cmd=ShowDetailView&TermToSearch=2705	2.78443700703	-2.26249170361	3.56871751546	-17.87	0.985872377834	8.32387391711	0.985436893204	0.941176470588	3.1989119989	0.738876580014	2.78443700703	-17.87	0.741411026268	1.5624941216	0.961165048544	0.941176470588	-2.75232952482	-0.447316927184	-2.26249170361	3.56871751546
hsa-mir-00717/NM_198963	http://www.ncbi.nlm.nih.gov/sites/entrez?cmd=Search&db=pubmed&term=mir-00717	90957	DHX57	http://www.ncbi.nlm.nih.gov/sites/entrez?db=gene&Cmd=ShowDetailView&TermToSearch=90957	-2.07337984691	2.97223353843	-3.56778744002	-17.05	-0.665303846892	-1.26026805917	0.179696616103	0.4	-1.06500241044	-1.86719948901	-2.07337984691	-17.05	0.850441689859	2.28621233021	0.943990665111	0.8	1.30366303319	2.8997099474	2.97223353843	-3.56778744002
hsa-miR-593/NM_173193	http://www.ncbi.nlm.nih.gov/sites/entrez?cmd=Search&db=pubmed&term=miR-593	30819	KCNIP2	http://www.ncbi.nlm.nih.gov/sites/entrez?db=gene&Cmd=ShowDetailView&TermToSearch=30819	0.470985969836	-4.57401948822	3.56735757051	-15.73	0.0509302705199	0.0721198756394	0.568097014925	0.466666666667	0.921607396	-0.25553264977	0.470985969836	-15.73	-0.765958237975	-1.68493516879	0.144589552239	0.133333333333	-3.95842171731	-2.51021867749	-4.57401948822	3.56735757051
hsa-miR-593/NM_173195	http://www.ncbi.nlm.nih.gov/sites/entrez?cmd=Search&db=pubmed&term=miR-593	30819	KCNIP2	http://www.ncbi.nlm.nih.gov/sites/entrez?db=gene&Cmd=ShowDetailView&TermToSearch=30819	0.470985969836	-4.57401948822	3.56735757051	-15.73	0.0509302705199	0.0721198756394	0.566231343284	0.466666666667	0.921607396	-0.25553264977	0.470985969836	-15.73	-0.765958237975	-1.68493516879	0.142723880597	0.133333333333	-3.95842171731	-2.51021867749	-4.57401948822	3.56735757051
hsa-miR-593/NM_173191	http://www.ncbi.nlm.nih.gov/sites/entrez?cmd=Search&db=pubmed&term=miR-593	30819	KCNIP2	http://www.ncbi.nlm.nih.gov/sites/entrez?db=gene&Cmd=ShowDetailView&TermToSearch=30819	0.470985969836	-4.57401948822	3.56735757051	-15.73	0.0509302705199	0.0721198756394	0.567164179104	0.466666666667	0.921607396	-0.25553264977	0.470985969836	-15.73	-0.765958237975	-1.68493516879	0.143656716418	0.133333333333	-3.95842171731	-2.51021867749	-4.57401948822	3.56735757051
hsa-miR-593/NM_173192	http://www.ncbi.nlm.nih.gov/sites/entrez?cmd=Search&db=pubmed&term=miR-593	30819	KCNIP2	http://www.ncbi.nlm.nih.gov/sites/entrez?db=gene&Cmd=ShowDetailView&TermToSearch=30819	0.470985969836	-4.57401948822	3.56735757051	-15.73	0.0509302705199	0.0721198756394	0.564365671642	0.466666666667	0.921607396	-0.25553264977	0.470985969836	-15.73	-0.765958237975	-1.68493516879	0.140858208955	0.133333333333	-3.95842171731	-2.51021867749	-4.57401948822	3.56735757051
hsa-miR-593/NM_173194	http://www.ncbi.nlm.nih.gov/sites/entrez?cmd=Search&db=pubmed&term=miR-593	30819	KCNIP2	http://www.ncbi.nlm.nih.gov/sites/entrez?db=gene&Cmd=ShowDetailView&TermToSearch=30819	0.470985969836	-4.57401948822	3.56735757051	-15.73	0.0509302705199	0.0721198756394	0.565298507463	0.466666666667	0.921607396	-0.25553264977	0.470985969836	-15.73	-0.765958237975	-1.68493516879	0.141791044776	0.133333333333	-3.95842171731	-2.51021867749	-4.57401948822	3.56735757051
hsa-miR-593/NM_014591	http://www.ncbi.nlm.nih.gov/sites/entrez?cmd=Search&db=pubmed&term=miR-593	30819	KCNIP2	http://www.ncbi.nlm.nih.gov/sites/entrez?db=gene&Cmd=ShowDetailView&TermToSearch=30819	0.470985969836	-4.57401948822	3.56735757051	-15.73	0.0509302705199	0.0721198756394	0.563432835821	0.466666666667	0.921607396	-0.25553264977	0.470985969836	-15.73	-0.765958237975	-1.68493516879	0.139925373134	0.133333333333	-3.95842171731	-2.51021867749	-4.57401948822	3.56735757051
hsa-mir-02243/NM_175852	http://www.ncbi.nlm.nih.gov/sites/entrez?cmd=Search&db=pubmed&term=mir-02243	200081	TXLNA	http://www.ncbi.nlm.nih.gov/sites/entrez?db=gene&Cmd=ShowDetailView&TermToSearch=200081	3.00486967735	-2.03985588486	3.56715965426	-16.22	0.394692056712	0.607499652378	0.568372093023	0.944444444444	3.40126430165	0.848263149215	3.00486967735	-16.22	-0.610674783784	-1.09059823032	0.140930232558	0.277777777778	-2.76102725889	-0.123764598763	-2.03985588486	3.56715965426
hsa-mir-02243/NM_005137	http://www.ncbi.nlm.nih.gov/sites/entrez?cmd=Search&db=pubmed&term=mir-02243	9993	DGCR2	http://www.ncbi.nlm.nih.gov/sites/entrez?db=gene&Cmd=ShowDetailView&TermToSearch=9993	3.11605346475	-1.9259007585	3.56520002169	-16.68	0.838920762153	2.17989035301	0.840930232558	0.909090909091	3.40126430165	1.00550076928	3.11605346475	-16.68	0.0394698067633	0.0558622659415	0.588837209302	0.454545454545	-2.76102725889	0.0373922864398	-1.9259007585	3.56520002169
hsa-mir-02243/NM_002205	http://www.ncbi.nlm.nih.gov/sites/entrez?cmd=Search&db=pubmed&term=mir-02243	3678	ITGA5	http://www.ncbi.nlm.nih.gov/sites/entrez?db=gene&Cmd=ShowDetailView&TermToSearch=3678	2.88926998621	-2.15251705814	3.56508180836	-15.66	0.790467937397	1.82511711859	0.803255813953	0.888888888889	3.40126430165	0.6847804982	2.88926998621	-15.66	-0.255075766752	-0.37307244658	0.367441860465	0.333333333333	-2.76102725889	-0.283091557968	-2.15251705814	3.56508180836
hsa-mir-44691/NM_001033054	http://www.ncbi.nlm.nih.gov/sites/entrez?cmd=Search&db=pubmed&term=mir-44691	23746	AIPL1	http://www.ncbi.nlm.nih.gov/sites/entrez?db=gene&Cmd=ShowDetailView&TermToSearch=23746	3.26709636908	-1.77398611258	3.5645836073	-18.87	0.697141451062	1.37517182206	0.876470588235	0.882352941176	4.75748073761	-0.137108742883	3.26709636908	-18.87	-0.587178012139	-1.02586580214	0.0985294117647	0.0588235294118	-2.20864353331	-0.300151686558	-1.77398611258	3.5645836073
hsa-mir-44691/NM_014336	http://www.ncbi.nlm.nih.gov/sites/entrez?cmd=Search&db=pubmed&term=mir-44691	23746	AIPL1	http://www.ncbi.nlm.nih.gov/sites/entrez?db=gene&Cmd=ShowDetailView&TermToSearch=23746	3.26709636908	-1.77398611258	3.5645836073	-18.87	0.697141451062	1.37517182206	0.879411764706	0.882352941176	4.75748073761	-0.137108742883	3.26709636908	-18.87	-0.587178012139	-1.02586580214	0.101470588235	0.0588235294118	-2.20864353331	-0.300151686558	-1.77398611258	3.5645836073
hsa-mir-44691/NM_001033055	http://www.ncbi.nlm.nih.gov/sites/entrez?cmd=Search&db=pubmed&term=mir-44691	23746	AIPL1	http://www.ncbi.nlm.nih.gov/sites/entrez?db=gene&Cmd=ShowDetailView&TermToSearch=23746	3.26709636908	-1.77398611258	3.5645836073	-18.87	0.697141451062	1.37517182206	0.877941176471	0.882352941176	4.75748073761	-0.137108742883	3.26709636908	-18.87	-0.587178012139	-1.02586580214	0.1	0.0588235294118	-2.20864353331	-0.300151686558	-1.77398611258	3.5645836073
hsa-mir-02869/NM_001003722	http://www.ncbi.nlm.nih.gov/sites/entrez?cmd=Search&db=pubmed&term=mir-02869	2733	GLE1L	http://www.ncbi.nlm.nih.gov/sites/entrez?db=gene&Cmd=ShowDetailView&TermToSearch=2733	-0.692663674689	4.3468080692	-3.5634446437	-15.36	0.0837444306912	0.118849998144	0.5859375	0.545454545455	-0.507373027747	-0.472201335161	-0.692663674689	-15.36	0.557679527786	0.950149892338	0.796875	0.727272727273	3.74668296701	2.40063195748	4.3468080692	-3.5634446437
hsa-mir-42833/NM_152753	http://www.ncbi.nlm.nih.gov/sites/entrez?cmd=Search&db=pubmed&term=mir-42833	222663	SCUBE3	http://www.ncbi.nlm.nih.gov/sites/entrez?db=gene&Cmd=ShowDetailView&TermToSearch=222663	2.39696315469	-2.6413164846	3.56260169846	-19.2	-0.688196657668	-1.34145360132	0.201923076923	0.117647058824	2.75953845205	0.63027934982	2.39696315469	-19.2	-0.693107628381	-1.35981662546	0.134615384615	0.117647058824	-2.10099332008	-1.63439227496	-2.6413164846	3.56260169846
hsa-mir-02243/NM_138928	http://www.ncbi.nlm.nih.gov/sites/entrez?cmd=Search&db=pubmed&term=mir-02243	4337	MOCS1	http://www.ncbi.nlm.nih.gov/sites/entrez?db=gene&Cmd=ShowDetailView&TermToSearch=4337	2.63876541532	-2.39754845007	3.5612116864	-18.23	-0.0237682574208	-0.0336228906311	0.423720930233	0.357142857143	3.40126430165	0.330513536613	2.63876541532	-18.23	-0.893565754305	-2.81488479651	0.0195348837209	0.142857142857	-2.76102725889	-0.62961827564	-2.39754845007	3.5612116864
hsa-mir-02243/NM_005942	http://www.ncbi.nlm.nih.gov/sites/entrez?cmd=Search&db=pubmed&term=mir-02243	4337	MOCS1	http://www.ncbi.nlm.nih.gov/sites/entrez?db=gene&Cmd=ShowDetailView&TermToSearch=4337	2.63876541532	-2.39754845007	3.5612116864	-18.23	-0.0237682574208	-0.0336228906311	0.424651162791	0.357142857143	3.40126430165	0.330513536613	2.63876541532	-18.23	-0.893565754305	-2.81488479651	0.0204651162791	0.142857142857	-2.76102725889	-0.62961827564	-2.39754845007	3.5612116864
hsa-mir-02243/NM_005943	http://www.ncbi.nlm.nih.gov/sites/entrez?cmd=Search&db=pubmed&term=mir-02243	4337	MOCS1	http://www.ncbi.nlm.nih.gov/sites/entrez?db=gene&Cmd=ShowDetailView&TermToSearch=4337	2.63876541532	-2.39754845007	3.5612116864	-18.23	-0.0237682574208	-0.0336228906311	0.424186046512	0.521739130435	3.40126430165	0.330513536613	2.63876541532	-18.23	-0.893565754305	-2.81488479651	0.02	0.130434782609	-2.76102725889	-0.62961827564	-2.39754845007	3.5612116864
hsa-mir-17103/NM_001033045	http://www.ncbi.nlm.nih.gov/sites/entrez?cmd=Search&db=pubmed&term=mir-17103	151556	GPR155	http://www.ncbi.nlm.nih.gov/sites/entrez?db=gene&Cmd=ShowDetailView&TermToSearch=151556	-2.95933601165	2.07218850001	-3.5578251019	-16.27	-0.477896084003	-0.769392671216	0.3125	0.277777777778	-2.52931728604	-1.65581583725	-2.95933601165	-16.27	0.600690506048	1.06256929802	0.8125	0.888888888889	2.90654733084	0.0239697496685	2.07218850001	-3.5578251019
hsa-let-7d/NM_031890	http://www.ncbi.nlm.nih.gov/sites/entrez?cmd=Search&db=pubmed&term=let-7d	27439	CECR6	http://www.ncbi.nlm.nih.gov/sites/entrez?db=gene&Cmd=ShowDetailView&TermToSearch=27439	-2.46740891818	2.56225167086	-3.55650710958	-17.07	0.316566887082	0.471966323282	0.832167832168	0.772727272727	-1.94877196625	-1.54067118976	-2.46740891818	-17.07	0.500531241323	0.817653880583	0.762237762238	0.818181818182	2.95539725447	0.668173808669	2.56225167086	-3.55650710958
hsa-miR-593/NM_003088	http://www.ncbi.nlm.nih.gov/sites/entrez?cmd=Search&db=pubmed&term=miR-593	6624	FSCN1	http://www.ncbi.nlm.nih.gov/sites/entrez?db=gene&Cmd=ShowDetailView&TermToSearch=6624	2.68539230359	-2.34092982849	3.55414646402	-17.31	0.364063300784	0.552799566268	0.853544776119	0.466666666667	0.921607396	2.87611082003	2.68539230359	-17.31	-0.649546121236	-1.20816798867	0.216417910448	0.2	-3.95842171731	0.647847005295	-2.34092982849	3.55414646402
hsa-miR-211/NM_000254	http://www.ncbi.nlm.nih.gov/sites/entrez?cmd=Search&db=pubmed&term=miR-211	4548	MTR	http://www.ncbi.nlm.nih.gov/sites/entrez?db=gene&Cmd=ShowDetailView&TermToSearch=4548	-3.10922723857	1.91373292003	-3.55176918978	-15.04	-0.568407279794	-0.977030562777	0.234920634921	0.2	-4.97271539042	0.57560406114	-3.10922723857	-15.04	0.303458202699	0.450393104952	0.647619047619	0.733333333333	2.05409964174	0.652327408529	1.91373292003	-3.55176918978
hsa-mir-44691/NM_001033659	http://www.ncbi.nlm.nih.gov/sites/entrez?cmd=Search&db=pubmed&term=mir-44691	284071	FLJ35848	http://www.ncbi.nlm.nih.gov/sites/entrez?db=gene&Cmd=ShowDetailView&TermToSearch=284071	2.91907411601	-2.10347268856	3.55147690434	-16.2	0.82088812887	2.03280235585	0.957352941176	0.909090909091	4.75748073761	-0.629286533174	2.91907411601	-16.2	-0.0959153230971	-0.13627303801	0.476470588235	0.272727272727	-2.20864353331	-0.766116070927	-2.10347268856	3.55147690434
hsa-mir-02243/NM_000682	http://www.ncbi.nlm.nih.gov/sites/entrez?cmd=Search&db=pubmed&term=mir-02243	151	ADRA2B	http://www.ncbi.nlm.nih.gov/sites/entrez?db=gene&Cmd=ShowDetailView&TermToSearch=151	2.17366708936	-2.84822848551	3.5510164154	-15.01	0.993113937629	11.9884361802	0.996744186047	0.923076923077	3.40126430165	-0.327234823789	2.17366708936	-15.01	-0.303541422368	-0.45052915311	0.328372093023	0.230769230769	-2.76102725889	-1.26697609405	-2.84822848551	3.5510164154
hsa-miR-503/NM_133330	http://www.ncbi.nlm.nih.gov/sites/entrez?cmd=Search&db=pubmed&term=miR-503	7468	WHSC1	http://www.ncbi.nlm.nih.gov/sites/entrez?db=gene&Cmd=ShowDetailView&TermToSearch=7468	-2.26357355313	2.75650076691	-3.54972859376	-16.01	-0.518281081882	-0.857052474208	0.21029082774	0.0526315789474	-1.26336013229	-1.93781628597	-2.26357355313	-16.01	0.770067873837	1.70706168968	0.850111856823	0.947368421053	2.42217486596	1.47610590329	2.75650076691	-3.54972859376
hsa-mir-02243/NM_182533	http://www.ncbi.nlm.nih.gov/sites/entrez?cmd=Search&db=pubmed&term=mir-02243	199990	C1orf86	http://www.ncbi.nlm.nih.gov/sites/entrez?db=gene&Cmd=ShowDetailView&TermToSearch=199990	2.37308441326	-2.64637825368	3.54929608971	-20.07	0.868794752363	2.481280036	0.874418604651	0.928571428571	3.40126430165	-0.0452161397681	2.37308441326	-20.07	0.0893993891946	0.126938106868	0.61488372093	0.428571428571	-2.76102725889	-0.981516758631	-2.64637825368	3.54929608971
hsa-mir-37164/NM_005797	http://www.ncbi.nlm.nih.gov/sites/entrez?cmd=Search&db=pubmed&term=mir-37164	10205	EVA1	http://www.ncbi.nlm.nih.gov/sites/entrez?db=gene&Cmd=ShowDetailView&TermToSearch=10205	2.89144196968	-2.12635886962	3.54812100011	-17.96	0.650189561333	1.21024052218	0.833333333333	0.818181818182	2.96048456578	1.12863188255	2.89144196968	-17.96	-0.363149271664	-0.55120055027	0.5	0.636363636364	-3.04317774886	0.0360521969674	-2.12635886962	3.54812100011
hsa-miR-20b/NM_024843	http://www.ncbi.nlm.nih.gov/sites/entrez?cmd=Search&db=pubmed&term=miR-20b	79901	CYBRD1	http://www.ncbi.nlm.nih.gov/sites/entrez?db=gene&Cmd=ShowDetailView&TermToSearch=79901	4.24114122423	-0.776452635611	3.54797464353	-15.1	0.830653639929	2.10981290976	0.976470588235	0.8125	3.56987427003	2.42800516922	4.24114122423	-15.1	0.137045652675	0.195657905372	0.670588235294	0.5	-1.76257107317	0.664501225348	-0.776452635611	3.54797464353
hsa-miR-593/NM_020185	http://www.ncbi.nlm.nih.gov/sites/entrez?cmd=Search&db=pubmed&term=miR-593	56940	DUSP22	http://www.ncbi.nlm.nih.gov/sites/entrez?db=gene&Cmd=ShowDetailView&TermToSearch=56940	1.00143549331	-4.01422316888	3.54660625215	-15.9	-0.38053987274	-0.58194777292	0.182835820896	0.25	0.921607396	0.494636260475	1.00143549331	-15.9	-0.953833907055	-4.49140659875	0.027052238806	0.25	-3.95842171731	-1.71854713051	-4.01422316888	3.54660625215
hsa-miR-642/NM_145185	http://www.ncbi.nlm.nih.gov/sites/entrez?cmd=Search&db=pubmed&term=miR-642	5609	MAP2K7	http://www.ncbi.nlm.nih.gov/sites/entrez?db=gene&Cmd=ShowDetailView&TermToSearch=5609	-5.26184323876	-0.247266295893	-3.54584136108	-15.75	-0.803364207686	-1.9078949893	0.0828402366864	0.113636363636	-4.05766716462	-3.38370290671	-5.26184323876	-15.75	-0.0544029955229	-0.0770515628092	0.479289940828	0.204545454545	-0.935243949773	0.585556600603	-0.247266295893	-3.54584136108
hsa-mir-44691/NM_006494	http://www.ncbi.nlm.nih.gov/sites/entrez?cmd=Search&db=pubmed&term=mir-44691	2077	ERF	http://www.ncbi.nlm.nih.gov/sites/entrez?db=gene&Cmd=ShowDetailView&TermToSearch=2077	2.92086213642	-2.09187521669	3.54454057469	-18.42	0.0978386943931	0.139031843571	0.507352941176	0.722222222222	4.75748073761	-0.626757890465	2.92086213642	-18.42	-0.297113240891	-0.440053396147	0.261764705882	0.111111111111	-2.20864353331	-0.74971476893	-2.09187521669	3.54454057469
hsa-mir-02243/NM_001005337	http://www.ncbi.nlm.nih.gov/sites/entrez?cmd=Search&db=pubmed&term=mir-02243	5317	PKP1	http://www.ncbi.nlm.nih.gov/sites/entrez?db=gene&Cmd=ShowDetailView&TermToSearch=5317	1.92033549258	-3.09202509177	3.54427415895	-15.92	0.973794250929	6.05526250378	0.975348837209	0.964285714286	3.40126430165	-0.685499803741	1.92033549258	-15.92	-0.0892925274293	-0.126785153701	0.5	0.357142857143	-2.76102725889	-1.61175656109	-3.09202509177	3.54427415895
hsa-mir-02243/NM_000299	http://www.ncbi.nlm.nih.gov/sites/entrez?cmd=Search&db=pubmed&term=mir-02243	5317	PKP1	http://www.ncbi.nlm.nih.gov/sites/entrez?db=gene&Cmd=ShowDetailView&TermToSearch=5317	1.92033549258	-3.09202509177	3.54427415895	-15.92	0.973794250929	6.05526250378	0.975813953488	0.964285714286	3.40126430165	-0.685499803741	1.92033549258	-15.92	-0.0892925274293	-0.126785153701	0.500465116279	0.357142857143	-2.76102725889	-1.61175656109	-3.09202509177	3.54427415895
hsa-mir-44691/NM_031946	http://www.ncbi.nlm.nih.gov/sites/entrez?cmd=Search&db=pubmed&term=mir-44691	116988	CENTG3	http://www.ncbi.nlm.nih.gov/sites/entrez?db=gene&Cmd=ShowDetailView&TermToSearch=116988	2.6044762899	-2.40724116605	3.54381939849	-17.45	-0.279594974409	-0.411831658613	0.279411764706	0.285714285714	4.75748073761	-1.07419504556	2.6044762899	-17.45	-0.427878228791	-0.669491957131	0.170588235294	0.142857142857	-2.20864353331	-1.19570957162	-2.40724116605	3.54381939849
hsa-miR-211/NM_014634	http://www.ncbi.nlm.nih.gov/sites/entrez?cmd=Search&db=pubmed&term=miR-211	9647	PPM1F	http://www.ncbi.nlm.nih.gov/sites/entrez?db=gene&Cmd=ShowDetailView&TermToSearch=9647	-2.66265987952	2.34811460725	-3.54315261859	-18.97	-0.0217940943088	-0.0308288261979	0.584126984127	0.435897435897	-4.97271539042	1.20714567681	-2.66265987952	-18.97	0.743900394791	1.57421662482	0.91746031746	0.974358974359	2.05409964174	1.26663588184	2.34811460725	-3.54315261859
hsa-miR-503/NM_005389	http://www.ncbi.nlm.nih.gov/sites/entrez?cmd=Search&db=pubmed&term=miR-503	5110	PCMT1	http://www.ncbi.nlm.nih.gov/sites/entrez?db=gene&Cmd=ShowDetailView&TermToSearch=5110	-1.92982284661	3.07949017101	-3.54211920385	-16.44	-0.643266009133	-1.18817228811	0.143176733781	0.333333333333	-1.26336013229	-1.46582151037	-1.92982284661	-16.44	0.868042850176	2.47255682687	0.906040268456	0.833333333333	2.42217486596	1.93288189907	3.07949017101	-3.54211920385
hsa-let-7a/NM_003758	http://www.ncbi.nlm.nih.gov/sites/entrez?cmd=Search&db=pubmed&term=let-7a	8669	EIF3S1	http://www.ncbi.nlm.nih.gov/sites/entrez?db=gene&Cmd=ShowDetailView&TermToSearch=8669	-1.58690056961	3.42066652997	-3.54088465336	-17.33	0.0433256726531	0.0613293419831	0.588957055215	0.692307692308	-0.441084969604	-1.80313133807	-1.58690056961	-17.33	0.656038696924	1.22929020722	0.907975460123	0.846153846154	0.248765350034	4.588787649	3.42066652997	-3.54088465336
[truncated: 10,795 more rows]
