# Supplementary material for: Joint Genome-Wide Profiling of miRNA and mRNA Expression in Alzheimer's Disease Cortex Reveals Altered miRNA Regulation
Source: PLoS One. 2010 Feb 1;5(2):e8898. doi: 10.1371/journal.pone.0008898 (PMC2813862; doi:10.1371/journal.pone.0008898)
Supplement: Table S12 — Information about the biological samples used in the study. (0.00 MB TXT) [file pone.0008898.s017.txt]

Sample name	Age	Gender	PMI	Braak & Braak score	Diagnosis
CTL-6	91	F	5.25	II	normal
CTL-15	95	F	10.1	III	normal
CTL-18	90	F	5.75	NA	normal
CTL-10	92	M	5.5	O	normal
AD-3	92	F	3.75	VI	AD
AD-12	92	F	4.75	V	AD
AD-2	82	M	4.5	V-VI	AD
AD-16	84	F	8	VI	AD
